# Supplementary material for: Modeling Magnetic Fields from a DC Power Cable Buried Beneath San Francisco Bay Based on Empirical Measurements
Source: PLoS One. 2016 Feb 25;11(2):e0148543. doi: 10.1371/journal.pone.0148543 (PMC4767330; doi:10.1371/journal.pone.0148543)
Supplement: S1 File — Table A. BenD, Raw Data. Table B. BenS, Raw Data. Table C. RSRD, Raw Data. Table D. RSRS, Raw Data. Table E1. SPD, Raw Data1. Table E2. SPD, Raw Data2. Table F1. SPS, Raw Data1. Table F2. SPS, Raw Data2. (ZIP) [file pone.0148543.s001.zip]

Archive with 8 entries (8 files):
- S1, Table A_BenD RawData.csv
- S1, Table B_Ben-S RawData.csv
- S1, Table C_RSR-D RawData.csv
- S1, Table D_RSR-S RawData.csv
- S1, Table E1_SP-D RawData.csv
- S1, Table E2_SP-D RawData.csv
- S1, Table F1_SP-S RawData.csv
- S1, Table F2_SP-S RawData.csv
