# Supplementary material for: Modeling Magnetic Fields from a DC Power Cable Buried Beneath San Francisco Bay Based on Empirical Measurements
Source: PLoS One. 2016 Feb 25;11(2):e0148543. doi: 10.1371/journal.pone.0148543 (PMC4767330; doi:10.1371/journal.pone.0148543)
Supplement: S1 File — Table A. BenD, Raw Data. Table B. BenS, Raw Data. Table C. RSRD, Raw Data. Table D. RSRS, Raw Data. Table E1. SPD, Raw Data1. Table E2. SPD, Raw Data2. Table F1. SPS, Raw Data1. Table F2. SPS, Raw Data2. (ZIP) [file pone.0148543.s001.zip › S1, Table A_BenD RawData.csv]

Record	Location	Longitude1	Latitude1	Z1	ALT1	T1	Alt+Depth1	Longitude2	Latitude2	Z2	ALT2	T2	Alt+Depth2	DATE	TIME
1	BenD01	-122.1308473	38.03266751	3.7249999	17.625	413.9719849	21.3499999	-122.1308313	38.03267229	4.44999981	17.625	407.5149841	22.07499981	8/7/2014	13:21.6
2	BenD01	-122.1308479	38.0326688	3.75900006	17.57699966	414.5849915	21.33599973	-122.1308319	38.03267356	4.48400021	17.57699966	408.1789856	22.06099987	8/7/2014	13:21.7
3	BenD01	-122.1308482	38.0326694	3.7249999	17.58399963	415.2229919	21.30899954	-122.1308322	38.03267416	4.48400021	17.58399963	408.8799744	22.06799984	8/7/2014	13:21.8
4	BenD01	-122.1308488	38.03267069	3.75900006	17.52400017	415.8580017	21.28300023	-122.1308328	38.03267543	4.53499985	17.52400017	409.5619812	22.05900002	8/7/2014	13:21.9
5	BenD01	-122.13085	38.03267317	3.75900006	17.51399994	416.4559937	21.273	-122.130834	38.03267791	4.53499985	17.51399994	410.2219849	22.04899979	8/7/2014	13:22.0
6	BenD01	-122.1308506	38.0326744	3.75900006	17.49200058	417.1579895	21.25100064	-122.1308346	38.03267914	4.56899977	17.49200058	410.946991	22.06100035	8/7/2014	13:22.1
7	BenD01	-122.1308509	38.03267504	3.75900006	17.43799973	417.7990112	21.19699979	-122.1308349	38.03267976	4.53499985	17.43799973	411.6729736	21.97299957	8/7/2014	13:22.2
8	BenD01	-122.1308515	38.03267629	3.75900006	17.43199921	418.5700073	21.19099927	-122.1308354	38.03268101	4.56899977	17.43199921	412.493988	22.00099897	8/7/2014	13:22.3
9	BenD01	-122.1308524	38.03267816	3.75900006	17.40699959	419.4249878	21.16599965	-122.1308363	38.03268289	4.56899977	17.40699959	413.4119873	21.97599936	8/7/2014	13:22.4
10	BenD01	-122.130853	38.03267947	3.81100011	17.37800026	420.3280029	21.18900037	-122.1308369	38.03268418	4.65299988	17.37800026	414.335968	22.03100014	8/7/2014	13:22.5
11	BenD01	-122.1308532	38.03268005	3.75900006	17.36899948	421.1640015	21.12799954	-122.1308372	38.03268476	4.65299988	17.36899948	415.2419739	22.02199936	8/7/2014	13:22.6
12	BenD01	-122.1308538	38.03268134	3.81100011	17.32099915	422.0190125	21.13199925	-122.1308378	38.03268605	4.65299988	17.32099915	416.1599731	21.97399902	8/7/2014	13:22.7
13	BenD01	-122.1308548	38.03268331	3.96499991	17.29899979	422.6830139	21.2639997	-122.1308387	38.03268799	4.65299988	17.29899979	416.8859863	21.95199966	8/7/2014	13:22.8
14	BenD01	-122.1308553	38.03268456	4.01599979	17.28300095	423.3619995	21.29900074	-122.1308393	38.03268925	4.704	17.28300095	417.6159668	21.98700094	8/7/2014	13:22.9
15	BenD01	-122.1308559	38.03268573	3.96499991	17.28300095	423.9339905	21.24800086	-122.1308399	38.03269039	4.704	17.28300095	418.2619934	21.98700094	8/7/2014	13:23.0
16	BenD01	-122.1308565	38.03268698	4.01599979	17.22999954	424.5289917	21.24599934	-122.1308404	38.03269163	4.73799992	17.22999954	418.9369812	21.96799946	8/7/2014	13:23.1
17	BenD01	-122.1308573	38.03268873	3.96499991	17.2140007	425.1270142	21.17900062	-122.1308412	38.0326934	4.73799992	17.2140007	419.6419678	21.95200062	8/7/2014	13:23.2
18	BenD01	-122.1308579	38.03268996	4.01599979	17.19799995	425.6080017	21.21399975	-122.1308418	38.03269462	4.78900003	17.19799995	420.210968	21.98699999	8/7/2014	13:23.3
19	BenD01	-122.1308581	38.03269056	4.01599979	17.18199921	426.1799927	21.197999	-122.1308421	38.03269522	4.78900003	17.18199921	420.8529663	21.97099924	8/7/2014	13:23.4
20	BenD01	-122.1308587	38.03269177	4.01599979	17.12899971	426.7969971	21.1449995	-122.1308427	38.03269642	4.82299995	17.12899971	421.5319824	21.95199966	8/7/2014	13:23.5
21	BenD01	-122.1308595	38.03269357	4.01599979	17.11599922	427.4570007	21.13199902	-122.1308435	38.03269818	4.82299995	17.11599922	422.2799683	21.93899918	8/7/2014	13:23.6
22	BenD01	-122.1308601	38.03269477	4.05000019	17.07500076	428.1579895	21.12500095	-122.130844	38.0326994	4.85699987	17.07500076	423.0909729	21.93200064	8/7/2014	13:23.7
23	BenD01	-122.1308603	38.03269533	4.01599979	17.07500076	429.0830078	21.09100056	-122.1308443	38.03269995	4.85699987	17.07500076	424.1079712	21.93200064	8/7/2014	13:23.8
24	BenD01	-122.1308611	38.03269708	4.05000019	17.02099991	430.0299988	21.0710001	-122.1308451	38.03270172	4.90700006	17.02099991	425.1349793	21.92799997	8/7/2014	13:23.9
25	BenD01	-122.130862	38.0326989	4.17000008	16.9829998	430.9760132	21.15299988	-122.1308459	38.0327035	4.90700006	16.9829998	426.1769714	21.88999987	8/7/2014	13:24.0
26	BenD01	-122.1308625	38.03270007	4.22100019	16.92000008	431.8129883	21.14100027	-122.1308465	38.03270467	4.9920001	16.92000008	427.0979919	21.91200018	8/7/2014	13:24.1
27	BenD01	-122.1308628	38.03270063	4.22100019	16.8920002	432.5610046	21.11300039	-122.1308467	38.03270523	4.9920001	16.8920002	427.9129639	21.8840003	8/7/2014	13:24.2
28	BenD01	-122.1308635	38.03270236	4.25500011	16.8920002	433.2179871	21.14700031	-122.1308475	38.03270694	5.02600002	16.8920002	428.6129761	21.91800022	8/7/2014	13:24.3
29	BenD01	-122.1308641	38.03270348	4.22100019	16.97699928	433.7730103	21.19799948	-122.130848	38.03270806	5.02600002	16.97699928	429.2779846	22.00299931	8/7/2014	13:24.4
30	BenD01	-122.1308646	38.03270464	4.25500011	16.90699959	434.3850098	21.1619997	-122.1308485	38.03270921	5.07700014	16.90699959	429.9119873	21.98399973	8/7/2014	13:24.5
31	BenD01	-122.1308649	38.03270521	4.25500011	16.86599922	434.9349976	21.12099934	-122.1308488	38.03270979	5.07700014	16.86599922	430.5289917	21.94299936	8/7/2014	13:24.6
32	BenD01	-122.1308656	38.0327069	4.25500011	16.90699959	435.5079956	21.1619997	-122.1308495	38.03271147	5.11000013	16.90699959	431.184967	22.01699972	8/7/2014	13:24.7
33	BenD01	-122.1308661	38.03270802	4.25500011	16.86000061	436.1910095	21.11500072	-122.1308501	38.03271258	5.11000013	16.86000061	431.9159851	21.97000074	8/7/2014	13:24.8
34	BenD01	-122.1308667	38.0327092	4.30700016	16.83799934	436.8250122	21.1449995	-122.1308506	38.03271374	5.16099977	16.83799934	432.6159668	21.99899912	8/7/2014	13:24.9
35	BenD01	-122.1308672	38.03271028	4.25500011	16.86000061	437.4670105	21.11500072	-122.1308511	38.03271482	5.19500017	16.86000061	433.3029785	22.05500078	8/7/2014	13:25.0
36	BenD01	-122.130868	38.0327121	4.42700005	16.86599922	438.2160034	21.29299927	-122.1308519	38.03271664	5.22900009	16.86599922	434.1129761	22.09499931	8/7/2014	13:25.1
37	BenD01	-122.1308685	38.03271331	4.51200008	16.84399986	439.1140137	21.35599995	-122.1308524	38.03271784	5.22900009	16.84399986	435.0429688	22.07299995	8/7/2014	13:25.2
38	BenD01	-122.130869	38.03271446	4.51200008	16.82799911	440.0440064	21.3399992	-122.1308529	38.03271897	5.28000021	16.82799911	436.0509644	22.10799932	8/7/2014	13:25.3
39	BenD01	-122.1308693	38.03271504	4.51200008	16.75300026	440.9200134	21.26500034	-122.1308532	38.03271956	5.28000021	16.75300026	436.9889832	22.03300047	8/7/2014	13:25.4
40	BenD01	-122.1308701	38.03271678	4.51200008	16.70499992	441.8179932	21.21700001	-122.130854	38.03272129	5.3130002	16.70499992	437.9629822	22.01800013	8/7/2014	13:25.5
41	BenD01	-122.1308706	38.03271792	4.51200008	16.67399979	442.6109924	21.18599987	-122.1308545	38.03272242	5.3130002	16.67399979	438.7989807	21.98699999	8/7/2014	13:25.6
42	BenD01	-122.1308711	38.03271909	4.546	16.67399979	443.2330017	21.21999979	-122.130855	38.0327236	5.36399984	16.67399979	439.4769898	22.03799963	8/7/2014	13:25.7
43	BenD01	-122.1308714	38.03271965	4.546	16.60400009	443.8169861	21.1500001	-122.1308552	38.03272415	5.36399984	16.60400009	440.1159668	21.96799994	8/7/2014	13:25.8
44	BenD01	-122.1308721	38.03272133	4.546	16.55999947	444.3330078	21.10599947	-122.130856	38.03272581	5.39799976	16.55999947	440.6929932	21.95799923	8/7/2014	13:25.9
45	BenD01	-122.1308728	38.03272294	4.51200008	16.52799988	444.9060059	21.03999996	-122.1308567	38.03272741	5.44899988	16.52799988	441.3309937	21.97699976	8/7/2014	13:26.0
46	BenD01	-122.1308733	38.03272405	4.546	16.54400063	445.5169983	21.09000063	-122.1308572	38.03272851	5.4829998	16.54400063	441.9919739	22.02700043	8/7/2014	13:26.1
47	BenD01	-122.1308735	38.0327246	4.546	16.52199936	446.2219849	21.06799936	-122.1308574	38.03272906	5.4829998	16.52199936	442.7529907	22.00499916	8/7/2014	13:26.2
48	BenD01	-122.1308743	38.0327264	4.76900005	16.4109993	446.9490051	21.17999935	-122.1308582	38.03273084	5.51599979	16.4109993	443.5119934	21.92699909	8/7/2014	13:26.3
49	BenD01	-122.1308748	38.03272748	4.76900005	16.39500046	447.5390015	21.16400051	-122.1308587	38.03273192	5.51599979	16.39500046	444.1899719	21.91100025	8/7/2014	13:26.4
50	BenD01	-122.1308753	38.03272857	4.80299997	16.28800011	448.0950012	21.09100008	-122.1308592	38.03273301	5.56699991	16.28800011	444.7789917	21.85500002	8/7/2014	13:26.5
51	BenD01	-122.1308755	38.03272908	4.76900005	16.30400085	448.7279968	21.07300091	-122.1308594	38.03273352	5.56699991	16.30400085	445.46698	21.87100077	8/7/2014	13:26.6
52	BenD01	-122.1308762	38.03273073	4.80299997	16.12700081	449.3450012	20.93000078	-122.1308601	38.03273515	5.65199995	16.12700081	446.2059937	21.77900076	8/7/2014	13:26.7
53	BenD01	-122.1308767	38.03273177	4.76900005	16.14900017	450.0979919	20.91800022	-122.1308605	38.03273617	5.65199995	16.14900017	447.01297	21.80100012	8/7/2014	13:26.8
54	BenD01	-122.1308772	38.03273285	4.80299997	16.0510006	450.8630066	20.85400057	-122.130861	38.03273725	5.68599987	16.0510006	447.861969	21.73700047	8/7/2014	13:26.9
55	BenD01	-122.1308776	38.03273387	4.76900005	15.98799992	451.6789856	20.75699997	-122.1308615	38.03273828	5.68599987	15.98799992	448.7819824	21.67399979	8/7/2014	13:27.0
56	BenD01	-122.1308783	38.0327355	4.80299997	15.94999981	452.5159912	20.75299978	-122.1308621	38.03273988	5.73600006	15.94999981	449.6949768	21.68599987	8/7/2014	13:27.1
57	BenD01	-122.1308789	38.03273675	5.0079999	15.87100029	453.3089905	20.87900019	-122.1308627	38.03274112	5.76999998	15.87100029	450.5709839	21.64100027	8/7/2014	13:27.2
58	BenD01	-122.1308793	38.03273788	5.05999994	15.83300018	454.0079956	20.89300013	-122.1308632	38.03274225	5.8210001	15.83300018	451.335968	21.65400028	8/7/2014	13:27.3
59	BenD01	-122.1308795	38.03273836	5.0079999	15.81099987	454.6910095	20.81899977	-122.1308634	38.03274274	5.8210001	15.81099987	452.1079712	21.63199997	8/7/2014	13:27.4
60	BenD01	-122.1308803	38.03274003	5.05999994	15.60200024	455.3739929	20.66200018	-122.1308641	38.0327444	5.85500002	15.60200024	452.8569641	21.45700026	8/7/2014	13:27.5
61	BenD01	-122.1308807	38.03274113	5.05999994	15.59599972	455.9689941	20.65599966	-122.1308646	38.03274548	5.85500002	15.59599972	453.5169678	21.45099974	8/7/2014	13:27.6
62	BenD01	-122.1308812	38.03274221	5.05999994	15.5010004	456.6019898	20.56100035	-122.130865	38.03274656	5.94000006	15.5010004	454.2219849	21.44100046	8/7/2014	13:27.7
63	BenD01	-122.1308814	38.03274274	5.05999994	15.42500019	457.243988	20.48500013	-122.1308653	38.03274709	5.94000006	15.42500019	454.8859863	21.36500025	8/7/2014	13:27.8
64	BenD01	-122.1308821	38.03274438	5.09399986	15.39400005	457.9049988	20.48799992	-122.130866	38.03274871	5.97300005	15.39400005	455.6239929	21.3670001	8/7/2014	13:27.9
65	BenD01	-122.1308828	38.03274593	5.05999994	15.34599972	458.5660095	20.40599966	-122.1308666	38.03275025	5.97300005	15.34599972	456.3349915	21.31899977	8/7/2014	13:28.0
66	BenD01	-122.1308833	38.03274701	5.09399986	15.29300022	459.3529968	20.38700008	-122.1308671	38.03275133	6.05800009	15.29300022	457.1279907	21.35100031	8/7/2014	13:28.1
67	BenD01	-122.1308836	38.03274766	5.23099995	15.26399994	460.1459961	20.49499989	-122.1308673	38.032752	6.05800009	15.26399994	457.986969	21.32200003	8/7/2014	13:28.2
68	BenD01	-122.1308842	38.03274932	5.29899979	15.2329998	460.9389954	20.53199959	-122.1308681	38.03275364	6.10900021	15.2329998	458.8349915	21.34200001	8/7/2014	13:28.3
69	BenD01	-122.1308847	38.0327504	5.29899979	15.2329998	461.7330017	20.53199959	-122.1308685	38.0327547	6.10900021	15.2329998	459.6399841	21.34200001	8/7/2014	13:28.4
70	BenD01	-122.1308852	38.03275148	5.29899979	15.15400028	462.45401	20.45300007	-122.130869	38.03275577	6.14300013	15.15400028	460.3769836	21.29700041	8/7/2014	13:28.5
71	BenD01	-122.1308854	38.03275201	5.29899979	15.14099979	463.1870117	20.43999958	-122.1308692	38.0327563	6.19299984	15.14099979	461.1479797	21.33399963	8/7/2014	13:28.6
72	BenD01	-122.1308861	38.03275367	5.3499999	15.10900021	463.7730103	20.45900011	-122.1308699	38.03275795	6.22700024	15.10900021	461.7909851	21.33600044	8/7/2014	13:28.7
73	BenD01	-122.1308865	38.03275473	5.3499999	15.10000038	464.3970032	20.45000029	-122.1308703	38.03275901	6.22700024	15.10000038	462.4299927	21.32700062	8/7/2014	13:28.8
74	BenD01	-122.130887	38.03275578	5.3499999	15.04599953	464.9920044	20.39599943	-122.1308708	38.03276007	6.3119998	15.04599953	463.0849915	21.35799932	8/7/2014	13:28.9
75	BenD01	-122.1308874	38.03275684	5.3499999	15.01500034	465.6679993	20.36500025	-122.1308712	38.03276111	6.3119998	15.01500034	463.8399658	21.32700014	8/7/2014	13:29.0
76	BenD01	-122.1308881	38.03275845	5.3499999	14.99199963	466.3739929	20.34199953	-122.1308719	38.03276271	6.34600019	14.99199963	464.5609741	21.33799982	8/7/2014	13:29.1
77	BenD01	-122.1308886	38.03275953	5.3499999	14.96100044	467.1229858	20.31100035	-122.1308723	38.03276377	6.34600019	14.96100044	465.3319702	21.30700064	8/7/2014	13:29.2
78	BenD01	-122.130889	38.03276066	5.38500023	14.95400047	467.9320068	20.3390007	-122.1308728	38.0327649	6.42999983	14.95400047	466.1629639	21.3840003	8/7/2014	13:29.3
79	BenD01	-122.1308892	38.03276121	5.38500023	14.94499969	468.7690125	20.32999992	-122.130873	38.03276545	6.42999983	14.94499969	467.0819702	21.37499952	8/7/2014	13:29.4
80	BenD01	-122.13089	38.03276304	5.59000015	14.92300034	469.6520081	20.51300049	-122.1308738	38.03276731	6.48099995	14.92300034	467.9049683	21.40400028	8/7/2014	13:29.5
81	BenD01	-122.1308905	38.03276415	5.59000015	14.87899971	470.3380127	20.46899986	-122.1308743	38.0327684	6.51499987	14.87899971	468.6949768	21.39399958	8/7/2014	13:29.6
82	BenD01	-122.130891	38.03276527	5.59000015	14.88500023	471.0360107	20.47500038	-122.1308747	38.03276949	6.51499987	14.88500023	469.3559876	21.4000001	8/7/2014	13:29.7
83	BenD01	-122.1308912	38.03276581	5.59000015	14.8380003	471.5209961	20.42800045	-122.1308749	38.03277004	6.56599998	14.8380003	469.8629761	21.40400028	8/7/2014	13:29.8
84	BenD01	-122.1308919	38.03276747	5.59000015	14.80900002	472.0499878	20.39900017	-122.1308756	38.0327717	6.5999999	14.80900002	470.4579773	21.40899992	8/7/2014	13:29.9
85	BenD01	-122.1308926	38.03276913	5.58900023	14.77799988	472.6229858	20.3670001	-122.1308763	38.03277336	6.59899998	14.77799988	471.0239868	21.37699986	8/7/2014	13:30.0
86	BenD01	-122.1308931	38.03277032	5.63999987	14.75199986	473.2399902	20.39199972	-122.1308768	38.03277453	6.63199997	14.75199986	471.684967	21.38399982	8/7/2014	13:30.1
87	BenD01	-122.1308933	38.03277088	5.63999987	14.73999977	474.0050049	20.37999964	-122.130877	38.03277511	6.68300009	14.73999977	472.4719849	21.42299986	8/7/2014	13:30.2
88	BenD01	-122.130894	38.03277265	5.67500019	14.71399975	474.776001	20.38899994	-122.1308778	38.03277686	6.71700001	14.71399975	473.2279663	21.43099976	8/7/2014	13:30.3
89	BenD01	-122.1308945	38.03277376	5.63999987	14.69200039	475.5050049	20.33200026	-122.1308782	38.03277797	6.71700001	14.69200039	474.0009766	21.4090004	8/7/2014	13:30.4
90	BenD01	-122.130895	38.03277501	5.72599983	14.65400028	476.2130127	20.38000011	-122.1308788	38.03277921	6.76800013	14.65400028	474.7389832	21.42200041	8/7/2014	13:30.5
91	BenD01	-122.1308952	38.03277553	5.67500019	14.64500046	476.9549866	20.32000065	-122.130879	38.03277974	6.76800013	14.64500046	475.5019836	21.41300058	8/7/2014	13:30.6
92	BenD01	-122.130896	38.03277731	5.72599983	14.62899971	477.6610107	20.35499954	-122.1308797	38.0327815	6.80200005	14.62899971	476.2449646	21.43099976	8/7/2014	13:30.7
93	BenD01	-122.1308964	38.03277846	5.72599983	14.55900002	478.3880005	20.28499985	-122.1308802	38.03278265	6.80200005	14.55900002	476.986969	21.36100006	8/7/2014	13:30.8
94	BenD01	-122.130897	38.03277978	5.93100023	14.53100014	479.0639954	20.46200037	-122.1308807	38.03278397	6.85200024	14.53100014	477.6919861	21.38300037	8/7/2014	13:30.9
95	BenD01	-122.1308974	38.03278089	5.93100023	14.53100014	479.6000061	20.46200037	-122.1308812	38.03278509	6.85200024	14.53100014	478.2359924	21.38300037	8/7/2014	13:31.0
96	BenD01	-122.1308981	38.03278255	5.93100023	14.48400021	480.1220093	20.41500044	-122.1308819	38.03278673	6.88600016	14.48400021	478.7719727	21.37000036	8/7/2014	13:31.1
97	BenD01	-122.1308986	38.03278365	5.93100023	14.46800041	480.6289978	20.39900064	-122.1308823	38.03278784	6.88600016	14.46800041	479.2789917	21.35400057	8/7/2014	13:31.2
98	BenD01	-122.130899	38.0327848	5.96500015	14.3920002	481.2030029	20.35700035	-122.1308828	38.03278899	6.92000008	14.3920002	479.8169861	21.31200027	8/7/2014	13:31.3
99	BenD01	-122.1308993	38.03278534	5.96500015	14.35400009	481.7940064	20.31900024	-122.130883	38.03278954	6.88600016	14.35400009	480.4299927	21.24000025	8/7/2014	13:31.4
100	BenD01	-122.1309	38.03278707	6.0170002	14.3380003	482.4410095	20.3550005	-122.1308837	38.03279125	6.92000008	14.3380003	481.0839844	21.25800037	8/7/2014	13:31.5
101	BenD01	-122.1309004	38.03278811	5.96500015	14.29100037	483.0950012	20.25600052	-122.1308842	38.03279231	6.92000008	14.29100037	481.7669678	21.21100044	8/7/2014	13:31.6
102	BenD01	-122.1309009	38.03278932	6.05100012	14.28499985	483.7999878	20.33599997	-122.1308846	38.03279349	6.97100019	14.28499985	482.4279785	21.25600004	8/7/2014	13:31.7
103	BenD01	-122.1309011	38.03278983	6.0170002	14.20600033	484.571991	20.22300053	-122.1308849	38.032794	6.97100019	14.20600033	483.2809753	21.17700052	8/7/2014	13:31.8
104	BenD01	-122.1309018	38.0327915	6.05100012	14.14599991	485.3359985	20.19700003	-122.1308855	38.0327957	7.00500011	14.14599991	484.0159912	21.15100002	8/7/2014	13:31.9
105	BenD01	-122.1309026	38.03279336	6.22200012	14.06000042	486.0409851	20.28200054	-122.1308863	38.03279752	7.00500011	14.06000042	484.7359924	21.06500053	8/7/2014	13:32.0
106	BenD01	-122.130903	38.03279445	6.22200012	13.99699974	486.6799927	20.21899986	-122.1308868	38.03279863	7.05499983	13.99699974	485.3889771	21.05199957	8/7/2014	13:32.1
107	BenD01	-122.1309032	38.03279502	6.22200012	13.89599991	487.2319946	20.11800003	-122.130887	38.03279919	7.00500011	13.89599991	485.9699707	20.90100002	8/7/2014	13:32.2
108	BenD01	-122.130904	38.03279677	6.27299976	13.85200024	487.6659851	20.125	-122.1308877	38.03280096	7.05499983	13.85200024	486.3819885	20.90700006	8/7/2014	13:32.3
109	BenD01	-122.1309044	38.03279786	6.22200012	13.81400013	488.0509949	20.03600025	-122.1308882	38.03280204	7.05499983	13.81400013	486.8119812	20.86899996	8/7/2014	13:32.4
110	BenD01	-122.1309049	38.03279906	6.27299976	13.66499996	488.4840088	19.93799973	-122.1308886	38.03280324	7.08900023	13.66499996	487.2669678	20.75400019	8/7/2014	13:32.5
111	BenD01	-122.1309051	38.03279963	6.27299976	13.6590004	488.9920044	19.93200016	-122.1308889	38.0328038	7.08900023	13.6590004	487.79599	20.74800062	8/7/2014	13:32.6
112	BenD01	-122.1309058	38.03280134	6.27299976	13.52600002	489.5429993	19.79899979	-122.1308896	38.0328055	7.08900023	13.52600002	488.361969	20.61500025	8/7/2014	13:32.7
113	BenD01	-122.1309063	38.0328025	6.30800009	13.45699978	490.20401	19.76499987	-122.13089	38.03280666	7.08900023	13.45699978	489.0309753	20.546	8/7/2014	13:32.8
114	BenD01	-122.1309068	38.03280362	6.30800009	13.52000046	490.8800049	19.82800055	-122.1308905	38.03280777	7.13999987	13.52000046	489.7729797	20.66000032	8/7/2014	13:32.9
115	BenD01	-122.1309072	38.03280471	6.30800009	13.40299988	491.5849915	19.71099997	-122.130891	38.03280889	7.13999987	13.40299988	490.4859924	20.54299974	8/7/2014	13:33.0
116	BenD01	-122.1309079	38.03280641	6.34200001	13.38700008	492.1589966	19.72900009	-122.1308916	38.03281056	7.13999987	13.38700008	491.0879822	20.52699995	8/7/2014	13:33.1
117	BenD01	-122.1309083	38.03280747	6.30800009	13.35900021	492.776001	19.66700029	-122.1308921	38.03281162	7.13999987	13.35900021	491.690979	20.49900007	8/7/2014	13:33.2
118	BenD01	-122.1309088	38.03280856	6.30800009	13.34300041	493.1549988	19.6510005	-122.1308925	38.03281274	7.17399979	13.34300041	492.1279907	20.5170002	8/7/2014	13:33.3
119	BenD01	-122.130909	38.03280914	6.34200001	13.32699966	493.5660095	19.66899967	-122.1308928	38.03281332	7.17399979	13.32699966	492.5249634	20.50099945	8/7/2014	13:33.4
120	BenD01	-122.1309097	38.0328108	6.34200001	13.31099987	493.8380127	19.65299988	-122.1308935	38.03281498	7.17399979	13.31099987	492.8189697	20.48499966	8/7/2014	13:33.5
121	BenD01	-122.1309102	38.03281209	6.51300001	13.31799984	494.3150024	19.83099985	-122.130894	38.03281627	7.17399979	13.31799984	493.3179932	20.49199963	8/7/2014	13:33.6
122	BenD01	-122.1309107	38.03281319	6.51300001	13.28899956	494.756012	19.80199957	-122.1308944	38.03281736	7.2249999	13.28899956	493.7949829	20.51399946	8/7/2014	13:33.7
123	BenD01	-122.1309109	38.03281373	6.51300001	13.26399994	495.3299866	19.77699995	-122.1308947	38.03281791	7.2249999	13.26399994	494.368988	20.48899984	8/7/2014	13:33.8
124	BenD01	-122.1309116	38.03281543	6.56400013	13.26399994	495.9609985	19.82800007	-122.1308953	38.03281959	7.25899982	13.26399994	495.0379639	20.52299976	8/7/2014	13:33.9
125	BenD01	-122.1309122	38.03281698	6.51300001	13.22599983	496.6530151	19.73899984	-122.130896	38.03282116	7.2249999	13.22599983	495.7279663	20.45099974	8/7/2014	13:34.0
126	BenD01	-122.1309127	38.03281813	6.56400013	13.31099987	497.2839966	19.875	-122.1308965	38.03282231	7.25899982	13.31099987	496.3749695	20.56999969	8/7/2014	13:34.1
127	BenD01	-122.1309129	38.03281868	6.56400013	13.29500008	497.9049988	19.85900021	-122.1308967	38.03282285	7.25899982	13.29500008	497.0409851	20.5539999	8/7/2014	13:34.2
128	BenD01	-122.1309136	38.03282034	6.56400013	13.31099987	498.4119873	19.875	-122.1308974	38.03282451	7.25899982	13.31099987	497.5229797	20.56999969	8/7/2014	13:34.3
129	BenD01	-122.1309141	38.03282143	6.56400013	13.32699966	498.9330139	19.89099979	-122.1308978	38.03282562	7.25899982	13.32699966	498.0769653	20.58599949	8/7/2014	13:34.4
130	BenD01	-122.1309146	38.0328226	6.59800005	13.31099987	499.3829956	19.90899992	-122.1308983	38.03282677	7.29199982	13.31099987	498.5239868	20.60299969	8/7/2014	13:34.5
131	BenD01	-122.1309148	38.03282311	6.56400013	13.34300041	499.7489929	19.90700054	-122.1308985	38.0328273	7.25899982	13.34300041	498.9289856	20.60200024	8/7/2014	13:34.6
132	BenD01	-122.1309155	38.03282479	6.59800005	13.38700008	500.1459961	19.98500013	-122.1308992	38.032829	7.29199982	13.38700008	499.2819824	20.6789999	8/7/2014	13:34.7
133	BenD01	-122.1309159	38.03282585	6.56400013	13.4659996	500.5960083	20.02999973	-122.1308997	38.03283004	7.25899982	13.4659996	499.8019714	20.72499943	8/7/2014	13:34.8
134	BenD01	-122.1309161	38.03282641	6.59800005	13.52000046	501.1080017	20.11800051	-122.1308999	38.0328306	7.29199982	13.52000046	500.3399658	20.81200027	8/7/2014	13:34.9
135	BenD01	-122.1309168	38.032828	6.59800005	13.44999981	501.7780151	20.04799986	-122.1309006	38.03283219	7.29199982	13.44999981	501.0149841	20.74199963	8/7/2014	13:35.0
136	BenD01	-122.1309175	38.03282963	6.6500001	13.44099998	502.4349976	20.09100008	-122.1309012	38.03283384	7.34299994	13.44099998	501.663971	20.78399992	8/7/2014	13:35.1
137	BenD01	-122.1309179	38.03283061	6.59800005	13.48799992	503.0169983	20.08599997	-122.1309016	38.03283482	7.34299994	13.48799992	502.3199768	20.83099985	8/7/2014	13:35.2
138	BenD01	-122.1309181	38.0328312	6.6500001	13.43500042	503.4710083	20.08500051	-122.1309019	38.03283541	7.37699986	13.43500042	502.7389832	20.81200027	8/7/2014	13:35.3
139	BenD01	-122.1309186	38.03283224	6.6500001	13.44999981	503.8160095	20.0999999	-122.1309023	38.03283647	7.34299994	13.44999981	503.1499634	20.79299974	8/7/2014	13:35.4
140	BenD01	-122.1309192	38.03283384	6.68400002	13.44099998	504.2210083	20.125	-122.130903	38.03283807	7.37699986	13.44099998	503.5469666	20.81799984	8/7/2014	13:35.5
141	BenD01	-122.1309196	38.03283489	6.68400002	13.42800045	504.5079956	20.11200047	-122.1309034	38.03283911	7.37699986	13.42800045	503.9569702	20.80500031	8/7/2014	13:35.6
142	BenD01	-122.1309199	38.03283554	6.8039999	13.42800045	505.0150147	20.23200035	-122.1309037	38.03283977	7.42799997	13.42800045	504.4289856	20.85600042	8/7/2014	13:35.7
143	BenD01	-122.1309203	38.03283656	6.8039999	13.40299988	505.5360107	20.20699978	-122.1309041	38.03284079	7.42799997	13.40299988	505.0239868	20.83099985	8/7/2014	13:35.8
144	BenD01	-122.130921	38.03283814	6.85500002	13.4119997	506.1530151	20.26699972	-122.1309048	38.03284238	7.46199989	13.4119997	505.5799866	20.8739996	8/7/2014	13:35.9
145	BenD01	-122.1309216	38.0328396	6.8039999	13.38099957	506.7749939	20.18499947	-122.1309054	38.03284385	7.46199989	13.38099957	506.2459717	20.84299946	8/7/2014	13:36.0
146	BenD01	-122.1309219	38.03284017	6.85500002	13.36499977	507.3919983	20.21999979	-122.1309056	38.03284439	7.51200008	13.36499977	506.8499756	20.87699986	8/7/2014	13:36.1
147	BenD01	-122.1309223	38.03284117	6.85500002	13.28899956	508.0010071	20.14399958	-122.1309061	38.03284542	7.46199989	13.28899956	507.5119934	20.75099945	8/7/2014	13:36.2
148	BenD01	-122.1309229	38.03284271	6.85500002	13.27299976	508.5740051	20.12799978	-122.1309067	38.03284695	7.51200008	13.27299976	508.0319824	20.78499985	8/7/2014	13:36.3
149	BenD01	-122.1309233	38.03284372	6.85500002	13.03999996	509.0599976	19.89499998	-122.1309071	38.03284798	7.51200008	13.03999996	508.59198	20.55200005	8/7/2014	13:36.4
150	BenD01	-122.1309236	38.03284423	6.85500002	12.97000027	509.5450134	19.82500029	-122.1309073	38.03284849	7.546	12.97000027	509.0689697	20.51600027	8/7/2014	13:36.5
151	BenD01	-122.130924	38.03284525	6.85500002	12.94200039	509.8760071	19.79700041	-122.1309078	38.03284951	7.546	12.94200039	509.4529724	20.48800039	8/7/2014	13:36.6
152	BenD01	-122.1309246	38.03284681	6.88899994	12.90400028	510.2730103	19.79300022	-122.1309084	38.03285107	7.59700012	12.90400028	509.8189697	20.5010004	8/7/2014	13:36.7
153	BenD01	-122.130925	38.03284776	6.85500002	12.91600037	510.6390076	19.77100039	-122.1309088	38.03285204	7.59700012	12.91600037	510.2159729	20.51300049	8/7/2014	13:36.8
154	BenD01	-122.1309253	38.03284829	6.88899994	12.81799984	511.0480042	19.70699978	-122.1309091	38.03285257	7.59700012	12.81799984	510.63797	20.41499996	8/7/2014	13:36.9
155	BenD01	-122.1309259	38.03284975	6.88899994	12.84000015	511.5239868	19.72900009	-122.1309097	38.03285405	7.59700012	12.84000015	511.1239929	20.43700027	8/7/2014	13:37.0
156	BenD01	-122.1309265	38.03285127	6.94099998	12.82499981	511.9880066	19.76599979	-122.1309103	38.03285559	7.63100004	12.82499981	511.5769653	20.45599985	8/7/2014	13:37.1
157	BenD01	-122.1309269	38.03285219	6.88899994	12.81799984	512.5180054	19.70699978	-122.1309107	38.03285651	7.63100004	12.81799984	512.1159668	20.44899988	8/7/2014	13:37.2
158	BenD01	-122.1309272	38.03285274	6.94099998	12.87199974	513.0159912	19.81299973	-122.1309109	38.03285705	7.63100004	12.87199974	512.6369629	20.50299978	8/7/2014	13:37.3
159	BenD01	-122.1309276	38.03285373	6.94099998	12.7869997	513.5100098	19.72799969	-122.1309114	38.03285803	7.63100004	12.7869997	513.1300049	20.41799974	8/7/2014	13:37.4
160	BenD01	-122.1309283	38.03285537	7.09499979	12.83399963	513.9199829	19.92899942	-122.1309121	38.03285969	7.66499996	12.83399963	513.6199951	20.4989996	8/7/2014	13:37.5
161	BenD01	-122.1309287	38.03285632	7.09499979	12.80300045	514.4370117	19.89800024	-122.1309125	38.03286066	7.66499996	12.80300045	514.0789795	20.46800041	8/7/2014	13:37.6
162	BenD01	-122.1309289	38.03285682	7.09499979	12.83399963	514.9119873	19.92899942	-122.1309127	38.03286115	7.66499996	12.83399963	514.5369873	20.4989996	8/7/2014	13:37.7
163	BenD01	-122.1309293	38.03285779	7.09499979	12.80300045	515.3690186	19.89800024	-122.1309131	38.03286212	7.66499996	12.80300045	515.0440064	20.46800041	8/7/2014	13:37.8
164	BenD01	-122.1309299	38.03285922	7.09499979	12.84700012	515.9299927	19.94199991	-122.1309137	38.03286355	7.71500015	12.84700012	515.5639648	20.56200027	8/7/2014	13:37.9
165	BenD01	-122.1309305	38.03286065	7.09499979	12.84700012	516.3499756	19.94199991	-122.1309144	38.032865	7.71500015	12.84700012	516.0269775	20.56200027	8/7/2014	13:38.0
166	BenD01	-122.1309308	38.03286111	7.09499979	12.86299992	516.8029785	19.95799971	-122.1309146	38.03286548	7.71500015	12.86299992	516.4689941	20.57800007	8/7/2014	13:38.1
167	BenD01	-122.1309312	38.03286206	7.09499979	12.84000015	517.1339722	19.93499994	-122.130915	38.03286645	7.71500015	12.84000015	516.8339844	20.55500031	8/7/2014	13:38.2
168	BenD01	-122.1309318	38.03286356	7.14599991	12.83399963	517.4869995	19.97999954	-122.1309157	38.03286797	7.74900007	12.83399963	517.1999512	20.58299971	8/7/2014	13:38.3
169	BenD01	-122.1309322	38.03286453	7.14599991	12.80900002	517.8619995	19.95499992	-122.1309161	38.03286894	7.74900007	12.80900002	517.5719605	20.55800009	8/7/2014	13:38.4
170	BenD01	-122.1309324	38.03286503	7.14599991	12.80300045	518.2589722	19.94900036	-122.1309163	38.03286942	7.80000019	12.80300045	517.9369507	20.60300064	8/7/2014	13:38.5
171	BenD01	-122.1309329	38.03286598	7.14599991	12.76500034	518.6119995	19.91100025	-122.1309167	38.03287039	7.74900007	12.76500034	518.3119507	20.51400042	8/7/2014	13:38.6
172	BenD01	-122.1309335	38.03286747	7.17999983	12.77099991	518.9879761	19.95099974	-122.1309173	38.03287189	7.80000019	12.77099991	518.7319946	20.5710001	8/7/2014	13:38.7
173	BenD01	-122.1309339	38.03286837	7.14599991	12.77099991	519.4229736	19.91699982	-122.1309178	38.03287279	7.74900007	12.77099991	519.1009522	20.51999998	8/7/2014	13:38.8
174	BenD01	-122.1309341	38.03286888	7.17999983	12.77099991	519.8640137	19.95099974	-122.130918	38.0328733	7.80000019	12.77099991	519.552002	20.5710001	8/7/2014	13:38.9
175	BenD01	-122.1309347	38.03287024	7.14599991	12.77099991	520.3369751	19.91699982	-122.1309186	38.03287468	7.80000019	12.77099991	520.0050049	20.5710001	8/7/2014	13:39.0
176	BenD01	-122.1309353	38.03287167	7.17999983	12.72399998	520.835022	19.90399981	-122.1309192	38.03287611	7.80000019	12.72399998	520.5029907	20.52400017	8/7/2014	13:39.1
177	BenD01	-122.1309357	38.03287259	7.17999983	12.66300011	521.3099976	19.84299994	-122.1309196	38.03287703	7.80000019	12.66300011	521.0079956	20.4630003	8/7/2014	13:39.2
178	BenD01	-122.130936	38.03287305	7.17999983	12.57199955	521.7609863	19.75199938	-122.1309198	38.0328775	7.83400011	12.57199955	521.4169922	20.40599966	8/7/2014	13:39.3
179	BenD01	-122.1309361	38.03287351	7.17999983	12.54699993	522.0700073	19.72699976	-122.13092	38.03287796	7.80000019	12.54699993	521.8049927	20.34700012	8/7/2014	13:39.4
180	BenD01	-122.1309368	38.03287492	7.23199987	12.58399963	522.3250122	19.81599951	-122.1309207	38.03287939	7.83400011	12.58399963	522.0789795	20.41799974	8/7/2014	13:39.5
181	BenD01	-122.1309372	38.03287582	7.23199987	12.47099972	522.6350098	19.70299959	-122.1309211	38.03288029	7.83400011	12.47099972	522.3670044	20.30499983	8/7/2014	13:39.6
182	BenD01	-122.1309374	38.0328764	7.35099983	12.43900013	522.8909912	19.78999996	-122.1309213	38.03288089	7.88500023	12.43900013	522.6690064	20.32400036	8/7/2014	13:39.7
183	BenD01	-122.1309378	38.03287727	7.35099983	12.41699982	523.1900024	19.76799965	-122.1309217	38.03288176	7.83400011	12.41699982	522.9779663	20.25099993	8/7/2014	13:39.8
184	BenD01	-122.1309384	38.03287857	7.38600016	12.44499969	523.4990234	19.83099985	-122.1309223	38.03288308	7.83400011	12.44499969	523.2989502	20.27899981	8/7/2014	13:39.9
185	BenD01	-122.1309389	38.03287978	7.35099983	12.34700012	523.8519898	19.69799995	-122.1309228	38.03288429	7.88500023	12.34700012	523.6619873	20.23200035	8/7/2014	13:40.0
186	BenD01	-122.1309392	38.03288022	7.38600016	12.3380003	524.2269898	19.72400045	-122.1309231	38.03288475	7.88500023	12.3380003	524.0679932	20.22300053	8/7/2014	13:40.1
187	BenD01	-122.1309395	38.03288099	7.35099983	12.30000019	524.5479736	19.65100002	-122.1309234	38.03288554	7.88500023	12.30000019	524.4559937	20.18500042	8/7/2014	13:40.2
188	BenD01	-122.1309401	38.03288223	7.35099983	12.31000042	524.8889771	19.66100025	-122.130924	38.03288679	7.91900015	12.31000042	524.7869873	20.22900057	8/7/2014	13:40.3
189	BenD01	-122.1309404	38.03288304	7.35099983	12.2840004	525.210022	19.63500023	-122.1309244	38.03288762	7.88500023	12.2840004	525.117981	20.16900063	8/7/2014	13:40.4
190	BenD01	-122.1309406	38.03288352	7.38600016	12.25300026	525.4840088	19.63900042	-122.1309246	38.03288808	7.91900015	12.25300026	525.4049683	20.17200041	8/7/2014	13:40.5
191	BenD01	-122.130941	38.0328843	7.35099983	12.23999977	525.8530273	19.5909996	-122.1309249	38.03288888	7.91900015	12.23999977	525.7959595	20.15899992	8/7/2014	13:40.6
192	BenD01	-122.1309416	38.03288557	7.38600016	12.22399998	526.1619873	19.61000013	-122.1309255	38.03289017	7.91900015	12.22399998	526.1149902	20.14300013	8/7/2014	13:40.7
193	BenD01	-122.130942	38.03288638	7.38600016	12.19299984	526.5150147	19.579	-122.1309259	38.032891	7.91900015	12.19299984	526.5019531	20.11199999	8/7/2014	13:40.8
194	BenD01	-122.1309422	38.03288679	7.38600016	12.18299961	526.9569702	19.56899977	-122.1309261	38.0328914	7.96899986	12.18299961	526.9089966	20.15199947	8/7/2014	13:40.9
195	BenD01	-122.1309427	38.03288802	7.38600016	12.15499973	527.2550049	19.54099989	-122.1309267	38.03289266	7.91900015	12.15499973	527.2959595	20.07399988	8/7/2014	13:41.0
196	BenD01	-122.1309433	38.03288926	7.38600016	12.13899994	527.6630249	19.5250001	-122.1309272	38.03289389	7.96899986	12.13899994	527.6929932	20.1079998	8/7/2014	13:41.1
197	BenD01	-122.1309437	38.03289009	7.38600016	12.09200001	528.0059815	19.47800016	-122.1309276	38.03289476	7.96899986	12.09200001	528.0899658	20.06099987	8/7/2014	13:41.2
198	BenD01	-122.1309439	38.03289057	7.4369998	12.12300014	528.4349976	19.55999994	-122.1309279	38.03289524	8.00300026	12.12300014	528.5	20.1260004	8/7/2014	13:41.3
199	BenD01	-122.1309443	38.03289134	7.38600016	12.06000042	528.7559815	19.44600058	-122.1309282	38.03289601	8.00300026	12.06000042	528.8629761	20.06300068	8/7/2014	13:41.4
200	BenD01	-122.1309449	38.03289267	7.4369998	12.03100014	529.1350098	19.46799994	-122.1309288	38.03289736	8.00300026	12.03100014	529.2539673	20.0340004	8/7/2014	13:41.5
201	BenD01	-122.1309453	38.0328935	7.4369998	12.03100014	529.4000244	19.46799994	-122.1309292	38.0328982	8.00300026	12.03100014	529.5509644	20.0340004	8/7/2014	13:41.6
202	BenD01	-122.1309455	38.03289392	7.4369998	12.00599957	529.7089844	19.44299936	-122.1309294	38.03289863	8.0369997	12.00599957	529.8269653	20.04299927	8/7/2014	13:41.7
203	BenD01	-122.1309458	38.03289474	7.4369998	11.98999977	529.9069824	19.42699957	-122.1309298	38.03289946	8.00300026	11.98999977	530.1139526	19.99300003	8/7/2014	13:41.8
204	BenD01	-122.1309464	38.03289597	7.47100019	11.96199989	530.1619873	19.43300009	-122.1309304	38.03290071	8.0369997	11.96199989	530.2909546	19.9989996	8/7/2014	13:41.9
205	BenD01	-122.130947	38.0328971	7.4369998	11.9460001	530.348999	19.3829999	-122.130931	38.03290186	8.0369997	11.9460001	530.5780029	19.9829998	8/7/2014	13:42.0
206	BenD01	-122.1309472	38.03289753	7.47100019	11.89900017	530.625	19.37000036	-122.1309312	38.03290228	8.0369997	11.89900017	530.84198	19.93599987	8/7/2014	13:42.1
207	BenD01	-122.1309475	38.03289825	7.4369998	11.81299973	531.098999	19.24999952	-122.1309315	38.03290303	8.0369997	11.81299973	531.2839966	19.84999943	8/7/2014	13:42.2
208	BenD01	-122.1309481	38.03289943	7.47100019	11.91499996	531.4650269	19.38600016	-122.1309321	38.03290423	8.0880003	11.91499996	531.6829834	20.00300026	8/7/2014	13:42.3
209	BenD01	-122.1309485	38.03290019	7.47100019	11.73799992	531.9310303	19.20900011	-122.1309325	38.03290501	8.0369997	11.73799992	532.1820068	19.77499962	8/7/2014	13:42.4
210	BenD01	-122.1309486	38.03290064	7.52199984	11.71500015	532.3499756	19.23699999	-122.1309327	38.03290545	8.0880003	11.71500015	532.6119995	19.80300045	8/7/2014	13:42.5
211	BenD01	-122.130949	38.03290133	7.47100019	11.64599991	532.7030029	19.1170001	-122.130933	38.03290615	8.0880003	11.64599991	532.9879761	19.73400021	8/7/2014	13:42.6
212	BenD01	-122.1309496	38.03290253	7.52199984	11.72799969	533.0339966	19.24999952	-122.1309336	38.03290737	8.0880003	11.72799969	533.3299561	19.81599998	8/7/2014	13:42.7
213	BenD01	-122.1309499	38.03290329	7.52199984	11.61400032	533.3330078	19.13600016	-122.130934	38.03290815	8.0880003	11.61400032	533.6389771	19.70200062	8/7/2014	13:42.8
214	BenD01	-122.1309502	38.03290382	7.6420002	11.68999958	533.5859985	19.33199978	-122.1309343	38.03290868	8.12199974	11.68999958	533.9369507	19.81199932	8/7/2014	13:42.9
215	BenD01	-122.1309507	38.03290491	7.6079998	11.67399979	533.8619995	19.28199959	-122.1309348	38.03290977	8.12199974	11.67399979	534.2119751	19.79599953	8/7/2014	13:43.0
216	BenD01	-122.1309513	38.03290609	7.6420002	11.58300018	534.1160278	19.22500038	-122.1309354	38.03291099	8.17199993	11.58300018	534.4450073	19.75500011	8/7/2014	13:43.1
217	BenD01	-122.1309517	38.03290687	7.6420002	11.63000011	534.3920288	19.27200031	-122.1309358	38.03291179	8.17199993	11.63000011	534.742981	19.80200005	8/7/2014	13:43.2
218	BenD01	-122.1309519	38.03290728	7.6420002	11.59899998	534.7050171	19.24100018	-122.130936	38.0329122	8.17199993	11.59899998	535.0769653	19.77099991	8/7/2014	13:43.3
219	BenD01	-122.1309523	38.03290807	7.6420002	11.56700039	535.0139771	19.20900059	-122.1309364	38.03291301	8.17199993	11.56700039	535.4089966	19.73900032	8/7/2014	13:43.4
220	BenD01	-122.1309529	38.03290933	7.69399977	11.53499985	535.3449707	19.22899961	-122.130937	38.03291426	8.20600033	11.53499985	535.7509766	19.74100018	8/7/2014	13:43.5
221	BenD01	-122.1309533	38.03291012	7.69399977	11.56099987	535.6760254	19.25499964	-122.1309374	38.03291508	8.20600033	11.56099987	536.0819702	19.7670002	8/7/2014	13:43.6
222	BenD01	-122.1309535	38.03291044	7.6420002	11.52900028	536.0189819	19.17100048	-122.1309376	38.03291541	8.20600033	11.52900028	536.4239502	19.73500061	8/7/2014	13:43.7
223	BenD01	-122.1309539	38.03291122	7.6420002	11.54500008	536.3599854	19.18700027	-122.130938	38.03291621	8.20600033	11.54500008	536.7879639	19.7510004	8/7/2014	13:43.8
224	BenD01	-122.1309545	38.03291242	7.69399977	11.55099964	536.7910156	19.24499941	-122.1309386	38.03291743	8.20600033	11.55099964	537.1629639	19.75699997	8/7/2014	13:43.9
225	BenD01	-122.130955	38.03291353	7.69399977	11.52900028	537.1550293	19.22300005	-122.1309392	38.03291856	8.20600033	11.52900028	537.6049805	19.73500061	8/7/2014	13:44.0
226	BenD01	-122.1309552	38.03291389	7.69399977	11.55099964	537.6069946	19.24499941	-122.1309394	38.03291893	8.25699997	11.55099964	537.9909668	19.80799961	8/7/2014	13:44.1
227	BenD01	-122.1309556	38.03291461	7.69399977	11.56700039	537.9650269	19.26100016	-122.1309397	38.03291965	8.20600033	11.56700039	538.4039917	19.77300072	8/7/2014	13:44.2
228	BenD01	-122.1309561	38.03291572	7.72800016	11.56099987	538.2960205	19.28900003	-122.1309403	38.0329208	8.25699997	11.56099987	538.7559815	19.81799984	8/7/2014	13:44.3
229	BenD01	-122.1309565	38.03291645	7.72800016	11.56099987	538.6380005	19.28900003	-122.1309407	38.03292152	8.25699997	11.56099987	539.0539551	19.81799984	8/7/2014	13:44.4
230	BenD01	-122.1309567	38.0329168	7.72800016	11.56099987	538.8909912	19.28900003	-122.1309409	38.03292188	8.25699997	11.56099987	539.3299561	19.81799984	8/7/2014	13:44.5
231	BenD01	-122.1309571	38.03291751	7.72800016	11.62100029	539.1119995	19.34900045	-122.1309412	38.0329226	8.25699997	11.62100029	539.5310059	19.87800026	8/7/2014	13:44.6
232	BenD01	-122.1309576	38.03291857	7.72800016	11.58300018	539.3660278	19.31100035	-122.1309418	38.03292368	8.29100037	11.58300018	539.782959	19.87400055	8/7/2014	13:44.7
233	BenD01	-122.130958	38.03291926	7.72800016	11.58899975	539.5430298	19.31699991	-122.1309421	38.03292439	8.29100037	11.58899975	539.980957	19.88000011	8/7/2014	13:44.8
234	BenD01	-122.1309581	38.03291961	7.72800016	11.58300018	539.8179932	19.31100035	-122.1309423	38.03292474	8.29100037	11.58300018	540.256958	19.87400055	8/7/2014	13:44.9
235	BenD01	-122.1309587	38.03292065	7.72800016	11.58300018	540.0720215	19.31100035	-122.1309429	38.0329258	8.29100037	11.58300018	540.5109863	19.87400055	8/7/2014	13:45.0
236	BenD01	-122.1309592	38.03292175	7.76200008	11.57600021	540.40802	19.3380003	-122.1309435	38.03292691	8.34200001	11.57600021	540.8569946	19.91800022	8/7/2014	13:45.1
237	BenD01	-122.1309597	38.03292254	7.84800005	11.58300018	540.7609863	19.43100023	-122.1309439	38.03292774	8.29100037	11.58300018	541.242981	19.87400055	8/7/2014	13:45.2
238	BenD01	-122.1309599	38.03292297	7.89900017	11.57600021	541.223999	19.47500038	-122.1309441	38.03292817	8.34200001	11.57600021	541.7179565	19.91800022	8/7/2014	13:45.3
239	BenD01	-122.1309602	38.03292362	7.84800005	11.58300018	541.6209717	19.43100023	-122.1309445	38.03292882	8.34200001	11.58300018	542.1589966	19.92500019	8/7/2014	13:45.4
240	BenD01	-122.1309608	38.03292468	7.84800005	11.56700039	542.117981	19.41500044	-122.1309451	38.03292992	8.375	11.56700039	542.6779785	19.94200039	8/7/2014	13:45.5
241	BenD01	-122.1309612	38.03292541	7.84800005	11.58899975	542.5479736	19.4369998	-122.1309454	38.03293064	8.375	11.58899975	543.1079712	19.96399975	8/7/2014	13:45.6
242	BenD01	-122.1309614	38.03292581	7.89900017	11.57600021	542.7800293	19.47500038	-122.1309457	38.03293107	8.375	11.57600021	543.4060059	19.95100021	8/7/2014	13:45.7
243	BenD01	-122.1309617	38.03292647	7.84800005	11.58300018	543.0230103	19.43100023	-122.130946	38.0329317	8.375	11.58300018	543.6159668	19.95800018	8/7/2014	13:45.8
244	BenD01	-122.1309623	38.03292756	7.89900017	11.51299953	543.2000122	19.4119997	-122.1309466	38.03293283	8.4090004	11.51299953	543.8479614	19.92199993	8/7/2014	13:45.9
245	BenD01	-122.1309629	38.03292859	7.89900017	11.48200035	543.3800049	19.38100052	-122.1309472	38.03293386	8.4090004	11.48200035	544.0390015	19.89100075	8/7/2014	13:46.0
246	BenD01	-122.1309631	38.03292891	7.89900017	11.45300007	543.5789795	19.35200024	-122.1309473	38.03293421	8.46000004	11.45300007	544.2929688	19.91300011	8/7/2014	13:46.1
247	BenD01	-122.1309634	38.0329296	7.89900017	11.4119997	543.8660278	19.31099987	-122.1309477	38.03293488	8.4090004	11.4119997	544.6239624	19.8210001	8/7/2014	13:46.2
248	BenD01	-122.130964	38.0329306	7.89900017	11.3739996	544.1530151	19.27299976	-122.1309483	38.03293593	8.46000004	11.3739996	544.8999634	19.83399963	8/7/2014	13:46.3
249	BenD01	-122.1309643	38.03293128	7.89900017	11.32699966	544.4400024	19.22599983	-122.1309486	38.0329366	8.46000004	11.32699966	545.2639771	19.7869997	8/7/2014	13:46.4
250	BenD01	-122.1309645	38.03293165	7.93300009	11.29800034	544.8040161	19.23100042	-122.1309488	38.03293699	8.49400043	11.29800034	545.617981	19.79200077	8/7/2014	13:46.5
251	BenD01	-122.1309649	38.03293232	7.93300009	11.27299976	545.1459961	19.20599985	-122.1309492	38.03293768	8.46000004	11.27299976	545.9379883	19.7329998	8/7/2014	13:46.6
252	BenD01	-122.1309654	38.03293331	7.93300009	11.2670002	545.4879761	19.20000029	-122.1309498	38.03293868	8.49400043	11.2670002	546.3349609	19.76100063	8/7/2014	13:46.7
253	BenD01	-122.1309658	38.03293396	7.93300009	11.2510004	545.8629761	19.18400049	-122.1309501	38.03293934	8.49400043	11.2510004	546.6549683	19.74500084	8/7/2014	13:46.8
254	BenD01	-122.130966	38.03293428	7.93300009	11.19699955	546.2310181	19.12999964	-122.1309503	38.03293967	8.54500008	11.19699955	547.0549927	19.74199963	8/7/2014	13:46.9
255	BenD01	-122.1309665	38.03293523	7.93300009	11.16600037	546.5729981	19.09900045	-122.1309508	38.03294065	8.54500008	11.16600037	547.4190064	19.71100044	8/7/2014	13:47.0
256	BenD01	-122.1309671	38.03293626	7.98400021	11.14999962	546.8920288	19.13399982	-122.1309514	38.03294167	8.54500008	11.14999962	547.7509766	19.69499969	8/7/2014	13:47.1
257	BenD01	-122.1309674	38.03293693	8.01900005	11.13399982	547.257019	19.15299988	-122.1309518	38.03294234	8.54500008	11.13399982	548.0809937	19.6789999	8/7/2014	13:47.2
258	BenD01	-122.1309677	38.03293732	8.06999969	11.16600037	547.565979	19.23600006	-122.130952	38.03294275	8.57900047	11.16600037	548.3909912	19.74500084	8/7/2014	13:47.3
259	BenD01	-122.130968	38.03293787	8.01900005	11.12100029	547.8640137	19.14000034	-122.1309523	38.03294331	8.57900047	11.12100029	548.7219849	19.70000076	8/7/2014	13:47.4
260	BenD01	-122.1309685	38.03293888	8.06999969	11.07999992	548.1619873	19.14999962	-122.1309529	38.03294434	8.62899971	11.07999992	549.0299683	19.70899963	8/7/2014	13:47.5
261	BenD01	-122.1309689	38.03293951	8.06999969	11.07999992	548.4819946	19.14999962	-122.1309533	38.03294498	8.62899971	11.07999992	549.3179932	19.70899963	8/7/2014	13:47.6
262	BenD01	-122.1309691	38.03293983	8.06999969	11.04199982	548.7470093	19.11199951	-122.1309534	38.03294529	8.62899971	11.04199982	549.6040039	19.67099953	8/7/2014	13:47.7
263	BenD01	-122.1309694	38.03294045	8.06999969	11.06499958	549.0380249	19.13499928	-122.1309538	38.03294595	8.62899971	11.06499958	549.8959961	19.69399929	8/7/2014	13:47.8
264	BenD01	-122.1309699	38.03294139	8.06999969	11.01099968	549.1920166	19.08099937	-122.1309543	38.03294689	8.66300011	11.01099968	550.0830078	19.67399979	8/7/2014	13:47.9
265	BenD01	-122.1309705	38.03294232	8.06999969	11.01099968	549.4349976	19.08099937	-122.1309549	38.03294784	8.66300011	11.01099968	550.3249512	19.67399979	8/7/2014	13:48.0
266	BenD01	-122.1309707	38.03294268	8.10400009	10.98200035	549.7000122	19.08600044	-122.1309551	38.03294819	8.69699955	10.98200035	550.6129761	19.6789999	8/7/2014	13:48.1
267	BenD01	-122.130971	38.03294326	8.06999969	11.01099968	550.0750122	19.08099937	-122.1309554	38.03294879	8.66300011	11.01099968	550.9660034	19.67399979	8/7/2014	13:48.2
268	BenD01	-122.1309715	38.03294425	8.10400009	10.95699978	550.5390015	19.06099987	-122.130956	38.0329498	8.69699955	10.95699978	551.4400024	19.65399933	8/7/2014	13:48.3
269	BenD01	-122.1309719	38.03294489	8.10400009	10.97299957	550.9249878	19.07699966	-122.1309563	38.03295046	8.69699955	10.97299957	551.8379517	19.66999912	8/7/2014	13:48.4
270	BenD01	-122.1309721	38.03294526	8.13799953	10.93500042	551.2340088	19.07299995	-122.1309566	38.03295083	8.74800014	10.93500042	552.1690064	19.68300056	8/7/2014	13:48.5
271	BenD01	-122.1309725	38.03294584	8.10400009	10.91300011	551.5759888	19.0170002	-122.1309569	38.03295143	8.69699955	10.91300011	552.5	19.60999966	8/7/2014	13:48.6
272	BenD01	-122.130973	38.03294683	8.13799953	10.9289999	551.9000244	19.06699944	-122.1309575	38.03295242	8.74800014	10.9289999	552.8129883	19.67700005	8/7/2014	13:48.7
273	BenD01	-122.1309734	38.03294745	8.13799953	10.84300041	552.2089844	18.98099995	-122.1309578	38.03295305	8.74800014	10.84300041	553.1729736	19.59100056	8/7/2014	13:48.8
274	BenD01	-122.1309736	38.03294787	8.22399998	10.84300041	552.539978	19.06700039	-122.1309581	38.03295348	8.78199959	10.84300041	553.4749756	19.625	8/7/2014	13:48.9
275	BenD01	-122.1309742	38.03294877	8.22399998	10.77999973	552.8369751	19.00399971	-122.1309586	38.0329544	8.74800014	10.77999973	553.7839966	19.52799988	8/7/2014	13:49.0
276	BenD01	-122.1309747	38.03294968	8.22399998	10.75800037	553.09198	18.98200035	-122.1309592	38.03295532	8.78199959	10.75800037	554.0489502	19.53999996	8/7/2014	13:49.1
277	BenD01	-122.130975	38.03295026	8.22399998	10.68799973	553.401001	18.9119997	-122.1309595	38.03295592	8.78199959	10.68799973	554.3800049	19.46999931	8/7/2014	13:49.2
278	BenD01	-122.1309752	38.03295061	8.27499962	10.64099979	553.632019	18.91599941	-122.1309597	38.03295629	8.83199978	10.64099979	554.6119995	19.47299957	8/7/2014	13:49.3
279	BenD01	-122.1309755	38.03295114	8.22399998	10.59700012	553.9089966	18.8210001	-122.13096	38.03295682	8.78199959	10.59700012	554.9099731	19.37899971	8/7/2014	13:49.4
280	BenD01	-122.1309761	38.03295212	8.27499962	10.57199955	554.1849976	18.84699917	-122.1309606	38.03295779	8.83199978	10.57199955	555.1640015	19.40399933	8/7/2014	13:49.5
281	BenD01	-122.1309764	38.03295263	8.22399998	10.53999996	554.4310303	18.76399994	-122.1309609	38.03295832	8.83199978	10.53999996	555.4989624	19.37199974	8/7/2014	13:49.6
282	BenD01	-122.1309766	38.032953	8.27499962	10.44200039	554.8060303	18.71700001	-122.1309611	38.03295869	8.86600018	10.44200039	555.8299561	19.30800056	8/7/2014	13:49.7
283	BenD01	-122.130977	38.03295358	8.27499962	10.37199974	555.1599731	18.64699936	-122.1309615	38.0329593	8.86600018	10.37199974	556.2269898	19.23799992	8/7/2014	13:49.8
284	BenD01	-122.1309775	38.03295454	8.30900002	10.35700035	555.5570068	18.66600037	-122.1309621	38.03296025	8.86600018	10.35700035	556.625	19.22300053	8/7/2014	13:49.9
285	BenD01	-122.130978	38.03295539	8.27499962	10.32499981	555.8880005	18.59999943	-122.1309626	38.03296112	8.86600018	10.32499981	557	19.19099998	8/7/2014	13:50.0
286	BenD01	-122.1309782	38.03295572	8.30900002	10.27099991	556.2849731	18.57999992	-122.1309628	38.03296149	8.91699982	10.27099991	557.3189697	19.18799973	8/7/2014	13:50.1
287	BenD01	-122.1309786	38.03295634	8.30900002	10.21800041	556.5609741	18.52700043	-122.1309631	38.03296211	8.91699982	10.21800041	557.68396	19.13500023	8/7/2014	13:50.2
288	BenD01	-122.1309792	38.03295728	8.30900002	10.18000031	556.8259888	18.48900032	-122.1309637	38.03296304	8.95100021	10.18000031	557.9589844	19.13100052	8/7/2014	13:50.3
289	BenD01	-122.1309796	38.032958	8.39500046	10.1960001	557.1030273	18.59100056	-122.1309642	38.0329638	8.91699982	10.1960001	558.2149658	19.11299992	8/7/2014	13:50.4
290	BenD01	-122.1309798	38.03295834	8.39500046	10.13899994	557.3150024	18.5340004	-122.1309644	38.03296412	8.95100021	10.13899994	558.4489746	19.09000015	8/7/2014	13:50.5
291	BenD01	-122.1309802	38.03295896	8.39500046	10.1260004	557.6019898	18.52100086	-122.1309647	38.03296476	8.95100021	10.1260004	558.7359619	19.07700062	8/7/2014	13:50.6
292	BenD01	-122.1309808	38.03295997	8.4460001	10.18000031	557.934021	18.6260004	-122.1309653	38.03296578	9.00199986	10.18000031	559.0449829	19.18200016	8/7/2014	13:50.7
293	BenD01	-122.1309811	38.03296051	8.39500046	10.09399986	558.2650147	18.48900032	-122.1309657	38.03296635	8.95100021	10.09399986	559.3989868	19.04500008	8/7/2014	13:50.8
294	BenD01	-122.1309813	38.03296089	8.4460001	10.10999966	558.6619873	18.55599976	-122.1309659	38.03296672	9.00199986	10.10999966	559.8499756	19.11199951	8/7/2014	13:50.9
295	BenD01	-122.1309819	38.0329618	8.4460001	10.13899994	559.1140137	18.58500004	-122.1309665	38.03296766	9.00199986	10.13899994	560.2599487	19.14099979	8/7/2014	13:51.0
296	BenD01	-122.1309824	38.03296271	8.4460001	10.15400028	559.4790039	18.60000038	-122.130967	38.03296856	9.03499985	10.15400028	560.6889648	19.18900013	8/7/2014	13:51.1
297	BenD01	-122.1309828	38.03296331	8.4460001	10.11699963	559.84198	18.56299973	-122.1309674	38.03296918	9.00199986	10.11699963	561.0079956	19.11899948	8/7/2014	13:51.2
298	BenD01	-122.130983	38.03296364	8.48099995	10.07900047	560.1290283	18.56000042	-122.1309676	38.03296953	9.06900024	10.07900047	561.3739624	19.14800072	8/7/2014	13:51.3
299	BenD01	-122.1309833	38.03296421	8.4460001	10.07900047	560.4199829	18.52500057	-122.130968	38.0329701	9.03499985	10.07900047	561.5979614	19.11400032	8/7/2014	13:51.4
300	BenD01	-122.1309839	38.03296516	8.48099995	10.09399986	560.6849976	18.57499981	-122.1309686	38.03297105	9.06900024	10.09399986	561.907959	19.16300011	8/7/2014	13:51.5
301	BenD01	-122.1309843	38.03296577	8.48099995	10.1260004	560.9279785	18.60700035	-122.1309689	38.03297167	9.06900024	10.1260004	562.1829834	19.19500065	8/7/2014	13:51.6
302	BenD01	-122.1309845	38.03296612	8.51500034	10.09399986	561.2150269	18.60900021	-122.1309691	38.03297203	9.06900024	10.09399986	562.4599609	19.16300011	8/7/2014	13:51.7
303	BenD01	-122.1309849	38.03296677	8.56599998	10.10099983	561.4799805	18.66699982	-122.1309696	38.0329727	9.06900024	10.10099983	562.7349854	19.17000008	8/7/2014	13:51.8
304	BenD01	-122.1309855	38.03296773	8.60000038	10.07199955	561.8339844	18.67199993	-122.1309702	38.03297365	9.11999989	10.07199955	563.0999756	19.19199944	8/7/2014	13:51.9
305	BenD01	-122.1309861	38.03296863	8.60000038	10.06299973	562.1749878	18.66300011	-122.1309707	38.03297457	9.11999989	10.06299973	563.4289551	19.18299961	8/7/2014	13:52.0
306	BenD01	-122.1309863	38.03296893	8.60000038	10.03100014	562.5839844	18.63100052	-122.1309709	38.03297489	9.15400028	10.03100014	563.8609619	19.18500042	8/7/2014	13:52.1
307	BenD01	-122.1309866	38.03296955	8.60000038	10.03100014	563.0139771	18.63100052	-122.1309713	38.03297551	9.15400028	10.03100014	564.302002	19.18500042	8/7/2014	13:52.2
308	BenD01	-122.1309872	38.03297049	8.60000038	9.99300003	563.414978	18.59300041	-122.1309719	38.03297646	9.15400028	9.99300003	564.7129517	19.14700031	8/7/2014	13:52.3
309	BenD01	-122.1309876	38.03297112	8.60000038	9.96199989	563.835022	18.56200027	-122.1309723	38.03297712	9.15400028	9.96199989	565.1229858	19.11600018	8/7/2014	13:52.4
310	BenD01	-122.1309879	38.03297151	8.65200043	9.9460001	564.1439819	18.59800053	-122.1309726	38.03297751	9.20499992	9.9460001	565.4320068	19.15100002	8/7/2014	13:52.5
311	BenD01	-122.1309882	38.03297208	8.60000038	9.91699982	564.440979	18.5170002	-122.1309729	38.03297807	9.20499992	9.91699982	565.7509766	19.12199974	8/7/2014	13:52.6
312	BenD01	-122.1309889	38.0329731	8.65200043	9.88599968	564.7180176	18.53800011	-122.1309736	38.03297912	9.20499992	9.88599968	566.0059815	19.0909996	8/7/2014	13:52.7
313	BenD01	-122.1309893	38.03297374	8.65200043	9.8760004	564.9829712	18.52800083	-122.130974	38.03297975	9.23900032	9.8760004	566.3009644	19.11500072	8/7/2014	13:52.8
314	BenD01	-122.1309895	38.03297406	8.65200043	9.84799957	565.1920166	18.5	-122.1309742	38.03298009	9.23900032	9.84799957	566.5139771	19.08699989	8/7/2014	13:52.9
315	BenD01	-122.1309901	38.03297501	8.65200043	9.86400032	565.5230103	18.51600075	-122.1309748	38.03298106	9.23900032	9.86400032	566.8229981	19.10300064	8/7/2014	13:53.0
316	BenD01	-122.1309907	38.03297604	8.68599987	9.80099964	565.8220215	18.48699951	-122.1309754	38.03298209	9.28899956	9.80099964	567.1519775	19.0899992	8/7/2014	13:53.1
317	BenD01	-122.1309912	38.03297682	8.77099991	9.80099964	566.1890259	18.57199955	-122.1309759	38.03298287	9.28899956	9.80099964	567.4899902	19.0899992	8/7/2014	13:53.2
318	BenD01	-122.1309914	38.03297714	8.77099991	9.79399967	566.4979858	18.56499958	-122.1309762	38.0329832	9.28899956	9.79399967	567.8849487	19.08299923	8/7/2014	13:53.3
319	BenD01	-122.1309918	38.03297781	8.77099991	9.81599998	566.8740234	18.58699989	-122.1309766	38.03298387	9.28899956	9.81599998	568.2059937	19.10499954	8/7/2014	13:53.4
320	BenD01	-122.1309925	38.03297885	8.80599976	9.85400009	567.2490234	18.65999985	-122.1309773	38.03298494	9.32299995	9.85400009	568.5819702	19.17700005	8/7/2014	13:53.5
321	BenD01	-122.1309929	38.03297952	8.80599976	9.82299995	567.6339722	18.62899971	-122.1309777	38.03298563	9.32299995	9.82299995	568.9569702	19.14599991	8/7/2014	13:53.6
322	BenD01	-122.1309932	38.03297988	8.80599976	9.81000042	567.9780273	18.61600018	-122.1309779	38.03298596	9.3739996	9.81000042	569.3639526	19.18400002	8/7/2014	13:53.7
323	BenD01	-122.1309936	38.03298053	8.80599976	9.81599998	568.4290161	18.62199974	-122.1309783	38.03298663	9.32299995	9.81599998	569.7959595	19.13899994	8/7/2014	13:53.8
324	BenD01	-122.1309942	38.03298156	8.80599976	9.81599998	568.8270264	18.62199974	-122.130979	38.03298768	9.3739996	9.81599998	570.2129517	19.18999958	8/7/2014	13:53.9
325	BenD01	-122.1309949	38.03298257	8.80599976	9.81599998	569.15802	18.62199974	-122.1309797	38.0329887	9.3739996	9.81599998	570.5689697	19.18999958	8/7/2014	13:54.0
326	BenD01	-122.1309951	38.03298299	8.85700035	9.82299995	569.4489746	18.68000031	-122.1309799	38.03298911	9.3739996	9.82299995	570.8569946	19.19699955	8/7/2014	13:54.1
327	BenD01	-122.1309956	38.03298361	8.80599976	9.79399967	569.6480103	18.59999943	-122.1309803	38.03298975	9.3739996	9.79399967	571.0469971	19.16799927	8/7/2014	13:54.2
328	BenD01	-122.1309963	38.03298472	8.85700035	9.76900005	569.8460083	18.6260004	-122.1309811	38.03299088	9.40799999	9.76900005	571.2449951	19.17700005	8/7/2014	13:54.3
329	BenD01	-122.1309967	38.03298545	8.85700035	9.76900005	570.0449829	18.6260004	-122.1309815	38.03299159	9.40799999	9.76900005	571.4660034	19.17700005	8/7/2014	13:54.4
330	BenD01	-122.130997	38.0329858	8.85700035	9.69299984	570.2979736	18.55000019	-122.1309818	38.03299196	9.40799999	9.69299984	571.7409668	19.10099983	8/7/2014	13:54.5
331	BenD01	-122.1309974	38.03298653	8.85700035	9.67099953	570.6190186	18.52799988	-122.1309822	38.03299268	9.40799999	9.67099953	572.039978	19.07899952	8/7/2014	13:54.6
332	BenD01	-122.1309981	38.03298759	8.85700035	9.63899994	570.9069824	18.49600029	-122.1309829	38.03299376	9.40799999	9.63899994	572.3809815	19.04699993	8/7/2014	13:54.7
333	BenD01	-122.1309986	38.03298831	8.85700035	9.64599991	571.2910156	18.50300026	-122.1309834	38.03299449	9.44200039	9.64599991	572.7340088	19.0880003	8/7/2014	13:54.8
334	BenD01	-122.1309989	38.03298872	8.89099979	9.64599991	571.7369995	18.5369997	-122.1309837	38.03299489	9.44200039	9.64599991	573.223999	19.0880003	8/7/2014	13:54.9
335	BenD01	-122.1309996	38.0329898	8.89099979	9.5539999	572.1790161	18.44499969	-122.1309844	38.03299599	9.44200039	9.5539999	573.6659546	18.99600029	8/7/2014	13:55.0
336	BenD01	-122.1310003	38.0329909	8.89099979	9.53199959	572.6199951	18.42299938	-122.1309851	38.03299709	9.49199963	9.53199959	574.0639648	19.02399921	8/7/2014	13:55.1
337	BenD01	-122.1310008	38.03299164	8.89099979	9.51599979	572.9520264	18.40699959	-122.1309856	38.03299785	9.44200039	9.51599979	574.4479981	18.95800018	8/7/2014	13:55.2
338	BenD01	-122.1310011	38.03299214	8.97700024	9.50699997	573.2919922	18.48400021	-122.1309859	38.03299834	9.49199963	9.50699997	574.802002	18.9989996	8/7/2014	13:55.3
339	BenD01	-122.1310015	38.03299284	8.94299984	9.48499966	573.5700073	18.4279995	-122.1309864	38.03299905	9.44200039	9.48499966	575.0219727	18.92700005	8/7/2014	13:55.4
340	BenD01	-122.1310023	38.03299403	8.97700024	9.47799969	573.7559815	18.45499992	-122.1309872	38.03300024	9.49199963	9.47799969	575.2649536	18.96999931	8/7/2014	13:55.5
341	BenD01	-122.1310028	38.03299474	8.94299984	9.43700027	574.0339966	18.38000011	-122.1309876	38.03300096	9.49199963	9.43700027	575.5079956	18.9289999	8/7/2014	13:55.6
342	BenD01	-122.1310031	38.03299516	8.97599983	9.43099976	574.2420044	18.40699959	-122.1309879	38.03300139	9.49100018	9.43099976	575.7420044	18.92199993	8/7/2014	13:55.7
343	BenD01	-122.1310036	38.03299592	8.97599983	9.4090004	574.5540161	18.38500023	-122.1309884	38.03300216	9.49100018	9.4090004	576.0729981	18.90000057	8/7/2014	13:55.8
344	BenD01	-122.1310043	38.03299705	8.97599983	9.39299965	574.7979736	18.36899948	-122.1309892	38.0330033	9.49100018	9.39299965	576.3070068	18.88399982	8/7/2014	13:55.9
345	BenD01	-122.1310051	38.03299818	8.97599983	9.37699986	575.1740112	18.35299969	-122.1309899	38.03300445	9.49100018	9.37699986	576.6569824	18.86800003	8/7/2014	13:56.0
346	BenD01	-122.1310053	38.03299857	8.97599983	9.38300037	575.5050049	18.35900021	-122.1309902	38.03300483	9.49100018	9.38300037	576.9920044	18.87400055	8/7/2014	13:56.1
347	BenD01	-122.1310058	38.03299933	8.97599983	9.36100006	575.8140259	18.33699989	-122.1309907	38.03300559	9.49100018	9.36100006	577.3549805	18.85200024	8/7/2014	13:56.2
348	BenD01	-122.1310066	38.0330005	8.97599983	9.36800003	576.2340088	18.34399986	-122.1309915	38.03300676	9.49100018	9.36800003	577.7080078	18.85900021	8/7/2014	13:56.3
349	BenD01	-122.1310071	38.03300128	8.97599983	9.39299965	576.617981	18.36899948	-122.130992	38.03300756	9.49100018	9.39299965	578.1279907	18.88399982	8/7/2014	13:56.4
350	BenD01	-122.1310074	38.03300169	8.97599983	9.36100006	576.9940186	18.33699989	-122.1309922	38.03300795	9.49100018	9.36100006	578.5379639	18.85200024	8/7/2014	13:56.5
351	BenD01	-122.1310079	38.03300247	8.97599983	9.34500027	577.2719727	18.3210001	-122.1309928	38.03300874	9.49100018	9.34500027	578.7989502	18.83600044	8/7/2014	13:56.6
352	BenD01	-122.1310087	38.0330037	9.02700043	9.35200024	577.5930176	18.37900066	-122.1309936	38.03301	9.52499962	9.35200024	579.125	18.87699986	8/7/2014	13:56.7
353	BenD01	-122.1310092	38.03300443	8.97599983	9.35200024	577.8359985	18.32800007	-122.1309941	38.03301071	9.49100018	9.35200024	579.3899536	18.84300041	8/7/2014	13:56.8
354	BenD01	-122.1310095	38.03300489	9.02700043	9.32299995	578.1229858	18.35000038	-122.1309944	38.03301118	9.49100018	9.32299995	579.651001	18.81400013	8/7/2014	13:56.9
355	BenD01	-122.1310103	38.03300599	8.97599983	9.34500027	578.3439941	18.3210001	-122.1309951	38.0330123	9.49100018	9.34500027	579.8759766	18.83600044	8/7/2014	13:57.0
356	BenD01	-122.1310111	38.03300724	9.02700043	9.33899975	578.5430298	18.36600018	-122.130996	38.03301356	9.49100018	9.33899975	580.0830078	18.82999992	8/7/2014	13:57.1
357	BenD01	-122.1310116	38.03300797	8.97599983	9.33899975	578.7949829	18.31499958	-122.1309965	38.0330143	9.49100018	9.33899975	580.3039551	18.82999992	8/7/2014	13:57.2
358	BenD01	-122.1310119	38.03300844	9.02700043	9.34500027	579.0510254	18.37200069	-122.1309968	38.03301478	9.49100018	9.34500027	580.5819702	18.83600044	8/7/2014	13:57.3
359	BenD01	-122.1310124	38.03300926	9.02700043	9.34500027	579.3469849	18.37200069	-122.1309973	38.03301559	9.49100018	9.34500027	580.8429565	18.83600044	8/7/2014	13:57.4
360	BenD01	-122.1310132	38.03301048	9.02700043	9.35200024	579.6699829	18.37900066	-122.1309981	38.03301681	9.49100018	9.35200024	581.1709595	18.84300041	8/7/2014	13:57.5
361	BenD01	-122.1310138	38.03301129	9.02700043	9.36800003	580.0579834	18.39500046	-122.1309987	38.03301762	9.49100018	9.36800003	581.5799561	18.85900021	8/7/2014	13:57.6
362	BenD01	-122.1310141	38.03301174	9.06099987	9.36800003	580.3889771	18.4289999	-122.130999	38.03301808	9.49100018	9.36800003	581.8989868	18.85900021	8/7/2014	13:57.7
363	BenD01	-122.1310146	38.0330125	9.02700043	9.35200024	580.742981	18.37900066	-122.1309995	38.03301884	9.44099998	9.35200024	582.2299805	18.79300022	8/7/2014	13:57.8
364	BenD01	-122.1310154	38.03301368	9.02700043	9.41499996	580.986023	18.44200039	-122.1310003	38.03302003	9.49100018	9.41499996	582.5169678	18.90600014	8/7/2014	13:57.9
365	BenD01	-122.1310162	38.03301487	9.02700043	9.36800003	581.2509766	18.39500046	-122.1310011	38.03302122	9.49100018	9.36800003	582.7469482	18.85900021	8/7/2014	13:58.0
366	BenD01	-122.1310165	38.03301529	9.06099987	9.36800003	581.4719849	18.4289999	-122.1310014	38.03302166	9.49100018	9.36800003	582.9589844	18.85900021	8/7/2014	13:58.1
367	BenD01	-122.131017	38.03301603	9.02700043	9.36100006	581.7150269	18.38800049	-122.1310019	38.03302238	9.44099998	9.36100006	583.2019653	18.80200005	8/7/2014	13:58.2
368	BenD01	-122.1310178	38.03301725	9.06099987	9.36800003	582.3859863	18.4289999	-122.1310027	38.03302362	9.49100018	9.36800003	583.8949585	18.85900021	8/7/2014	13:58.3
369	BenD01	-122.1310183	38.03301803	9.06099987	9.36100006	582.5859985	18.42199993	-122.1310033	38.0330244	9.44099998	9.36100006	584.0949707	18.80200005	8/7/2014	13:58.4
370	BenD01	-122.1310186	38.03301842	9.06099987	9.37699986	582.6019898	18.43799973	-122.1310035	38.03302481	9.49100018	9.37699986	584.1199951	18.86800003	8/7/2014	13:58.5
371	BenD01	-122.1310191	38.03301917	9.02700043	9.37699986	582.8759766	18.40400028	-122.131004	38.03302555	9.44099998	9.37699986	584.3769531	18.81799984	8/7/2014	13:58.6
372	BenD01	-122.1310199	38.03302039	9.06099987	9.35200024	583.0969849	18.41300011	-122.1310049	38.03302677	9.44099998	9.35200024	584.6279907	18.79300022	8/7/2014	13:58.7
373	BenD01	-122.1310204	38.03302113	9.02700043	9.33899975	583.3619995	18.36600018	-122.1310054	38.0330275	9.44099998	9.33899975	584.8709717	18.77999973	8/7/2014	13:58.8
374	BenD01	-122.1310207	38.03302155	9.06099987	9.36100006	583.5830078	18.42199993	-122.1310057	38.03302794	9.44099998	9.36100006	585.1009522	18.80200005	8/7/2014	13:58.9
375	BenD01	-122.1310215	38.03302274	9.06099987	9.36100006	583.8259888	18.42199993	-122.1310065	38.03302912	9.44099998	9.36100006	585.348999	18.80200005	8/7/2014	13:59.0
376	BenD01	-122.1310223	38.03302391	9.06099987	9.36800003	584.0469971	18.4289999	-122.1310073	38.03303031	9.44099998	9.36800003	585.5429688	18.80900002	8/7/2014	13:59.1
377	BenD01	-122.1310229	38.0330247	9.06099987	9.34500027	584.2009888	18.40600014	-122.1310078	38.0330311	9.44099998	9.34500027	585.7329712	18.78600025	8/7/2014	13:59.2
378	BenD01	-122.1310231	38.03302511	9.06099987	9.33899975	584.4660034	18.39999962	-122.1310081	38.03303151	9.44099998	9.33899975	586.006958	18.77999973	8/7/2014	13:59.3
379	BenD01	-122.1310237	38.03302592	9.06099987	9.33899975	584.7219849	18.39999962	-122.1310086	38.03303233	9.40699959	9.33899975	586.2449951	18.74599934	8/7/2014	13:59.4
380	BenD01	-122.1310245	38.03302714	9.06099987	9.32999992	584.9790039	18.39099979	-122.1310095	38.03303355	9.44099998	9.32999992	586.5269775	18.77099991	8/7/2014	13:59.5
381	BenD01	-122.1310251	38.03302796	9.06099987	9.31400013	585.3410034	18.375	-122.13101	38.03303436	9.44099998	9.31400013	586.8629761	18.75500011	8/7/2014	13:59.6
382	BenD01	-122.1310253	38.03302835	9.06099987	9.34500027	585.6630249	18.40600014	-122.1310103	38.03303477	9.44099998	9.34500027	587.2249756	18.78600025	8/7/2014	13:59.7
383	BenD01	-122.1310259	38.03302914	9.06099987	9.31400013	586.0029907	18.375	-122.1310108	38.03303556	9.44099998	9.31400013	587.5429688	18.75500011	8/7/2014	13:59.8
384	BenD01	-122.1310267	38.03303033	9.06099987	9.34500027	586.2680054	18.40600014	-122.1310116	38.03303675	9.44099998	9.34500027	587.7999878	18.78600025	8/7/2014	13:59.9
385	BenD01	-122.1310275	38.03303148	9.06099987	9.34500027	586.46698	18.40600014	-122.1310124	38.0330379	9.40699959	9.34500027	587.9989624	18.75199986	8/7/2014	14:00.0
386	BenD01	-122.1310277	38.03303185	9.06099987	9.35200024	586.5999756	18.41300011	-122.1310127	38.03303827	9.44099998	9.35200024	588.1699829	18.79300022	8/7/2014	14:00.1
387	BenD01	-122.1310283	38.03303261	9.06099987	9.32999992	586.7540283	18.39099979	-122.1310132	38.03303905	9.40699959	9.32999992	588.3079834	18.73699951	8/7/2014	14:00.2
388	BenD01	-122.131029	38.03303374	9.06099987	9.32999992	586.9130249	18.39099979	-122.131014	38.03304018	9.40699959	9.32999992	588.4749756	18.73699951	8/7/2014	14:00.3
389	BenD01	-122.1310295	38.0330345	9.06099987	9.37699986	587.0900269	18.43799973	-122.1310145	38.03304094	9.40699959	9.37699986	588.6430054	18.78399944	8/7/2014	14:00.4
390	BenD01	-122.1310298	38.03303489	9.06099987	9.34500027	587.3549805	18.40600014	-122.1310148	38.03304131	9.44099998	9.34500027	588.9389648	18.78600025	8/7/2014	14:00.5
391	BenD01	-122.1310303	38.03303565	9.06099987	9.38300037	587.6279907	18.44400024	-122.1310153	38.03304207	9.40699959	9.38300037	589.2259522	18.78999996	8/7/2014	14:00.6
392	BenD01	-122.1310311	38.03303679	9.06099987	9.36800003	587.8850098	18.4289999	-122.1310161	38.03304322	9.40699959	9.36800003	589.5130005	18.77499962	8/7/2014	14:00.7
393	BenD01	-122.1310316	38.03303755	9.06099987	9.37699986	588.2030029	18.43799973	-122.1310166	38.03304398	9.40699959	9.37699986	589.7699585	18.78399944	8/7/2014	14:00.8
394	BenD01	-122.1310319	38.03303799	9.11299992	9.34500027	588.4680176	18.45800018	-122.1310169	38.03304443	9.40699959	9.34500027	590.1049805	18.75199986	8/7/2014	14:00.9
395	BenD01	-122.1310326	38.03303905	9.06099987	9.36800003	588.7030029	18.4289999	-122.1310176	38.03304551	9.40699959	9.36800003	590.2869873	18.77499962	8/7/2014	14:01.0
396	BenD01	-122.1310335	38.03304027	9.11299992	9.36800003	588.9580078	18.48099995	-122.1310185	38.03304673	9.40699959	9.36800003	590.5199585	18.77499962	8/7/2014	14:01.1
397	BenD01	-122.131034	38.03304098	9.06099987	9.35200024	589.0679932	18.41300011	-122.131019	38.03304743	9.40699959	9.35200024	590.7319946	18.75899982	8/7/2014	14:01.2
398	BenD01	-122.1310343	38.03304144	9.11299992	9.34500027	589.2890015	18.45800018	-122.1310193	38.03304789	9.40699959	9.34500027	590.8869629	18.75199986	8/7/2014	14:01.3
399	BenD01	-122.1310348	38.03304216	9.06099987	9.35200024	589.4660034	18.41300011	-122.1310198	38.03304862	9.40699959	9.35200024	591.0719605	18.75899982	8/7/2014	14:01.4
400	BenD01	-122.1310356	38.03304337	9.06099987	9.34500027	589.5770264	18.40600014	-122.1310206	38.03304981	9.40699959	9.34500027	591.2179565	18.75199986	8/7/2014	14:01.5
401	BenD01	-122.1310362	38.03304415	9.06099987	9.33899975	589.8200073	18.39999962	-122.1310212	38.03305062	9.40699959	9.33899975	591.4389648	18.74599934	8/7/2014	14:01.6
402	BenD01	-122.1310365	38.03304462	9.11299992	9.32299995	590.0180054	18.43599987	-122.1310215	38.03305108	9.40699959	9.32299995	591.6549683	18.72999954	8/7/2014	14:01.7
403	BenD01	-122.131037	38.03304533	9.06099987	9.31400013	590.2609863	18.375	-122.131022	38.03305179	9.37300014	9.31400013	591.9469605	18.68700027	8/7/2014	14:01.8
404	BenD01	-122.1310378	38.03304657	9.11299992	9.28199959	590.5789795	18.3949995	-122.1310228	38.03305303	9.40699959	9.28199959	592.1989746	18.68899918	8/7/2014	14:01.9
405	BenD01	-122.1310386	38.03304765	9.06099987	9.30799961	590.8400269	18.36899948	-122.1310235	38.0330541	9.37300014	9.30799961	592.4599609	18.68099976	8/7/2014	14:02.0
406	BenD01	-122.1310389	38.03304809	9.11299992	9.29199982	591.0910034	18.40499973	-122.1310239	38.03305456	9.40699959	9.29199982	592.7409668	18.6989994	8/7/2014	14:02.1
407	BenD01	-122.1310393	38.03304878	9.06099987	9.27600002	591.3339844	18.33699989	-122.1310243	38.03305525	9.37300014	9.27600002	592.9679565	18.64900017	8/7/2014	14:02.2
408	BenD01	-122.1310402	38.03304993	9.06099987	9.25399971	591.5469971	18.31499958	-122.1310251	38.0330564	9.40699959	9.25399971	593.1969605	18.6609993	8/7/2014	14:02.3
409	BenD01	-122.1310407	38.03305069	9.06099987	9.25399971	591.7540283	18.31499958	-122.1310257	38.03305717	9.40699959	9.25399971	593.3739624	18.6609993	8/7/2014	14:02.4
410	BenD01	-122.131041	38.03305115	9.11299992	9.25399971	591.9310303	18.36699963	-122.131026	38.03305763	9.40699959	9.25399971	593.5949707	18.6609993	8/7/2014	14:02.5
411	BenD01	-122.1310415	38.03305191	9.11299992	9.22200012	592.1300049	18.33500004	-122.1310265	38.03305839	9.40699959	9.22200012	593.7719727	18.62899971	8/7/2014	14:02.6
412	BenD01	-122.1310423	38.03305299	9.06099987	9.22900009	592.3280029	18.28999996	-122.1310272	38.03305947	9.40699959	9.22900009	593.9699707	18.63599968	8/7/2014	14:02.7
413	BenD01	-122.1310428	38.03305375	9.06099987	9.19999981	592.4609985	18.26099968	-122.1310278	38.03306023	9.40699959	9.19999981	594.125	18.6069994	8/7/2014	14:02.8
414	BenD01	-122.131043	38.03305413	9.06099987	9.2159996	592.6640015	18.27699947	-122.131028	38.0330606	9.40699959	9.2159996	594.3579712	18.62299919	8/7/2014	14:02.9
415	BenD01	-122.1310438	38.03305528	9.06099987	9.18400002	592.9069824	18.24499989	-122.1310288	38.03306175	9.40699959	9.18400002	594.5269775	18.5909996	8/7/2014	14:03.0
416	BenD01	-122.1310447	38.0330565	9.11299992	9.16899967	593.0479736	18.28199959	-122.1310297	38.03306297	9.40699959	9.16899967	594.7340088	18.57599926	8/7/2014	14:03.1
417	BenD01	-122.1310451	38.03305719	9.06099987	9.14599991	593.2379761	18.20699978	-122.1310302	38.03306368	9.40699959	9.14599991	594.9019775	18.5529995	8/7/2014	14:03.2
418	BenD01	-122.1310455	38.03305765	9.11299992	9.15299988	593.4589844	18.26599979	-122.1310305	38.03306414	9.40699959	9.15299988	595.0869751	18.55999947	8/7/2014	14:03.3
419	BenD01	-122.131046	38.03305844	9.11299992	9.13099957	593.6439819	18.24399948	-122.131031	38.03306491	9.40699959	9.13099957	595.3439941	18.53799915	8/7/2014	14:03.4
420	BenD01	-122.1310468	38.03305956	9.06099987	9.13099957	593.96698	18.19199944	-122.1310318	38.03306603	9.40699959	9.13099957	595.6399536	18.53799915	8/7/2014	14:03.5
421	BenD01	-122.1310474	38.03306041	9.11299992	9.13700008	594.2410278	18.25	-122.1310324	38.0330669	9.40699959	9.13700008	595.927002	18.54399967	8/7/2014	14:03.6
422	BenD01	-122.1310476	38.0330608	9.11299992	9.10499954	594.5499878	18.21799946	-122.1310326	38.03306729	9.40699959	9.10499954	596.1919556	18.51199913	8/7/2014	14:03.7
423	BenD01	-122.1310482	38.03306157	9.11299992	9.09000015	594.7089844	18.20300007	-122.1310332	38.03306806	9.40699959	9.09000015	596.4029541	18.49699974	8/7/2014	14:03.8
424	BenD01	-122.131049	38.03306272	9.11299992	9.06700039	594.8629761	18.18000031	-122.131034	38.03306921	9.44099998	9.06700039	596.5269775	18.50800037	8/7/2014	14:03.9
425	BenD01	-122.1310498	38.03306387	9.11299992	9.07699966	595.0620117	18.18999958	-122.1310348	38.03307035	9.40699959	9.07699966	596.7039795	18.48399925	8/7/2014	14:04.0
426	BenD01	-122.13105	38.03306425	9.11299992	9.05200005	595.1729736	18.16499996	-122.131035	38.03307074	9.44099998	9.05200005	596.875	18.49300003	8/7/2014	14:04.1
427	BenD01	-122.1310505	38.03306501	9.11299992	9.06700039	595.3709717	18.18000031	-122.1310356	38.0330715	9.40699959	9.06700039	597.0359497	18.47399998	8/7/2014	14:04.2
428	BenD01	-122.1310514	38.03306621	9.14700031	9.02900028	595.59198	18.1760006	-122.1310364	38.03307268	9.44099998	9.02900028	597.2789917	18.47000027	8/7/2014	14:04.3
429	BenD01	-122.1310519	38.03306692	9.11299992	9.02900028	595.8129883	18.1420002	-122.1310369	38.03307341	9.44099998	9.02900028	597.4849854	18.47000027	8/7/2014	14:04.4
430	BenD01	-122.1310522	38.03306736	9.14700031	9.01399994	596.0339966	18.16100025	-122.1310372	38.03307383	9.49100018	9.01399994	597.68396	18.50500011	8/7/2014	14:04.5
431	BenD01	-122.1310527	38.03306807	9.11299992	9.00699997	596.2410278	18.11999989	-122.1310377	38.03307456	9.44099998	9.00699997	597.927002	18.44799995	8/7/2014	14:04.6
432	BenD01	-122.1310535	38.03306925	9.14700031	8.98200035	596.4580078	18.12900066	-122.1310385	38.03307574	9.49100018	8.98200035	598.1079712	18.47300053	8/7/2014	14:04.7
433	BenD01	-122.131054	38.03306998	9.11299992	8.9659996	596.664978	18.07899952	-122.131039	38.03307645	9.49100018	8.9659996	598.3070068	18.45699978	8/7/2014	14:04.8
434	BenD01	-122.1310543	38.03307039	9.14700031	8.9659996	596.9000244	18.11299992	-122.1310393	38.03307688	9.49100018	8.9659996	598.5579834	18.45699978	8/7/2014	14:04.9
435	BenD01	-122.131055	38.03307148	9.11299992	8.94400024	597.151001	18.05700016	-122.13104	38.03307797	9.49100018	8.94400024	598.7929688	18.43500042	8/7/2014	14:05.0
436	BenD01	-122.1310559	38.03307269	9.14700031	8.97599983	597.3720093	18.12300014	-122.1310409	38.03307918	9.52499962	8.97599983	599.0139771	18.50099945	8/7/2014	14:05.1
437	BenD01	-122.1310564	38.03307346	9.14700031	8.93799973	597.5490112	18.08500004	-122.1310414	38.03307994	9.49100018	8.93799973	599.2210083	18.4289999	8/7/2014	14:05.2
438	BenD01	-122.1310567	38.03307385	9.14700031	8.90600014	597.7399902	18.05300045	-122.1310417	38.03308033	9.52499962	8.90600014	599.367981	18.43099976	8/7/2014	14:05.3
439	BenD01	-122.1310572	38.03307465	9.14700031	8.92199993	597.8800049	18.06900024	-122.1310422	38.03308112	9.52499962	8.92199993	599.5299683	18.44699955	8/7/2014	14:05.4
440	BenD01	-122.131058	38.03307583	9.14700031	8.91300011	598.0789795	18.06000042	-122.131043	38.03308231	9.52499962	8.91300011	599.6989746	18.43799973	8/7/2014	14:05.5
441	BenD01	-122.1310586	38.03307661	9.14700031	8.89000034	598.1939697	18.03700066	-122.1310436	38.0330831	9.52499962	8.89000034	599.8569946	18.41499996	8/7/2014	14:05.6
442	BenD01	-122.1310589	38.03307706	9.18099976	8.85900021	598.4210205	18.03999996	-122.1310439	38.03308355	9.57600021	8.85900021	600.0539551	18.43500042	8/7/2014	14:05.7
443	BenD01	-122.1310594	38.0330778	9.14700031	8.83699989	598.5900269	17.98400021	-122.1310444	38.03308427	9.57600021	8.83699989	600.2259522	18.41300011	8/7/2014	14:05.8
444	BenD01	-122.1310602	38.033079	9.18099976	8.82699966	598.8120117	18.00799942	-122.1310452	38.03308547	9.60999966	8.82699966	600.4400024	18.43699932	8/7/2014	14:05.9
445	BenD01	-122.131061	38.03308017	9.18099976	8.81499958	599.03302	17.99599934	-122.131046	38.03308664	9.60999966	8.81499958	600.6829834	18.42499924	8/7/2014	14:06.0
446	BenD01	-122.1310613	38.03308054	9.18099976	8.80500031	599.21698	17.98600006	-122.1310463	38.03308701	9.60999966	8.80500031	600.8379517	18.41499996	8/7/2014	14:06.1
447	BenD01	-122.1310618	38.03308132	9.18099976	8.80500031	599.4310303	17.98600006	-122.1310468	38.03308779	9.60999966	8.80500031	601.0729981	18.41499996	8/7/2014	14:06.2
448	BenD01	-122.1310627	38.03308254	9.23200035	8.7670002	599.6820068	17.99900055	-122.1310477	38.03308901	9.66100025	8.7670002	601.3239746	18.42800045	8/7/2014	14:06.3
449	BenD01	-122.1310632	38.03308325	9.18099976	8.7670002	599.9279785	17.94799995	-122.1310482	38.03308974	9.66100025	8.7670002	601.5619507	18.42800045	8/7/2014	14:06.4
450	BenD01	-122.1310635	38.03308371	9.23200035	8.75800037	600.2069702	17.99000072	-122.1310485	38.0330902	9.66100025	8.75800037	601.8209839	18.41900063	8/7/2014	14:06.5
451	BenD01	-122.131064	38.03308442	9.18099976	8.73600006	600.4580078	17.91699982	-122.131049	38.03309091	9.66100025	8.73600006	602.0479736	18.39700031	8/7/2014	14:06.6
452	BenD01	-122.1310648	38.03308565	9.23200035	8.73600006	600.6569824	17.96800041	-122.1310498	38.03309213	9.69400024	8.73600006	602.2630005	18.43000031	8/7/2014	14:06.7
453	BenD01	-122.1310653	38.03308642	9.23200035	8.72900009	600.8120117	17.96100044	-122.1310504	38.03309291	9.66100025	8.72900009	602.4099731	18.39000034	8/7/2014	14:06.8
454	BenD01	-122.1310656	38.03308686	9.2670002	8.7130003	600.8779907	17.9800005	-122.1310507	38.03309335	9.69400024	8.7130003	602.4979858	18.40700054	8/7/2014	14:06.9
455	BenD01	-122.1310664	38.03308797	9.23200035	8.7510004	600.9890137	17.98300076	-122.1310514	38.03309444	9.69400024	8.7510004	602.5419922	18.44500065	8/7/2014	14:07.0
456	BenD01	-122.1310673	38.03308918	9.2670002	8.69099998	601.0770264	17.95800018	-122.1310523	38.03309567	9.69400024	8.69099998	602.6380005	18.38500023	8/7/2014	14:07.1
457	BenD01	-122.1310678	38.03308992	9.23200035	8.69099998	601.1879883	17.92300034	-122.1310528	38.03309641	9.69400024	8.69099998	602.7639771	18.38500023	8/7/2014	14:07.2
458	BenD01	-122.1310681	38.03309036	9.2670002	8.67599964	601.4119873	17.94299984	-122.1310531	38.03309685	9.74499989	8.67599964	602.9439697	18.42099953	8/7/2014	14:07.3
459	BenD01	-122.1310686	38.03309116	9.2670002	8.64999962	601.6190186	17.91699982	-122.1310536	38.03309765	9.74499989	8.64999962	603.1869507	18.3949995	8/7/2014	14:07.4
460	BenD01	-122.1310696	38.03309255	9.40400028	8.64999962	601.8770142	18.0539999	-122.1310546	38.03309904	9.77900028	8.64999962	603.4379883	18.4289999	8/7/2014	14:07.5
461	BenD01	-122.1310701	38.03309328	9.35200024	8.64400005	602.1199951	17.99600029	-122.1310551	38.03309975	9.77900028	8.64400005	603.651001	18.42300034	8/7/2014	14:07.6
462	BenD01	-122.1310704	38.03309376	9.40400028	8.61200047	602.3699951	18.01600075	-122.1310554	38.03310023	9.77900028	8.61200047	603.8800049	18.39100075	8/7/2014	14:07.7
463	BenD01	-122.1310709	38.03309447	9.35200024	8.60599995	602.5620117	17.95800018	-122.1310559	38.03310096	9.77900028	8.60599995	604.0929565	18.38500023	8/7/2014	14:07.8
464	BenD01	-122.1310718	38.03309572	9.40400028	8.59000015	602.7680054	17.99400043	-122.1310568	38.03310221	9.81299973	8.59000015	604.2550049	18.40299988	8/7/2014	14:07.9
465	BenD01	-122.1310725	38.03309682	9.35200024	8.56499958	602.9229736	17.91699982	-122.1310576	38.03310331	9.77900028	8.56499958	604.4099731	18.34399986	8/7/2014	14:08.0
466	BenD01	-122.1310728	38.03309728	9.40400028	8.56499958	603.03302	17.96899986	-122.1310579	38.03310377	9.81299973	8.56499958	604.5279541	18.37799931	8/7/2014	14:08.1
467	BenD01	-122.1310734	38.03309807	9.40400028	8.54300022	603.2069702	17.9470005	-122.1310584	38.03310455	9.81299973	8.54300022	604.6789551	18.35599995	8/7/2014	14:08.2
468	BenD01	-122.1310742	38.03309924	9.40400028	8.5369997	603.2800293	17.94099998	-122.1310592	38.03310573	9.81299973	8.5369997	604.7680054	18.34999943	8/7/2014	14:08.3
469	BenD01	-122.1310748	38.03310004	9.40400028	8.5369997	603.4569702	17.94099998	-122.1310598	38.03310653	9.81299973	8.5369997	604.9299927	18.34999943	8/7/2014	14:08.4
470	BenD01	-122.131075	38.03310045	9.40400028	8.52700043	603.5679932	17.93100071	-122.13106	38.03310694	9.86400032	8.52700043	605.0109863	18.39100075	8/7/2014	14:08.5
471	BenD01	-122.1310756	38.03310122	9.40400028	8.52700043	603.7219849	17.93100071	-122.1310606	38.03310771	9.81299973	8.52700043	605.1430054	18.34000015	8/7/2014	14:08.6
472	BenD01	-122.1310764	38.03310241	9.40400028	8.50500011	603.8770142	17.9090004	-122.1310614	38.03310892	9.86400032	8.50500011	605.3059692	18.36900043	8/7/2014	14:08.7
473	BenD01	-122.1310769	38.03310321	9.40400028	8.50500011	604.0100098	17.9090004	-122.131062	38.0331097	9.81299973	8.50500011	605.4089966	18.31799984	8/7/2014	14:08.8
474	BenD01	-122.1310772	38.0331036	9.40400028	8.48900032	604.2310181	17.8930006	-122.1310623	38.03311009	9.81299973	8.48900032	605.6219482	18.30200005	8/7/2014	14:08.9
475	BenD01	-122.131078	38.03310475	9.40400028	8.4829998	604.3930054	17.88700008	-122.1310631	38.03311125	9.81299973	8.4829998	605.7839966	18.29599953	8/7/2014	14:09.0
476	BenD01	-122.1310789	38.03310597	9.43799973	8.47299957	604.5880127	17.9109993	-122.1310639	38.03311247	9.86400032	8.47299957	605.9729614	18.33699989	8/7/2014	14:09.1
477	BenD01	-122.1310794	38.03310671	9.40400028	8.45800018	604.8309937	17.86200047	-122.1310644	38.03311322	9.86400032	8.45800018	606.1489868	18.3220005	8/7/2014	14:09.2
478	BenD01	-122.1310797	38.03310713	9.43799973	8.47299957	604.9710083	17.9109993	-122.1310647	38.03311366	9.86400032	8.47299957	606.3479614	18.33699989	8/7/2014	14:09.3
479	BenD01	-122.1310802	38.03310793	9.43799973	8.45800018	605.1630249	17.89599991	-122.1310653	38.03311444	9.86400032	8.45800018	606.5180054	18.3220005	8/7/2014	14:09.4
480	BenD01	-122.1310811	38.03310912	9.43799973	8.44200039	605.3250122	17.88000011	-122.1310661	38.03311562	9.86400032	8.44200039	606.6209717	18.30600071	8/7/2014	14:09.5
481	BenD01	-122.1310816	38.03310986	9.40400028	8.44200039	605.4279785	17.84600067	-122.1310666	38.03311637	9.86400032	8.44200039	606.7609863	18.30600071	8/7/2014	14:09.6
482	BenD01	-122.1310819	38.03311028	9.43799973	8.43500042	605.4580078	17.87300014	-122.1310669	38.03311681	9.86400032	8.43500042	606.776001	18.29900074	8/7/2014	14:09.7
483	BenD01	-122.1310824	38.03311106	9.43799973	8.4289999	605.5390015	17.86699963	-122.1310675	38.03311759	9.86400032	8.4289999	606.8339844	18.29300022	8/7/2014	14:09.8
484	BenD01	-122.1310832	38.03311219	9.43799973	8.42000008	605.6160278	17.8579998	-122.1310683	38.03311872	9.86400032	8.42000008	606.9049683	18.2840004	8/7/2014	14:09.9
485	BenD01	-122.131084	38.03311331	9.43799973	8.42000008	605.7050171	17.8579998	-122.131069	38.03311983	9.86400032	8.42000008	607.0149536	18.2840004	8/7/2014	14:10.0
486	BenD01	-122.1310842	38.03311368	9.43799973	8.4289999	605.8519898	17.86699963	-122.1310693	38.03312021	9.86400032	8.4289999	607.1259766	18.29300022	8/7/2014	14:10.1
487	BenD01	-122.1310847	38.03311442	9.43799973	8.50500011	606.0139771	17.94299984	-122.1310698	38.03312095	9.86400032	8.50500011	607.2799683	18.36900043	8/7/2014	14:10.2
488	BenD01	-122.1310856	38.03311559	9.48900032	8.45800018	606.190979	17.9470005	-122.1310706	38.03312212	9.89799976	8.45800018	607.4349976	18.35599995	8/7/2014	14:10.3
489	BenD01	-122.131086	38.03311625	9.43799973	8.4289999	606.3460083	17.86699963	-122.1310711	38.03312279	9.86400032	8.4289999	607.5899658	18.29300022	8/7/2014	14:10.4
490	BenD01	-122.1310864	38.03311672	9.52299976	8.4289999	606.4559937	17.95199966	-122.1310714	38.03312327	9.86400032	8.4289999	607.6999512	18.29300022	8/7/2014	14:10.5
491	BenD01	-122.1310868	38.03311741	9.48900032	8.4289999	606.611023	17.91800022	-122.1310719	38.03312396	9.86400032	8.4289999	607.8029785	18.29300022	8/7/2014	14:10.6
492	BenD01	-122.1310876	38.03311855	9.52299976	8.44200039	606.7219849	17.96500015	-122.1310727	38.03312507	9.86400032	8.44200039	607.9519653	18.30600071	8/7/2014	14:10.7
493	BenD01	-122.1310881	38.0331192	9.48900032	8.45100021	606.9019775	17.94000053	-122.1310732	38.03312574	9.86400032	8.45100021	608.0799561	18.31500053	8/7/2014	14:10.8
494	BenD01	-122.1310884	38.03311961	9.52299976	8.40400028	607.0349731	17.92700005	-122.1310734	38.03312615	9.86400032	8.40400028	608.2129517	18.2680006	8/7/2014	14:10.9
495	BenD01	-122.1310891	38.03312065	9.52299976	8.45800018	607.1010132	17.98099995	-122.1310742	38.03312721	9.86400032	8.45800018	608.3009644	18.3220005	8/7/2014	14:11.0
496	BenD01	-122.1310898	38.0331217	9.52299976	8.41300011	607.2630005	17.93599987	-122.1310749	38.03312826	9.86400032	8.41300011	608.43396	18.27700043	8/7/2014	14:11.1
497	BenD01	-122.1310903	38.03312235	9.48900032	8.4289999	607.2999878	17.91800022	-122.1310754	38.03312891	9.86400032	8.4289999	608.4779663	18.29300022	8/7/2014	14:11.2
498	BenD01	-122.1310906	38.03312276	9.52299976	8.40400028	607.3880005	17.92700005	-122.1310756	38.03312932	9.89799976	8.40400028	608.5509644	18.30200005	8/7/2014	14:11.3
499	BenD01	-122.1310911	38.03312339	9.48900032	8.40400028	607.4769898	17.8930006	-122.1310761	38.03312997	9.86400032	8.40400028	608.6099854	18.2680006	8/7/2014	14:11.4
500	BenD01	-122.1310918	38.03312451	9.52299976	8.39700031	607.5499878	17.92000008	-122.1310769	38.03313109	9.86400032	8.39700031	608.7059937	18.26100063	8/7/2014	14:11.5
501	BenD01	-122.1310923	38.0331252	9.52299976	8.39700031	607.7199707	17.92000008	-122.1310774	38.03313178	9.86400032	8.39700031	608.8540039	18.26100063	8/7/2014	14:11.6
502	BenD01	-122.1310926	38.03312554	9.52299976	8.43500042	607.8779907	17.95800018	-122.1310776	38.03313211	9.86400032	8.43500042	608.9899902	18.29900074	8/7/2014	14:11.7
503	BenD01	-122.131093	38.03312617	9.48900032	8.4289999	607.9959717	17.91800022	-122.1310781	38.03313277	9.86400032	8.4289999	609.1229858	18.29300022	8/7/2014	14:11.8
504	BenD01	-122.1310937	38.03312723	9.52299976	8.4289999	608.1290283	17.95199966	-122.1310788	38.03313383	9.86400032	8.4289999	609.2179565	18.29300022	8/7/2014	14:11.9
505	BenD01	-122.1310944	38.03312819	9.48900032	8.38799953	608.2540283	17.87699986	-122.1310795	38.03313479	9.81299973	8.38799953	609.3219605	18.20099926	8/7/2014	14:12.0
506	BenD01	-122.1310947	38.03312856	9.52299976	8.42000008	608.3499756	17.94299984	-122.1310798	38.03313518	9.86400032	8.42000008	609.4169922	18.2840004	8/7/2014	14:12.1
507	BenD01	-122.1310951	38.03312918	9.48900032	8.40400028	608.4530029	17.8930006	-122.1310802	38.03313578	9.81299973	8.40400028	609.5499878	18.21700001	8/7/2014	14:12.2
508	BenD01	-122.1310959	38.03313021	9.52299976	8.44200039	608.5490112	17.96500015	-122.131081	38.03313684	9.86400032	8.44200039	609.6380005	18.30600071	8/7/2014	14:12.3
509	BenD01	-122.1310963	38.03313086	9.52299976	8.43500042	608.5709839	17.95800018	-122.1310814	38.03313749	9.81299973	8.43500042	609.6599731	18.24800014	8/7/2014	14:12.4
510	BenD01	-122.1310966	38.0331312	9.52299976	8.42000008	608.6519775	17.94299984	-122.1310817	38.03313781	9.86400032	8.42000008	609.7049561	18.2840004	8/7/2014	14:12.5
511	BenD01	-122.131097	38.0331318	9.48900032	8.40400028	608.6630249	17.8930006	-122.1310821	38.03313843	9.81299973	8.40400028	609.7529907	18.21700001	8/7/2014	14:12.6
512	BenD01	-122.1310977	38.03313283	9.52299976	8.39700031	608.7299805	17.92000008	-122.1310828	38.03313946	9.86400032	8.39700031	609.7969971	18.26100063	8/7/2014	14:12.7
513	BenD01	-122.1310982	38.03313346	9.52299976	8.40400028	608.8179932	17.92700005	-122.1310833	38.0331401	9.81299973	8.40400028	609.8629761	18.21700001	8/7/2014	14:12.8
514	BenD01	-122.1310984	38.03313376	9.52299976	8.43500042	608.9210205	17.95800018	-122.1310835	38.03314041	9.86400032	8.43500042	609.980957	18.29900074	8/7/2014	14:12.9
515	BenD01	-122.1310991	38.0331347	9.52299976	8.38799953	609.0609741	17.9109993	-122.1310842	38.03314135	9.81299973	8.38799953	610.1069946	18.20099926	8/7/2014	14:13.0
516	BenD01	-122.1310997	38.03313562	9.52299976	8.4289999	609.1939697	17.95199966	-122.1310849	38.03314229	9.86400032	8.4289999	610.2389526	18.29300022	8/7/2014	14:13.1
517	BenD01	-122.1311002	38.03313624	9.52299976	8.43500042	609.3480225	17.95800018	-122.1310853	38.03314291	9.81299973	8.43500042	610.3719482	18.24800014	8/7/2014	14:13.2
518	BenD01	-122.1311004	38.03313654	9.52299976	8.39700031	609.414978	17.92000008	-122.1310855	38.03314321	9.86400032	8.39700031	610.4379883	18.26100063	8/7/2014	14:13.3
519	BenD01	-122.1311008	38.03313716	9.52299976	8.39700031	609.4849854	17.92000008	-122.131086	38.03314383	9.81299973	8.39700031	610.5079956	18.21000004	8/7/2014	14:13.4
520	BenD01	-122.1311015	38.03313808	9.52299976	8.38799953	609.5510254	17.9109993	-122.1310866	38.03314477	9.86400032	8.38799953	610.5819702	18.25199986	8/7/2014	14:13.5
521	BenD01	-122.1311019	38.03313868	9.52299976	8.37199974	609.6400147	17.8949995	-122.1310871	38.03314537	9.81299973	8.37199974	610.6409912	18.18499947	8/7/2014	14:13.6
522	BenD01	-122.1311021	38.03313898	9.52299976	8.37199974	609.684021	17.8949995	-122.1310873	38.03314569	9.86400032	8.37199974	610.7219849	18.23600006	8/7/2014	14:13.7
523	BenD01	-122.1311025	38.03313953	9.48900032	8.35999966	609.8170166	17.84899998	-122.1310877	38.03314624	9.81299973	8.35999966	610.8179932	18.17299938	8/7/2014	14:13.8
524	BenD01	-122.1311032	38.03314047	9.52299976	8.36600018	609.861023	17.88899994	-122.1310884	38.03314717	9.86400032	8.36600018	610.9060059	18.2300005	8/7/2014	14:13.9
525	BenD01	-122.1311038	38.03314129	9.48900032	8.37199974	610.0009766	17.86100006	-122.131089	38.03314801	9.81299973	8.37199974	610.9349976	18.18499947	8/7/2014	14:14.0
526	BenD01	-122.131104	38.03314164	9.52299976	8.35999966	610.0380249	17.88299942	-122.1310892	38.03314834	9.81299973	8.35999966	611.0390015	18.17299938	8/7/2014	14:14.1
527	BenD01	-122.1311044	38.03314221	9.52299976	8.34399986	610.1259766	17.86699963	-122.1310896	38.03314893	9.81299973	8.34399986	611.1049805	18.15699959	8/7/2014	14:14.2
528	BenD01	-122.1311051	38.03314307	9.52299976	8.35000038	610.2410278	17.87300014	-122.1310903	38.03314979	9.86400032	8.35000038	611.1829834	18.2140007	8/7/2014	14:14.3
529	BenD01	-122.1311055	38.03314366	9.52299976	8.33399963	610.2849731	17.8569994	-122.1310907	38.03315038	9.86400032	8.33399963	611.3079834	18.19799995	8/7/2014	14:14.4
530	BenD01	-122.1311057	38.03314392	9.52299976	8.31799984	610.4470215	17.8409996	-122.1310909	38.03315068	9.86400032	8.31799984	611.401001	18.18200016	8/7/2014	14:14.5
531	BenD01	-122.1311061	38.03314451	9.52299976	8.32800007	610.4840088	17.85099983	-122.1310913	38.03315124	9.81299973	8.32800007	611.4629517	18.14099979	8/7/2014	14:14.6
532	BenD01	-122.1311067	38.03314536	9.52299976	8.31200027	610.5720215	17.83500004	-122.1310919	38.03315211	9.86400032	8.31200027	611.5509644	18.1760006	8/7/2014	14:14.7
533	BenD01	-122.1311072	38.03314592	9.52299976	8.34399986	610.6450195	17.86699963	-122.1310924	38.03315268	9.86400032	8.34399986	611.625	18.20800018	8/7/2014	14:14.8
534	BenD01	-122.1311074	38.03314621	9.52299976	8.31799984	610.7709961	17.8409996	-122.1310926	38.03315296	9.86400032	8.31799984	611.7059937	18.18200016	8/7/2014	14:14.9
535	BenD01	-122.1311082	38.0331473	9.52299976	8.30300045	610.8439941	17.82600021	-122.1310934	38.03315408	9.86400032	8.30300045	611.7940064	18.16700077	8/7/2014	14:15.0
536	BenD01	-122.1311086	38.03314787	9.52299976	8.34399986	610.9479981	17.86699963	-122.1310938	38.03315464	9.86400032	8.34399986	611.8899536	18.20800018	8/7/2014	14:15.1
537	BenD01	-122.131109	38.03314842	9.52299976	8.31200027	611.0460205	17.83500004	-122.1310942	38.03315521	9.86400032	8.31200027	611.980957	18.1760006	8/7/2014	14:15.2
538	BenD01	-122.1311092	38.03314874	9.55799961	8.28100014	611.0830078	17.83899975	-122.1310945	38.03315553	9.86400032	8.28100014	612.0619507	18.14500046	8/7/2014	14:15.3
539	BenD01	-122.1311098	38.03314953	9.52299976	8.29599953	611.1569824	17.81899929	-122.131095	38.03315632	9.86400032	8.29599953	612.0849609	18.15999985	8/7/2014	14:15.4
540	BenD01	-122.1311102	38.03315008	9.52299976	8.35999966	611.1719971	17.88299942	-122.1310954	38.03315687	9.86400032	8.35999966	612.157959	18.22399998	8/7/2014	14:15.5
541	BenD01	-122.1311106	38.03315065	9.52299976	8.32800007	611.2230225	17.85099983	-122.1310959	38.03315744	9.86400032	8.32800007	612.151001	18.19200039	8/7/2014	14:15.6
542	BenD01	-122.1311108	38.03315091	9.52299976	8.28100014	611.3120117	17.8039999	-122.1310961	38.03315772	9.86400032	8.28100014	612.2459717	18.14500046	8/7/2014	14:15.7
543	BenD01	-122.1311114	38.03315173	9.52299976	8.27400017	611.3709717	17.79699993	-122.1310967	38.03315855	9.86400032	8.27400017	612.3280029	18.13800049	8/7/2014	14:15.8
544	BenD01	-122.1311119	38.03315233	9.55799961	8.29599953	611.46698	17.85399914	-122.1310971	38.03315914	9.89799976	8.29599953	612.4019775	18.19399929	8/7/2014	14:15.9
545	BenD01	-122.1311124	38.03315307	9.52299976	8.27400017	611.5369873	17.79699993	-122.1310977	38.03315992	9.86400032	8.27400017	612.5089722	18.13800049	8/7/2014	14:16.0
546	BenD01	-122.1311126	38.03315336	9.52299976	8.28999996	611.6469727	17.81299973	-122.1310979	38.03316018	9.89799976	8.28999996	612.5449829	18.18799973	8/7/2014	14:16.1
547	BenD01	-122.1311132	38.03315417	9.52299976	8.26500034	611.7509766	17.78800011	-122.1310985	38.03316101	9.86400032	8.26500034	612.6849976	18.12900066	8/7/2014	14:16.2
548	BenD01	-122.1311137	38.03315477	9.55799961	8.25800037	611.934021	17.81599998	-122.1310989	38.03316162	9.89799976	8.25800037	612.8249512	18.15600014	8/7/2014	14:16.3
549	BenD01	-122.131114	38.03315527	9.52299976	8.2489996	612.0449829	17.77199936	-122.1310993	38.03316213	9.89799976	8.2489996	612.9799805	18.14699936	8/7/2014	14:16.4
550	BenD01	-122.1311143	38.03315559	9.55799961	8.27400017	612.111023	17.83199978	-122.1310996	38.03316245	9.89799976	8.27400017	613.0169678	18.17199993	8/7/2014	14:16.5
551	BenD01	-122.1311149	38.03315642	9.55799961	8.26500034	612.1779785	17.82299995	-122.1311002	38.0331633	9.89799976	8.26500034	613.0899658	18.16300011	8/7/2014	14:16.6
552	BenD01	-122.1311153	38.03315698	9.55799961	8.2489996	612.2219849	17.80699921	-122.1311006	38.03316385	9.89799976	8.2489996	613.0969849	18.14699936	8/7/2014	14:16.7
553	BenD01	-122.1311157	38.03315753	9.55799961	8.2329998	612.2670288	17.79099941	-122.131101	38.03316441	9.89799976	8.2329998	613.1799927	18.13099957	8/7/2014	14:16.8
554	BenD01	-122.1311159	38.03315782	9.55799961	8.22700024	612.2919922	17.78499985	-122.1311012	38.0331647	9.89799976	8.22700024	613.2269898	18.125	8/7/2014	14:16.9
555	BenD01	-122.1311168	38.03315891	9.55799961	8.2489996	612.4030151	17.80699921	-122.1311021	38.03316581	9.89799976	8.2489996	613.2779541	18.14699936	8/7/2014	14:17.0
556	BenD01	-122.1311172	38.03315948	9.55799961	8.24300003	612.4910278	17.80099964	-122.1311025	38.03316638	9.94799995	8.24300003	613.4259644	18.19099998	8/7/2014	14:17.1
557	BenD01	-122.1311176	38.03315999	9.52299976	8.22700024	612.5789795	17.75	-122.1311029	38.03316691	9.89799976	8.22700024	613.4989624	18.125	8/7/2014	14:17.2
558	BenD01	-122.1311178	38.03316035	9.55799961	8.2489996	612.6900024	17.80699921	-122.1311032	38.03316724	9.94799995	8.2489996	613.6029663	18.19699955	8/7/2014	14:17.3
559	BenD01	-122.1311185	38.03316121	9.55799961	8.22099972	612.7559815	17.77899933	-122.1311038	38.03316813	9.89799976	8.22099972	613.6469727	18.11899948	8/7/2014	14:17.4
560	BenD01	-122.131119	38.03316187	9.60900021	8.21100044	612.7780151	17.82000065	-122.1311043	38.03316878	9.94799995	8.21100044	613.6979981	18.1590004	8/7/2014	14:17.5
561	BenD01	-122.1311194	38.03316238	9.55799961	8.21100044	612.8889771	17.76900005	-122.1311047	38.0331693	9.89799976	8.21100044	613.756958	18.10900021	8/7/2014	14:17.6
562	BenD01	-122.1311196	38.03316267	9.55799961	8.21100044	612.9180298	17.76900005	-122.1311049	38.0331696	9.94799995	8.21100044	613.802002	18.1590004	8/7/2014	14:17.7
563	BenD01	-122.1311202	38.03316353	9.55799961	8.21100044	613.0029907	17.76900005	-122.1311056	38.03317047	9.89799976	8.21100044	613.907959	18.10900021	8/7/2014	14:17.8
564	BenD01	-122.1311207	38.03316412	9.55799961	8.21100044	613.15802	17.76900005	-122.131106	38.03317105	9.94799995	8.21100044	614.0050049	18.1590004	8/7/2014	14:17.9
565	BenD01	-122.1311213	38.03316497	9.55799961	8.18900013	613.2689819	17.74699974	-122.1311067	38.03317192	9.89799976	8.18900013	614.0780029	18.08699989	8/7/2014	14:18.0
566	BenD01	-122.1311216	38.03316534	9.60900021	8.1789999	613.34198	17.78800011	-122.131107	38.03317229	9.94799995	8.1789999	614.2030029	18.12699986	8/7/2014	14:18.1
567	BenD01	-122.1311222	38.03316612	9.55799961	8.16399956	613.401001	17.72199917	-122.1311076	38.03317309	9.94799995	8.16399956	614.2259522	18.11199951	8/7/2014	14:18.2
568	BenD01	-122.1311227	38.03316677	9.60900021	8.16399956	613.4520264	17.77299976	-122.1311081	38.03317372	9.94799995	8.16399956	614.2839966	18.11199951	8/7/2014	14:18.3
569	BenD01	-122.1311231	38.03316729	9.55799961	8.18900013	613.5560303	17.74699974	-122.1311085	38.03317425	9.94799995	8.18900013	614.3359985	18.13700008	8/7/2014	14:18.4
570	BenD01	-122.1311233	38.03316757	9.55799961	8.16399956	613.5999756	17.72199917	-122.1311087	38.03317454	9.94799995	8.16399956	614.4019775	18.11199951	8/7/2014	14:18.5
571	BenD01	-122.131124	38.03316851	9.60900021	8.15699959	613.677002	17.76599979	-122.1311094	38.03317549	9.94799995	8.15699959	614.4419556	18.10499954	8/7/2014	14:18.6
572	BenD01	-122.1311245	38.03316909	9.60900021	8.1420002	613.7810059	17.7510004	-122.1311099	38.03317608	9.94799995	8.1420002	614.5390015	18.09000015	8/7/2014	14:18.7
573	BenD01	-122.1311249	38.03316961	9.55799961	8.17300034	613.8759766	17.73099995	-122.1311103	38.03317661	9.94799995	8.17300034	614.6019898	18.12100029	8/7/2014	14:18.8
574	BenD01	-122.1311251	38.03316998	9.60900021	8.15100002	613.8690186	17.76000023	-122.1311105	38.03317696	9.94799995	8.15100002	614.6339722	18.09899998	8/7/2014	14:18.9
575	BenD01	-122.131126	38.03317113	9.60900021	8.15100002	613.9650269	17.76000023	-122.1311114	38.03317815	9.94799995	8.15100002	614.6939697	18.09899998	8/7/2014	14:19.0
576	BenD01	-122.1311265	38.03317177	9.64299965	8.1420002	614.0020142	17.78499985	-122.1311119	38.03317879	9.94799995	8.1420002	614.7229614	18.09000015	8/7/2014	14:19.1
577	BenD01	-122.1311269	38.03317224	9.55799961	8.13500023	614.0750122	17.69299984	-122.1311123	38.03317926	9.94799995	8.13500023	614.8259888	18.08300018	8/7/2014	14:19.2
578	BenD01	-122.1311272	38.03317262	9.60900021	8.15699959	614.1420288	17.76599979	-122.1311126	38.03317964	9.94799995	8.15699959	614.8479614	18.10499954	8/7/2014	14:19.3
579	BenD01	-122.1311279	38.03317352	9.60900021	8.1260004	614.2459717	17.73500061	-122.1311133	38.03318056	9.94799995	8.1260004	614.96698	18.07400036	8/7/2014	14:19.4
580	BenD01	-122.1311283	38.03317412	9.60900021	8.13500023	614.2559815	17.74400043	-122.1311137	38.03318116	9.94799995	8.13500023	614.9699707	18.08300018	8/7/2014	14:19.5
581	BenD01	-122.1311288	38.03317474	9.60900021	8.13500023	614.3220215	17.74400043	-122.1311142	38.03318178	9.94799995	8.13500023	615.0739746	18.08300018	8/7/2014	14:19.6
582	BenD01	-122.1311291	38.03317508	9.64299965	8.1260004	614.4260254	17.76900005	-122.1311145	38.03318211	9.94799995	8.1260004	615.1469727	18.07400036	8/7/2014	14:19.7
583	BenD01	-122.1311297	38.03317594	9.60900021	8.1260004	614.4990234	17.73500061	-122.1311152	38.03318298	9.94799995	8.1260004	615.2279663	18.07400036	8/7/2014	14:19.8
584	BenD01	-122.1311302	38.03317653	9.60900021	8.13500023	614.6099854	17.74400043	-122.1311156	38.03318358	9.94799995	8.13500023	615.3460083	18.08300018	8/7/2014	14:19.9
585	BenD01	-122.1311309	38.03317743	9.60900021	8.11900043	614.7869873	17.72800064	-122.1311163	38.03318449	9.94799995	8.11900043	615.4489746	18.06700039	8/7/2014	14:20.0
586	BenD01	-122.1311312	38.03317777	9.64299965	8.1420002	614.7800293	17.78499985	-122.1311166	38.03318484	9.94799995	8.1420002	615.4779663	18.09000015	8/7/2014	14:20.1
587	BenD01	-122.1311318	38.03317863	9.60900021	8.10999966	614.8309937	17.71899986	-122.1311172	38.03318571	9.94799995	8.10999966	615.5599976	18.05799961	8/7/2014	14:20.2
588	BenD01	-122.1311323	38.03317929	9.64299965	8.0880003	614.8759766	17.73099995	-122.1311178	38.03318635	9.98200035	8.0880003	615.5679932	18.07000065	8/7/2014	14:20.3
589	BenD01	-122.1311328	38.03317984	9.60900021	8.09700012	614.8790283	17.70600033	-122.1311182	38.03318691	9.94799995	8.09700012	615.5929565	18.04500008	8/7/2014	14:20.4
590	BenD01	-122.131133	38.03318019	9.64299965	8.10400009	614.8790283	17.74699974	-122.1311185	38.03318727	9.98200035	8.10400009	615.6149902	18.08600044	8/7/2014	14:20.5
591	BenD01	-122.1311337	38.0331811	9.64299965	8.09700012	614.9450073	17.73999977	-122.1311192	38.03318819	9.94799995	8.09700012	615.6739502	18.04500008	8/7/2014	14:20.6
592	BenD01	-122.1311342	38.03318164	9.60900021	8.10999966	615.0560303	17.71899986	-122.1311196	38.03318875	9.98200035	8.10999966	615.7479858	18.09200001	8/7/2014	14:20.7
593	BenD01	-122.1311347	38.0331823	9.64299965	8.0880003	615.0560303	17.73099995	-122.1311201	38.03318941	9.94799995	8.0880003	615.8139648	18.03600025	8/7/2014	14:20.8
594	BenD01	-122.1311349	38.03318258	9.64299965	8.1260004	615.0780029	17.76900005	-122.1311204	38.03318969	9.98200035	8.1260004	615.8139648	18.10800076	8/7/2014	14:20.9
595	BenD01	-122.1311358	38.03318379	9.64299965	8.10400009	615.1660156	17.74699974	-122.1311213	38.0331909	9.98200035	8.10400009	615.8869629	18.08600044	8/7/2014	14:21.0
596	BenD01	-122.1311363	38.03318439	9.64299965	8.09700012	615.2550049	17.73999977	-122.1311218	38.0331915	9.98200035	8.09700012	615.9909668	18.07900047	8/7/2014	14:21.1
597	BenD01	-122.1311368	38.03318497	9.64299965	8.09700012	615.3909912	17.73999977	-122.1311223	38.03319212	9.94799995	8.09700012	616.1269531	18.04500008	8/7/2014	14:21.2
598	BenD01	-122.131137	38.03318527	9.64299965	8.08100033	615.5020142	17.72399998	-122.1311225	38.03319242	9.98200035	8.08100033	616.2229614	18.06300068	8/7/2014	14:21.3
599	BenD01	-122.1311377	38.03318614	9.6079998	8.0880003	615.6119995	17.6960001	-122.1311232	38.03319329	9.94699955	8.0880003	616.3479614	18.03499985	8/7/2014	14:21.4
600	BenD01	-122.1311382	38.0331868	9.6420002	8.07199955	615.6790161	17.71399975	-122.1311237	38.03319394	9.98099995	8.07199955	616.4369507	18.0529995	8/7/2014	14:21.5
601	BenD01	-122.1311387	38.0331874	9.6420002	8.10400009	615.7670288	17.74600029	-122.1311242	38.03319456	9.98099995	8.10400009	616.5099487	18.08500004	8/7/2014	14:21.6
602	BenD01	-122.1311389	38.0331877	9.6420002	8.1260004	615.8330078	17.7680006	-122.1311244	38.03319486	9.98099995	8.1260004	616.5910034	18.10700035	8/7/2014	14:21.7
603	BenD01	-122.1311396	38.0331886	9.6420002	8.08100033	615.8839722	17.72300053	-122.1311252	38.03319578	9.94699955	8.08100033	616.5979614	18.02799988	8/7/2014	14:21.8
604	BenD01	-122.1311401	38.0331892	9.6420002	8.08100033	615.8779907	17.72300053	-122.1311256	38.03319639	9.94699955	8.08100033	616.6359863	18.02799988	8/7/2014	14:21.9
605	BenD01	-122.1311408	38.03319011	9.6420002	8.08100033	615.9000244	17.72300053	-122.1311264	38.03319729	9.94699955	8.08100033	616.657959	18.02799988	8/7/2014	14:22.0
606	BenD01	-122.1311411	38.03319041	9.6420002	8.07199955	615.9039917	17.71399975	-122.1311266	38.03319761	9.98099995	8.07199955	616.6690064	18.0529995	8/7/2014	14:22.1
607	BenD01	-122.1311418	38.03319133	9.6420002	8.07199955	615.9479981	17.71399975	-122.1311273	38.03319853	9.94699955	8.07199955	616.7059937	18.0189991	8/7/2014	14:22.2
608	BenD01	-122.1311423	38.03319195	9.6420002	8.07199955	615.9990234	17.71399975	-122.1311278	38.03319915	9.98099995	8.07199955	616.7349854	18.0529995	8/7/2014	14:22.3
609	BenD01	-122.1311428	38.03319255	9.6420002	8.07199955	616.0360107	17.71399975	-122.1311283	38.03319977	9.94699955	8.07199955	616.75	18.0189991	8/7/2014	14:22.4
610	BenD01	-122.131143	38.03319287	9.6420002	8.05599976	616.1030273	17.69799995	-122.1311286	38.03320007	9.98099995	8.05599976	616.867981	18.0369997	8/7/2014	14:22.5
611	BenD01	-122.1311437	38.03319377	9.6420002	8.05000019	616.2199707	17.69200039	-122.1311293	38.03320101	9.94699955	8.05000019	616.9190064	17.99699974	8/7/2014	14:22.6
612	BenD01	-122.1311442	38.03319439	9.6420002	8.03999996	616.3239746	17.68200016	-122.1311298	38.03320161	9.98099995	8.03999996	617.0599976	18.02099991	8/7/2014	14:22.7
613	BenD01	-122.1311447	38.03319499	9.6420002	8.06599998	616.4559937	17.70800018	-122.1311303	38.03320221	9.94699955	8.06599998	617.1699829	18.01299953	8/7/2014	14:22.8
614	BenD01	-122.131145	38.03319528	9.6420002	8.0340004	616.552002	17.6760006	-122.1311305	38.03320251	9.98099995	8.0340004	617.2649536	18.01500034	8/7/2014	14:22.9
615	BenD01	-122.1311459	38.03319645	9.6420002	8.05599976	616.6589966	17.69799995	-122.1311315	38.03320368	9.94699955	8.05599976	617.3289795	18.00299931	8/7/2014	14:23.0
616	BenD01	-122.1311464	38.03319708	9.69299984	8.03999996	616.6660156	17.7329998	-122.131132	38.03320434	9.98099995	8.03999996	617.3800049	18.02099991	8/7/2014	14:23.1
617	BenD01	-122.1311468	38.0331976	9.6420002	8.03999996	616.7039795	17.68200016	-122.1311324	38.03320485	9.94699955	8.03999996	617.367981	17.98699951	8/7/2014	14:23.2
618	BenD01	-122.1311471	38.03319793	9.69299984	8.05599976	616.710022	17.7489996	-122.1311327	38.0332052	9.94699955	8.05599976	617.4019775	18.00299931	8/7/2014	14:23.3
619	BenD01	-122.1311477	38.03319873	9.6420002	8.05000019	616.7700195	17.69200039	-122.1311333	38.03320598	9.94699955	8.05000019	617.4329834	17.99699974	8/7/2014	14:23.4
620	BenD01	-122.1311482	38.03319937	9.69299984	8.0340004	616.8209839	17.72700024	-122.1311338	38.03320664	9.94699955	8.0340004	617.4679565	17.98099995	8/7/2014	14:23.5
621	BenD01	-122.1311486	38.03319986	9.6420002	8.0340004	616.8579712	17.6760006	-122.1311342	38.03320713	9.94699955	8.0340004	617.5279541	17.98099995	8/7/2014	14:23.6
622	BenD01	-122.1311489	38.03320015	9.6420002	8.0340004	616.9310303	17.6760006	-122.1311345	38.03320743	9.94699955	8.0340004	617.6229858	17.98099995	8/7/2014	14:23.7
623	BenD01	-122.1311496	38.033201	9.6420002	8.03999996	616.9799805	17.68200016	-122.1311352	38.03320828	9.94699955	8.03999996	617.6419678	17.98699951	8/7/2014	14:23.8
624	BenD01	-122.13115	38.03320156	9.6420002	8.02799988	616.9290161	17.67000008	-122.1311356	38.03320887	9.94699955	8.02799988	617.6489868	17.97499943	8/7/2014	14:23.9
625	BenD01	-122.1311507	38.03320241	9.6420002	8.06599998	617.0239868	17.70800018	-122.1311363	38.03320972	9.94699955	8.06599998	617.730957	18.01299953	8/7/2014	14:24.0
626	BenD01	-122.131151	38.03320277	9.69299984	8.0340004	617.0679932	17.72700024	-122.1311366	38.03321007	9.98099995	8.0340004	617.7379761	18.01500034	8/7/2014	14:24.1
627	BenD01	-122.1311516	38.03320357	9.6420002	8.05599976	617.1500244	17.69799995	-122.1311373	38.03321089	9.94699955	8.05599976	617.8189697	18.00299931	8/7/2014	14:24.2
628	BenD01	-122.1311521	38.03320417	9.6420002	8.0340004	617.2890015	17.6760006	-122.1311378	38.03321149	9.94699955	8.0340004	617.9140015	17.98099995	8/7/2014	14:24.3
629	BenD01	-122.1311526	38.03320477	9.6420002	8.03999996	617.3330078	17.68200016	-122.1311383	38.03321207	9.89700031	8.03999996	617.9959717	17.93700027	8/7/2014	14:24.4
630	BenD01	-122.1311528	38.03320505	9.6420002	8.0880003	617.414978	17.7300005	-122.1311385	38.03321239	9.89700031	8.0880003	618.0249634	17.98500061	8/7/2014	14:24.5
631	BenD01	-122.1311536	38.03320596	9.6420002	8.09700012	617.4660034	17.73900032	-122.1311392	38.0332133	9.89700031	8.09700012	618.039978	17.99400043	8/7/2014	14:24.6
632	BenD01	-122.1311541	38.03320654	9.6420002	8.09700012	617.4249878	17.73900032	-122.1311397	38.03321388	9.89700031	8.09700012	618.0499878	17.99400043	8/7/2014	14:24.7
633	BenD01	-122.1311545	38.03320713	9.6420002	8.07199955	617.4910278	17.71399975	-122.1311402	38.03321447	9.89700031	8.07199955	618.1099854	17.96899986	8/7/2014	14:24.8
634	BenD01	-122.1311548	38.03320748	9.69299984	8.06599998	617.5349731	17.75899982	-122.1311405	38.03321484	9.89700031	8.06599998	618.1609497	17.9630003	8/7/2014	14:24.9
635	BenD01	-122.1311557	38.03320856	9.6420002	8.0880003	617.6170044	17.7300005	-122.1311414	38.03321593	9.86299992	8.0880003	618.1829834	17.95100021	8/7/2014	14:25.0
636	BenD01	-122.1311562	38.03320913	9.6420002	8.07199955	617.6459961	17.71399975	-122.1311419	38.03321652	9.86299992	8.07199955	618.2859497	17.93499947	8/7/2014	14:25.1
637	BenD01	-122.1311567	38.03320971	9.6420002	8.0880003	617.6900024	17.7300005	-122.1311424	38.03321709	9.86299992	8.0880003	618.3369751	17.95100021	8/7/2014	14:25.2
638	BenD01	-122.1311569	38.03320999	9.6420002	8.0880003	617.7119751	17.7300005	-122.1311426	38.03321739	9.89700031	8.0880003	618.3219605	17.98500061	8/7/2014	14:25.3
639	BenD01	-122.1311576	38.03321084	9.6420002	8.08100033	617.7130127	17.72300053	-122.1311433	38.03321826	9.86299992	8.08100033	618.3540039	17.94400024	8/7/2014	14:25.4
640	BenD01	-122.1311581	38.03321143	9.6420002	8.07199955	617.7540283	17.71399975	-122.1311438	38.03321884	9.86299992	8.07199955	618.3699951	17.93499947	8/7/2014	14:25.5
641	BenD01	-122.1311586	38.033212	9.6420002	8.07199955	617.8040161	17.71399975	-122.1311443	38.03321941	9.86299992	8.07199955	618.4450073	17.93499947	8/7/2014	14:25.6
642	BenD01	-122.1311588	38.0332123	9.6420002	8.08100033	617.914978	17.72300053	-122.1311445	38.03321969	9.89700031	8.08100033	618.5619507	17.97800064	8/7/2014	14:25.7
643	BenD01	-122.1311595	38.03321315	9.6420002	8.06599998	618.026001	17.70800018	-122.1311452	38.03322056	9.86299992	8.06599998	618.6640015	17.9289999	8/7/2014	14:25.8
644	BenD01	-122.13116	38.0332137	9.6420002	8.08100033	618.09198	17.72300053	-122.1311457	38.03322112	9.86299992	8.08100033	618.7550049	17.94400024	8/7/2014	14:25.9
645	BenD01	-122.1311607	38.03321455	9.6420002	8.08100033	618.1359863	17.72300053	-122.1311464	38.03322197	9.86299992	8.08100033	618.7609863	17.94400024	8/7/2014	14:26.0
646	BenD01	-122.1311609	38.03321483	9.6420002	8.07199955	618.15802	17.71399975	-122.1311466	38.03322226	9.81200027	8.07199955	618.7680054	17.88399982	8/7/2014	14:26.1
647	BenD01	-122.1311616	38.03321566	9.6420002	8.05599976	618.2020264	17.69799995	-122.1311474	38.03322311	9.81200027	8.05599976	618.8280029	17.86800003	8/7/2014	14:26.2
648	BenD01	-122.1311621	38.03321623	9.6420002	8.11900043	618.1810303	17.76100063	-122.1311478	38.03322367	9.81200027	8.11900043	618.8070068	17.93100071	8/7/2014	14:26.3
649	BenD01	-122.1311626	38.0332168	9.6420002	8.08100033	618.2730103	17.72300053	-122.1311483	38.03322426	9.81200027	8.08100033	618.8319702	17.8930006	8/7/2014	14:26.4
650	BenD01	-122.1311628	38.0332171	9.6420002	8.10999966	618.2949829	17.75199986	-122.1311485	38.03322454	9.81200027	8.10999966	618.9419556	17.92199993	8/7/2014	14:26.5
651	BenD01	-122.1311635	38.03321789	9.6079998	8.11900043	618.3900147	17.72700024	-122.1311492	38.03322538	9.81200027	8.11900043	619	17.93100071	8/7/2014	14:26.6
652	BenD01	-122.131164	38.03321851	9.6420002	8.11900043	618.427002	17.76100063	-122.1311498	38.033226	9.81200027	8.11900043	619.0679932	17.93100071	8/7/2014	14:26.7
653	BenD01	-122.1311645	38.03321904	9.6079998	8.11900043	618.5159912	17.72700024	-122.1311502	38.03322653	9.81200027	8.11900043	619.1629639	17.93100071	8/7/2014	14:26.8
654	BenD01	-122.1311647	38.03321936	9.6420002	8.11900043	618.5819702	17.76100063	-122.1311505	38.03322686	9.81200027	8.11900043	619.1919556	17.93100071	8/7/2014	14:26.9
655	BenD01	-122.1311656	38.03322048	9.6079998	8.21100044	618.6040039	17.81900024	-122.1311514	38.03322796	9.77799988	8.21100044	619.2519531	17.98900032	8/7/2014	14:27.0
656	BenD01	-122.1311662	38.0332211	9.6420002	8.1260004	618.6710205	17.7680006	-122.1311519	38.0332286	9.81200027	8.1260004	619.3249512	17.93800068	8/7/2014	14:27.1
657	BenD01	-122.1311666	38.03322161	9.6079998	8.1789999	618.7819824	17.7869997	-122.1311524	38.03322913	9.81200027	8.1789999	619.4299927	17.99100018	8/7/2014	14:27.2
658	BenD01	-122.1311669	38.03322197	9.6420002	8.13500023	618.8579712	17.77700043	-122.1311527	38.03322947	9.81200027	8.13500023	619.4989624	17.9470005	8/7/2014	14:27.3
659	BenD01	-122.1311676	38.0332228	9.6079998	8.13500023	618.9180298	17.74300003	-122.1311534	38.03323032	9.81200027	8.13500023	619.5339966	17.9470005	8/7/2014	14:27.4
660	BenD01	-122.1311682	38.03322344	9.6420002	8.15100002	618.9840088	17.79300022	-122.131154	38.03323095	9.81200027	8.15100002	619.5960083	17.9630003	8/7/2014	14:27.5
661	BenD01	-122.1311686	38.03322399	9.6079998	8.15100002	619.0130005	17.75899982	-122.1311544	38.0332315	9.77799988	8.15100002	619.631958	17.9289999	8/7/2014	14:27.6
662	BenD01	-122.1311689	38.03322432	9.6420002	8.15100002	619.0499878	17.79300022	-122.1311547	38.03323186	9.77799988	8.15100002	619.6759644	17.9289999	8/7/2014	14:27.7
663	BenD01	-122.1311696	38.03322514	9.6079998	8.16399956	619.1389771	17.77199936	-122.1311554	38.03323267	9.77799988	8.16399956	619.7420044	17.94199944	8/7/2014	14:27.8
664	BenD01	-122.1311701	38.03322576	9.6420002	8.1420002	619.2340088	17.7840004	-122.131156	38.03323331	9.77799988	8.1420002	619.8309937	17.92000008	8/7/2014	14:27.9
665	BenD01	-122.1311708	38.03322657	9.6079998	8.1420002	619.3170166	17.75	-122.1311567	38.03323413	9.77799988	8.1420002	619.9199829	17.92000008	8/7/2014	14:28.0
666	BenD01	-122.1311711	38.03322686	9.6079998	8.1420002	619.40802	17.75	-122.1311569	38.03323441	9.77799988	8.1420002	620.0180054	17.92000008	8/7/2014	14:28.1
667	BenD01	-122.1311718	38.03322771	9.6079998	8.1420002	619.5029907	17.75	-122.1311576	38.03323528	9.74400043	8.1420002	620.0999756	17.88600063	8/7/2014	14:28.2
668	BenD01	-122.1311723	38.03322831	9.6420002	8.1420002	619.5689697	17.7840004	-122.1311582	38.0332359	9.77799988	8.1420002	620.1659546	17.92000008	8/7/2014	14:28.3
669	BenD01	-122.1311728	38.03322882	9.6079998	8.15100002	619.585022	17.75899982	-122.1311586	38.03323641	9.77799988	8.15100002	620.2099609	17.9289999	8/7/2014	14:28.4
670	BenD01	-122.131173	38.03322912	9.6079998	8.11900043	619.5629883	17.72700024	-122.1311589	38.03323669	9.77799988	8.11900043	620.21698	17.89700031	8/7/2014	14:28.5
671	BenD01	-122.1311737	38.03322997	9.6079998	8.1260004	619.6359863	17.73400021	-122.1311596	38.03323756	9.77799988	8.1260004	620.2319946	17.90400028	8/7/2014	14:28.6
672	BenD01	-122.1311742	38.03323058	9.6420002	8.11900043	619.6359863	17.76100063	-122.1311601	38.03323818	9.77799988	8.11900043	620.282959	17.89700031	8/7/2014	14:28.7
673	BenD01	-122.1311747	38.03323109	9.6079998	8.1420002	619.6729736	17.75	-122.1311606	38.0332387	9.77799988	8.1420002	620.2919922	17.92000008	8/7/2014	14:28.8
674	BenD01	-122.131175	38.03323143	9.6420002	8.1260004	619.723999	17.7680006	-122.1311609	38.03323903	9.77799988	8.1260004	620.3499756	17.90400028	8/7/2014	14:28.9
675	BenD01	-122.1311759	38.03323247	9.6079998	8.17300034	619.8099976	17.78100014	-122.1311618	38.03324011	9.77799988	8.17300034	620.4569702	17.95100021	8/7/2014	14:29.0
676	BenD01	-122.1311764	38.03323304	9.6079998	8.1260004	619.9489746	17.73400021	-122.1311623	38.03324066	9.77799988	8.1260004	620.5749512	17.90400028	8/7/2014	14:29.1
677	BenD01	-122.1311768	38.03323354	9.55700016	8.17300034	620.0529785	17.7300005	-122.1311627	38.03324118	9.74400043	8.17300034	620.6789551	17.91700077	8/7/2014	14:29.2
678	BenD01	-122.1311772	38.03323394	9.6420002	8.13500023	620.1259766	17.77700043	-122.1311631	38.03324157	9.77799988	8.13500023	620.7959595	17.91300011	8/7/2014	14:29.3
679	BenD01	-122.1311778	38.03323476	9.6079998	8.16399956	620.2589722	17.77199936	-122.1311638	38.0332424	9.74400043	8.16399956	620.8999634	17.90799999	8/7/2014	14:29.4
680	BenD01	-122.1311784	38.03323532	9.6079998	8.15100002	620.3469849	17.75899982	-122.1311643	38.03324297	9.77799988	8.15100002	620.9729614	17.9289999	8/7/2014	14:29.5
681	BenD01	-122.1311789	38.03323589	9.6079998	8.15699959	620.3410034	17.76499939	-122.1311648	38.03324353	9.74400043	8.15699959	620.9949951	17.90100002	8/7/2014	14:29.6
682	BenD01	-122.1311791	38.03323617	9.6079998	8.17300034	620.4130249	17.78100014	-122.131165	38.03324383	9.74400043	8.17300034	621.0390015	17.91700077	8/7/2014	14:29.7
683	BenD01	-122.1311798	38.03323695	9.55700016	8.13500023	620.4619751	17.69200039	-122.1311657	38.03324461	9.74400043	8.13500023	621.0939941	17.87900066	8/7/2014	14:29.8
684	BenD01	-122.1311803	38.03323757	9.6079998	8.1420002	620.5059815	17.75	-122.1311662	38.03324525	9.74400043	8.1420002	621.1749878	17.88600063	8/7/2014	14:29.9
685	BenD01	-122.131181	38.03323841	9.6079998	8.1420002	620.5499878	17.75	-122.131167	38.03324608	9.74400043	8.1420002	621.1749878	17.88600063	8/7/2014	14:30.0
686	BenD01	-122.1311813	38.03323867	9.6079998	8.11900043	620.5880127	17.72700024	-122.1311672	38.03324637	9.77799988	8.11900043	621.2420044	17.89700031	8/7/2014	14:30.1
687	BenD01	-122.131182	38.03323943	9.55700016	8.1260004	620.6160278	17.68300056	-122.1311679	38.03324713	9.74400043	8.1260004	621.2859497	17.87000084	8/7/2014	14:30.2
688	BenD01	-122.1311825	38.03324006	9.6079998	8.13500023	620.7050171	17.74300003	-122.1311685	38.03324777	9.77799988	8.13500023	621.3460083	17.91300011	8/7/2014	14:30.3
689	BenD01	-122.131183	38.03324062	9.6079998	8.1260004	620.7930298	17.73400021	-122.1311689	38.03324833	9.77799988	8.1260004	621.4689941	17.90400028	8/7/2014	14:30.4
690	BenD01	-122.1311832	38.03324091	9.6079998	8.1420002	620.9039917	17.75	-122.1311692	38.03324862	9.74400043	8.1420002	621.5729981	17.88600063	8/7/2014	14:30.5
691	BenD01	-122.131184	38.03324174	9.6079998	8.10999966	620.9699707	17.71799946	-122.1311699	38.03324947	9.77799988	8.10999966	621.6459961	17.88799953	8/7/2014	14:30.6
692	BenD01	-122.1311845	38.03324229	9.6079998	8.10999966	621.085022	17.71799946	-122.1311704	38.03325002	9.77799988	8.10999966	621.7099609	17.88799953	8/7/2014	14:30.7
693	BenD01	-122.1311849	38.03324277	9.55700016	8.11900043	621.1069946	17.6760006	-122.1311709	38.03325051	9.74400043	8.11900043	621.776001	17.86300087	8/7/2014	14:30.8
694	BenD01	-122.1311852	38.03324312	9.6079998	8.1420002	621.1290283	17.75	-122.1311712	38.03325087	9.77799988	8.1420002	621.7609863	17.92000008	8/7/2014	14:30.9
695	BenD01	-122.1311861	38.03324415	9.55700016	8.13500023	621.2390137	17.69200039	-122.1311721	38.0332519	9.74400043	8.13500023	621.8429565	17.87900066	8/7/2014	14:31.0
696	BenD01	-122.1311867	38.03324477	9.6079998	8.09700012	621.2620239	17.70499992	-122.1311726	38.03325253	9.77799988	8.09700012	621.9249878	17.875	8/7/2014	14:31.1
697	BenD01	-122.1311871	38.03324526	9.55700016	8.1420002	621.3720093	17.69900036	-122.1311731	38.03325303	9.74400043	8.1420002	622.0039673	17.88600063	8/7/2014	14:31.2
698	BenD01	-122.1311874	38.03324562	9.6079998	8.1260004	621.46698	17.73400021	-122.1311734	38.03325337	9.74400043	8.1260004	622.0639648	17.87000084	8/7/2014	14:31.3
699	BenD01	-122.1311881	38.0332464	9.55700016	8.1260004	621.5269775	17.68300056	-122.1311741	38.03325416	9.74400043	8.1260004	622.1069946	17.87000084	8/7/2014	14:31.4
700	BenD01	-122.1311886	38.03324702	9.6079998	8.10999966	621.5490112	17.71799946	-122.1311747	38.0332548	9.74400043	8.10999966	622.1589966	17.85400009	8/7/2014	14:31.5
701	BenD01	-122.1311892	38.03324759	9.6079998	8.1260004	621.6630249	17.73400021	-122.1311752	38.03325537	9.74400043	8.1260004	622.2080078	17.87000084	8/7/2014	14:31.6
702	BenD01	-122.1311894	38.03324787	9.6079998	8.13500023	621.6920166	17.74300003	-122.1311754	38.03325565	9.77799988	8.13500023	622.2509766	17.91300011	8/7/2014	14:31.7
703	BenD01	-122.1311901	38.0332487	9.6079998	8.1260004	621.7520142	17.73400021	-122.1311762	38.03325648	9.74400043	8.1260004	622.3629761	17.87000084	8/7/2014	14:31.8
704	BenD01	-122.1311906	38.03324925	9.6079998	8.11900043	621.8179932	17.72700024	-122.1311767	38.03325705	9.74400043	8.11900043	622.3769531	17.86300087	8/7/2014	14:31.9
705	BenD01	-122.1311913	38.03325	9.55700016	8.1420002	621.8619995	17.69900036	-122.1311773	38.03325781	9.74400043	8.1420002	622.4369507	17.88600063	8/7/2014	14:32.0
706	BenD01	-122.1311916	38.03325035	9.6079998	8.11900043	621.8909912	17.72700024	-122.1311777	38.03325815	9.74400043	8.11900043	622.4719849	17.86300087	8/7/2014	14:32.1
707	BenD01	-122.1311923	38.03325109	9.55700016	8.15699959	621.9509888	17.71399975	-122.1311783	38.03325891	9.74400043	8.15699959	622.5099487	17.90100002	8/7/2014	14:32.2
708	BenD01	-122.1311928	38.03325171	9.6079998	8.1260004	621.9949951	17.73400021	-122.1311789	38.03325953	9.74400043	8.1260004	622.5979614	17.87000084	8/7/2014	14:32.3
709	BenD01	-122.1311933	38.03325219	9.55700016	8.1260004	622.0939941	17.68300056	-122.1311793	38.03326003	9.69299984	8.1260004	622.6690064	17.81900024	8/7/2014	14:32.4
710	BenD01	-122.1311935	38.03325246	9.55700016	8.18900013	622.132019	17.74600029	-122.1311796	38.03326029	9.74400043	8.18900013	622.7409668	17.93300056	8/7/2014	14:32.5
711	BenD01	-122.1311943	38.03325329	9.55700016	8.16399956	622.2639771	17.72099972	-122.1311803	38.03326113	9.69299984	8.16399956	622.8449707	17.8569994	8/7/2014	14:32.6
712	BenD01	-122.1311948	38.03325391	9.6079998	8.16399956	622.3150024	17.77199936	-122.1311809	38.03326175	9.69299984	8.16399956	622.9119873	17.8569994	8/7/2014	14:32.7
713	BenD01	-122.131195	38.03325411	9.55700016	8.16399956	622.3309937	17.72099972	-122.1311811	38.03326196	9.69299984	8.16399956	622.9779663	17.8569994	8/7/2014	14:32.8
714	BenD01	-122.1311955	38.03325473	9.6079998	8.19499969	622.4030151	17.8029995	-122.1311817	38.03326258	9.69299984	8.19499969	623.0289917	17.88799953	8/7/2014	14:32.9
715	BenD01	-122.1311965	38.03325575	9.55700016	8.15699959	622.4630127	17.71399975	-122.1311826	38.03326361	9.69299984	8.15699959	623.1109619	17.84999943	8/7/2014	14:33.0
716	BenD01	-122.131197	38.03325629	9.55700016	8.19499969	622.5139771	17.75199986	-122.1311831	38.03326418	9.74400043	8.19499969	623.1329956	17.93900013	8/7/2014	14:33.1
717	BenD01	-122.1311972	38.03325657	9.55700016	8.1789999	622.5079956	17.73600006	-122.1311833	38.03326444	9.69299984	8.1789999	623.1329956	17.87199974	8/7/2014	14:33.2
718	BenD01	-122.1311977	38.03325714	9.55700016	8.17300034	622.5390015	17.7300005	-122.1311839	38.03326501	9.69299984	8.17300034	623.1640015	17.86600018	8/7/2014	14:33.3
719	BenD01	-122.1311985	38.03325797	9.55700016	8.16399956	622.598999	17.72099972	-122.1311846	38.03326586	9.69299984	8.16399956	623.2019653	17.8569994	8/7/2014	14:33.4
720	BenD01	-122.131199	38.03325854	9.55700016	8.16399956	622.651001	17.72099972	-122.1311851	38.03326643	9.69299984	8.16399956	623.2529907	17.8569994	8/7/2014	14:33.5
721	BenD01	-122.1311993	38.0332588	9.55700016	8.16399956	622.6729736	17.72099972	-122.1311854	38.03326671	9.69299984	8.16399956	623.2909546	17.8569994	8/7/2014	14:33.6
722	BenD01	-122.1311998	38.03325937	9.55700016	8.16399956	622.6660156	17.72099972	-122.1311859	38.03326728	9.69299984	8.16399956	623.3189697	17.8569994	8/7/2014	14:33.7
723	BenD01	-122.1312005	38.0332602	9.55700016	8.2329998	622.78302	17.78999996	-122.1311867	38.03326811	9.69299984	8.2329998	623.3869629	17.92599964	8/7/2014	14:33.8
724	BenD01	-122.131201	38.03326077	9.55700016	8.15699959	622.8649902	17.71399975	-122.1311872	38.03326868	9.69299984	8.15699959	623.4909668	17.84999943	8/7/2014	14:33.9
725	BenD01	-122.1312015	38.0332613	9.55700016	8.18900013	622.9589844	17.74600029	-122.1311877	38.03326923	9.65999985	8.18900013	623.5629883	17.84899998	8/7/2014	14:34.0
726	BenD01	-122.131202	38.03326185	9.55700016	8.16399956	623.052002	17.72099972	-122.1311882	38.03326978	9.69299984	8.16399956	623.677002	17.8569994	8/7/2014	14:34.1
727	BenD01	-122.1312027	38.03326263	9.52200031	8.15100002	623.117981	17.67300034	-122.1311889	38.03327056	9.65999985	8.15100002	623.677002	17.81099987	8/7/2014	14:34.2
728	BenD01	-122.1312033	38.03326322	9.55700016	8.16399956	623.0889893	17.72099972	-122.1311895	38.03327116	9.69299984	8.16399956	623.7149658	17.8569994	8/7/2014	14:34.3
729	BenD01	-122.1312035	38.03326346	9.52200031	8.18900013	623.1619873	17.71100044	-122.1311897	38.03327139	9.65999985	8.18900013	623.75	17.84899998	8/7/2014	14:34.4
730	BenD01	-122.131204	38.03326407	9.55700016	8.16399956	623.1619873	17.72099972	-122.1311902	38.03327199	9.69299984	8.16399956	623.7589722	17.8569994	8/7/2014	14:34.5
731	BenD01	-122.1312048	38.03326485	9.52200031	8.15100002	623.1400147	17.67300034	-122.1311909	38.03327279	9.65999985	8.15100002	623.7719727	17.81099987	8/7/2014	14:34.6
732	BenD01	-122.1312053	38.03326545	9.55700016	8.15100002	623.1779785	17.70800018	-122.1311915	38.03327341	9.69299984	8.15100002	623.8099976	17.84399986	8/7/2014	14:34.7
733	BenD01	-122.1312055	38.0332657	9.52200031	8.1420002	623.2280273	17.66400051	-122.1311917	38.03327364	9.65999985	8.1420002	623.8319702	17.80200005	8/7/2014	14:34.8
734	BenD01	-122.1312061	38.0332663	9.55700016	8.13500023	623.2949829	17.69200039	-122.1311923	38.03327426	9.69299984	8.13500023	623.9199829	17.82800007	8/7/2014	14:34.9
735	BenD01	-122.1312071	38.03326738	9.52200031	8.11900043	623.3649902	17.64100075	-122.1311933	38.03327534	9.69299984	8.11900043	623.9899902	17.81200027	8/7/2014	14:35.0
736	BenD01	-122.1312077	38.03326802	9.55700016	8.16399956	623.3870239	17.72099972	-122.1311939	38.03327598	9.69299984	8.16399956	624.0059815	17.8569994	8/7/2014	14:35.1
737	BenD01	-122.1312079	38.03326827	9.52200031	8.15699959	623.4470215	17.6789999	-122.1311941	38.03327623	9.65999985	8.15699959	624.0849609	17.81699944	8/7/2014	14:35.2
738	BenD01	-122.1312085	38.03326889	9.55700016	8.13500023	623.5419922	17.69200039	-122.1311947	38.03327686	9.69299984	8.13500023	624.1389771	17.82800007	8/7/2014	14:35.3
739	BenD01	-122.1312093	38.03326979	9.55700016	8.1420002	623.6079712	17.69900036	-122.1311955	38.03327777	9.69299984	8.1420002	624.2019653	17.83500004	8/7/2014	14:35.4
740	BenD01	-122.1312099	38.03327039	9.55700016	8.11900043	623.6300049	17.6760006	-122.1311961	38.03327837	9.69299984	8.11900043	624.2779541	17.81200027	8/7/2014	14:35.5
741	BenD01	-122.1312101	38.03327066	9.52200031	8.1260004	623.6970215	17.64800072	-122.1311963	38.03327864	9.65999985	8.1260004	624.3379517	17.78600025	8/7/2014	14:35.6
742	BenD01	-122.1312107	38.03327126	9.52200031	8.13500023	623.7189941	17.65700054	-122.1311969	38.03327924	9.65999985	8.13500023	624.3509522	17.79500008	8/7/2014	14:35.7
743	BenD01	-122.1312115	38.03327215	9.52200031	8.13500023	623.7670288	17.65700054	-122.1311977	38.03328014	9.65999985	8.13500023	624.3919678	17.79500008	8/7/2014	14:35.8
744	BenD01	-122.1312121	38.03327279	9.55700016	8.1260004	623.7890015	17.68300056	-122.1311983	38.03328078	9.69299984	8.1260004	624.407959	17.81900024	8/7/2014	14:35.9
745	BenD01	-122.1312126	38.03327334	9.52200031	8.1260004	623.7890015	17.64800072	-122.1311988	38.03328131	9.65999985	8.1260004	624.4209595	17.78600025	8/7/2014	14:36.0
746	BenD01	-122.1312131	38.0332739	9.52200031	8.1260004	623.8330078	17.64800072	-122.1311994	38.03328192	9.69299984	8.1260004	624.4649658	17.81900024	8/7/2014	14:36.1
747	BenD01	-122.131214	38.03327481	9.52200031	8.15699959	623.9000244	17.6789999	-122.1312002	38.0332828	9.65999985	8.15699959	624.5409546	17.81699944	8/7/2014	14:36.2
748	BenD01	-122.1312146	38.03327543	9.55700016	8.1260004	623.9000244	17.68300056	-122.1312008	38.03328344	9.69299984	8.1260004	624.5469971	17.81900024	8/7/2014	14:36.3
749	BenD01	-122.1312148	38.03327568	9.52200031	8.0880003	623.9219971	17.61000061	-122.131201	38.03328369	9.69299984	8.0880003	624.5689697	17.78100014	8/7/2014	14:36.4
750	BenD01	-122.1312153	38.03327628	9.52200031	8.10400009	623.9439697	17.6260004	-122.1312016	38.03328427	9.69299984	8.10400009	624.6199951	17.79699993	8/7/2014	14:36.5
751	BenD01	-122.1312162	38.03327716	9.52200031	8.0880003	623.96698	17.61000061	-122.1312024	38.03328518	9.69299984	8.0880003	624.6519775	17.78100014	8/7/2014	14:36.6
752	BenD01	-122.1312168	38.0332778	9.55700016	8.10400009	624.0360107	17.66100025	-122.131203	38.03328582	9.69299984	8.10400009	624.7059937	17.79699993	8/7/2014	14:36.7
753	BenD01	-122.131217	38.03327805	9.52200031	8.10999966	624.1030273	17.63199997	-122.1312033	38.03328606	9.69299984	8.10999966	624.7879639	17.8029995	8/7/2014	14:36.8
754	BenD01	-122.1312175	38.03327865	9.52200031	8.09700012	624.125	17.61900043	-122.1312038	38.03328667	9.69299984	8.09700012	624.8229981	17.78999996	8/7/2014	14:36.9
755	BenD01	-122.1312187	38.03327982	9.52200031	8.10400009	624.2349854	17.6260004	-122.1312049	38.03328785	9.69299984	8.10400009	624.8979492	17.79699993	8/7/2014	14:37.0
756	BenD01	-122.1312193	38.03328048	9.55700016	8.10400009	624.2130127	17.66100025	-122.1312055	38.03328851	9.69299984	8.10400009	624.9329834	17.79699993	8/7/2014	14:37.1
757	BenD01	-122.1312195	38.03328074	9.52200031	8.09700012	624.2800293	17.61900043	-122.1312058	38.03328878	9.69299984	8.09700012	624.9649658	17.78999996	8/7/2014	14:37.2
758	BenD01	-122.1312201	38.0332814	9.55700016	8.09700012	624.3300171	17.65400028	-122.1312064	38.03328943	9.69299984	8.09700012	625.0219727	17.78999996	8/7/2014	14:37.3
759	BenD01	-122.1312209	38.03328229	9.52200031	8.09700012	624.3250122	17.61900043	-122.1312072	38.03329032	9.69299984	8.09700012	625.0319824	17.78999996	8/7/2014	14:37.4
760	BenD01	-122.1312216	38.03328294	9.55700016	8.10400009	624.3939819	17.66100025	-122.1312078	38.03329099	9.69299984	8.10400009	625.0639648	17.79699993	8/7/2014	14:37.5
761	BenD01	-122.1312218	38.03328321	9.52200031	8.09700012	624.3939819	17.61900043	-122.1312081	38.03329126	9.69299984	8.09700012	625.1079712	17.78999996	8/7/2014	14:37.6
762	BenD01	-122.1312224	38.03328385	9.52200031	8.10999966	624.4829712	17.63199997	-122.1312087	38.03329188	9.69299984	8.10999966	625.1799927	17.8029995	8/7/2014	14:37.7
763	BenD01	-122.1312233	38.03328477	9.52200031	8.10400009	624.5269775	17.6260004	-122.1312095	38.03329282	9.69299984	8.10400009	625.2340088	17.79699993	8/7/2014	14:37.8
764	BenD01	-122.1312238	38.03328539	9.52200031	8.09700012	624.5770264	17.61900043	-122.1312101	38.03329344	9.69299984	8.09700012	625.2689819	17.78999996	8/7/2014	14:37.9
765	BenD01	-122.1312244	38.03328599	9.52200031	8.07199955	624.5709839	17.59399986	-122.1312107	38.03329406	9.69299984	8.07199955	625.2630005	17.76499939	8/7/2014	14:38.0
766	BenD01	-122.131225	38.03328661	9.52200031	7.98000002	624.5930176	17.50200033	-122.1312113	38.03329466	9.69299984	7.98000002	625.2909546	17.67299986	8/7/2014	14:38.1
767	BenD01	-122.1312259	38.03328753	9.52200031	7.88899994	624.6589966	17.41100025	-122.1312122	38.0332956	9.65999985	7.88899994	625.3509522	17.54899979	8/7/2014	14:38.2
768	BenD01	-122.1312265	38.03328815	9.52200031	7.87900019	624.6879883	17.4010005	-122.1312127	38.03329622	9.69299984	7.87900019	625.3729858	17.57200003	8/7/2014	14:38.3
769	BenD01	-122.1312267	38.03328844	9.48799992	7.84100008	624.7080078	17.329	-122.131213	38.03329649	9.69299984	7.84100008	625.3829956	17.53399992	8/7/2014	14:38.4
770	BenD01	-122.1312273	38.03328909	9.52200031	7.84800005	624.7520142	17.37000036	-122.1312136	38.03329718	9.69299984	7.84800005	625.4429932	17.54099989	8/7/2014	14:38.5
771	BenD01	-122.1312282	38.03329003	9.52200031	7.84100008	624.8400269	17.36300039	-122.1312145	38.03329812	9.65999985	7.84100008	625.4879761	17.50099993	8/7/2014	14:38.6
772	BenD01	-122.1312288	38.03329067	9.52200031	7.85699987	624.8469849	17.37900019	-122.1312151	38.03329874	9.69299984	7.85699987	625.5440064	17.54999971	8/7/2014	14:38.7
773	BenD01	-122.1312291	38.03329097	9.52200031	7.84800005	624.9290161	17.37000036	-122.1312154	38.03329906	9.69299984	7.84800005	625.5979614	17.54099989	8/7/2014	14:38.8
774	BenD01	-122.1312297	38.03329159	9.52200031	7.85699987	625.0009766	17.37900019	-122.131216	38.03329968	9.69299984	7.85699987	625.6709595	17.54999971	8/7/2014	14:38.9
775	BenD01	-122.1312309	38.03329283	9.52200031	7.84100008	625.0390015	17.36300039	-122.1312172	38.03330092	9.65999985	7.84100008	625.730957	17.50099993	8/7/2014	14:39.0
776	BenD01	-122.1312314	38.03329345	9.52200031	7.90100002	625.0830078	17.42300034	-122.1312177	38.03330154	9.69299984	7.90100002	625.7810059	17.59399986	8/7/2014	14:39.1
777	BenD01	-122.1312317	38.03329376	9.52200031	7.87300014	625.1380005	17.39500046	-122.131218	38.03330186	9.65999985	7.87300014	625.8070068	17.53299999	8/7/2014	14:39.2
778	BenD01	-122.1312323	38.03329438	9.52200031	8.06599998	625.132019	17.5880003	-122.1312186	38.03330248	9.69299984	8.06599998	625.8229981	17.75899982	8/7/2014	14:39.3
779	BenD01	-122.1312332	38.03329533	9.52200031	8.07199955	625.1599731	17.59399986	-122.1312195	38.03330342	9.65999985	8.07199955	625.8009644	17.7319994	8/7/2014	14:39.4
780	BenD01	-122.1312338	38.03329595	9.52200031	8.06599998	625.1760254	17.5880003	-122.1312201	38.03330406	9.69299984	8.06599998	625.8579712	17.75899982	8/7/2014	14:39.5
781	BenD01	-122.1312341	38.03329627	9.52200031	8.05599976	625.2479858	17.57800007	-122.1312204	38.03330437	9.65999985	8.05599976	625.8899536	17.7159996	8/7/2014	14:39.6
782	BenD01	-122.1312347	38.03329691	9.52200031	8.05599976	625.2639771	17.57800007	-122.131221	38.03330501	9.69299984	8.05599976	625.9689941	17.7489996	8/7/2014	14:39.7
783	BenD01	-122.1312356	38.03329781	9.48799992	8.03999996	625.309021	17.52799988	-122.1312219	38.03330592	9.65999985	8.03999996	625.9559937	17.69999981	8/7/2014	14:39.8
784	BenD01	-122.1312362	38.03329849	9.52200031	8.0340004	625.3809815	17.55600071	-122.1312225	38.03330659	9.69299984	8.0340004	626.0440064	17.72700024	8/7/2014	14:39.9
785	BenD01	-122.1312368	38.03329913	9.52200031	8.05599976	625.3809815	17.57800007	-122.1312231	38.03330723	9.65999985	8.05599976	626.0509644	17.7159996	8/7/2014	14:40.0
786	BenD01	-122.1312374	38.03329975	9.52200031	8.0880003	625.4229736	17.61000061	-122.1312237	38.03330787	9.69299984	8.0880003	626.0769653	17.78100014	8/7/2014	14:40.1
787	BenD01	-122.1312383	38.03330072	9.52200031	8.05599976	625.4509888	17.57800007	-122.1312247	38.03330884	9.65999985	8.05599976	626.0929565	17.7159996	8/7/2014	14:40.2
788	BenD01	-122.1312389	38.03330138	9.52200031	8.09700012	625.4890137	17.61900043	-122.1312253	38.0333095	9.69299984	8.09700012	626.1489868	17.78999996	8/7/2014	14:40.3
789	BenD01	-122.1312392	38.03330164	9.48799992	8.08100033	625.5620117	17.56900024	-122.1312256	38.03330978	9.65999985	8.08100033	626.2089844	17.74100018	8/7/2014	14:40.4
790	BenD01	-122.1312399	38.03330235	9.52200031	8.09700012	625.5999756	17.61900043	-122.1312262	38.03331047	9.69299984	8.09700012	626.2539673	17.78999996	8/7/2014	14:40.5
791	BenD01	-122.1312408	38.03330329	9.48799992	8.08100033	625.6729736	17.56900024	-122.1312271	38.03331143	9.65999985	8.08100033	626.3359985	17.74100018	8/7/2014	14:40.6
792	BenD01	-122.1312415	38.033304	9.52200031	8.08100033	625.71698	17.60300064	-122.1312278	38.03331214	9.65999985	8.08100033	626.3639526	17.74100018	8/7/2014	14:40.7
793	BenD01	-122.1312417	38.03330429	9.48799992	8.10400009	625.7329712	17.59200001	-122.1312281	38.0333124	9.65999985	8.10400009	626.4019775	17.76399994	8/7/2014	14:40.8
794	BenD01	-122.1312424	38.03330498	9.52200031	8.0880003	625.7650147	17.61000061	-122.1312287	38.03331311	9.69299984	8.0880003	626.43396	17.78100014	8/7/2014	14:40.9
795	BenD01	-122.1312436	38.03330625	9.52200031	8.09700012	625.7810059	17.61900043	-122.13123	38.03331439	9.65999985	8.09700012	626.4719849	17.75699997	8/7/2014	14:41.0
796	BenD01	-122.1312442	38.03330689	9.52200031	8.15699959	625.809021	17.6789999	-122.1312306	38.03331505	9.69299984	8.15699959	626.4949951	17.84999943	8/7/2014	14:41.1
797	BenD01	-122.1312445	38.03330723	9.52200031	8.10400009	625.8309937	17.6260004	-122.1312309	38.03331537	9.65999985	8.10400009	626.5449829	17.76399994	8/7/2014	14:41.2
798	BenD01	-122.1312451	38.03330787	9.52200031	8.10400009	625.8469849	17.6260004	-122.1312315	38.033316	9.65999985	8.10400009	626.5229492	17.76399994	8/7/2014	14:41.3
799	BenD01	-122.131246	38.03330879	9.48799992	8.09700012	625.9199829	17.58500004	-122.1312324	38.03331694	9.60900021	8.09700012	626.6049805	17.70600033	8/7/2014	14:41.4
800	BenD01	-122.1312467	38.03330948	9.52200031	8.10400009	625.9199829	17.6260004	-122.1312331	38.03331763	9.65999985	8.10400009	626.6109619	17.76399994	8/7/2014	14:41.5
801	BenD01	-122.131247	38.03330976	9.48799992	8.1260004	625.9639893	17.61400032	-122.1312333	38.03331792	9.65999985	8.1260004	626.6709595	17.78600025	8/7/2014	14:41.6
802	BenD01	-122.1312476	38.03331045	9.52200031	8.09700012	626.0020142	17.61900043	-122.131234	38.03331861	9.65999985	8.09700012	626.6999512	17.75699997	8/7/2014	14:41.7
803	BenD01	-122.1312485	38.03331136	9.48799992	8.11900043	626.0120239	17.60700035	-122.1312349	38.03331953	9.65999985	8.11900043	626.7420044	17.77900028	8/7/2014	14:41.8
804	BenD01	-122.1312491	38.03331203	9.52200031	8.09700012	626.1229858	17.61900043	-122.1312355	38.0333202	9.69299984	8.09700012	626.8359985	17.78999996	8/7/2014	14:41.9
805	BenD01	-122.1312497	38.03331263	9.48799992	8.0880003	626.1669922	17.57600021	-122.1312361	38.03332081	9.65999985	8.0880003	626.8590088	17.74800014	8/7/2014	14:42.0
806	BenD01	-122.1312503	38.03331331	9.52200031	8.0880003	626.2269898	17.61000061	-122.1312367	38.03332146	9.65999985	8.0880003	626.9190064	17.74800014	8/7/2014	14:42.1
807	BenD01	-122.1312512	38.03331421	9.48799992	8.0880003	626.2109985	17.57600021	-122.1312376	38.03332239	9.65999985	8.0880003	626.9469605	17.74800014	8/7/2014	14:42.2
808	BenD01	-122.1312519	38.03331489	9.52200031	8.0880003	626.2329712	17.61000061	-122.1312383	38.03332308	9.69299984	8.0880003	626.9249878	17.78100014	8/7/2014	14:42.3
809	BenD01	-122.1312521	38.03331515	9.48799992	8.10999966	626.2329712	17.59799957	-122.1312385	38.03332334	9.65999985	8.10999966	626.9249878	17.7699995	8/7/2014	14:42.4
810	BenD01	-122.1312528	38.03331584	9.52200031	8.09700012	626.2769775	17.61900043	-122.1312392	38.03332403	9.65999985	8.09700012	626.940979	17.75699997	8/7/2014	14:42.5
811	BenD01	-122.1312537	38.03331677	9.48799992	8.07199955	626.2960205	17.55999947	-122.1312401	38.03332496	9.65999985	8.07199955	626.9719849	17.7319994	8/7/2014	14:42.6
812	BenD01	-122.1312543	38.03331744	9.52200031	8.0880003	626.3250122	17.61000061	-122.1312408	38.03332565	9.65999985	8.0880003	627	17.74800014	8/7/2014	14:42.7
813	BenD01	-122.1312546	38.03331772	9.48799992	8.08100033	626.3909912	17.56900024	-122.131241	38.03332591	9.65999985	8.08100033	627.0830078	17.74100018	8/7/2014	14:42.8
814	BenD01	-122.1312553	38.0333184	9.52200031	8.07199955	626.4569702	17.59399986	-122.1312417	38.0333266	9.65999985	8.07199955	627.1329956	17.7319994	8/7/2014	14:42.9
815	BenD01	-122.1312564	38.03331962	9.48799992	8.07199955	626.5020142	17.55999947	-122.1312429	38.03332783	9.65999985	8.07199955	627.164978	17.7319994	8/7/2014	14:43.0
816	BenD01	-122.1312571	38.03332031	9.52200031	8.05000019	626.5239868	17.5720005	-122.1312435	38.03332852	9.65999985	8.05000019	627.2369995	17.71000004	8/7/2014	14:43.1
817	BenD01	-122.1312574	38.03332058	9.48799992	8.05599976	626.5900269	17.54399967	-122.1312438	38.03332879	9.65999985	8.05599976	627.2149658	17.7159996	8/7/2014	14:43.2
818	BenD01	-122.131258	38.03332129	9.52200031	8.06599998	626.5679932	17.5880003	-122.1312445	38.03332949	9.65999985	8.06599998	627.3039551	17.72599983	8/7/2014	14:43.3
819	BenD01	-122.1312589	38.03332221	9.48799992	8.05000019	626.6569824	17.53800011	-122.1312454	38.03333043	9.65999985	8.05000019	627.3049927	17.71000004	8/7/2014	14:43.4
820	BenD01	-122.1312596	38.03332292	9.52200031	8.05000019	626.6820068	17.5720005	-122.1312461	38.03333113	9.65999985	8.05000019	627.3579712	17.71000004	8/7/2014	14:43.5
821	BenD01	-122.1312599	38.0333232	9.48799992	8.05000019	626.7050171	17.53800011	-122.1312463	38.03333141	9.65999985	8.05000019	627.3959961	17.71000004	8/7/2014	14:43.6
822	BenD01	-122.1312606	38.03332389	9.52200031	8.03999996	626.6820068	17.56200027	-122.131247	38.03333212	9.65999985	8.03999996	627.3579712	17.69999981	8/7/2014	14:43.7
823	BenD01	-122.1312615	38.03332481	9.48799992	8.02799988	626.7269898	17.51599979	-122.1312479	38.03333304	9.65999985	8.02799988	627.4179688	17.68799973	8/7/2014	14:43.8
824	BenD01	-122.1312621	38.03332551	9.52200031	8.0340004	626.7199707	17.55600071	-122.1312486	38.03333373	9.69299984	8.0340004	627.367981	17.72700024	8/7/2014	14:43.9
825	BenD01	-122.1312627	38.03332611	9.48799992	8.0340004	626.7269898	17.52200031	-122.1312492	38.03333434	9.69299984	8.0340004	627.4019775	17.72700024	8/7/2014	14:44.0
826	BenD01	-122.1312634	38.03332678	9.52200031	8.08100033	626.7990112	17.60300064	-122.1312498	38.03333501	9.69299984	8.08100033	627.4619751	17.77400017	8/7/2014	14:44.1
827	BenD01	-122.1312643	38.03332769	9.48799992	8.01799965	626.8540039	17.50599957	-122.1312507	38.03333593	9.65999985	8.01799965	627.4629517	17.6779995	8/7/2014	14:44.2
828	BenD01	-122.1312649	38.03332838	9.52200031	8.0340004	626.9359741	17.55600071	-122.1312514	38.03333662	9.65999985	8.0340004	627.5830078	17.69400024	8/7/2014	14:44.3
829	BenD01	-122.1312652	38.03332866	9.48799992	8.0340004	627.0180054	17.52200031	-122.1312516	38.03333691	9.65999985	8.0340004	627.6879883	17.69400024	8/7/2014	14:44.4
830	BenD01	-122.1312659	38.03332934	9.52200031	8.03999996	627.0839844	17.56200027	-122.1312523	38.0333376	9.69299984	8.03999996	627.742981	17.7329998	8/7/2014	14:44.5
831	BenD01	-122.1312668	38.03333031	9.52200031	8.01799965	627.151001	17.53999996	-122.1312533	38.03333855	9.65999985	8.01799965	627.776001	17.6779995	8/7/2014	14:44.6
832	BenD01	-122.1312674	38.03333091	9.48799992	8.01799965	627.1729736	17.50599957	-122.1312539	38.03333916	9.65999985	8.01799965	627.8200073	17.6779995	8/7/2014	14:44.7
833	BenD01	-122.1312677	38.03333123	9.48799992	8.03999996	627.21698	17.52799988	-122.1312542	38.03333948	9.65999985	8.03999996	627.8579712	17.69999981	8/7/2014	14:44.8
834	BenD01	-122.1312683	38.03333187	9.48799992	8.03999996	627.1950073	17.52799988	-122.1312548	38.03334013	9.65999985	8.03999996	627.8709717	17.69999981	8/7/2014	14:44.9
835	BenD01	-122.1312696	38.03333315	9.48799992	8.03999996	627.2390137	17.52799988	-122.1312561	38.03334143	9.65999985	8.03999996	627.8639526	17.69999981	8/7/2014	14:45.0
836	BenD01	-122.1312702	38.0333338	9.48799992	8.02799988	627.2680054	17.51599979	-122.1312567	38.03334207	9.69299984	8.02799988	627.9099731	17.72099972	8/7/2014	14:45.1
837	BenD01	-122.1312705	38.03333412	9.48799992	8.01799965	627.2869873	17.50599957	-122.131257	38.03334238	9.65999985	8.01799965	627.9289551	17.6779995	8/7/2014	14:45.2
838	BenD01	-122.1312712	38.03333483	9.52200031	8.0340004	627.3099976	17.55600071	-122.1312577	38.03334309	9.65999985	8.0340004	627.9629517	17.69400024	8/7/2014	14:45.3
839	BenD01	-122.1312721	38.03333577	9.48799992	8.01799965	627.3759766	17.50599957	-122.1312586	38.03334405	9.65999985	8.01799965	627.9729614	17.6779995	8/7/2014	14:45.4
840	BenD01	-122.1312728	38.0333365	9.52200031	8.02799988	627.3980103	17.55000019	-122.1312593	38.03334476	9.65999985	8.02799988	628.0509644	17.68799973	8/7/2014	14:45.5
841	BenD01	-122.1312731	38.03333678	9.48799992	8.02799988	627.5150147	17.51599979	-122.1312596	38.03334504	9.65999985	8.02799988	628.1339722	17.68799973	8/7/2014	14:45.6
842	BenD01	-122.1312738	38.03333747	9.52200031	8.02799988	627.5089722	17.55000019	-122.1312603	38.03334575	9.65999985	8.02799988	628.1779785	17.68799973	8/7/2014	14:45.7
843	BenD01	-122.1312747	38.03333841	9.48799992	8.01200008	627.6409912	17.5	-122.1312612	38.03334669	9.65999985	8.01200008	628.2659912	17.67199993	8/7/2014	14:45.8
844	BenD01	-122.1312754	38.03333911	9.52200031	8.02799988	627.6420288	17.55000019	-122.1312619	38.0333474	9.65999985	8.02799988	628.2669678	17.68799973	8/7/2014	14:45.9
845	BenD01	-122.131276	38.03333971	9.48799992	8.01200008	627.6959839	17.5	-122.1312625	38.03334801	9.60900021	8.01200008	628.3369751	17.62100029	8/7/2014	14:46.0
846	BenD01	-122.1312766	38.03334035	9.48799992	8.00199986	627.7340088	17.48999977	-122.1312631	38.03334864	9.65999985	8.00199986	628.3429565	17.6619997	8/7/2014	14:46.1
847	BenD01	-122.1312776	38.0333413	9.48799992	8.03999996	627.7780151	17.52799988	-122.1312641	38.03334962	9.60900021	8.03999996	628.4190064	17.64900017	8/7/2014	14:46.2
848	BenD01	-122.1312782	38.033342	9.52200031	8.00199986	627.8280029	17.52400017	-122.1312647	38.03335029	9.65999985	8.00199986	628.4309692	17.6619997	8/7/2014	14:46.3
849	BenD01	-122.1312785	38.03334228	9.48799992	7.99599981	627.8439941	17.48399973	-122.131265	38.03335058	9.65999985	7.99599981	628.4469605	17.65599966	8/7/2014	14:46.4
850	BenD01	-122.1312792	38.03334294	9.48799992	7.99599981	627.8660278	17.48399973	-122.1312657	38.03335123	9.65999985	7.99599981	628.5359497	17.65599966	8/7/2014	14:46.5
851	BenD01	-122.1312801	38.03334389	9.48799992	7.99599981	627.9390259	17.48399973	-122.1312666	38.03335221	9.60900021	7.99599981	628.5579834	17.60500002	8/7/2014	14:46.6
852	BenD01	-122.1312808	38.03334458	9.52200031	7.98000002	627.9769898	17.50200033	-122.1312673	38.0333529	9.65999985	7.98000002	628.59198	17.63999987	8/7/2014	14:46.7
853	BenD01	-122.1312811	38.03334487	9.48799992	7.98000002	628.0269775	17.46799994	-122.1312676	38.03335317	9.65999985	7.98000002	628.6679688	17.63999987	8/7/2014	14:46.8
854	BenD01	-122.1312817	38.03334551	9.48799992	7.98000002	628.1129761	17.46799994	-122.1312682	38.0333538	9.65999985	7.98000002	628.71698	17.63999987	8/7/2014	14:46.9
855	BenD01	-122.131283	38.03334678	9.48799992	7.98699999	628.1640015	17.4749999	-122.1312695	38.03335512	9.65999985	7.98699999	628.7890015	17.64699984	8/7/2014	14:47.0
856	BenD01	-122.1312836	38.03334744	9.48799992	8.00199986	628.223999	17.48999977	-122.1312701	38.03335575	9.65999985	8.00199986	628.8269653	17.6619997	8/7/2014	14:47.1
857	BenD01	-122.1312839	38.03334778	9.48700047	8.03999996	628.2960205	17.52700043	-122.1312705	38.03335609	9.6590004	8.03999996	628.9060059	17.69900036	8/7/2014	14:47.2
858	BenD01	-122.1312846	38.03334843	9.48700047	7.98000002	628.2680054	17.46700048	-122.1312711	38.03335675	9.6590004	7.98000002	628.8939819	17.63900042	8/7/2014	14:47.3
859	BenD01	-122.1312856	38.03334944	9.48700047	7.98000002	628.3189697	17.46700048	-122.1312721	38.03335776	9.6590004	7.98000002	628.9379883	17.63900042	8/7/2014	14:47.4
860	BenD01	-122.1312862	38.03335012	9.48700047	7.98000002	628.3120117	17.46700048	-122.1312728	38.03335843	9.6590004	7.98000002	628.9279785	17.63900042	8/7/2014	14:47.5
861	BenD01	-122.1312866	38.03335044	9.48700047	7.97100019	628.3410034	17.45800066	-122.1312731	38.03335877	9.6590004	7.97100019	628.9439697	17.63000059	8/7/2014	14:47.6
862	BenD01	-122.1312872	38.03335111	9.48700047	7.98699999	628.3389893	17.47400045	-122.1312738	38.03335944	9.6590004	7.98699999	628.9419556	17.64600039	8/7/2014	14:47.7
863	BenD01	-122.1312882	38.0333521	9.48700047	7.97100019	628.3889771	17.45800066	-122.1312748	38.03336044	9.6590004	7.97100019	629.0359497	17.63000059	8/7/2014	14:47.8
864	BenD01	-122.1312889	38.03335279	9.52099991	7.99599981	628.4710083	17.51699972	-122.1312755	38.03336113	9.6590004	7.99599981	629.0809937	17.65500021	8/7/2014	14:47.9
865	BenD01	-122.1312895	38.0333534	9.48700047	7.97100019	628.565979	17.45800066	-122.131276	38.03336175	9.6590004	7.97100019	629.1690064	17.63000059	8/7/2014	14:48.0
866	BenD01	-122.1312901	38.03335405	9.48700047	7.98699999	628.6760254	17.47400045	-122.1312767	38.03336239	9.6590004	7.98699999	629.2949829	17.64600039	8/7/2014	14:48.1
867	BenD01	-122.1312911	38.03335503	9.48700047	7.97100019	628.7810059	17.45800066	-122.1312777	38.03336334	9.6079998	7.97100019	629.43396	17.579	8/7/2014	14:48.2
868	BenD01	-122.1312917	38.03335567	9.48700047	7.98000002	628.875	17.46700048	-122.1312783	38.033364	9.6590004	7.98000002	629.4849854	17.63900042	8/7/2014	14:48.3
869	BenD01	-122.1312921	38.03335599	9.48700047	7.98000002	628.9420166	17.46700048	-122.1312786	38.03336434	9.6079998	7.98000002	629.5669556	17.58799982	8/7/2014	14:48.4
870	BenD01	-122.1312927	38.03335664	9.48700047	7.97100019	628.9199829	17.45800066	-122.1312793	38.03336498	9.6590004	7.97100019	629.5390015	17.63000059	8/7/2014	14:48.5
871	BenD01	-122.1312937	38.03335762	9.48700047	7.97100019	628.8729858	17.45800066	-122.1312802	38.03336595	9.6079998	7.97100019	629.5050049	17.579	8/7/2014	14:48.6
872	BenD01	-122.1312944	38.03335831	9.52099991	7.96500015	628.835022	17.48600006	-122.1312809	38.03336664	9.6590004	7.96500015	629.4599609	17.62400055	8/7/2014	14:48.7
873	BenD01	-122.1312946	38.03335858	9.48700047	7.98000002	628.7910156	17.46700048	-122.1312812	38.03336693	9.6590004	7.98000002	629.4049683	17.63900042	8/7/2014	14:48.8
874	BenD01	-122.1312953	38.03335921	9.48700047	7.95800018	628.7849731	17.44500065	-122.1312818	38.03336756	9.6590004	7.95800018	629.4099731	17.61700058	8/7/2014	14:48.9
875	BenD01	-122.1312965	38.03336049	9.48700047	7.93300009	628.8129883	17.42000055	-122.1312831	38.03336884	9.6590004	7.93300009	629.3880005	17.59200048	8/7/2014	14:49.0
876	BenD01	-122.1312972	38.03336116	9.52099991	7.93300009	628.8569946	17.454	-122.1312838	38.03336951	9.69200039	7.93300009	629.4819946	17.62500048	8/7/2014	14:49.1
877	BenD01	-122.1312975	38.03336145	9.48700047	7.97100019	628.9459839	17.45800066	-122.1312841	38.0333698	9.6590004	7.97100019	629.5489502	17.63000059	8/7/2014	14:49.2
878	BenD01	-122.1312982	38.03336214	9.52099991	7.93300009	629.0499878	17.454	-122.1312847	38.03337049	9.6590004	7.93300009	629.6309815	17.59200048	8/7/2014	14:49.3
879	BenD01	-122.1312991	38.03336308	9.48700047	7.93300009	629.1270142	17.42000055	-122.1312857	38.03337143	9.6590004	7.93300009	629.723999	17.59200048	8/7/2014	14:49.4
880	BenD01	-122.1312998	38.03336379	9.52099991	7.96500015	629.3029785	17.48600006	-122.1312864	38.03337214	9.6590004	7.96500015	629.8619995	17.62400055	8/7/2014	14:49.5
881	BenD01	-122.1313001	38.03336406	9.48700047	7.94899988	629.3259888	17.43600035	-122.1312866	38.03337241	9.6590004	7.94899988	629.9069824	17.60800028	8/7/2014	14:49.6
882	BenD01	-122.1313007	38.03336473	9.48700047	7.94899988	629.3259888	17.43600035	-122.1312873	38.03337308	9.69200039	7.94899988	629.8839722	17.64100027	8/7/2014	14:49.7
883	BenD01	-122.1313017	38.0333657	9.48700047	7.93300009	629.3480225	17.42000055	-122.1312883	38.03337405	9.6590004	7.93300009	629.8999634	17.59200048	8/7/2014	14:49.8
884	BenD01	-122.1313024	38.0333664	9.52099991	7.93300009	629.3029785	17.454	-122.131289	38.03337475	9.69200039	7.93300009	629.8619995	17.62500048	8/7/2014	14:49.9
885	BenD01	-122.131303	38.03336702	9.48700047	7.91699982	629.2750244	17.40400028	-122.1312896	38.03337537	9.6590004	7.91699982	629.8619995	17.57600021	8/7/2014	14:50.0
886	BenD01	-122.1313037	38.03336771	9.52099991	7.93300009	629.2810059	17.454	-122.1312903	38.03337608	9.69200039	7.93300009	629.8399658	17.62500048	8/7/2014	14:50.1
887	BenD01	-122.1313047	38.03336867	9.48700047	7.91699982	629.2410278	17.40400028	-122.1312912	38.03337703	9.69200039	7.91699982	629.815979	17.60900021	8/7/2014	14:50.2
888	BenD01	-122.1313054	38.03336939	9.52099991	7.92700005	629.2849731	17.44799995	-122.131292	38.03337774	9.69200039	7.92700005	629.8659668	17.61900043	8/7/2014	14:50.3
889	BenD01	-122.1313057	38.03336969	9.48700047	7.93300009	629.3070068	17.42000055	-122.1312922	38.03337804	9.69200039	7.93300009	629.881958	17.62500048	8/7/2014	14:50.4
890	BenD01	-122.1313064	38.03337042	9.52099991	7.92700005	629.3959961	17.44799995	-122.131293	38.03337877	9.69200039	7.92700005	629.9549561	17.61900043	8/7/2014	14:50.5
891	BenD01	-122.1313074	38.03337145	9.52099991	7.89499998	629.4840088	17.41599989	-122.131294	38.0333798	9.69200039	7.89499998	630.0429688	17.58700037	8/7/2014	14:50.6
892	BenD01	-122.1313081	38.03337212	9.52099991	7.90100002	629.4400024	17.42199993	-122.1312947	38.03338047	9.74300003	7.90100002	629.9989624	17.64400005	8/7/2014	14:50.7
893	BenD01	-122.1313084	38.03337241	9.48700047	7.93300009	629.5230103	17.42000055	-122.1312949	38.03338076	9.69200039	7.93300009	630.0809937	17.62500048	8/7/2014	14:50.8
894	BenD01	-122.1313091	38.03337313	9.52099991	7.88899994	629.5729981	17.40999985	-122.1312956	38.03338148	9.74300003	7.88899994	630.1539917	17.63199997	8/7/2014	14:50.9
895	BenD01	-122.1313104	38.03337446	9.52099991	7.87900019	629.6450195	17.4000001	-122.131297	38.0333828	9.74300003	7.87900019	630.1599731	17.62200022	8/7/2014	14:51.0
896	BenD01	-122.1313111	38.03337514	9.52099991	7.87900019	629.7260132	17.4000001	-122.1312976	38.03338347	9.74300003	7.87900019	630.2399902	17.62200022	8/7/2014	14:51.1
897	BenD01	-122.1313114	38.03337542	9.48700047	7.88899994	629.7150269	17.3760004	-122.1312979	38.03338375	9.74300003	7.88899994	630.2519531	17.63199997	8/7/2014	14:51.2
898	BenD01	-122.1313121	38.03337613	9.52099991	7.89499998	629.7030029	17.41599989	-122.1312986	38.03338446	9.74300003	7.89499998	630.223999	17.63800001	8/7/2014	14:51.3
899	BenD01	-122.1313131	38.03337716	9.52099991	7.86299992	629.7319946	17.38399982	-122.1312996	38.03338547	9.77700043	7.86299992	630.2399902	17.64000034	8/7/2014	14:51.4
900	BenD01	-122.1313138	38.03337783	9.52099991	7.86299992	629.7319946	17.38399982	-122.1313003	38.03338617	9.77700043	7.86299992	630.1919556	17.64000034	8/7/2014	14:51.5
901	BenD01	-122.1313141	38.03337817	9.52099991	7.84800005	629.7150269	17.36899996	-122.1313006	38.0333865	9.74300003	7.84800005	630.2680054	17.59100008	8/7/2014	14:51.6
902	BenD01	-122.1313148	38.03337884	9.52099991	7.84100008	629.7979736	17.36199999	-122.1313013	38.03338718	9.77700043	7.84100008	630.2459717	17.61800051	8/7/2014	14:51.7
903	BenD01	-122.1313158	38.03337987	9.52099991	7.84100008	629.7979736	17.36199999	-122.1313023	38.03338821	9.74300003	7.84100008	630.2680054	17.58400011	8/7/2014	14:51.8
904	BenD01	-122.1313165	38.03338056	9.52099991	7.83500004	629.8449707	17.35599995	-122.131303	38.0333889	9.77700043	7.83500004	630.2929688	17.61200047	8/7/2014	14:51.9
905	BenD01	-122.1313171	38.03338126	9.52099991	7.83500004	629.934021	17.35599995	-122.1313037	38.03338959	9.77700043	7.83500004	630.3659668	17.61200047	8/7/2014	14:52.0
906	BenD01	-122.1313179	38.03338202	9.55599976	7.83500004	629.934021	17.39099979	-122.1313044	38.03339033	9.77700043	7.83500004	630.3979492	17.61200047	8/7/2014	14:52.1
907	BenD01	-122.1313189	38.03338306	9.52099991	7.83500004	629.9780273	17.35599995	-122.1313055	38.03339138	9.77700043	7.83500004	630.4699707	17.61200047	8/7/2014	14:52.2
908	BenD01	-122.1313197	38.03338386	9.55599976	7.80999994	630	17.3659997	-122.1313062	38.03339218	9.81099987	7.80999994	630.5039673	17.62099981	8/7/2014	14:52.3
909	BenD01	-122.13132	38.0333842	9.52099991	7.80999994	630.0440064	17.33099985	-122.1313066	38.03339251	9.77700043	7.80999994	630.4920044	17.58700037	8/7/2014	14:52.4
910	BenD01	-122.1313208	38.033385	9.55599976	7.79400015	630.0880127	17.3499999	-122.1313074	38.03339331	9.81099987	7.79400015	630.5809937	17.60500002	8/7/2014	14:52.5
911	BenD01	-122.1313215	38.03338572	9.52099991	7.80999994	630.1099854	17.33099985	-122.1313081	38.03339404	9.81099987	7.80999994	630.6029663	17.62099981	8/7/2014	14:52.6
912	BenD01	-122.1313223	38.03338652	9.55599976	7.79400015	630.1400147	17.3499999	-122.1313089	38.03339484	9.81099987	7.79400015	630.6040039	17.60500002	8/7/2014	14:52.7
913	BenD01	-122.1313227	38.03338686	9.52099991	7.77199984	630.1589966	17.29299974	-122.1313092	38.03339516	9.81099987	7.77199984	630.6569824	17.58299971	8/7/2014	14:52.8
914	BenD01	-122.1313234	38.03338764	9.55599976	7.77799988	630.1810303	17.33399963	-122.13131	38.03339594	9.86200047	7.77799988	630.6289673	17.64000034	8/7/2014	14:52.9
915	BenD01	-122.1313249	38.03338909	9.55599976	7.75600004	630.2030029	17.3119998	-122.1313114	38.03339737	9.81099987	7.75600004	630.6729736	17.56699991	8/7/2014	14:53.0
916	BenD01	-122.1313256	38.0333898	9.55599976	7.75	630.2030029	17.30599976	-122.1313121	38.0333981	9.86200047	7.75	630.6789551	17.61200047	8/7/2014	14:53.1
917	BenD01	-122.1313259	38.03339017	9.55599976	7.73999977	630.2089844	17.29599953	-122.1313124	38.03339845	9.86200047	7.73999977	630.7210083	17.60200024	8/7/2014	14:53.2
918	BenD01	-122.1313267	38.03339096	9.60700035	7.72399998	630.2470093	17.33100033	-122.1313132	38.03339923	9.86200047	7.72399998	630.7399902	17.58600044	8/7/2014	14:53.3
919	BenD01	-122.1313277	38.03339197	9.55599976	7.71799994	630.3359985	17.27399969	-122.1313142	38.03340024	9.86200047	7.71799994	630.7839966	17.5800004	8/7/2014	14:53.4
920	BenD01	-122.1313284	38.03339269	9.55599976	7.71799994	630.3809815	17.27399969	-122.1313149	38.03340097	9.89599991	7.71799994	630.8289795	17.61399984	8/7/2014	14:53.5
921	BenD01	-122.1313288	38.03339305	9.55599976	7.70900011	630.4060059	17.26499987	-122.1313152	38.03340133	9.86200047	7.70900011	630.8979492	17.57100058	8/7/2014	14:53.6
922	BenD01	-122.1313295	38.03339385	9.60700035	7.73999977	630.4559937	17.34700012	-122.131316	38.03340211	9.89599991	7.73999977	630.9429932	17.63599968	8/7/2014	14:53.7
923	BenD01	-122.1313305	38.03339486	9.55599976	7.73400021	630.4940186	17.28999996	-122.131317	38.03340312	9.89599991	7.73400021	630.9429932	17.63000011	8/7/2014	14:53.8
924	BenD01	-122.1313313	38.03339564	9.60700035	7.73400021	630.5159912	17.34100056	-122.1313178	38.0334039	9.89599991	7.73400021	631.0089722	17.63000011	8/7/2014	14:53.9
925	BenD01	-122.1313319	38.03339629	9.55599976	7.68599987	630.5	17.24199963	-122.1313184	38.03340455	9.89599991	7.68599987	630.9869995	17.58199978	8/7/2014	14:54.0
926	BenD01	-122.1313327	38.03339709	9.60700035	7.67999983	630.5159912	17.28700018	-122.1313192	38.03340533	9.9460001	7.67999983	630.9649658	17.62599993	8/7/2014	14:54.1
927	BenD01	-122.1313338	38.03339819	9.60700035	7.67999983	630.5390015	17.28700018	-122.1313203	38.03340643	9.9460001	7.67999983	631.0089722	17.62599993	8/7/2014	14:54.2
928	BenD01	-122.1313345	38.03339899	9.64099979	7.65500021	630.5219727	17.296	-122.131321	38.03340723	9.9460001	7.65500021	630.992981	17.60100031	8/7/2014	14:54.3
929	BenD01	-122.1313349	38.03339931	9.60700035	7.64900017	630.5609741	17.25600052	-122.1313213	38.03340757	9.9460001	7.64900017	631.0469971	17.59500027	8/7/2014	14:54.4
930	BenD01	-122.1313356	38.0334001	9.64099979	7.64900017	630.5869751	17.28999996	-122.1313221	38.03340837	9.97999954	7.64900017	631.0849609	17.62899971	8/7/2014	14:54.5
931	BenD01	-122.1313367	38.0334012	9.60700035	7.62599993	630.6970215	17.23300028	-122.1313232	38.03340945	9.97999954	7.62599993	631.1399536	17.60599947	8/7/2014	14:54.6
932	BenD01	-122.1313375	38.033402	9.64099979	7.61100006	630.7030029	17.25199986	-122.1313239	38.03341024	9.97999954	7.61100006	631.1959839	17.5909996	8/7/2014	14:54.7
933	BenD01	-122.1313378	38.03340234	9.60700035	7.61100006	630.8300171	17.21800041	-122.1313243	38.03341056	9.97999954	7.61100006	631.2779541	17.5909996	8/7/2014	14:54.8
934	BenD01	-122.1313386	38.03340314	9.64099979	7.60099983	630.8519898	17.24199963	-122.131325	38.03341136	10.03100014	7.60099983	631.2999878	17.63199997	8/7/2014	14:54.9
935	BenD01	-122.13134	38.03340463	9.64099979	7.60099983	630.8359985	17.24199963	-122.1313265	38.03341283	9.97999954	7.60099983	631.2999878	17.58099937	8/7/2014	14:55.0
936	BenD01	-122.1313407	38.03340537	9.64099979	7.61100006	630.8519898	17.25199986	-122.1313272	38.0334136	10.03100014	7.61100006	631.3229981	17.6420002	8/7/2014	14:55.1
937	BenD01	-122.1313411	38.03340574	9.64099979	7.579	630.8800049	17.21999979	-122.1313276	38.03341397	9.97999954	7.579	631.3229981	17.55899954	8/7/2014	14:55.2
938	BenD01	-122.1313418	38.0334065	9.64099979	7.59499979	630.9000244	17.23599958	-122.1313283	38.03341473	10.03100014	7.59499979	631.3549805	17.62599993	8/7/2014	14:55.3
939	BenD01	-122.131343	38.03340766	9.64099979	7.579	630.9219971	17.21999979	-122.1313294	38.03341587	10.03100014	7.579	631.3930054	17.61000013	8/7/2014	14:55.4
940	BenD01	-122.1313438	38.03340849	9.69200039	7.5630002	630.9279785	17.25500059	-122.1313302	38.0334167	10.03100014	7.5630002	631.4049683	17.59400034	8/7/2014	14:55.5
941	BenD01	-122.1313441	38.03340881	9.64099979	7.55700016	630.96698	17.19799995	-122.1313305	38.03341702	10.03100014	7.55700016	631.414978	17.5880003	8/7/2014	14:55.6
942	BenD01	-122.1313449	38.03340964	9.69200039	7.5630002	631.0170288	17.25500059	-122.1313313	38.03341785	10.03100014	7.5630002	631.4429932	17.59400034	8/7/2014	14:55.7
943	BenD01	-122.1313459	38.03341072	9.64099979	7.57299995	631.0549927	17.21399975	-122.1313323	38.03341891	10.03100014	7.57299995	631.4869995	17.60400009	8/7/2014	14:55.8
944	BenD01	-122.1313467	38.03341156	9.69200039	7.55700016	631.0609741	17.24900055	-122.1313331	38.03341975	10.03100014	7.55700016	631.526001	17.5880003	8/7/2014	14:55.9
945	BenD01	-122.1313474	38.0334123	9.69200039	7.54699993	631.1209717	17.23900032	-122.1313339	38.03342051	10.03100014	7.54699993	631.5700073	17.57800007	8/7/2014	14:56.0
946	BenD01	-122.1313482	38.03341308	9.69200039	7.5250001	631.1530151	17.21700048	-122.1313346	38.03342127	10.06499958	7.5250001	631.6019898	17.58999968	8/7/2014	14:56.1
947	BenD01	-122.1313493	38.03341423	9.69200039	7.51000023	631.1480103	17.20200062	-122.1313357	38.03342242	10.03100014	7.51000023	631.5960083	17.54100037	8/7/2014	14:56.2
948	BenD01	-122.1313501	38.03341501	9.69200039	7.50299978	631.1979981	17.19500017	-122.1313365	38.03342321	10.06499958	7.50299978	631.6519775	17.56799936	8/7/2014	14:56.3
949	BenD01	-122.1313505	38.03341546	9.72700024	7.49399996	631.2800293	17.22100019	-122.1313369	38.03342365	10.06499958	7.49399996	631.7119751	17.55899954	8/7/2014	14:56.4
950	BenD01	-122.1313512	38.03341624	9.72700024	7.51000023	631.2639771	17.23700047	-122.1313376	38.03342443	10.06499958	7.51000023	631.7059937	17.57499981	8/7/2014	14:56.5
951	BenD01	-122.1313523	38.03341735	9.69200039	7.47200012	631.3300171	17.16400051	-122.1313387	38.03342555	10.09899998	7.47200012	631.756958	17.5710001	8/7/2014	14:56.6
952	BenD01	-122.1313531	38.03341819	9.72700024	7.48699999	631.3469849	17.21400023	-122.1313395	38.03342636	10.09899998	7.48699999	631.7949829	17.58599997	8/7/2014	14:56.7
953	BenD01	-122.1313535	38.03341858	9.72700024	7.46199989	631.3300171	17.18900013	-122.1313399	38.03342673	10.09899998	7.46199989	631.7789917	17.56099987	8/7/2014	14:56.8
954	BenD01	-122.1313543	38.03341941	9.77799988	7.46199989	631.3690186	17.23999977	-122.1313407	38.03342757	10.09899998	7.46199989	631.8009644	17.56099987	8/7/2014	14:56.9
955	BenD01	-122.1313556	38.03342085	9.72700024	7.45599985	631.3790283	17.18300009	-122.131342	38.033429	10.09899998	7.45599985	631.8209839	17.55499983	8/7/2014	14:57.0
956	BenD01	-122.1313564	38.03342166	9.77799988	7.4460001	631.3950195	17.22399998	-122.1313428	38.03342982	10.09899998	7.4460001	631.8549805	17.54500008	8/7/2014	14:57.1
957	BenD01	-122.1313567	38.03342196	9.72700024	7.47200012	631.4229736	17.19900036	-122.1313431	38.03343014	10.09899998	7.47200012	631.8869629	17.5710001	8/7/2014	14:57.2
958	BenD01	-122.1313575	38.03342273	9.72700024	7.4460001	631.4229736	17.17300034	-122.1313438	38.03343088	10.14900017	7.4460001	631.8709717	17.59500027	8/7/2014	14:57.3
959	BenD01	-122.1313585	38.03342386	9.72700024	7.46199989	631.4609985	17.18900013	-122.1313449	38.03343202	10.14900017	7.46199989	631.914978	17.61100006	8/7/2014	14:57.4
960	BenD01	-122.1313593	38.03342461	9.72700024	7.42399979	631.4450073	17.15100002	-122.1313456	38.03343276	10.14900017	7.42399979	631.9349976	17.57299995	8/7/2014	14:57.5
961	BenD01	-122.1313596	38.033425	9.72700024	7.41800022	631.5269775	17.14500046	-122.131346	38.03343313	10.14900017	7.41800022	631.9979858	17.56700039	8/7/2014	14:57.6
962	BenD01	-122.1313604	38.03342581	9.77799988	7.41800022	631.5780029	17.1960001	-122.1313468	38.03343397	10.14900017	7.41800022	632.026001	17.56700039	8/7/2014	14:57.7
963	BenD01	-122.1313615	38.03342695	9.77799988	7.40799999	631.6040039	17.18599987	-122.1313478	38.03343508	10.14900017	7.40799999	632.0679932	17.55700016	8/7/2014	14:57.8
964	BenD01	-122.1313622	38.03342769	9.77799988	7.40799999	631.6859741	17.18599987	-122.1313486	38.03343583	10.18299961	7.40799999	632.1629639	17.5909996	8/7/2014	14:57.9
965	BenD01	-122.1313629	38.03342845	9.77799988	7.40799999	631.7139893	17.18599987	-122.1313493	38.03343657	10.14900017	7.40799999	632.1789551	17.55700016	8/7/2014	14:58.0
966	BenD01	-122.1313637	38.03342925	9.81200027	7.39300013	631.6920166	17.2050004	-122.13135	38.03343739	10.18299961	7.39300013	632.1849976	17.57599974	8/7/2014	14:58.1
967	BenD01	-122.1313648	38.0334304	9.81200027	7.39300013	631.7529907	17.2050004	-122.1313511	38.03343854	10.14900017	7.39300013	632.2009888	17.54200029	8/7/2014	14:58.2
968	BenD01	-122.1313655	38.03343118	9.81200027	7.40199995	631.736023	17.21400023	-122.1313519	38.0334393	10.18299961	7.40199995	632.1849976	17.58499956	8/7/2014	14:58.3
969	BenD01	-122.1313659	38.03343154	9.77799988	7.40199995	631.7579956	17.17999983	-122.1313522	38.03343966	10.14900017	7.40199995	632.2009888	17.55100012	8/7/2014	14:58.4
970	BenD01	-122.1313667	38.03343237	9.81200027	7.39300013	631.7810059	17.2050004	-122.131353	38.03344049	10.18299961	7.39300013	632.2290039	17.57599974	8/7/2014	14:58.5
971	BenD01	-122.1313678	38.03343356	9.81200027	7.37699986	631.7750244	17.18900013	-122.1313541	38.03344168	10.18299961	7.37699986	632.2449951	17.55999947	8/7/2014	14:58.6
972	BenD01	-122.1313685	38.03343436	9.81200027	7.38600016	631.8510132	17.19800043	-122.1313549	38.03344246	10.18299961	7.38600016	632.2769775	17.56899977	8/7/2014	14:58.7
973	BenD01	-122.1313689	38.03343475	9.81200027	7.37699986	631.9169922	17.18900013	-122.1313552	38.03344285	10.18299961	7.37699986	632.3599854	17.55999947	8/7/2014	14:58.8
974	BenD01	-122.1313697	38.03343553	9.81200027	7.36399984	631.9609985	17.17600012	-122.131356	38.03344363	10.18299961	7.36399984	632.4099731	17.54699945	8/7/2014	14:58.9
975	BenD01	-122.1313711	38.03343707	9.81200027	7.39300013	632.0280151	17.2050004	-122.1313574	38.03344517	10.18299961	7.39300013	632.4699707	17.57599974	8/7/2014	14:59.0
976	BenD01	-122.1313718	38.03343785	9.81200027	7.37699986	632.0880127	17.18900013	-122.1313582	38.03344595	10.18299961	7.37699986	632.5869751	17.55999947	8/7/2014	14:59.1
977	BenD01	-122.1313722	38.03343824	9.81200027	7.33900023	632.1380005	17.1510005	-122.1313585	38.03344632	10.18299961	7.33900023	632.5809937	17.52199984	8/7/2014	14:59.2
978	BenD01	-122.131373	38.03343909	9.86299992	7.36399984	632.1160278	17.22699976	-122.1313593	38.03344717	10.23400021	7.36399984	632.6090088	17.59800005	8/7/2014	14:59.3
979	BenD01	-122.1313741	38.03344021	9.81200027	7.34800005	632.1380005	17.16000032	-122.1313604	38.03344829	10.18299961	7.34800005	632.6029663	17.53099966	8/7/2014	14:59.4
980	BenD01	-122.1313749	38.03344106	9.86299992	7.31699991	632.1199951	17.17999983	-122.1313612	38.03344912	10.23400021	7.31699991	632.5969849	17.55100012	8/7/2014	14:59.5
981	BenD01	-122.1313753	38.03344145	9.86299992	7.32299995	632.1370239	17.18599987	-122.1313615	38.03344951	10.23400021	7.32299995	632.6349487	17.55700016	8/7/2014	14:59.6
982	BenD01	-122.131376	38.03344223	9.86299992	7.33900023	632.1640015	17.20200014	-122.1313623	38.03345029	10.23400021	7.33900023	632.6569824	17.57300043	8/7/2014	14:59.7
983	BenD01	-122.1313771	38.0334434	9.86299992	7.29500008	632.2310181	17.15799999	-122.1313634	38.03345146	10.23400021	7.29500008	632.7009888	17.52900028	8/7/2014	14:59.8
984	BenD01	-122.1313778	38.03344418	9.86299992	7.30100012	632.2529907	17.16400003	-122.1313641	38.03345224	10.26799965	7.30100012	632.7229614	17.56899977	8/7/2014	14:59.9
985	BenD01	-122.1313785	38.03344496	9.86299992	7.30700016	632.3410034	17.17000008	-122.1313648	38.033453	10.23400021	7.30700016	632.8280029	17.54100037	8/7/2014	15:00.0
986	BenD01	-122.1313793	38.03344577	9.89799976	7.28499985	632.40802	17.18299961	-122.1313656	38.03345382	10.26799965	7.28499985	632.8839722	17.5529995	8/7/2014	15:00.1
987	BenD01	-122.1313804	38.03344689	9.86299992	7.28499985	632.4959717	17.14799976	-122.1313666	38.03345494	10.26799965	7.28499985	632.96698	17.5529995	8/7/2014	15:00.2
988	BenD01	-122.1313811	38.03344772	9.89799976	7.29500008	632.5670166	17.19299984	-122.1313674	38.03345575	10.26799965	7.29500008	633.0429688	17.56299973	8/7/2014	15:00.3
989	BenD01	-122.1313815	38.03344806	9.86299992	7.25400019	632.611023	17.1170001	-122.1313677	38.03345611	10.26799965	7.25400019	633.1029663	17.52199984	8/7/2014	15:00.4
990	BenD01	-122.1313822	38.03344886	9.86299992	7.25400019	632.6539917	17.1170001	-122.1313685	38.03345689	10.26799965	7.25400019	633.1029663	17.52199984	8/7/2014	15:00.5
991	BenD01	-122.1313833	38.03345004	9.86299992	7.26300001	632.677002	17.12599993	-122.1313696	38.03345807	10.26799965	7.26300001	633.1239624	17.53099966	8/7/2014	15:00.6
992	BenD01	-122.1313841	38.03345088	9.89799976	7.24100018	632.6979981	17.13899994	-122.1313703	38.03345891	10.26799965	7.24100018	633.1919556	17.50899982	8/7/2014	15:00.7
993	BenD01	-122.1313845	38.03345132	9.93200016	7.23099995	632.677002	17.16300011	-122.1313707	38.03345933	10.26799965	7.23099995	633.1690064	17.4989996	8/7/2014	15:00.8
994	BenD01	-122.1313853	38.03345219	9.9829998	7.25400019	632.7210083	17.23699999	-122.1313715	38.0334602	10.26799965	7.25400019	633.1690064	17.52199984	8/7/2014	15:00.9
995	BenD01	-122.1313867	38.03345368	9.93200016	7.23099995	632.742981	17.16300011	-122.1313729	38.03346169	10.26799965	7.23099995	633.2359619	17.4989996	8/7/2014	15:01.0
996	BenD01	-122.1313875	38.03345455	9.9829998	7.21600008	632.7880249	17.19899988	-122.1313737	38.03346256	10.31900024	7.21600008	633.2259522	17.53500032	8/7/2014	15:01.1
997	BenD01	-122.1313879	38.03345495	9.9829998	7.2249999	632.8129883	17.20799971	-122.1313741	38.03346295	10.26799965	7.2249999	633.3049927	17.49299955	8/7/2014	15:01.2
998	BenD01	-122.1313886	38.03345575	9.9829998	7.24700022	632.8790283	17.23000002	-122.1313748	38.03346375	10.31900024	7.24700022	633.3219605	17.56600046	8/7/2014	15:01.3
999	BenD01	-122.1313897	38.0334569	9.93200016	7.23099995	632.8569946	17.16300011	-122.1313759	38.0334649	10.31900024	7.23099995	633.3769531	17.55000019	8/7/2014	15:01.4
1000	BenD01	-122.1313905	38.03345779	9.9829998	7.23099995	632.9509888	17.21399975	-122.1313767	38.03346578	10.31900024	7.23099995	633.4379883	17.55000019	8/7/2014	15:01.5
1001	BenD01	-122.1313909	38.0334582	9.9829998	7.23099995	633.0120239	17.21399975	-122.1313771	38.03346619	10.31900024	7.23099995	633.5039673	17.55000019	8/7/2014	15:01.6
1002	BenD01	-122.1313917	38.03345903	9.9829998	7.19399977	633.0560303	17.17699957	-122.1313778	38.03346701	10.35200024	7.19399977	633.5759888	17.546	8/7/2014	15:01.7
1003	BenD01	-122.1313928	38.03346023	9.9829998	7.19399977	633.1220093	17.17699957	-122.131379	38.03346821	10.31900024	7.19399977	633.6399536	17.51300001	8/7/2014	15:01.8
1004	BenD01	-122.1313936	38.03346109	10.0170002	7.17799997	633.1900024	17.19500017	-122.1313798	38.03346906	10.35200024	7.17799997	633.7259522	17.53000021	8/7/2014	15:01.9
1005	BenD01	-122.1313943	38.03346185	9.9829998	7.171	633.242981	17.15399981	-122.1313805	38.03346981	10.35200024	7.171	633.7519531	17.52300024	8/7/2014	15:02.0
1006	BenD01	-122.131395	38.03346266	9.9829998	7.16200018	633.2589722	17.14499998	-122.1313812	38.03347062	10.35200024	7.16200018	633.7959595	17.51400042	8/7/2014	15:02.1
1007	BenD01	-122.1313961	38.03346389	9.9829998	7.15600014	633.2369995	17.13899994	-122.1313823	38.03347183	10.35200024	7.15600014	633.7959595	17.50800037	8/7/2014	15:02.2
1008	BenD01	-122.1313969	38.03346475	10.0170002	7.13999987	633.3029785	17.15700006	-122.1313831	38.0334727	10.35200024	7.13999987	633.8619995	17.4920001	8/7/2014	15:02.3
1009	BenD01	-122.1313973	38.03346511	9.9829998	7.13000011	633.3309937	17.11299992	-122.1313834	38.03347307	10.35200024	7.13000011	633.8839722	17.48200035	8/7/2014	15:02.4
1010	BenD01	-122.1313981	38.03346598	10.0170002	7.13000011	633.3469849	17.14700031	-122.1313842	38.03347392	10.40299988	7.13000011	633.9060059	17.53299999	8/7/2014	15:02.5
1011	BenD01	-122.1313992	38.03346718	9.9829998	7.13000011	633.3920288	17.11299992	-122.1313853	38.03347511	10.35200024	7.13000011	633.9509888	17.48200035	8/7/2014	15:02.6
1012	BenD01	-122.1314	38.03346805	10.0170002	7.11499977	633.4359741	17.13199997	-122.1313861	38.03347598	10.40299988	7.11499977	633.9949951	17.51799965	8/7/2014	15:02.7
1013	BenD01	-122.1314003	38.03346846	10.0170002	7.12400007	633.5079956	17.14100027	-122.1313865	38.03347638	10.40299988	7.12400007	634.0830078	17.52699995	8/7/2014	15:02.8
1014	BenD01	-122.1314011	38.03346927	10.0170002	7.1079998	633.5949707	17.125	-122.1313873	38.0334772	10.40299988	7.1079998	634.1369629	17.51099968	8/7/2014	15:02.9
1015	BenD01	-122.1314026	38.03347092	10.0170002	7.11499977	633.6389771	17.13199997	-122.1313887	38.03347883	10.40299988	7.11499977	634.2139893	17.51799965	8/7/2014	15:03.0
1016	BenD01	-122.1314033	38.03347174	10.0170002	7.08599997	633.6450195	17.10300016	-122.1313895	38.03347964	10.40299988	7.08599997	634.2039795	17.48899984	8/7/2014	15:03.1
1017	BenD01	-122.1314037	38.03347216	10.0170002	7.1079998	633.7269898	17.125	-122.1313898	38.03348007	10.40299988	7.1079998	634.2639771	17.51099968	8/7/2014	15:03.2
1018	BenD01	-122.1314045	38.033473	10.0170002	7.09200001	633.7769775	17.10900021	-122.1313906	38.0334809	10.40299988	7.09200001	634.3299561	17.49499989	8/7/2014	15:03.3
1019	BenD01	-122.1314056	38.03347425	10.0170002	7.07700014	633.8380127	17.09400034	-122.1313918	38.03348214	10.40299988	7.07700014	634.375	17.48000002	8/7/2014	15:03.4
1020	BenD01	-122.1314065	38.03347518	10.06900024	7.08599997	633.7940064	17.15500021	-122.1313926	38.03348306	10.43700027	7.08599997	634.3579712	17.52300024	8/7/2014	15:03.5
1021	BenD01	-122.1314068	38.03347553	10.0170002	7.08599997	633.8439941	17.10300016	-122.1313929	38.03348342	10.43700027	7.08599997	634.3969727	17.52300024	8/7/2014	15:03.6
1022	BenD01	-122.1314076	38.03347643	10.06900024	7.10200024	633.8640137	17.17100048	-122.1313937	38.03348432	10.43700027	7.10200024	634.4229736	17.53900051	8/7/2014	15:03.7
1023	BenD01	-122.1314087	38.03347767	10.06900024	7.06099987	633.9140015	17.13000011	-122.1313949	38.03348556	10.40299988	7.06099987	634.4509888	17.46399975	8/7/2014	15:03.8
1024	BenD01	-122.1314095	38.03347851	10.06900024	7.10200024	633.9299927	17.17100048	-122.1313956	38.0334864	10.43700027	7.10200024	634.4889526	17.53900051	8/7/2014	15:03.9
1025	BenD01	-122.1314102	38.03347934	10.06900024	7.07000017	633.9799805	17.13900042	-122.1313963	38.03348719	10.43700027	7.07000017	634.4949951	17.50700045	8/7/2014	15:04.0
1026	BenD01	-122.131411	38.03348019	10.10299969	7.07000017	634.0410156	17.17299986	-122.1313971	38.03348806	10.43700027	7.07000017	634.5609741	17.50700045	8/7/2014	15:04.1
1027	BenD01	-122.1314121	38.03348143	10.10299969	7.09200001	634.1129761	17.19499969	-122.1313982	38.03348928	10.43700027	7.09200001	634.6439819	17.52900028	8/7/2014	15:04.2
1028	BenD01	-122.1314129	38.03348225	10.10299969	7.10200024	634.2180176	17.20499992	-122.131399	38.03349012	10.43700027	7.10200024	634.6879883	17.53900051	8/7/2014	15:04.3
1029	BenD01	-122.1314132	38.03348265	10.10299969	7.08599997	634.2680054	17.18899965	-122.1313993	38.03349052	10.43700027	7.08599997	634.7659912	17.52300024	8/7/2014	15:04.4
1030	BenD01	-122.131414	38.03348349	10.10299969	7.07700014	634.2880249	17.17999983	-122.1314001	38.03349136	10.43700027	7.07700014	634.80896	17.51400042	8/7/2014	15:04.5
1031	BenD01	-122.1314151	38.03348474	10.10299969	7.14599991	634.3599854	17.2489996	-122.1314012	38.03349258	10.40299988	7.14599991	634.8309937	17.54899979	8/7/2014	15:04.6
1032	BenD01	-122.1314159	38.03348556	10.10299969	7.10200024	634.3599854	17.20499992	-122.1314019	38.03349341	10.43700027	7.10200024	634.8689575	17.53900051	8/7/2014	15:04.7
1033	BenD01	-122.1314162	38.03348597	10.10299969	7.11499977	634.4210205	17.21799946	-122.1314023	38.03349382	10.40299988	7.11499977	634.8969727	17.51799965	8/7/2014	15:04.8
1034	BenD01	-122.131417	38.03348687	10.15400028	7.12400007	634.4710083	17.27800035	-122.1314031	38.03349471	10.43700027	7.12400007	634.9629517	17.56100035	8/7/2014	15:04.9
1035	BenD01	-122.1314185	38.03348845	10.10299969	7.11499977	634.5150147	17.21799946	-122.1314045	38.03349627	10.40299988	7.11499977	635.0019531	17.51799965	8/7/2014	15:05.0
1036	BenD01	-122.1314192	38.03348926	10.10299969	7.13000011	634.5759888	17.2329998	-122.1314053	38.0334971	10.43700027	7.13000011	635.052002	17.56700039	8/7/2014	15:05.1
1037	BenD01	-122.1314196	38.03348969	10.10299969	7.12400007	634.5809937	17.22699976	-122.1314056	38.03349751	10.40299988	7.12400007	635.0799561	17.52699995	8/7/2014	15:05.2
1038	BenD01	-122.1314204	38.03349059	10.15400028	7.19399977	634.6259766	17.34800005	-122.1314065	38.03349843	10.43700027	7.19399977	635.1339722	17.63100004	8/7/2014	15:05.3
1039	BenD01	-122.1314215	38.0334918	10.10299969	7.16200018	634.6459961	17.26499987	-122.1314075	38.03349962	10.40299988	7.16200018	635.1499634	17.56500006	8/7/2014	15:05.4
1040	BenD01	-122.1314222	38.03349265	10.10299969	7.19999981	634.7399902	17.3029995	-122.1314083	38.03350047	10.40299988	7.19999981	635.2269898	17.60299969	8/7/2014	15:05.5
1041	BenD01	-122.1314226	38.03349306	10.10299969	7.2249999	634.7620239	17.32799959	-122.1314087	38.03350087	10.40299988	7.2249999	635.2989502	17.62799978	8/7/2014	15:05.6
1042	BenD01	-122.1314238	38.0334944	10.15400028	7.19999981	634.8289795	17.35400009	-122.1314099	38.0335022	10.40299988	7.19999981	635.3209839	17.60299969	8/7/2014	15:05.7
1043	BenD01	-122.1314245	38.03349516	10.10299969	7.17799997	634.9110107	17.28099966	-122.1314105	38.03350296	10.40299988	7.17799997	635.4539795	17.58099985	8/7/2014	15:05.8
1044	BenD01	-122.1314253	38.03349607	10.15400028	7.18400002	634.9609985	17.3380003	-122.1314113	38.03350387	10.40299988	7.18400002	635.4699707	17.58699989	8/7/2014	15:05.9
1045	BenD01	-122.1314259	38.03349681	10.10299969	7.19999981	634.9829712	17.3029995	-122.131412	38.03350461	10.40299988	7.19999981	635.5319824	17.60299969	8/7/2014	15:06.0
1046	BenD01	-122.1314271	38.03349811	10.15400028	7.19999981	635.0059815	17.35400009	-122.1314132	38.03350591	10.40299988	7.19999981	635.5599976	17.60299969	8/7/2014	15:06.1
1047	BenD01	-122.1314278	38.03349885	10.10299969	7.20900011	635.0540161	17.3119998	-122.1314138	38.03350663	10.35200024	7.20900011	635.5629883	17.56100035	8/7/2014	15:06.2
1048	BenD01	-122.1314285	38.03349966	10.10299969	7.20900011	635.0319824	17.3119998	-122.1314145	38.03350747	10.40299988	7.20900011	635.6349487	17.61199999	8/7/2014	15:06.3
1049	BenD01	-122.1314289	38.03350007	10.10299969	7.21600008	635.0980225	17.31899977	-122.1314149	38.03350787	10.35200024	7.21600008	635.6349487	17.56800032	8/7/2014	15:06.4
1050	BenD01	-122.13143	38.03350131	10.10299969	7.26300001	635.1140137	17.3659997	-122.131416	38.0335091	10.40299988	7.26300001	635.7009888	17.66599989	8/7/2014	15:06.5
1051	BenD01	-122.1314307	38.03350213	10.10299969	7.26900005	635.1859741	17.37199974	-122.1314167	38.03350991	10.35200024	7.26900005	635.7399902	17.62100029	8/7/2014	15:06.6
1052	BenD01	-122.1314314	38.03350294	10.10299969	7.27899981	635.2089844	17.38199949	-122.1314175	38.03351073	10.35200024	7.27899981	635.789978	17.63100004	8/7/2014	15:06.7
1053	BenD01	-122.1314318	38.03350335	10.10299969	7.32299995	635.2310181	17.42599964	-122.1314178	38.03351113	10.35200024	7.32299995	635.8499756	17.67500019	8/7/2014	15:06.8
1054	BenD01	-122.1314329	38.03350457	10.10299969	7.26300001	635.2750244	17.3659997	-122.1314189	38.03351236	10.35200024	7.26300001	635.8779907	17.61500025	8/7/2014	15:06.9
1055	BenD01	-122.131434	38.0335058	10.10299969	7.28499985	635.3449707	17.38799953	-122.13142	38.03351356	10.35200024	7.28499985	635.9649658	17.63700008	8/7/2014	15:07.0
1056	BenD01	-122.1314347	38.03350659	10.10299969	7.27899981	635.434021	17.38199949	-122.1314207	38.03351438	10.35200024	7.27899981	636.0199585	17.63100004	8/7/2014	15:07.1
1057	BenD01	-122.131435	38.03350702	10.10299969	7.30700016	635.4780273	17.40999985	-122.1314211	38.03351478	10.35200024	7.30700016	636.0969849	17.6590004	8/7/2014	15:07.2
1058	BenD01	-122.1314362	38.03350826	10.10299969	7.28499985	635.5	17.38799953	-122.1314222	38.03351602	10.35200024	7.28499985	636.1469727	17.63700008	8/7/2014	15:07.3
1059	BenD01	-122.1314369	38.03350911	10.10299969	7.27899981	635.5219727	17.38199949	-122.1314229	38.03351687	10.35200024	7.27899981	636.1469727	17.63100004	8/7/2014	15:07.4
1060	BenD01	-122.1314377	38.03350994	10.10299969	7.27899981	635.565979	17.38199949	-122.1314237	38.03351771	10.35200024	7.27899981	636.2139893	17.63100004	8/7/2014	15:07.5
1061	BenD01	-122.131438	38.03351031	10.06900024	7.28499985	635.6329956	17.35400009	-122.131424	38.03351808	10.35200024	7.28499985	636.2579956	17.63700008	8/7/2014	15:07.6
1062	BenD01	-122.1314391	38.03351161	10.10299969	7.26300001	635.6989746	17.3659997	-122.1314251	38.03351937	10.35200024	7.26300001	636.3239746	17.61500025	8/7/2014	15:07.7
1063	BenD01	-122.1314398	38.03351242	10.10299969	7.26300001	635.6989746	17.3659997	-122.1314259	38.03352019	10.31900024	7.26300001	636.3460083	17.58200026	8/7/2014	15:07.8
1064	BenD01	-122.1314406	38.03351324	10.10299969	7.25400019	635.7689819	17.35699987	-122.1314266	38.033521	10.35200024	7.25400019	636.4169922	17.60600042	8/7/2014	15:07.9
1065	BenD01	-122.1314413	38.03351404	10.10299969	7.24700022	635.8140259	17.3499999	-122.1314273	38.03352182	10.35200024	7.24700022	636.4109497	17.59900045	8/7/2014	15:08.0
1066	BenD01	-122.1314424	38.03351526	10.10299969	7.25400019	635.8410034	17.35699987	-122.1314284	38.03352301	10.35200024	7.25400019	636.5109863	17.60600042	8/7/2014	15:08.1
1067	BenD01	-122.131443	38.03351602	10.06900024	7.24700022	635.9240112	17.31600046	-122.1314291	38.03352377	10.31900024	7.24700022	636.5269775	17.56600046	8/7/2014	15:08.2
1068	BenD01	-122.1314438	38.03351687	10.10299969	7.26900005	635.9459839	17.37199974	-122.1314298	38.03352464	10.31900024	7.26900005	636.5709839	17.5880003	8/7/2014	15:08.3
1069	BenD01	-122.1314441	38.03351722	10.06900024	7.28499985	636.0130005	17.35400009	-122.1314301	38.03352499	10.31900024	7.28499985	636.6049805	17.60400009	8/7/2014	15:08.4
1070	BenD01	-122.1314453	38.0335185	10.10299969	7.28499985	636.0570068	17.38799953	-122.1314313	38.03352627	10.31900024	7.28499985	636.6599731	17.60400009	8/7/2014	15:08.5
1071	BenD01	-122.131446	38.03351932	10.10299969	7.27899981	636.1290283	17.38199949	-122.131432	38.03352708	10.26799965	7.27899981	636.7099609	17.54699945	8/7/2014	15:08.6
1072	BenD01	-122.1314467	38.03352013	10.10299969	7.29500008	636.1710205	17.39799976	-122.1314327	38.0335279	10.31900024	7.29500008	636.8189697	17.61400032	8/7/2014	15:08.7
1073	BenD01	-122.131447	38.03352048	10.06900024	7.30700016	636.2600098	17.3760004	-122.131433	38.03352825	10.26799965	7.30700016	636.8629761	17.57499981	8/7/2014	15:08.8
1074	BenD01	-122.1314481	38.03352176	10.10299969	7.30100012	636.3040161	17.40399981	-122.1314341	38.03352953	10.26799965	7.30100012	636.8909912	17.56899977	8/7/2014	15:08.9
1075	BenD01	-122.1314492	38.03352295	10.06900024	7.33300018	636.3319702	17.40200043	-122.1314352	38.03353071	10.23400021	7.33300018	636.9289551	17.56700039	8/7/2014	15:09.0
1076	BenD01	-122.13145	38.03352383	10.10299969	7.33900023	636.3699951	17.44199991	-122.131436	38.0335316	10.26799965	7.33900023	636.973999	17.60699987	8/7/2014	15:09.1
1077	BenD01	-122.1314503	38.03352421	10.06900024	7.33300018	636.3930054	17.40200043	-122.1314363	38.03353197	10.23400021	7.33300018	637.0289917	17.56700039	8/7/2014	15:09.2
1078	BenD01	-122.1314515	38.03352553	10.10299969	7.35500002	636.4420166	17.45799971	-122.1314375	38.03353332	10.26799965	7.35500002	637.039978	17.62299967	8/7/2014	15:09.3
1079	BenD01	-122.1314522	38.03352637	10.06900024	7.35500002	636.4370117	17.42400026	-122.1314382	38.03353413	10.23400021	7.35500002	637.0459595	17.58900023	8/7/2014	15:09.4
1080	BenD01	-122.131453	38.03352727	10.10299969	7.36999989	636.4810181	17.47299957	-122.131439	38.03353504	10.23400021	7.36999989	637.0839844	17.60400009	8/7/2014	15:09.5
1081	BenD01	-122.1314534	38.03352766	10.06900024	7.37699986	636.4899902	17.4460001	-122.1314394	38.03353543	10.18299961	7.37699986	637.1309815	17.55999947	8/7/2014	15:09.6
1082	BenD01	-122.1314545	38.03352895	10.06900024	7.40199995	636.5059815	17.47100019	-122.1314406	38.03353674	10.18299961	7.40199995	637.1369629	17.58499956	8/7/2014	15:09.7
1083	BenD01	-122.1314552	38.03352973	10.0170002	7.40199995	636.5280151	17.41900015	-122.1314413	38.03353752	10.14900017	7.40199995	637.1309815	17.55100012	8/7/2014	15:09.8
1084	BenD01	-122.131456	38.03353066	10.06900024	7.40199995	636.5339966	17.47100019	-122.1314421	38.03353844	10.18299961	7.40199995	637.1979981	17.58499956	8/7/2014	15:09.9
1085	BenD01	-122.1314567	38.03353144	10.0170002	7.42399979	636.6170044	17.44099998	-122.1314428	38.03353922	10.14900017	7.42399979	637.230957	17.57299995	8/7/2014	15:10.0
1086	BenD01	-122.1314579	38.03353276	10.06900024	7.42399979	636.6669922	17.49300003	-122.1314439	38.03354055	10.14900017	7.42399979	637.2859497	17.57299995	8/7/2014	15:10.1
1087	BenD01	-122.1314586	38.03353354	10.0170002	7.44000006	636.7269898	17.45700026	-122.1314446	38.03354133	10.14900017	7.44000006	637.2929688	17.58900023	8/7/2014	15:10.2
1088	BenD01	-122.1314594	38.03353439	10.0170002	7.46199989	636.7780151	17.47900009	-122.1314454	38.03354218	10.14900017	7.46199989	637.3809815	17.61100006	8/7/2014	15:10.3
1089	BenD01	-122.1314597	38.03353482	10.0170002	7.47800016	636.84198	17.49500036	-122.1314458	38.0335426	10.09899998	7.47800016	637.401001	17.57700014	8/7/2014	15:10.4
1090	BenD01	-122.131461	38.03353617	10.06900024	7.50299978	636.84198	17.57200003	-122.131447	38.03354397	10.09899998	7.50299978	637.401001	17.60199976	8/7/2014	15:10.5
1091	BenD01	-122.1314616	38.03353695	10.0170002	7.53200006	636.8920288	17.54900026	-122.1314477	38.03354475	10.09899998	7.53200006	637.4450073	17.63100004	8/7/2014	15:10.6
1092	BenD01	-122.1314624	38.0335378	10.0170002	7.54699993	636.8859863	17.56400013	-122.1314484	38.0335456	10.06499958	7.54699993	637.4060059	17.61199951	8/7/2014	15:10.7
1093	BenD01	-122.1314628	38.03353822	10.0170002	7.5630002	636.8920288	17.5800004	-122.1314488	38.03354602	10.06499958	7.5630002	637.4229736	17.62799978	8/7/2014	15:10.8
1094	BenD01	-122.1314639	38.0335395	10.0170002	7.58500004	636.84198	17.60200024	-122.13145	38.0335473	10.03100014	7.58500004	637.355957	17.61600018	8/7/2014	15:10.9
1095	BenD01	-122.131465	38.03354074	9.9829998	7.6170001	636.8250122	17.5999999	-122.1314511	38.03354854	10.03100014	7.6170001	637.355957	17.64800024	8/7/2014	15:11.0
1096	BenD01	-122.1314659	38.03354164	10.0170002	7.6329999	636.8209839	17.6500001	-122.1314519	38.03354946	10.03100014	7.6329999	637.3189697	17.66400003	8/7/2014	15:11.1
1097	BenD01	-122.1314662	38.03354203	9.9829998	7.65500021	636.8959961	17.63800001	-122.1314523	38.03354985	10.03100014	7.65500021	637.3599854	17.68600035	8/7/2014	15:11.2
1098	BenD01	-122.1314674	38.0335434	10.0170002	7.68599987	636.9559937	17.70300007	-122.1314535	38.03355123	9.97999954	7.68599987	637.4049683	17.66599941	8/7/2014	15:11.3
1099	BenD01	-122.1314681	38.03354418	9.93200016	7.68599987	637.0059815	17.61800003	-122.1314542	38.03355201	9.9460001	7.68599987	637.492981	17.63199997	8/7/2014	15:11.4
1100	BenD01	-122.131469	38.03354515	9.9829998	7.70900011	637.0889893	17.69199991	-122.1314551	38.03355299	9.9460001	7.70900011	637.5429688	17.65500021	8/7/2014	15:11.5
1101	BenD01	-122.1314693	38.03354552	9.93200016	7.76499987	637.0949707	17.69700003	-122.1314554	38.03355336	9.89599991	7.76499987	637.6040039	17.66099977	8/7/2014	15:11.6
1102	BenD01	-122.1314706	38.03354694	9.9829998	7.78800011	637.1779785	17.77099991	-122.1314567	38.03355479	9.9460001	7.78800011	637.6040039	17.73400021	8/7/2014	15:11.7
1103	BenD01	-122.1314714	38.03354777	9.93200016	7.80299997	637.1610107	17.73500013	-122.1314575	38.03355561	9.89599991	7.80299997	637.6479492	17.69899988	8/7/2014	15:11.8
1104	BenD01	-122.1314722	38.03354866	9.93200016	7.81899977	637.2050171	17.75099993	-122.1314582	38.03355651	9.89599991	7.81899977	637.6539917	17.71499968	8/7/2014	15:11.9
1105	BenD01	-122.131473	38.03354955	9.93200016	7.87300014	637.2219849	17.80500031	-122.1314591	38.0335574	9.86200047	7.87300014	637.6699829	17.73500061	8/7/2014	15:12.0
1106	BenD01	-122.1314741	38.03355079	9.86299992	7.83500004	637.2089844	17.69799995	-122.1314602	38.03355866	9.86200047	7.83500004	637.6739502	17.6970005	8/7/2014	15:12.1
1107	BenD01	-122.1314749	38.03355169	9.86299992	7.87900019	637.2260132	17.7420001	-122.131461	38.03355954	9.81099987	7.87900019	637.6799927	17.69000006	8/7/2014	15:12.2
1108	BenD01	-122.1314758	38.03355265	9.89799976	7.87900019	637.2310181	17.77699995	-122.1314619	38.03356052	9.81099987	7.87900019	637.7019653	17.69000006	8/7/2014	15:12.3
1109	BenD01	-122.1314761	38.03355304	9.86299992	7.89499998	637.2979736	17.7579999	-122.1314623	38.03356093	9.81099987	7.89499998	637.7019653	17.70599985	8/7/2014	15:12.4
1110	BenD01	-122.1314774	38.03355442	9.86299992	7.91099977	637.3359985	17.77399969	-122.1314635	38.03356229	9.77700043	7.91099977	637.7680054	17.6880002	8/7/2014	15:12.5
1111	BenD01	-122.1314781	38.03355525	9.81200027	7.90100002	637.40802	17.7130003	-122.1314643	38.03356314	9.74300003	7.90100002	637.8070068	17.64400005	8/7/2014	15:12.6
1112	BenD01	-122.131479	38.03355623	9.86299992	7.93300009	637.40802	17.796	-122.1314652	38.03356412	9.74300003	7.93300009	637.8119507	17.67600012	8/7/2014	15:12.7
1113	BenD01	-122.1314794	38.03355662	9.81200027	7.94199991	637.5130005	17.75400019	-122.1314655	38.03356451	9.69200039	7.94199991	637.9229736	17.6340003	8/7/2014	15:12.8
1114	BenD01	-122.1314806	38.03355796	9.81099987	7.96500015	637.5889893	17.77600002	-122.1314667	38.03356587	9.69099998	7.96500015	637.9710083	17.65600014	8/7/2014	15:12.9
1115	BenD01	-122.1314818	38.03355926	9.77700043	7.97100019	637.6560059	17.74800062	-122.1314679	38.03356716	9.69099998	7.97100019	638.0319824	17.66200018	8/7/2014	15:13.0
1116	BenD01	-122.1314827	38.0335602	9.81099987	7.98699999	637.6779785	17.79799986	-122.1314688	38.03356812	9.65799999	7.98699999	638.0819702	17.64499998	8/7/2014	15:13.1
1117	BenD01	-122.131483	38.0335606	9.77700043	8.01799965	637.6939697	17.79500008	-122.1314692	38.03356853	9.65799999	8.01799965	638.0869751	17.67599964	8/7/2014	15:13.2
1118	BenD01	-122.1314843	38.03356202	9.81099987	8.01799965	637.7000122	17.82899952	-122.1314705	38.03356995	9.60700035	8.01799965	638.0819702	17.625	8/7/2014	15:13.3
1119	BenD01	-122.1314851	38.03356282	9.72599983	8.07199955	637.7000122	17.79799938	-122.1314712	38.03357076	9.60700035	8.07199955	638.0979614	17.6789999	8/7/2014	15:13.4
1120	BenD01	-122.1314858	38.03356369	9.69099998	8.05599976	637.6779785	17.74699974	-122.131472	38.03357163	9.57299995	8.05599976	638.1040039	17.62899971	8/7/2014	15:13.5
1121	BenD01	-122.1314862	38.03356408	9.64000034	8.08100033	637.7219849	17.72100067	-122.1314724	38.03357204	9.52200031	8.08100033	638.1040039	17.60300064	8/7/2014	15:13.6
1122	BenD01	-122.1314875	38.03356551	9.69099998	8.1420002	637.7199707	17.83300018	-122.1314737	38.03357347	9.57299995	8.1420002	638.1300049	17.71500015	8/7/2014	15:13.7
1123	BenD01	-122.1314884	38.03356643	9.69099998	8.1260004	637.7039795	17.81700039	-122.1314746	38.03357438	9.48799992	8.1260004	638.1300049	17.61400032	8/7/2014	15:13.8
1124	BenD01	-122.1314892	38.03356734	9.69099998	8.15100002	637.7260132	17.84200001	-122.1314754	38.0335753	9.48799992	8.15100002	638.1239624	17.63899994	8/7/2014	15:13.9
1125	BenD01	-122.13149	38.03356815	9.64000034	8.17300034	637.7260132	17.81300068	-122.1314762	38.03357611	9.43799973	8.17300034	638.157959	17.61100006	8/7/2014	15:14.0
1126	BenD01	-122.1314912	38.0335695	9.64000034	8.19499969	637.7650147	17.83500004	-122.1314774	38.03357748	9.43799973	8.19499969	638.1739502	17.63299942	8/7/2014	15:14.1
1127	BenD01	-122.131492	38.0335704	9.64000034	8.21100044	637.7700195	17.85100079	-122.1314783	38.03357838	9.40400028	8.21100044	638.2129517	17.61500072	8/7/2014	15:14.2
1128	BenD01	-122.1314929	38.03357131	9.64000034	8.18900013	637.8590088	17.82900047	-122.1314791	38.03357929	9.40400028	8.18900013	638.2680054	17.59300041	8/7/2014	15:14.3
1129	BenD01	-122.1314932	38.03357164	9.55500031	8.21100044	637.8590088	17.76600075	-122.1314794	38.03357962	9.36999989	8.21100044	638.2789917	17.58100033	8/7/2014	15:14.4
1130	BenD01	-122.1314945	38.03357306	9.60599995	8.22099972	637.9030151	17.82699966	-122.1314807	38.03358108	9.36999989	8.22099972	638.3349609	17.5909996	8/7/2014	15:14.5
1131	BenD01	-122.1314953	38.03357391	9.55500031	8.22700024	637.9459839	17.78200054	-122.1314815	38.03358191	9.31900024	8.22700024	638.3549805	17.54600048	8/7/2014	15:14.6
1132	BenD01	-122.1314961	38.0335748	9.55500031	8.2489996	637.9509888	17.8039999	-122.1314824	38.03358281	9.36999989	8.2489996	638.3269653	17.61899948	8/7/2014	15:14.7
1133	BenD01	-122.1314965	38.03357524	9.55500031	8.26500034	637.9290161	17.82000065	-122.1314828	38.03358327	9.28499985	8.26500034	638.3330078	17.55000019	8/7/2014	15:14.8
1134	BenD01	-122.1314978	38.03357657	9.55500031	8.28100014	637.9949951	17.83600044	-122.131484	38.0335846	9.31900024	8.28100014	638.3719482	17.60000038	8/7/2014	15:14.9
1135	BenD01	-122.131499	38.03357785	9.52000046	8.29599953	637.9509888	17.81599998	-122.1314852	38.03358588	9.23499966	8.29599953	638.3109741	17.53099918	8/7/2014	15:15.0
1136	BenD01	-122.1314998	38.03357872	9.52000046	8.35000038	637.9949951	17.87000084	-122.131486	38.03358675	9.23499966	8.35000038	638.3549805	17.58500004	8/7/2014	15:15.1
1137	BenD01	-122.1315001	38.03357911	9.48600006	8.33399963	637.9730225	17.81999969	-122.1314864	38.03358714	9.20100021	8.33399963	638.348999	17.53499985	8/7/2014	15:15.2
1138	BenD01	-122.1315014	38.03358042	9.48600006	8.34399986	637.9069824	17.82999992	-122.1314876	38.03358847	9.20100021	8.34399986	638.2890015	17.54500008	8/7/2014	15:15.3
1139	BenD01	-122.1315021	38.03358122	9.43500042	8.36600018	637.927002	17.8010006	-122.1314884	38.03358927	9.14999962	8.36600018	638.30896	17.51599979	8/7/2014	15:15.4
1140	BenD01	-122.131503	38.03358216	9.48600006	8.37199974	637.8889771	17.8579998	-122.1314893	38.03359022	9.14999962	8.37199974	638.2929688	17.52199936	8/7/2014	15:15.5
1141	BenD01	-122.1315034	38.03358253	9.43500042	8.37199974	637.9110107	17.80700016	-122.1314896	38.03359059	9.11600018	8.37199974	638.30896	17.48799992	8/7/2014	15:15.6
1142	BenD01	-122.1315045	38.03358372	9.34899998	8.4289999	637.9769898	17.77799988	-122.1314908	38.03359178	9.11600018	8.4289999	638.3369751	17.54500008	8/7/2014	15:15.7
1143	BenD01	-122.1315053	38.03358455	9.31499958	8.41300011	638.0209961	17.72799969	-122.1314916	38.03359262	9.06499958	8.41300011	638.4199829	17.47799969	8/7/2014	15:15.8
1144	BenD01	-122.1315061	38.0335854	9.31499958	8.49499989	638.0880127	17.80999947	-122.1314924	38.03359348	9.06499958	8.49499989	638.4699707	17.55999947	8/7/2014	15:15.9
1145	BenD01	-122.1315069	38.03358623	9.31499958	8.45800018	638.1259766	17.77299976	-122.1314932	38.03359433	9.03100014	8.45800018	638.5079956	17.48900032	8/7/2014	15:16.0
1146	BenD01	-122.1315081	38.03358753	9.31499958	8.47299957	638.1820068	17.78799915	-122.1314944	38.03359561	9.03100014	8.47299957	638.5189819	17.50399971	8/7/2014	15:16.1
1147	BenD01	-122.1315088	38.03358831	9.26399994	8.48900032	638.2189941	17.75300026	-122.1314951	38.03359641	9.03100014	8.48900032	638.5789795	17.52000046	8/7/2014	15:16.2
1148	BenD01	-122.1315097	38.03358923	9.31499958	8.59700012	638.15802	17.9119997	-122.131496	38.03359735	8.99800014	8.59700012	638.539978	17.59500027	8/7/2014	15:16.3
1149	BenD01	-122.13151	38.0335896	9.26399994	8.51099968	638.1359863	17.77499962	-122.1314964	38.0335977	8.99800014	8.51099968	638.4899902	17.50899982	8/7/2014	15:16.4
1150	BenD01	-122.1315112	38.03359079	9.17800045	8.5369997	638.09198	17.71500015	-122.1314975	38.03359889	8.99800014	8.5369997	638.473999	17.53499985	8/7/2014	15:16.5
1151	BenD01	-122.131512	38.03359164	9.17800045	8.56499958	638.1140137	17.74300003	-122.1314983	38.03359976	8.94699955	8.56499958	638.4519653	17.51199913	8/7/2014	15:16.6
1152	BenD01	-122.1315128	38.03359247	9.17800045	8.59000015	638.0700073	17.7680006	-122.1314991	38.03360061	8.94699955	8.59000015	638.4289551	17.5369997	8/7/2014	15:16.7
1153	BenD01	-122.1315131	38.03359286	9.14400005	8.62800026	638.09198	17.77200031	-122.1314995	38.03360098	8.94699955	8.62800026	638.4069824	17.57499981	8/7/2014	15:16.8
1154	BenD01	-122.1315143	38.0335941	9.14400005	8.59700012	638.09198	17.74100018	-122.1315007	38.03360224	8.94699955	8.59700012	638.4069824	17.54399967	8/7/2014	15:16.9
1155	BenD01	-122.1315155	38.03359534	9.14400005	8.61200047	638.1359863	17.75600052	-122.1315019	38.0336035	8.91300011	8.61200047	638.4519653	17.52500057	8/7/2014	15:17.0
1156	BenD01	-122.1315163	38.03359618	9.14400005	8.62800026	638.2059937	17.77200031	-122.1315027	38.03360432	8.86200047	8.62800026	638.5159912	17.49000072	8/7/2014	15:17.1
1157	BenD01	-122.1315167	38.03359659	9.14400005	8.64999962	638.2730103	17.79399967	-122.1315031	38.03360472	8.86200047	8.64999962	638.5549927	17.51200008	8/7/2014	15:17.2
1158	BenD01	-122.1315179	38.03359783	9.14400005	8.67599964	638.2890015	17.81999969	-122.1315042	38.03360596	8.86200047	8.67599964	638.6049805	17.53800011	8/7/2014	15:17.3
1159	BenD01	-122.1315186	38.03359861	9.10999966	8.67599964	638.3449707	17.7859993	-122.131505	38.03360674	8.82800007	8.67599964	638.6099854	17.50399971	8/7/2014	15:17.4
1160	BenD01	-122.1315194	38.03359942	9.10999966	8.67599964	638.3560181	17.7859993	-122.1315058	38.03360758	8.82800007	8.67599964	638.6599731	17.50399971	8/7/2014	15:17.5
1161	BenD01	-122.1315198	38.03359983	9.10999966	8.67599964	638.3670044	17.7859993	-122.1315062	38.03360798	8.82800007	8.67599964	638.6269531	17.50399971	8/7/2014	15:17.6
1162	BenD01	-122.131521	38.03360105	9.10999966	8.69799995	638.3330078	17.80799961	-122.1315074	38.03360923	8.77799988	8.69799995	638.6380005	17.47599983	8/7/2014	15:17.7
1163	BenD01	-122.1315217	38.03360182	9.05799961	8.7130003	638.3170166	17.77099991	-122.1315081	38.03360997	8.77799988	8.7130003	638.5830078	17.49100018	8/7/2014	15:17.8
1164	BenD01	-122.1315224	38.03360251	8.97299957	8.72000027	638.2990112	17.69299984	-122.1315087	38.03361068	8.77799988	8.72000027	638.5700073	17.49800014	8/7/2014	15:17.9
1165	BenD01	-122.1315231	38.0336033	8.97299957	8.7130003	638.2990112	17.68599987	-122.1315095	38.03361148	8.74400043	8.7130003	638.5759888	17.45700073	8/7/2014	15:18.0
1166	BenD01	-122.1315243	38.03360451	8.97299957	8.69799995	638.2990112	17.67099953	-122.1315107	38.03361268	8.74400043	8.69799995	638.5700073	17.44200039	8/7/2014	15:18.1
1167	BenD01	-122.1315251	38.03360533	8.97299957	8.72000027	638.3430176	17.69299984	-122.1315115	38.0336135	8.74400043	8.72000027	638.6139526	17.4640007	8/7/2014	15:18.2
1168	BenD01	-122.1315258	38.03360612	8.97299957	8.72900009	638.3430176	17.70199966	-122.1315122	38.03361431	8.74400043	8.72900009	638.6139526	17.47300053	8/7/2014	15:18.3
1169	BenD01	-122.1315261	38.03360642	8.88700008	8.73600006	638.3870239	17.62300014	-122.1315125	38.03361462	8.74400043	8.73600006	638.6589966	17.4800005	8/7/2014	15:18.4
1170	BenD01	-122.1315273	38.03360765	8.88700008	8.74499989	638.4089966	17.63199997	-122.1315137	38.03361586	8.74400043	8.74499989	638.6589966	17.48900032	8/7/2014	15:18.5
1171	BenD01	-122.1315281	38.03360846	8.88700008	8.74499989	638.4539795	17.63199997	-122.1315145	38.03361665	8.69299984	8.74499989	638.7249756	17.43799973	8/7/2014	15:18.6
1172	BenD01	-122.1315289	38.03360933	8.93900013	8.75800037	638.4790039	17.6970005	-122.1315153	38.03361752	8.69299984	8.75800037	638.7279663	17.45100021	8/7/2014	15:18.7
1173	BenD01	-122.1315293	38.03360967	8.88700008	8.7670002	638.5449829	17.65400028	-122.1315157	38.03361788	8.6590004	8.7670002	638.7999878	17.4260006	8/7/2014	15:18.8
1174	BenD01	-122.1315304	38.03361086	8.88700008	8.79899979	638.5889893	17.68599987	-122.1315168	38.03361907	8.69299984	8.79899979	638.815979	17.49199963	8/7/2014	15:18.9
1175	BenD01	-122.1315315	38.03361201	8.85299969	8.77400017	638.5729981	17.62699986	-122.1315179	38.03362022	8.6590004	8.77400017	638.8109741	17.43300056	8/7/2014	15:19.0
1176	BenD01	-122.1315323	38.03361283	8.88700008	8.79899979	638.5449829	17.68599987	-122.1315187	38.03362103	8.69299984	8.79899979	638.75	17.49199963	8/7/2014	15:19.1
1177	BenD01	-122.1315326	38.03361318	8.85299969	8.81499958	638.5230103	17.66799927	-122.1315191	38.03362139	8.6590004	8.81499958	638.75	17.47399998	8/7/2014	15:19.2
1178	BenD01	-122.1315338	38.03361437	8.85299969	8.78899956	638.5009766	17.64199924	-122.1315202	38.03362258	8.6590004	8.78899956	638.75	17.44799995	8/7/2014	15:19.3
1179	BenD01	-122.1315346	38.03361517	8.85299969	8.83699989	638.5009766	17.68999958	-122.131521	38.03362337	8.6590004	8.83699989	638.7219849	17.49600029	8/7/2014	15:19.4
1180	BenD01	-122.1315353	38.03361595	8.85299969	8.78899956	638.5239868	17.64199924	-122.1315218	38.03362417	8.6590004	8.78899956	638.7290039	17.44799995	8/7/2014	15:19.5
1181	BenD01	-122.1315357	38.03361635	8.85299969	8.78299999	638.5490112	17.63599968	-122.1315222	38.03362458	8.625	8.78299999	638.7709961	17.40799999	8/7/2014	15:19.6
1182	BenD01	-122.1315369	38.03361754	8.85299969	8.82699966	638.5930176	17.67999935	-122.1315233	38.03362577	8.6590004	8.82699966	638.8200073	17.48600006	8/7/2014	15:19.7
1183	BenD01	-122.1315376	38.03361827	8.80200005	8.77400017	638.6370239	17.57600021	-122.131524	38.03362649	8.625	8.77400017	638.8200073	17.39900017	8/7/2014	15:19.8
1184	BenD01	-122.1315384	38.03361912	8.85299969	8.78899956	638.6599731	17.64199924	-122.1315249	38.03362735	8.625	8.78899956	638.8649902	17.41399956	8/7/2014	15:19.9
1185	BenD01	-122.1315391	38.03361985	8.80200005	8.85299969	638.6370239	17.65499973	-122.1315256	38.03362809	8.57499981	8.85299969	638.8369751	17.4279995	8/7/2014	15:20.0
1186	BenD01	-122.1315403	38.03362103	8.80200005	8.8210001	638.6599731	17.62300014	-122.1315267	38.03362928	8.625	8.8210001	638.8649902	17.4460001	8/7/2014	15:20.1
1187	BenD01	-122.131541	38.03362183	8.80200005	8.84300041	638.6820068	17.64500046	-122.1315275	38.03363008	8.57499981	8.84300041	638.84198	17.41800022	8/7/2014	15:20.2
1188	BenD01	-122.1315418	38.03362265	8.80200005	8.84300041	638.6380005	17.64500046	-122.1315283	38.03363089	8.625	8.84300041	638.8209839	17.46800041	8/7/2014	15:20.3
1189	BenD01	-122.1315422	38.03362306	8.80200005	8.84300041	638.690979	17.64500046	-122.1315287	38.0336313	8.57499981	8.84300041	638.8629761	17.41800022	8/7/2014	15:20.4
1190	BenD01	-122.1315434	38.03362428	8.80200005	8.85900021	638.6640015	17.66100025	-122.1315299	38.03363252	8.625	8.85900021	638.8460083	17.48400021	8/7/2014	15:20.5
1191	BenD01	-122.1315442	38.03362509	8.80200005	8.86800003	638.6640015	17.67000008	-122.1315307	38.03363334	8.54100037	8.86800003	638.802002	17.4090004	8/7/2014	15:20.6
1192	BenD01	-122.131545	38.03362591	8.80200005	8.89000034	638.6640015	17.69200039	-122.1315315	38.03363415	8.57499981	8.89000034	638.8239746	17.46500015	8/7/2014	15:20.7
1193	BenD01	-122.1315454	38.03362625	8.7670002	8.85900021	638.6859741	17.6260004	-122.1315318	38.03363451	8.54100037	8.85900021	638.8189697	17.40000057	8/7/2014	15:20.8
1194	BenD01	-122.1315466	38.03362749	8.80200005	8.85900021	638.6859741	17.66100025	-122.131533	38.03363575	8.57499981	8.85900021	638.8460083	17.43400002	8/7/2014	15:20.9
1195	BenD01	-122.1315477	38.03362862	8.7670002	8.86800003	638.6859741	17.63500023	-122.1315341	38.03363688	8.54100037	8.86800003	638.8519898	17.4090004	8/7/2014	15:21.0
1196	BenD01	-122.1315484	38.03362939	8.7670002	8.89000034	638.7089844	17.65700054	-122.1315349	38.03363766	8.57499981	8.89000034	638.8639526	17.46500015	8/7/2014	15:21.1
1197	BenD01	-122.1315488	38.03362974	8.7329998	8.875	638.7559815	17.6079998	-122.1315352	38.03363802	8.54100037	8.875	638.8839722	17.41600037	8/7/2014	15:21.2
1198	BenD01	-122.1315499	38.03363095	8.7670002	8.88399982	638.7780151	17.65100002	-122.1315364	38.03363922	8.54100037	8.88399982	638.9169922	17.42500019	8/7/2014	15:21.3
1199	BenD01	-122.1315507	38.03363173	8.7670002	8.875	638.7839966	17.6420002	-122.1315372	38.03364	8.54100037	8.875	638.9329834	17.41600037	8/7/2014	15:21.4
1200	BenD01	-122.1315514	38.03363247	8.7329998	8.89000034	638.7999878	17.62300014	-122.1315379	38.03364075	8.54100037	8.89000034	638.9219971	17.43100071	8/7/2014	15:21.5
1201	BenD01	-122.1315518	38.03363286	8.7329998	8.875	638.8220215	17.6079998	-122.1315383	38.03364114	8.54100037	8.875	638.9389648	17.41600037	8/7/2014	15:21.6
1202	BenD01	-122.131553	38.03363407	8.7670002	8.92199993	638.7999878	17.68900013	-122.1315395	38.03364235	8.54100037	8.92199993	638.9609985	17.4630003	8/7/2014	15:21.7
1203	BenD01	-122.1315537	38.03363479	8.7329998	8.88399982	638.8220215	17.61699963	-122.1315402	38.03364309	8.54100037	8.88399982	638.9389648	17.42500019	8/7/2014	15:21.8
1204	BenD01	-122.1315545	38.03363557	8.7329998	8.85299969	638.8220215	17.58599949	-122.131541	38.03364385	8.54100037	8.85299969	639.0050049	17.39400005	8/7/2014	15:21.9
1205	BenD01	-122.1315552	38.03363634	8.7329998	8.86800003	638.8449707	17.60099983	-122.1315417	38.03364461	8.54100037	8.86800003	638.9719849	17.4090004	8/7/2014	15:22.0
1206	BenD01	-122.1315563	38.03363751	8.7329998	8.86800003	638.8540039	17.60099983	-122.1315429	38.03364578	8.57499981	8.86800003	639.026001	17.44299984	8/7/2014	15:22.1
1207	BenD01	-122.1315571	38.03363822	8.68200016	8.85900021	638.8709717	17.54100037	-122.1315436	38.03364649	8.54100037	8.85900021	638.9869995	17.40000057	8/7/2014	15:22.2
1208	BenD01	-122.1315579	38.03363907	8.7329998	8.90600014	638.8930054	17.63899994	-122.1315444	38.03364735	8.54100037	8.90600014	639.05896	17.4470005	8/7/2014	15:22.3
1209	BenD01	-122.1315583	38.03363947	8.7329998	8.86800003	638.9370117	17.60099983	-122.1315448	38.03364775	8.54100037	8.86800003	639.0479736	17.4090004	8/7/2014	15:22.4
1210	BenD01	-122.1315594	38.03364066	8.7329998	8.89700031	638.9589844	17.63000011	-122.131546	38.03364894	8.54100037	8.89700031	639.0529785	17.43800068	8/7/2014	15:22.5
1211	BenD01	-122.1315602	38.03364139	8.68200016	8.88399982	638.9650269	17.56599998	-122.1315467	38.03364967	8.54100037	8.88399982	639.0369873	17.42500019	8/7/2014	15:22.6
1212	BenD01	-122.131561	38.03364222	8.7329998	8.89700031	638.9810181	17.63000011	-122.1315475	38.03365052	8.54100037	8.89700031	639.0979614	17.43800068	8/7/2014	15:22.7
1213	BenD01	-122.1315613	38.03364256	8.68200016	8.875	638.9810181	17.55700016	-122.1315478	38.03365084	8.54100037	8.875	639.0809937	17.41600037	8/7/2014	15:22.8
1214	BenD01	-122.1315624	38.03364373	8.68200016	8.86800003	639.0289917	17.55000019	-122.131549	38.03365201	8.54100037	8.86800003	639.1019898	17.4090004	8/7/2014	15:22.9
1215	BenD01	-122.1315636	38.03364486	8.68200016	8.85900021	639.0960083	17.54100037	-122.1315501	38.03365314	8.54100037	8.85900021	639.1900024	17.40000057	8/7/2014	15:23.0
1216	BenD01	-122.1315643	38.03364561	8.68200016	8.85299969	639.1010132	17.53499985	-122.1315508	38.03365391	8.54100037	8.85299969	639.1739502	17.39400005	8/7/2014	15:23.1
1217	BenD01	-122.1315647	38.033646	8.68200016	8.84300041	639.1400147	17.52500057	-122.1315512	38.03365428	8.48999977	8.84300041	639.2290039	17.33300018	8/7/2014	15:23.2
1218	BenD01	-122.1315658	38.03364713	8.68200016	8.82699966	639.1619873	17.50899982	-122.1315523	38.03365541	8.54100037	8.82699966	639.2340088	17.36800003	8/7/2014	15:23.3
1219	BenD01	-122.1315666	38.0336479	8.68200016	8.83699989	639.1900024	17.51900005	-122.1315531	38.03365618	8.48999977	8.83699989	639.2340088	17.32699966	8/7/2014	15:23.4
1220	BenD01	-122.1315673	38.03364866	8.68200016	8.89000034	639.1400147	17.5720005	-122.1315538	38.03365694	8.54100037	8.89000034	639.2119751	17.43100071	8/7/2014	15:23.5
1221	BenD01	-122.1315677	38.03364901	8.68200016	8.93799973	639.1400147	17.61999989	-122.1315542	38.03365731	8.54100037	8.93799973	639.256958	17.47900009	8/7/2014	15:23.6
1222	BenD01	-122.1315688	38.03365013	8.68200016	8.85299969	639.1660156	17.53499985	-122.1315553	38.03365843	8.54100037	8.85299969	639.2160034	17.39400005	8/7/2014	15:23.7
1223	BenD01	-122.1315695	38.03365086	8.68200016	8.875	639.1439819	17.55700016	-122.131556	38.03365915	8.48999977	8.875	639.1939697	17.36499977	8/7/2014	15:23.8
1224	BenD01	-122.1315702	38.03365158	8.68200016	8.85299969	639.1719971	17.53499985	-122.1315567	38.03365986	8.54100037	8.85299969	639.2609863	17.39400005	8/7/2014	15:23.9
1225	BenD01	-122.1315708	38.03365226	8.64799976	8.84300041	639.1660156	17.49100018	-122.1315573	38.03366054	8.54100037	8.84300041	639.2329712	17.38400078	8/7/2014	15:24.0
1226	BenD01	-122.1315719	38.03365334	8.68200016	8.84300041	639.2550049	17.52500057	-122.1315584	38.03366162	8.57499981	8.84300041	639.2879639	17.41800022	8/7/2014	15:24.1
1227	BenD01	-122.1315725	38.03365398	8.64799976	8.85900021	639.2379761	17.50699997	-122.131559	38.03366227	8.54100037	8.85900021	639.2989502	17.40000057	8/7/2014	15:24.2
1228	BenD01	-122.1315732	38.03365467	8.64799976	8.82699966	639.2550049	17.47499943	-122.1315597	38.03366297	8.57499981	8.82699966	639.3269653	17.40199947	8/7/2014	15:24.3
1229	BenD01	-122.1315735	38.03365502	8.64799976	8.84300041	639.3209839	17.49100018	-122.13156	38.0336633	8.54100037	8.84300041	639.3269653	17.38400078	8/7/2014	15:24.4
1230	BenD01	-122.1315746	38.03365609	8.68200016	8.85299969	639.2769775	17.53499985	-122.1315611	38.03366437	8.57499981	8.85299969	639.3269653	17.4279995	8/7/2014	15:24.5
1231	BenD01	-122.1315752	38.03365673	8.64799976	8.81499958	639.3079834	17.46299934	-122.1315617	38.03366501	8.54100037	8.81499958	639.3469849	17.35599995	8/7/2014	15:24.6
1232	BenD01	-122.1315759	38.03365744	8.68200016	8.8210001	639.3029785	17.50300026	-122.1315624	38.03366573	8.57499981	8.8210001	639.3579712	17.39599991	8/7/2014	15:24.7
1233	BenD01	-122.1315762	38.03365774	8.64799976	8.78899956	639.3079834	17.43699932	-122.1315627	38.03366602	8.57499981	8.78899956	639.3469849	17.36399937	8/7/2014	15:24.8
1234	BenD01	-122.1315772	38.03365878	8.68200016	8.79899979	639.2810059	17.48099995	-122.1315637	38.03366706	8.625	8.79899979	639.3249512	17.42399979	8/7/2014	15:24.9
1235	BenD01	-122.1315782	38.03365972	8.64799976	8.81499958	639.2810059	17.46299934	-122.1315647	38.033668	8.57499981	8.81499958	639.2919922	17.38999939	8/7/2014	15:25.0
1236	BenD01	-122.1315789	38.03366043	8.68200016	8.75800037	639.2589722	17.44000053	-122.1315653	38.03366871	8.57499981	8.75800037	639.2699585	17.33300018	8/7/2014	15:25.1
1237	BenD01	-122.1315791	38.03366072	8.64799976	8.75800037	639.3079834	17.40600014	-122.1315656	38.033669	8.57499981	8.75800037	639.3359985	17.33300018	8/7/2014	15:25.2
1238	BenD01	-122.1315802	38.03366176	8.68200016	8.72900009	639.3029785	17.41100025	-122.1315666	38.03367004	8.625	8.72900009	639.2810059	17.35400009	8/7/2014	15:25.3
1239	BenD01	-122.1315808	38.03366238	8.64799976	8.72000027	639.3289795	17.36800003	-122.1315673	38.03367066	8.625	8.72000027	639.3349609	17.34500027	8/7/2014	15:25.4
1240	BenD01	-122.1315815	38.03366311	8.68200016	8.72900009	639.3569946	17.41100025	-122.131568	38.03367137	8.625	8.72900009	639.3179932	17.35400009	8/7/2014	15:25.5
1241	BenD01	-122.1315817	38.03366339	8.64799976	8.69099998	639.3950195	17.33899975	-122.1315683	38.03367167	8.625	8.69099998	639.3789673	17.31599998	8/7/2014	15:25.6
1242	BenD01	-122.1315828	38.03366444	8.68200016	8.69799995	639.3950195	17.38000011	-122.1315693	38.0336727	8.6590004	8.69799995	639.3789673	17.35700035	8/7/2014	15:25.7
1243	BenD01	-122.1315834	38.03366504	8.64799976	8.66600037	639.401001	17.31400013	-122.1315699	38.03367332	8.6590004	8.66600037	639.3849487	17.32500076	8/7/2014	15:25.8
1244	BenD01	-122.1315841	38.0336658	8.7329998	8.68200016	639.4169922	17.41499996	-122.1315706	38.03367407	8.69299984	8.68200016	639.401001	17.375	8/7/2014	15:25.9
1245	BenD01	-122.1315846	38.03366635	8.64799976	8.65999985	639.4169922	17.30799961	-122.1315711	38.03367462	8.6590004	8.65999985	639.3849487	17.31900024	8/7/2014	15:26.0
1246	BenD01	-122.1315856	38.03366737	8.68200016	8.64400005	639.4229736	17.32600021	-122.1315721	38.03367563	8.69299984	8.64400005	639.4229736	17.33699989	8/7/2014	15:26.1
1247	BenD01	-122.1315863	38.03366802	8.68200016	8.63399982	639.3989868	17.31599998	-122.1315727	38.03367626	8.69299984	8.63399982	639.3829956	17.32699966	8/7/2014	15:26.2
1248	BenD01	-122.131587	38.03366873	8.7329998	8.61200047	639.3770142	17.34500027	-122.1315734	38.03367699	8.74400043	8.61200047	639.3659668	17.3560009	8/7/2014	15:26.3
1249	BenD01	-122.1315872	38.033669	8.68200016	8.59000015	639.361023	17.27200031	-122.1315737	38.03367726	8.74400043	8.59000015	639.3609619	17.33400059	8/7/2014	15:26.4
1250	BenD01	-122.1315883	38.03367004	8.7329998	8.61200047	639.3770142	17.34500027	-122.1315747	38.03367829	8.74400043	8.61200047	639.3829956	17.3560009	8/7/2014	15:26.5
1251	BenD01	-122.1315889	38.0336707	8.7329998	8.62199974	639.3549805	17.35499954	-122.1315754	38.03367896	8.74400043	8.62199974	639.3659668	17.36600018	8/7/2014	15:26.6
1252	BenD01	-122.1315895	38.03367135	8.7329998	8.55900002	639.3829956	17.29199982	-122.131576	38.0336796	8.77799988	8.55900002	639.3999634	17.33699989	8/7/2014	15:26.7
1253	BenD01	-122.1315898	38.03367162	8.68200016	8.56499958	639.4210205	17.24699974	-122.1315763	38.03367986	8.77799988	8.56499958	639.4599609	17.34299946	8/7/2014	15:26.8
1254	BenD01	-122.1315908	38.03367267	8.7329998	8.52700043	639.4210205	17.26000023	-122.1315772	38.03368089	8.82800007	8.52700043	639.427002	17.3550005	8/7/2014	15:26.9
1255	BenD01	-122.1315917	38.03367357	8.68200016	8.51099968	639.4489746	17.19299984	-122.1315781	38.03368181	8.82800007	8.51099968	639.4719849	17.33899975	8/7/2014	15:27.0
1256	BenD01	-122.1315924	38.03367433	8.7670002	8.51099968	639.4689941	17.27799988	-122.1315789	38.03368258	8.82800007	8.51099968	639.5239868	17.33899975	8/7/2014	15:27.1
1257	BenD01	-122.1315927	38.03367462	8.7329998	8.47299957	639.4689941	17.20599937	-122.1315792	38.03368286	8.82800007	8.47299957	639.4759522	17.30099964	8/7/2014	15:27.2
1258	BenD01	-122.1315937	38.03367563	8.7329998	8.45800018	639.4970093	17.19099998	-122.1315801	38.03368385	8.86200047	8.45800018	639.4969482	17.32000065	8/7/2014	15:27.3
1259	BenD01	-122.1315943	38.0336763	8.7329998	8.44200039	639.4910278	17.17500019	-122.1315808	38.03368453	8.86200047	8.44200039	639.5199585	17.30400085	8/7/2014	15:27.4
1260	BenD01	-122.131595	38.03367703	8.7670002	8.40400028	639.5410156	17.17100048	-122.1315815	38.03368524	8.86200047	8.40400028	639.5029907	17.26600075	8/7/2014	15:27.5
1261	BenD01	-122.1315954	38.03367736	8.7670002	8.38799953	639.5139771	17.15499973	-122.1315818	38.03368557	8.86200047	8.38799953	639.5579834	17.25	8/7/2014	15:27.6
1262	BenD01	-122.1315963	38.03367838	8.7670002	8.37199974	639.5579834	17.13899994	-122.1315828	38.03368658	8.91300011	8.37199974	639.5199585	17.28499985	8/7/2014	15:27.7
1263	BenD01	-122.131597	38.03367905	8.7670002	8.35999966	639.5410156	17.12699986	-122.1315834	38.03368726	8.91300011	8.35999966	639.5199585	17.27299976	8/7/2014	15:27.8
1264	BenD01	-122.1315976	38.03367971	8.7670002	8.34399986	639.5170288	17.11100006	-122.1315841	38.03368791	8.94699955	8.34399986	639.5009766	17.29099941	8/7/2014	15:27.9
1265	BenD01	-122.1315983	38.03368038	8.7670002	8.37199974	639.5	17.13899994	-122.1315847	38.03368859	8.94699955	8.37199974	639.4790039	17.31899929	8/7/2014	15:28.0
1266	BenD01	-122.1315993	38.03368144	8.80200005	8.31200027	639.4949951	17.11400032	-122.1315857	38.03368963	8.94699955	8.31200027	639.4790039	17.25899982	8/7/2014	15:28.1
1267	BenD01	-122.1315999	38.03368206	8.7670002	8.31799984	639.5170288	17.08500004	-122.1315863	38.03369027	8.94699955	8.31799984	639.4559937	17.26499939	8/7/2014	15:28.2
1268	BenD01	-122.1316006	38.03368281	8.80200005	8.29599953	639.5440064	17.09799957	-122.131587	38.033691	8.99800014	8.29599953	639.5009766	17.29399967	8/7/2014	15:28.3
1269	BenD01	-122.1316009	38.03368314	8.80200005	8.29599953	639.5609741	17.09799957	-122.1315874	38.03369134	8.99800014	8.29599953	639.5009766	17.29399967	8/7/2014	15:28.4
1270	BenD01	-122.131602	38.03368417	8.80200005	8.32800007	639.611023	17.13000011	-122.1315883	38.03369236	8.99800014	8.32800007	639.5449829	17.32600021	8/7/2014	15:28.5
1271	BenD01	-122.1316026	38.03368486	8.80200005	8.29599953	639.5839844	17.09799957	-122.131589	38.03369304	8.99800014	8.29599953	639.5459595	17.29399967	8/7/2014	15:28.6
1272	BenD01	-122.1316033	38.03368563	8.85299969	8.29599953	639.6090088	17.14899921	-122.1315897	38.0336938	9.03100014	8.29599953	639.5269775	17.32699966	8/7/2014	15:28.7
1273	BenD01	-122.1316036	38.03368591	8.80200005	8.30300045	639.6370239	17.1050005	-122.13159	38.03369407	9.03100014	8.30300045	639.5489502	17.33400059	8/7/2014	15:28.8
1274	BenD01	-122.1316047	38.03368701	8.85299969	8.26500034	639.6539917	17.11800003	-122.131591	38.03369516	9.03100014	8.26500034	639.5709839	17.29600048	8/7/2014	15:28.9
1275	BenD01	-122.1316056	38.03368806	8.85299969	8.28100014	639.6589966	17.13399982	-122.131592	38.03369619	9.03100014	8.28100014	639.6149902	17.31200027	8/7/2014	15:29.0
1276	BenD01	-122.1316063	38.03368875	8.85299969	8.27400017	639.6539917	17.12699986	-122.1315927	38.03369688	9.06499958	8.27400017	639.5709839	17.33899975	8/7/2014	15:29.1
1277	BenD01	-122.1316067	38.0336891	8.85299969	8.25800037	639.6309815	17.11100006	-122.131593	38.03369724	9.06499958	8.25800037	639.5489502	17.32299995	8/7/2014	15:29.2
1278	BenD01	-122.1316077	38.03369022	8.88700008	8.25800037	639.6149902	17.14500046	-122.1315941	38.03369836	9.11600018	8.25800037	639.5489502	17.37400055	8/7/2014	15:29.3
1279	BenD01	-122.1316084	38.03369091	8.85299969	8.27400017	639.6309815	17.12699986	-122.1315947	38.03369903	9.11600018	8.27400017	639.5489502	17.39000034	8/7/2014	15:29.4
1280	BenD01	-122.1316091	38.03369167	8.88700008	8.2489996	639.6380005	17.13599968	-122.1315954	38.03369979	9.11600018	8.2489996	639.5549927	17.36499977	8/7/2014	15:29.5
1281	BenD01	-122.1316095	38.03369203	8.88700008	8.22700024	639.6799927	17.11400032	-122.1315958	38.03370015	9.11600018	8.22700024	639.5749512	17.34300041	8/7/2014	15:29.6
1282	BenD01	-122.1316105	38.03369313	8.88700008	8.2329998	639.7020264	17.11999989	-122.1315968	38.03370123	9.14999962	8.2329998	639.6189575	17.38299942	8/7/2014	15:29.7
1283	BenD01	-122.1316112	38.03369383	8.88700008	8.22099972	639.7069702	17.1079998	-122.1315975	38.03370194	9.14999962	8.22099972	639.625	17.37099934	8/7/2014	15:29.8
1284	BenD01	-122.1316119	38.03369461	8.93900013	8.19499969	639.7459717	17.13399982	-122.1315982	38.03370272	9.14999962	8.19499969	639.6409912	17.34499931	8/7/2014	15:29.9
1285	BenD01	-122.1316125	38.03369525	8.88700008	8.19499969	639.7509766	17.08199978	-122.1315988	38.03370335	9.14999962	8.19499969	639.6409912	17.34499931	8/7/2014	15:30.0
1286	BenD01	-122.1316136	38.0336964	8.93900013	8.20499992	639.7680054	17.14400005	-122.1315999	38.03370449	9.20100021	8.20499992	639.6469727	17.40600014	8/7/2014	15:30.1
1287	BenD01	-122.1316143	38.03369713	8.93900013	8.1789999	639.7739868	17.11800003	-122.1316006	38.0337052	9.20100021	8.1789999	639.6690064	17.38000011	8/7/2014	15:30.2
1288	BenD01	-122.1316149	38.03369786	8.93900013	8.1789999	639.7910156	17.11800003	-122.1316013	38.03370592	9.20100021	8.1789999	639.6640015	17.38000011	8/7/2014	15:30.3
1289	BenD01	-122.1316153	38.03369821	8.93900013	8.15699959	639.8220215	17.09599972	-122.1316016	38.0337063	9.20100021	8.15699959	639.7119751	17.3579998	8/7/2014	15:30.4
1290	BenD01	-122.1316163	38.03369933	8.93900013	8.1420002	639.815979	17.08100033	-122.1316026	38.03370738	9.23499966	8.1420002	639.6900024	17.37699986	8/7/2014	15:30.5
1291	BenD01	-122.131617	38.03370006	8.93900013	8.18900013	639.8220215	17.12800026	-122.1316033	38.0337081	9.23499966	8.18900013	639.71698	17.42399979	8/7/2014	15:30.6
1292	BenD01	-122.1316174	38.03370046	8.97299957	8.1260004	639.7940064	17.09899998	-122.1316037	38.03370851	9.23499966	8.1260004	639.6669922	17.36100006	8/7/2014	15:30.7
1293	BenD01	-122.1316181	38.03370119	8.97299957	8.11900043	639.8220215	17.09200001	-122.1316044	38.03370924	9.23499966	8.11900043	639.6900024	17.35400009	8/7/2014	15:30.8
1294	BenD01	-122.1316191	38.03370229	8.97299957	8.11900043	639.815979	17.09200001	-122.1316054	38.0337103	9.28499985	8.11900043	639.6779785	17.40400028	8/7/2014	15:30.9
1295	BenD01	-122.1316201	38.03370334	8.93900013	8.0880003	639.8220215	17.02700043	-122.1316063	38.03371135	9.23499966	8.0880003	639.6900024	17.32299995	8/7/2014	15:31.0
1296	BenD01	-122.1316205	38.0337038	9.02400017	8.0880003	639.815979	17.11200047	-122.1316067	38.03371181	9.28499985	8.0880003	639.6950073	17.37300014	8/7/2014	15:31.1
1297	BenD01	-122.1316211	38.03370447	8.97299957	8.0880003	639.8259888	17.06099987	-122.1316074	38.03371247	9.28499985	8.0880003	639.6939697	17.37300014	8/7/2014	15:31.2
1298	BenD01	-122.1316222	38.03370564	9.02400017	8.08100033	639.8200073	17.1050005	-122.1316085	38.03371364	9.31900024	8.08100033	639.6709595	17.40000057	8/7/2014	15:31.3
1299	BenD01	-122.1316229	38.03370638	9.02400017	8.06599998	639.8480225	17.09000015	-122.1316091	38.03371438	9.31900024	8.06599998	639.677002	17.38500023	8/7/2014	15:31.4
1300	BenD01	-122.1316233	38.03370681	9.05799961	8.06599998	639.8200073	17.1239996	-122.1316095	38.03371479	9.31900024	8.06599998	639.6939697	17.38500023	8/7/2014	15:31.5
1301	BenD01	-122.131624	38.03370752	9.02400017	8.05000019	639.8040161	17.07400036	-122.1316102	38.0337155	9.31900024	8.05000019	639.6709595	17.36900043	8/7/2014	15:31.6
1302	BenD01	-122.1316251	38.03370869	9.05799961	8.03999996	639.8430176	17.09799957	-122.1316112	38.03371665	9.36999989	8.03999996	639.7049561	17.40999985	8/7/2014	15:31.7
1303	BenD01	-122.1316257	38.03370943	9.05799961	8.02799988	639.8259888	17.08599949	-122.1316119	38.03371737	9.31900024	8.02799988	639.6659546	17.34700012	8/7/2014	15:31.8
1304	BenD01	-122.1316261	38.0337098	9.05799961	8.01799965	639.8200073	17.07599926	-122.1316123	38.03371775	9.36999989	8.01799965	639.6709595	17.38799953	8/7/2014	15:31.9
1305	BenD01	-122.1316271	38.03371094	9.05799961	8.02799988	639.7979736	17.08599949	-122.1316133	38.03371886	9.36999989	8.02799988	639.6939697	17.39799976	8/7/2014	15:32.0
1306	BenD01	-122.1316281	38.03371206	9.05799961	8.01200008	639.8519898	17.06999969	-122.1316143	38.03371996	9.40400028	8.01200008	639.6749878	17.41600037	8/7/2014	15:32.1
1307	BenD01	-122.1316288	38.03371282	9.05799961	8.0340004	639.802002	17.09200001	-122.131615	38.03372072	9.40400028	8.0340004	639.6749878	17.43800068	8/7/2014	15:32.2
1308	BenD01	-122.1316292	38.03371326	9.10999966	8.01799965	639.7860107	17.12799931	-122.1316154	38.03372117	9.40400028	8.01799965	639.6749878	17.42199993	8/7/2014	15:32.3
1309	BenD01	-122.1316299	38.03371402	9.10999966	8.01200008	639.8239746	17.12199974	-122.1316161	38.03372193	9.40400028	8.01200008	639.6309815	17.41600037	8/7/2014	15:32.4
1310	BenD01	-122.131631	38.03371525	9.14400005	7.98000002	639.8079834	17.12400007	-122.1316171	38.03372312	9.43799973	7.98000002	639.6529541	17.41799974	8/7/2014	15:32.5
1311	BenD01	-122.1316317	38.03371597	9.10999966	7.97100019	639.8239746	17.08099985	-122.1316178	38.03372384	9.40400028	7.97100019	639.6529541	17.37500048	8/7/2014	15:32.6
1312	BenD01	-122.131632	38.03371634	9.10999966	7.98000002	639.8740234	17.08999968	-122.1316182	38.03372422	9.43799973	7.98000002	639.6979981	17.41799974	8/7/2014	15:32.7
1313	BenD01	-122.1316327	38.03371712	9.10999966	7.96500015	639.9130249	17.07499981	-122.1316188	38.03372498	9.43799973	7.96500015	639.6979981	17.40299988	8/7/2014	15:32.8
1314	BenD01	-122.1316338	38.03371833	9.14400005	7.93300009	639.9219971	17.07700014	-122.1316199	38.03372616	9.43799973	7.93300009	639.7019653	17.37099981	8/7/2014	15:32.9
1315	BenD01	-122.1316348	38.03371943	9.10999966	7.92700005	639.9169922	17.0369997	-122.1316209	38.03372725	9.43799973	7.92700005	639.723999	17.36499977	8/7/2014	15:33.0
1316	BenD01	-122.1316352	38.03371989	9.17800045	7.93300009	639.9439697	17.11100054	-122.1316213	38.03372771	9.48799992	7.93300009	639.7019653	17.421	8/7/2014	15:33.1
1317	BenD01	-122.1316359	38.03372061	9.14400005	7.93300009	639.9609985	17.07700014	-122.1316219	38.03372843	9.48799992	7.93300009	639.7459717	17.421	8/7/2014	15:33.2
1318	BenD01	-122.131637	38.03372184	9.17800045	7.89499998	639.9890137	17.07300043	-122.131623	38.03372964	9.48799992	7.89499998	639.7729492	17.3829999	8/7/2014	15:33.3
1319	BenD01	-122.1316377	38.03372262	9.17800045	7.87900019	639.9169922	17.05700064	-122.1316237	38.0337304	9.48799992	7.87900019	639.6959839	17.3670001	8/7/2014	15:33.4
1320	BenD01	-122.1316381	38.03372308	9.22900009	7.87300014	639.9000244	17.10200024	-122.1316241	38.03373086	9.52200031	7.87300014	639.6849976	17.39500046	8/7/2014	15:33.5
1321	BenD01	-122.1316387	38.0337238	9.17800045	7.85699987	639.8950195	17.03500032	-122.1316247	38.03373157	9.48799992	7.85699987	639.6569824	17.34499979	8/7/2014	15:33.6
1322	BenD01	-122.1316398	38.03372504	9.22900009	7.84100008	639.9039917	17.07000017	-122.1316258	38.03373281	9.52200031	7.84100008	639.6829834	17.36300039	8/7/2014	15:33.7
1323	BenD01	-122.1316405	38.03372582	9.22900009	7.82600021	639.9429932	17.05500031	-122.1316265	38.03373357	9.52200031	7.82600021	639.6829834	17.34800053	8/7/2014	15:33.8
1324	BenD01	-122.1316408	38.03372621	9.22900009	7.82600021	639.9039917	17.05500031	-122.1316268	38.03373396	9.52200031	7.82600021	639.7059937	17.34800053	8/7/2014	15:33.9
1325	BenD01	-122.1316419	38.03372738	9.22900009	7.84800005	639.9429932	17.07700014	-122.1316279	38.03373511	9.52200031	7.84800005	639.7279663	17.37000036	8/7/2014	15:34.0
1326	BenD01	-122.1316429	38.03372855	9.22900009	7.80999994	639.992981	17.03900003	-122.1316289	38.03373628	9.57299995	7.80999994	639.7389526	17.3829999	8/7/2014	15:34.1
1327	BenD01	-122.1316437	38.0337294	9.26399994	7.77199984	639.992981	17.03599977	-122.1316296	38.0337371	9.57299995	7.77199984	639.7719727	17.34499979	8/7/2014	15:34.2
1328	BenD01	-122.131644	38.03372979	9.26399994	7.75600004	640.0089722	17.01999998	-122.13163	38.0337375	9.57299995	7.75600004	639.7769775	17.329	8/7/2014	15:34.3
1329	BenD01	-122.1316447	38.03373061	9.26399994	7.75	639.992981	17.01399994	-122.1316306	38.03373828	9.57299995	7.75	639.7719727	17.32299995	8/7/2014	15:34.4
1330	BenD01	-122.1316458	38.03373188	9.31499958	7.73400021	639.9650269	17.04899979	-122.1316317	38.03373954	9.60700035	7.73400021	639.7719727	17.34100056	8/7/2014	15:34.5
1331	BenD01	-122.1316465	38.03373261	9.26399994	7.70200014	640.0189819	16.96600008	-122.1316324	38.03374027	9.60700035	7.70200014	639.8259888	17.30900049	8/7/2014	15:34.6
1332	BenD01	-122.1316469	38.03373309	9.31499958	7.67999983	639.9689941	16.99499941	-122.1316328	38.03374073	9.65799999	7.67999983	639.776001	17.33799982	8/7/2014	15:34.7
1333	BenD01	-122.1316475	38.03373389	9.31499958	7.66400003	639.9970093	16.97899961	-122.1316335	38.03374151	9.60700035	7.66400003	639.776001	17.27100039	8/7/2014	15:34.8
1334	BenD01	-122.1316487	38.03373518	9.40100002	7.64900017	639.9689941	17.05000019	-122.1316346	38.03374278	9.65799999	7.64900017	639.7869873	17.30700016	8/7/2014	15:34.9
1335	BenD01	-122.1316496	38.03373628	9.34899998	7.63899994	639.9970093	16.98799992	-122.1316355	38.03374387	9.65799999	7.63899994	639.7979736	17.29699993	8/7/2014	15:35.0
1336	BenD01	-122.13165	38.03373674	9.40100002	7.6170001	640.0130005	17.01800013	-122.1316359	38.03374433	9.65799999	7.6170001	639.8479614	17.2750001	8/7/2014	15:35.1
1337	BenD01	-122.1316507	38.03373752	9.40100002	7.6170001	640.0189819	17.01800013	-122.1316365	38.03374509	9.69099998	7.6170001	639.8200073	17.30800009	8/7/2014	15:35.2
1338	BenD01	-122.1316517	38.03373874	9.43500042	7.579	640.0410156	17.01400042	-122.1316376	38.03374627	9.69099998	7.579	639.84198	17.26999998	8/7/2014	15:35.3
1339	BenD01	-122.1316524	38.03373947	9.40100002	7.579	640.0170288	16.98000002	-122.1316382	38.03374702	9.69099998	7.579	639.8519898	17.26999998	8/7/2014	15:35.4
1340	BenD01	-122.1316527	38.03373991	9.43500042	7.54699993	640.0449829	16.98200035	-122.1316386	38.03374744	9.74199963	7.54699993	639.867981	17.28899956	8/7/2014	15:35.5
1341	BenD01	-122.1316534	38.03374071	9.43500042	7.51599979	640.0170288	16.95100021	-122.1316392	38.03374821	9.74199963	7.51599979	639.867981	17.25799942	8/7/2014	15:35.6
1342	BenD01	-122.1316544	38.03374187	9.43500042	7.5250001	640.0449829	16.96000051	-122.1316402	38.03374937	9.77600002	7.5250001	639.8789673	17.30100012	8/7/2014	15:35.7
1343	BenD01	-122.1316551	38.03374265	9.43500042	7.48699999	640.0620117	16.92200041	-122.1316408	38.03375014	9.77600002	7.48699999	639.8899536	17.26300001	8/7/2014	15:35.8
1344	BenD01	-122.1316554	38.03374306	9.43500042	7.4460001	640.0889893	16.88100052	-122.1316411	38.03375053	9.81000042	7.4460001	639.9400024	17.25600052	8/7/2014	15:35.9
1345	BenD01	-122.1316564	38.03374425	9.43500042	7.43400002	640.0839844	16.86900043	-122.1316421	38.03375169	9.81000042	7.43400002	639.9289551	17.24400043	8/7/2014	15:36.0
1346	BenD01	-122.1316574	38.03374551	9.48600006	7.40199995	640.111023	16.88800001	-122.1316431	38.03375293	9.86100006	7.40199995	639.9619751	17.26300001	8/7/2014	15:36.1
1347	BenD01	-122.131658	38.03374625	9.43500042	7.40799999	640.1090088	16.84300041	-122.1316438	38.03375364	9.86100006	7.40799999	639.9159546	17.26900005	8/7/2014	15:36.2
1348	BenD01	-122.1316584	38.03374671	9.48600006	7.35500002	640.1140137	16.84100008	-122.1316441	38.03375412	9.86100006	7.35500002	639.9379883	17.21600008	8/7/2014	15:36.3
1349	BenD01	-122.1316591	38.03374752	9.48600006	7.33900023	640.09198	16.82500029	-122.1316448	38.03375492	9.86100006	7.33900023	639.9379883	17.20000029	8/7/2014	15:36.4
1350	BenD01	-122.1316601	38.03374876	9.48600006	7.33300018	640.0869751	16.81900024	-122.1316458	38.03375614	9.89500046	7.33300018	639.9159546	17.22800064	8/7/2014	15:36.5
1351	BenD01	-122.1316608	38.03374961	9.48600006	7.31699991	640.09198	16.80299997	-122.1316465	38.03375695	9.89500046	7.31699991	639.9159546	17.21200037	8/7/2014	15:36.6
1352	BenD01	-122.1316612	38.03375008	9.52000046	7.29500008	640.1090088	16.81500053	-122.1316468	38.03375742	9.89500046	7.29500008	639.8989868	17.19000053	8/7/2014	15:36.7
1353	BenD01	-122.1316619	38.03375091	9.52000046	7.30700016	640.09198	16.82700062	-122.1316475	38.03375825	9.89500046	7.30700016	639.9099731	17.20200062	8/7/2014	15:36.8
1354	BenD01	-122.1316629	38.03375216	9.52000046	7.26300001	640.1140137	16.78300047	-122.1316485	38.03375947	9.94499969	7.26300001	639.9429932	17.20799971	8/7/2014	15:36.9
1355	BenD01	-122.1316639	38.03375344	9.52000046	7.26300001	640.1099854	16.78300047	-122.1316495	38.03376073	9.94499969	7.26300001	639.8939819	17.20799971	8/7/2014	15:37.0
1356	BenD01	-122.1316644	38.03375399	9.60599995	7.26300001	640.0960083	16.86899996	-122.13165	38.03376126	9.97900009	7.26300001	639.8969727	17.2420001	8/7/2014	15:37.1
1357	BenD01	-122.1316651	38.03375489	9.64000034	7.25400019	640.0910034	16.89400053	-122.1316507	38.03376216	9.97900009	7.25400019	639.8969727	17.23300028	8/7/2014	15:37.2
1358	BenD01	-122.1316662	38.03375622	9.64000034	7.26900005	640.0739746	16.9090004	-122.1316517	38.03376345	10.02999973	7.26900005	639.8529663	17.29899979	8/7/2014	15:37.3
1359	BenD01	-122.1316669	38.03375711	9.64000034	7.23099995	640.1129761	16.87100029	-122.1316524	38.03376434	9.97900009	7.23099995	639.8969727	17.21000004	8/7/2014	15:37.4
1360	BenD01	-122.1316673	38.03375764	9.69099998	7.20900011	640.117981	16.9000001	-122.1316529	38.03376485	10.06400013	7.20900011	639.8969727	17.27300024	8/7/2014	15:37.5
1361	BenD01	-122.131668	38.03375847	9.64000034	7.171	640.0910034	16.81100035	-122.1316535	38.03376567	10.06400013	7.171	639.875	17.23500013	8/7/2014	15:37.6
1362	BenD01	-122.131669	38.03375981	9.64000034	7.18400002	640.117981	16.82400036	-122.1316545	38.03376699	10.06400013	7.18400002	639.875	17.24800014	8/7/2014	15:37.7
1363	BenD01	-122.1316698	38.03376072	9.64000034	7.13999987	640.0750122	16.78000021	-122.1316552	38.03376786	10.09799957	7.13999987	639.8540039	17.23799944	8/7/2014	15:37.8
1364	BenD01	-122.1316702	38.03376128	9.72599983	7.14599991	640.0729981	16.87199974	-122.1316557	38.03376845	10.09799957	7.14599991	639.8569946	17.24399948	8/7/2014	15:37.9
1365	BenD01	-122.1316712	38.03376258	9.69099998	7.12400007	640.0999756	16.81500006	-122.1316567	38.0337697	10.09799957	7.12400007	639.8789673	17.22199965	8/7/2014	15:38.0
1366	BenD01	-122.1316723	38.03376399	9.72599983	7.09200001	640.1170044	16.81799984	-122.1316578	38.0337711	10.14799976	7.09200001	639.8460083	17.23999977	8/7/2014	15:38.1
1367	BenD01	-122.131673	38.03376486	9.69099998	7.07000017	640.0780029	16.76100016	-122.1316584	38.03377195	10.14799976	7.07000017	639.8569946	17.21799994	8/7/2014	15:38.2
1368	BenD01	-122.1316734	38.03376537	9.72599983	7.0539999	640.1170044	16.77999973	-122.1316589	38.03377247	10.18200016	7.0539999	639.8349609	17.23600006	8/7/2014	15:38.3
1369	BenD01	-122.1316741	38.03376631	9.72599983	7.06099987	640.1220093	16.7869997	-122.1316596	38.03377339	10.18200016	7.06099987	639.8410034	17.24300003	8/7/2014	15:38.4
1370	BenD01	-122.1316753	38.03376783	9.81099987	7.06099987	640.0999756	16.87199974	-122.1316607	38.03377489	10.2329998	7.06099987	639.8129883	17.29399967	8/7/2014	15:38.5
1371	BenD01	-122.131676	38.03376879	9.81000042	7.00699997	640.117981	16.81700039	-122.1316615	38.03377583	10.18099976	7.00699997	639.7969971	17.18799973	8/7/2014	15:38.6
1372	BenD01	-122.1316765	38.03376934	9.86100006	6.98500013	640.1480103	16.84600019	-122.1316619	38.03377636	10.23200035	6.98500013	639.8169556	17.21700048	8/7/2014	15:38.7
1373	BenD01	-122.1316772	38.03377028	9.86100006	6.97900009	640.098999	16.84000015	-122.1316626	38.0337773	10.23200035	6.97900009	639.8169556	17.21100044	8/7/2014	15:38.8
1374	BenD01	-122.1316783	38.03377169	9.86100006	6.96299982	640.1259766	16.82399988	-122.1316636	38.03377868	10.26599979	6.96299982	639.7839966	17.22899961	8/7/2014	15:38.9
1375	BenD01	-122.1316794	38.03377313	9.86100006	6.95300007	640.1430054	16.81400013	-122.1316647	38.0337801	10.26599979	6.95300007	639.8169556	17.21899986	8/7/2014	15:39.0
1376	BenD01	-122.1316797	38.03377361	9.86100006	6.93100023	640.1259766	16.79200029	-122.1316651	38.03378057	10.31700039	6.93100023	639.7949829	17.24800062	8/7/2014	15:39.1
1377	BenD01	-122.1316804	38.03377458	9.86100006	6.93100023	640.1259766	16.79200029	-122.1316658	38.03378151	10.31700039	6.93100023	639.7559815	17.24800062	8/7/2014	15:39.2
1378	BenD01	-122.1316816	38.0337761	9.89599991	6.91499996	640.1209717	16.81099987	-122.1316669	38.03378303	10.35000038	6.91499996	639.7509766	17.26500034	8/7/2014	15:39.3
1379	BenD01	-122.1316824	38.03377709	9.89599991	6.9000001	640.1040039	16.796	-122.1316677	38.03378401	10.35000038	6.9000001	639.7290039	17.25000048	8/7/2014	15:39.4
1380	BenD01	-122.1316828	38.03377764	9.93000031	6.87799978	640.098999	16.80800009	-122.1316681	38.03378456	10.35000038	6.87799978	639.7290039	17.22800016	8/7/2014	15:39.5
1381	BenD01	-122.1316835	38.0337786	9.89599991	6.85200024	640.0859985	16.74800014	-122.1316688	38.03378548	10.40100002	6.85200024	639.7329712	17.25300026	8/7/2014	15:39.6
1382	BenD01	-122.1316847	38.03378024	10.01500034	6.82999992	640.0809937	16.84500027	-122.13167	38.03378712	10.40100002	6.82999992	639.6989746	17.23099995	8/7/2014	15:39.7
1383	BenD01	-122.1316854	38.03378116	9.98099995	6.84600019	640.0859985	16.82700014	-122.1316707	38.03378803	10.40100002	6.84600019	639.6879883	17.24700022	8/7/2014	15:39.8
1384	BenD01	-122.1316858	38.03378171	10.01500034	6.79199982	640.0360107	16.80700016	-122.1316711	38.03378856	10.43500042	6.79199982	639.6439819	17.22700024	8/7/2014	15:39.9
1385	BenD01	-122.1316869	38.03378315	10.01500034	6.79199982	640.1079712	16.80700016	-122.1316721	38.03378997	10.43500042	6.79199982	639.677002	17.22700024	8/7/2014	15:40.0
1386	BenD01	-122.1316879	38.03378456	10.01500034	6.75400019	640.1079712	16.76900053	-122.1316732	38.03379139	10.43500042	6.75400019	639.7099609	17.18900061	8/7/2014	15:40.1
1387	BenD01	-122.1316886	38.0337855	10.01500034	6.73799992	640.1030273	16.75300026	-122.1316739	38.03379231	10.43500042	6.73799992	639.6879883	17.17300034	8/7/2014	15:40.2
1388	BenD01	-122.131689	38.03378605	10.06700039	6.72300005	640.1079712	16.79000044	-122.1316743	38.03379286	10.46899986	6.72300005	639.6659546	17.19199991	8/7/2014	15:40.3
1389	BenD01	-122.1316897	38.03378692	10.01500034	6.72300005	640.1069946	16.73800039	-122.1316749	38.03379371	10.46899986	6.72300005	639.6699829	17.19199991	8/7/2014	15:40.4
1390	BenD01	-122.1316907	38.0337884	10.06700039	6.70100021	640.1339722	16.7680006	-122.131676	38.03379519	10.46899986	6.70100021	639.6919556	17.17000008	8/7/2014	15:40.5
1391	BenD01	-122.1316914	38.03378925	10.01500034	6.69099998	640.085022	16.70600033	-122.1316766	38.03379603	10.46899986	6.69099998	639.6040039	17.15999985	8/7/2014	15:40.6
1392	BenD01	-122.1316918	38.0337898	10.06700039	6.65899992	640.0679932	16.72600031	-122.131677	38.03379657	10.52000046	6.65899992	639.6040039	17.17900038	8/7/2014	15:40.7
1393	BenD01	-122.1316925	38.03379072	10.06700039	6.65299988	640.0180054	16.72000027	-122.1316777	38.03379748	10.52000046	6.65299988	639.5599976	17.17300034	8/7/2014	15:40.8
1394	BenD01	-122.1316934	38.03379208	10.06700039	6.63700008	640.0020142	16.70400047	-122.1316786	38.03379882	10.5539999	6.63700008	639.5379639	17.19099998	8/7/2014	15:40.9
1395	BenD01	-122.1316944	38.03379343	10.06700039	6.62200022	639.9790039	16.68900061	-122.1316796	38.03380015	10.52000046	6.62200022	639.492981	17.14200068	8/7/2014	15:41.0
1396	BenD01	-122.1316947	38.03379387	10.06700039	6.59899998	639.9520264	16.66600037	-122.1316799	38.03380059	10.5539999	6.59899998	639.4489746	17.15299988	8/7/2014	15:41.1
1397	BenD01	-122.1316954	38.03379476	10.06700039	6.59899998	639.9609985	16.66600037	-122.1316806	38.03380148	10.5539999	6.59899998	639.4530029	17.15299988	8/7/2014	15:41.2
1398	BenD01	-122.1316964	38.03379614	10.10099983	6.57700014	639.934021	16.67799997	-122.1316815	38.03380284	10.5539999	6.57700014	639.4309692	17.13100004	8/7/2014	15:41.3
1399	BenD01	-122.1316971	38.03379709	10.15200043	6.55200005	639.9609985	16.70400047	-122.1316822	38.0338038	10.5539999	6.55200005	639.4479981	17.10599995	8/7/2014	15:41.4
1400	BenD01	-122.1316974	38.03379755	10.15200043	6.56799984	639.9559937	16.72000027	-122.1316825	38.03380424	10.60400009	6.56799984	639.3919678	17.17199993	8/7/2014	15:41.5
1401	BenD01	-122.131698	38.03379844	10.15200043	6.53599977	639.9390259	16.6880002	-122.1316832	38.03380512	10.60400009	6.53599977	639.3869629	17.13999987	8/7/2014	15:41.6
1402	BenD01	-122.131699	38.03379973	10.15200043	6.53000021	639.934021	16.68200064	-122.1316841	38.03380641	10.60400009	6.53000021	639.4089966	17.1340003	8/7/2014	15:41.7
1403	BenD01	-122.1316996	38.0338006	10.15200043	6.53000021	639.9609985	16.68200064	-122.1316847	38.03380726	10.60400009	6.53000021	639.4029541	17.1340003	8/7/2014	15:41.8
1404	BenD01	-122.1316999	38.03380107	10.18700027	6.53000021	639.9119873	16.71700048	-122.1316851	38.03380772	10.60400009	6.53000021	639.3429565	17.1340003	8/7/2014	15:41.9
1405	BenD01	-122.1317008	38.03380226	10.15200043	6.5079999	639.8950195	16.66000032	-122.1316859	38.03380893	10.60400009	6.5079999	639.2979736	17.11199999	8/7/2014	15:42.0
1406	BenD01	-122.1317017	38.03380355	10.18700027	6.4920001	639.8270264	16.67900038	-122.1316868	38.0338102	10.63799953	6.4920001	639.2579956	17.12999964	8/7/2014	15:42.1
1407	BenD01	-122.1317022	38.03380431	10.15200043	6.4920001	639.8099976	16.64400053	-122.1316874	38.03381096	10.60400009	6.4920001	639.2359619	17.09600019	8/7/2014	15:42.2
1408	BenD01	-122.1317026	38.03380477	10.18700027	6.47599983	639.78302	16.66300011	-122.1316877	38.03381142	10.63799953	6.47599983	639.1699829	17.11399937	8/7/2014	15:42.3
1409	BenD01	-122.1317031	38.03380553	10.15200043	6.454	639.7390137	16.60600042	-122.1316882	38.03381217	10.63799953	6.454	639.1699829	17.09199953	8/7/2014	15:42.4
1410	BenD01	-122.131704	38.03380681	10.18700027	6.4829998	639.7440186	16.67000008	-122.1316891	38.03381344	10.63799953	6.4829998	639.0809937	17.12099934	8/7/2014	15:42.5
1411	BenD01	-122.1317046	38.0338076	10.18700027	6.47599983	639.7609863	16.66300011	-122.1316897	38.03381424	10.63799953	6.47599983	639.0869751	17.11399937	8/7/2014	15:42.6
1412	BenD01	-122.1317049	38.03380801	10.18700027	6.454	639.7219849	16.64100027	-122.13169	38.03381464	10.63799953	6.454	639.0310059	17.09199953	8/7/2014	15:42.7
1413	BenD01	-122.1317055	38.03380881	10.18700027	6.454	639.7390137	16.64100027	-122.1316906	38.03381544	10.63799953	6.454	639.0149536	17.09199953	8/7/2014	15:42.8
1414	BenD01	-122.1317063	38.03381005	10.22099972	6.44500017	639.7260132	16.66599989	-122.1316914	38.03381668	10.68900013	6.44500017	638.9859619	17.1340003	8/7/2014	15:42.9
1415	BenD01	-122.1317071	38.03381118	10.18700027	6.46700001	639.6979981	16.65400028	-122.1316922	38.03381779	10.63799953	6.46700001	638.9469605	17.10499954	8/7/2014	15:43.0
1416	BenD01	-122.1317075	38.03381162	10.22099972	6.454	639.6979981	16.67499971	-122.1316926	38.03381824	10.63799953	6.454	638.907959	17.09199953	8/7/2014	15:43.1
1417	BenD01	-122.131708	38.03381242	10.22099972	6.454	639.7039795	16.67499971	-122.1316931	38.03381901	10.63799953	6.454	638.8919678	17.09199953	8/7/2014	15:43.2
1418	BenD01	-122.1317089	38.03381369	10.27200031	6.4380002	639.6539917	16.71000051	-122.131694	38.03382029	10.68900013	6.4380002	638.8809815	17.12700033	8/7/2014	15:43.3
1419	BenD01	-122.1317094	38.03381442	10.22099972	6.454	639.6599731	16.67499971	-122.1316945	38.03382101	10.63799953	6.454	638.8699951	17.09199953	8/7/2014	15:43.4
1420	BenD01	-122.1317098	38.03381488	10.27200031	6.44500017	639.632019	16.71700048	-122.1316949	38.03382147	10.68900013	6.44500017	638.84198	17.1340003	8/7/2014	15:43.5
1421	BenD01	-122.1317103	38.0338156	10.22099972	6.4289999	639.5880127	16.64999962	-122.1316954	38.0338222	10.63799953	6.4289999	638.7919922	17.06699944	8/7/2014	15:43.6
1422	BenD01	-122.1317112	38.03381688	10.27200031	6.40700006	639.5529785	16.67900038	-122.1316963	38.03382346	10.68900013	6.40700006	638.7689819	17.09600019	8/7/2014	15:43.7
1423	BenD01	-122.1317117	38.03381758	10.22099972	6.41300011	639.5479736	16.63399982	-122.1316968	38.03382416	10.68900013	6.41300011	638.7299805	17.10200024	8/7/2014	15:43.8
1424	BenD01	-122.131712	38.03381804	10.27200031	6.39699984	639.5089722	16.66900015	-122.1316971	38.03382464	10.68900013	6.39699984	638.7129517	17.08599997	8/7/2014	15:43.9
1425	BenD01	-122.1317128	38.03381921	10.27200031	6.39699984	639.5029907	16.66900015	-122.1316979	38.03382579	10.68900013	6.39699984	638.6749878	17.08599997	8/7/2014	15:44.0
1426	BenD01	-122.1317137	38.03382042	10.30599976	6.375	639.4589844	16.68099976	-122.1316987	38.03382699	10.68900013	6.375	638.6629639	17.06400013	8/7/2014	15:44.1
1427	BenD01	-122.1317142	38.03382114	10.27200031	6.39699984	639.4650269	16.66900015	-122.1316993	38.03382772	10.68900013	6.39699984	638.6749878	17.08599997	8/7/2014	15:44.2
1428	BenD01	-122.1317145	38.03382158	10.30599976	6.36899996	639.4370117	16.67499971	-122.1316996	38.03382816	10.68900013	6.36899996	638.6189575	17.05800009	8/7/2014	15:44.3
1429	BenD01	-122.131715	38.03382231	10.27200031	6.375	639.3930054	16.64700031	-122.1317001	38.03382889	10.68900013	6.375	638.625	17.06400013	8/7/2014	15:44.4
1430	BenD01	-122.1317159	38.03382353	10.30599976	6.35900021	639.4429932	16.66499996	-122.1317009	38.03383011	10.68900013	6.35900021	638.6079712	17.04800034	8/7/2014	15:44.5
1431	BenD01	-122.1317164	38.03382426	10.27200031	6.33699989	639.3969727	16.60900021	-122.1317014	38.03383083	10.68900013	6.33699989	638.6009522	17.02600002	8/7/2014	15:44.6
1432	BenD01	-122.1317167	38.0338247	10.30599976	6.32800007	639.3969727	16.63399982	-122.1317017	38.03383128	10.68900013	6.32800007	638.5849609	17.0170002	8/7/2014	15:44.7
1433	BenD01	-122.1317172	38.03382546	10.30599976	6.3210001	639.3079834	16.62699986	-122.1317023	38.03383204	10.68900013	6.3210001	638.539978	17.01000023	8/7/2014	15:44.8
1434	BenD01	-122.131718	38.03382661	10.30599976	6.31500006	639.3140259	16.62099981	-122.1317031	38.03383319	10.68900013	6.31500006	638.4899902	17.00400019	8/7/2014	15:44.9
1435	BenD01	-122.1317188	38.03382776	10.30599976	6.30600023	639.2639771	16.61199999	-122.1317039	38.03383434	10.68900013	6.30600023	638.4519653	16.99500036	8/7/2014	15:45.0
1436	BenD01	-122.1317191	38.03382815	10.30599976	6.31500006	639.2639771	16.62099981	-122.1317042	38.03383473	10.72299957	6.31500006	638.4459839	17.03799963	8/7/2014	15:45.1
1437	BenD01	-122.1317196	38.03382891	10.30599976	6.29899979	639.2470093	16.60499954	-122.1317047	38.03383549	10.68900013	6.29899979	638.407959	16.98799992	8/7/2014	15:45.2
1438	BenD01	-122.1317205	38.03383008	10.30599976	6.28999996	639.2199707	16.59599972	-122.1317056	38.03383666	10.72299957	6.28999996	638.4019775	17.01299953	8/7/2014	15:45.3
1439	BenD01	-122.131721	38.03383084	10.30599976	6.29899979	639.2009888	16.60499954	-122.1317061	38.03383743	10.68900013	6.29899979	638.3659668	16.98799992	8/7/2014	15:45.4
1440	BenD01	-122.1317214	38.03383132	10.3579998	6.30600023	639.2009888	16.66400003	-122.1317064	38.03383789	10.68900013	6.30600023	638.3219605	16.99500036	8/7/2014	15:45.5
1441	BenD01	-122.1317218	38.03383201	10.30599976	6.3210001	639.1790161	16.62699986	-122.1317069	38.0338386	10.68900013	6.3210001	638.3389893	17.01000023	8/7/2014	15:45.6
1442	BenD01	-122.1317227	38.03383326	10.3579998	6.29899979	639.1400147	16.65699959	-122.1317078	38.03383986	10.68900013	6.29899979	638.3219605	16.98799992	8/7/2014	15:45.7
1443	BenD01	-122.1317232	38.03383395	10.30599976	6.28299999	639.1339722	16.58899975	-122.1317083	38.03384055	10.68900013	6.28299999	638.2940064	16.97200012	8/7/2014	15:45.8
1444	BenD01	-122.1317235	38.03383432	10.30599976	6.29899979	639.0900269	16.60499954	-122.1317086	38.03384092	10.68900013	6.29899979	638.2779541	16.98799992	8/7/2014	15:45.9
1445	BenD01	-122.1317243	38.03383547	10.30599976	6.28999996	639.0900269	16.59599972	-122.1317094	38.03384207	10.68900013	6.28999996	638.25	16.97900009	8/7/2014	15:46.0
1446	BenD01	-122.1317251	38.03383662	10.30599976	6.30600023	639.0689697	16.61199999	-122.1317102	38.03384322	10.68900013	6.30600023	638.2349854	16.99500036	8/7/2014	15:46.1
1447	BenD01	-122.1317256	38.03383739	10.30599976	6.28999996	639.0109863	16.59599972	-122.1317107	38.033844	10.68900013	6.28999996	638.2099609	16.97900009	8/7/2014	15:46.2
1448	BenD01	-122.131726	38.03383786	10.3579998	6.30600023	638.9619751	16.66400003	-122.1317111	38.03384446	10.68900013	6.30600023	638.1489868	16.99500036	8/7/2014	15:46.3
1449	BenD01	-122.1317265	38.03383855	10.30599976	6.29899979	638.9169922	16.60499954	-122.1317116	38.03384515	10.68900013	6.29899979	638.098999	16.98799992	8/7/2014	15:46.4
1450	BenD01	-122.1317273	38.0338397	10.30599976	6.30600023	638.9169922	16.61199999	-122.1317124	38.03384632	10.68900013	6.30600023	638.098999	16.99500036	8/7/2014	15:46.5
1451	BenD01	-122.1317279	38.03384057	10.3579998	6.28999996	638.9169922	16.64799976	-122.131713	38.03384718	10.68900013	6.28999996	638.065979	16.97900009	8/7/2014	15:46.6
1452	BenD01	-122.1317282	38.03384096	10.3579998	6.28999996	638.8510132	16.64799976	-122.1317133	38.03384756	10.68900013	6.28999996	638.0549927	16.97900009	8/7/2014	15:46.7
1453	BenD01	-122.1317287	38.03384172	10.3579998	6.29899979	638.8510132	16.65699959	-122.1317138	38.03384833	10.63799953	6.29899979	638.0109863	16.93699932	8/7/2014	15:46.8
1454	BenD01	-122.1317295	38.03384285	10.3579998	6.3210001	638.8289795	16.6789999	-122.1317146	38.03384947	10.63799953	6.3210001	638.0059815	16.95899963	8/7/2014	15:46.9
1455	BenD01	-122.1317303	38.0338439	10.30599976	6.35300016	638.8129883	16.65899992	-122.1317154	38.03385053	10.63799953	6.35300016	637.9899902	16.9909997	8/7/2014	15:47.0
1456	BenD01	-122.1317306	38.03384436	10.3579998	6.31500006	638.7890015	16.67299986	-122.1317157	38.03385099	10.63799953	6.31500006	637.9489746	16.95299959	8/7/2014	15:47.1
1457	BenD01	-122.1317311	38.03384503	10.30599976	6.34299994	638.7440186	16.64899969	-122.1317162	38.03385166	10.63799953	6.34299994	637.9159546	16.98099947	8/7/2014	15:47.2
1458	BenD01	-122.1317319	38.03384623	10.3579998	6.31500006	638.7440186	16.67299986	-122.131717	38.03385288	10.63799953	6.31500006	637.881958	16.95299959	8/7/2014	15:47.3
1459	BenD01	-122.1317325	38.03384699	10.3579998	6.31500006	638.6560059	16.67299986	-122.1317176	38.03385364	10.60400009	6.31500006	637.8379517	16.91900015	8/7/2014	15:47.4
1460	BenD01	-122.1317327	38.03384729	10.30599976	6.31500006	638.6339722	16.62099981	-122.1317178	38.03385394	10.60400009	6.31500006	637.7989502	16.91900015	8/7/2014	15:47.5
1461	BenD01	-122.1317332	38.03384806	10.30599976	6.34299994	638.6339722	16.64899969	-122.1317183	38.03385471	10.60400009	6.34299994	637.7550049	16.94700003	8/7/2014	15:47.6
1462	BenD01	-122.1317341	38.03384928	10.3579998	6.34299994	638.5670166	16.70099974	-122.1317192	38.03385593	10.60400009	6.34299994	637.71698	16.94700003	8/7/2014	15:47.7
1463	BenD01	-122.1317346	38.03384995	10.30599976	6.35300016	638.5910034	16.65899992	-122.1317197	38.0338566	10.60400009	6.35300016	637.7059937	16.95700026	8/7/2014	15:47.8
1464	BenD01	-122.1317348	38.0338503	10.30599976	6.35900021	638.5939941	16.66499996	-122.13172	38.03385697	10.60400009	6.35900021	637.664978	16.9630003	8/7/2014	15:47.9
1465	BenD01	-122.1317356	38.03385144	10.30599976	6.36899996	638.5939941	16.67499971	-122.1317208	38.03385809	10.5539999	6.36899996	637.6929932	16.92299986	8/7/2014	15:48.0
1466	BenD01	-122.1317364	38.03385255	10.30599976	6.38500023	638.6160278	16.69099998	-122.1317216	38.03385922	10.5539999	6.38500023	637.6489868	16.93900013	8/7/2014	15:48.1
1467	BenD01	-122.131737	38.03385329	10.30599976	6.39699984	638.5709839	16.70299959	-122.1317221	38.03385998	10.52000046	6.39699984	637.664978	16.91700029	8/7/2014	15:48.2
1468	BenD01	-122.1317372	38.03385368	10.30599976	6.39699984	638.5490112	16.70299959	-122.1317224	38.03386037	10.52000046	6.39699984	637.6040039	16.91700029	8/7/2014	15:48.3
1469	BenD01	-122.1317378	38.03385444	10.30599976	6.42199993	638.4829712	16.72799969	-122.1317229	38.03386113	10.52000046	6.42199993	637.5319824	16.94200039	8/7/2014	15:48.4
1470	BenD01	-122.1317386	38.03385558	10.30599976	6.44500017	638.4390259	16.75099993	-122.1317238	38.03386228	10.52000046	6.44500017	637.5059815	16.96500063	8/7/2014	15:48.5
1471	BenD01	-122.1317391	38.03385628	10.27200031	6.46000004	638.3510132	16.73200035	-122.1317243	38.03386299	10.46899986	6.46000004	637.401001	16.9289999	8/7/2014	15:48.6
1472	BenD01	-122.1317394	38.03385673	10.30599976	6.454	638.2880249	16.75999975	-122.1317246	38.03386343	10.46899986	6.454	637.3139648	16.92299986	8/7/2014	15:48.7
1473	BenD01	-122.1317399	38.03385742	10.27200031	6.51399994	638.2659912	16.78600025	-122.1317251	38.03386414	10.43500042	6.51399994	637.2989502	16.94900036	8/7/2014	15:48.8
1474	BenD01	-122.1317407	38.03385853	10.27200031	6.4829998	638.1550293	16.75500011	-122.1317259	38.03386525	10.46899986	6.4829998	637.2059937	16.95199966	8/7/2014	15:48.9
1475	BenD01	-122.1317416	38.03385965	10.27200031	6.47599983	638.111023	16.74800014	-122.1317267	38.03386637	10.43500042	6.47599983	637.1329956	16.91100025	8/7/2014	15:49.0
1476	BenD01	-122.1317419	38.03386005	10.30599976	6.51399994	638.1060181	16.81999969	-122.1317271	38.03386679	10.43500042	6.51399994	637.1219482	16.94900036	8/7/2014	15:49.1
1477	BenD01	-122.1317423	38.03386067	10.22099972	6.53000021	638.0230103	16.75099993	-122.1317275	38.03386741	10.40100002	6.53000021	637.0499878	16.93100023	8/7/2014	15:49.2
1478	BenD01	-122.1317432	38.03386186	10.27200031	6.53000021	638	16.80200052	-122.1317284	38.03386862	10.40100002	6.53000021	637.0059815	16.93100023	8/7/2014	15:49.3
1479	BenD01	-122.1317437	38.0338626	10.27200031	6.51999998	637.9780273	16.79200029	-122.1317289	38.03386936	10.40100002	6.51999998	636.9840088	16.921	8/7/2014	15:49.4
1480	BenD01	-122.131744	38.03386297	10.27200031	6.53000021	637.934021	16.80200052	-122.1317292	38.03386975	10.40100002	6.53000021	636.9169922	16.93100023	8/7/2014	15:49.5
1481	BenD01	-122.1317445	38.03386372	10.27200031	6.546	637.8880005	16.81800032	-122.1317297	38.03387049	10.35000038	6.546	636.9209595	16.89600039	8/7/2014	15:49.6
1482	BenD01	-122.1317453	38.03386474	10.22099972	6.63100004	637.8499756	16.85199976	-122.1317305	38.03387152	10.35000038	6.63100004	636.8109741	16.98100042	8/7/2014	15:49.7
1483	BenD01	-122.1317458	38.03386547	10.22099972	6.59899998	637.7609863	16.81999969	-122.131731	38.03387224	10.35000038	6.59899998	636.7389526	16.94900036	8/7/2014	15:49.8
1484	BenD01	-122.1317461	38.03386589	10.27200031	6.59000015	637.6950073	16.86200047	-122.1317314	38.03387269	10.31700039	6.59000015	636.68396	16.90700054	8/7/2014	15:49.9
1485	BenD01	-122.1317468	38.03386683	10.18700027	6.59899998	637.6010132	16.78600025	-122.1317321	38.03387364	10.31700039	6.59899998	636.5839844	16.91600037	8/7/2014	15:50.0
1486	BenD01	-122.1317476	38.03386795	10.22099972	6.64699984	637.539978	16.86799955	-122.1317329	38.03387476	10.31700039	6.64699984	636.506958	16.96400023	8/7/2014	15:50.1
1487	BenD01	-122.1317482	38.03386866	10.22099972	6.61499977	637.4520264	16.83599949	-122.1317334	38.03387548	10.26599979	6.61499977	636.4289551	16.88099957	8/7/2014	15:50.2
1488	BenD01	-122.1317484	38.03386901	10.22099972	6.65299988	637.4240112	16.8739996	-122.1317337	38.03387584	10.31700039	6.65299988	636.4129639	16.97000027	8/7/2014	15:50.3
1489	BenD01	-122.1317489	38.03386966	10.18700027	6.68499994	637.3670044	16.87200022	-122.1317342	38.03387649	10.26599979	6.68499994	636.3499756	16.95099974	8/7/2014	15:50.4
1490	BenD01	-122.1317497	38.03387078	10.22099972	6.67500019	637.3170166	16.89599991	-122.131735	38.03387761	10.26599979	6.67500019	636.3280029	16.94099998	8/7/2014	15:50.5
1491	BenD01	-122.1317502	38.03387142	10.18700027	6.67500019	637.2789917	16.86200047	-122.1317355	38.03387828	10.23200035	6.67500019	636.2340088	16.90700054	8/7/2014	15:50.6
1492	BenD01	-122.1317505	38.03387175	10.18700027	6.70699978	637.1849976	16.89400005	-122.1317358	38.03387862	10.23200035	6.70699978	636.2229614	16.93900013	8/7/2014	15:50.7
1493	BenD01	-122.131751	38.03387246	10.18700027	6.72900009	637.1680298	16.91600037	-122.1317363	38.03387932	10.23200035	6.72900009	636.1679688	16.96100044	8/7/2014	15:50.8
1494	BenD01	-122.1317517	38.03387349	10.18700027	6.76999998	637.0960083	16.95700026	-122.131737	38.03388037	10.23200035	6.76999998	636.0910034	17.00200033	8/7/2014	15:50.9
1495	BenD01	-122.1317525	38.0338745	10.18700027	6.74499989	637.0579834	16.93200016	-122.1317378	38.03388139	10.18099976	6.74499989	636.0849609	16.92599964	8/7/2014	15:51.0
1496	BenD01	-122.1317527	38.03387478	10.15200043	6.78299999	636.9639893	16.93500042	-122.131738	38.03388168	10.18099976	6.78299999	635.973999	16.96399975	8/7/2014	15:51.1
1497	BenD01	-122.1317532	38.03387545	10.15200043	6.77600002	636.8809815	16.92800045	-122.1317386	38.03388237	10.18099976	6.77600002	635.9299927	16.95699978	8/7/2014	15:51.2
1498	BenD01	-122.131754	38.03387648	10.15200043	6.79899979	636.835022	16.95100021	-122.1317393	38.03388339	10.18099976	6.79899979	635.8460083	16.97999954	8/7/2014	15:51.3
1499	BenD01	-122.1317545	38.03387715	10.15200043	6.81400013	636.7520142	16.96600056	-122.1317398	38.03388408	10.14700031	6.81400013	635.8179932	16.96100044	8/7/2014	15:51.4
1500	BenD01	-122.1317548	38.03387749	10.15200043	6.80800009	636.7020264	16.96000051	-122.1317401	38.03388444	10.18099976	6.80800009	635.7189941	16.98899984	8/7/2014	15:51.5
1501	BenD01	-122.1317553	38.03387818	10.15200043	6.86199999	636.6359863	17.01400042	-122.1317406	38.03388513	10.14700031	6.86199999	635.7129517	17.0090003	8/7/2014	15:51.6
1502	BenD01	-122.1317561	38.03387919	10.15200043	6.87799978	636.6190186	17.03000021	-122.1317414	38.03388614	10.14700031	6.87799978	635.6519775	17.0250001	8/7/2014	15:51.7
1503	BenD01	-122.1317565	38.03387977	10.10099983	6.86199999	636.5689697	16.96299982	-122.1317419	38.03388674	10.09700012	6.86199999	635.6409912	16.95900011	8/7/2014	15:51.8
1504	BenD01	-122.1317568	38.03388011	10.10099983	6.9000001	636.5250244	17.00099993	-122.1317421	38.03388708	10.09700012	6.9000001	635.6019898	16.99700022	8/7/2014	15:51.9
1505	BenD01	-122.1317575	38.0338811	10.10099983	6.91499996	636.5250244	17.01599979	-122.1317429	38.03388809	10.06299973	6.91499996	635.5799561	16.97799969	8/7/2014	15:52.0
1506	BenD01	-122.1317583	38.03388207	10.10099983	6.95300007	636.4240112	17.0539999	-122.1317436	38.03388908	10.06299973	6.95300007	635.539978	17.01599979	8/7/2014	15:52.1
1507	BenD01	-122.1317588	38.03388275	10.10099983	7.00699997	636.3740234	17.1079998	-122.1317442	38.03388975	10.06299973	7.00699997	635.4899902	17.06999969	8/7/2014	15:52.2
1508	BenD01	-122.131759	38.03388306	10.10099983	7.00699997	636.3079834	17.1079998	-122.1317444	38.03389009	10.06299973	7.00699997	635.4129639	17.06999969	8/7/2014	15:52.3
1509	BenD01	-122.1317595	38.03388368	10.06700039	7.00099993	636.2199707	17.06800032	-122.1317449	38.03389071	10.02900028	7.00099993	635.3569946	17.03000021	8/7/2014	15:52.4
1510	BenD01	-122.1317603	38.03388473	10.10099983	7.07700014	636.1810303	17.17799997	-122.1317457	38.03389177	10.06299973	7.07700014	635.3029785	17.13999987	8/7/2014	15:52.5
1511	BenD01	-122.1317607	38.03388526	10.01500034	7.11499977	636.0869751	17.13000011	-122.1317461	38.0338923	10.02900028	7.11499977	635.2529907	17.14400005	8/7/2014	15:52.6
1512	BenD01	-122.131761	38.03388565	10.06700039	7.16200018	636.0869751	17.22900057	-122.1317464	38.03389271	10.02900028	7.16200018	635.2030029	17.19100046	8/7/2014	15:52.7
1513	BenD01	-122.1317615	38.0338863	10.06700039	7.171	636.0209961	17.23800039	-122.1317469	38.03389338	9.97799969	7.171	635.2080078	17.14899969	8/7/2014	15:52.8
1514	BenD01	-122.1317622	38.03388719	10.01500034	7.17799997	636.0029907	17.19300032	-122.1317477	38.03389426	9.97799969	7.17799997	635.1679688	17.15599966	8/7/2014	15:52.9
1515	BenD01	-122.1317629	38.03388815	10.01500034	7.23099995	635.9580078	17.24600029	-122.1317484	38.03389524	9.97799969	7.23099995	635.1619873	17.20899963	8/7/2014	15:53.0
1516	BenD01	-122.1317632	38.03388839	9.98099995	7.2249999	635.9580078	17.20599985	-122.1317486	38.0338955	9.97799969	7.2249999	635.1459961	17.20299959	8/7/2014	15:53.1
1517	BenD01	-122.1317636	38.03388903	9.98099995	7.26900005	635.8699951	17.25	-122.1317491	38.03389612	9.94400024	7.26900005	635.1259766	17.2130003	8/7/2014	15:53.2
1518	BenD01	-122.1317644	38.03389002	10.01500034	7.24100018	635.8480225	17.25600052	-122.1317499	38.03389715	9.94400024	7.24100018	635.117981	17.18500042	8/7/2014	15:53.3
1519	BenD01	-122.1317649	38.03389061	9.98099995	7.25400019	635.8259888	17.23500013	-122.1317504	38.03389773	9.94400024	7.25400019	635.0579834	17.19800043	8/7/2014	15:53.4
1520	BenD01	-122.1317651	38.03389093	9.98099995	7.27899981	635.7369995	17.25999975	-122.1317506	38.03389805	9.89400005	7.27899981	635.052002	17.17299986	8/7/2014	15:53.5
1521	BenD01	-122.1317656	38.03389156	9.98099995	7.34800005	635.7150269	17.329	-122.1317511	38.03389871	9.89400005	7.34800005	635.0299683	17.2420001	8/7/2014	15:53.6
1522	BenD01	-122.1317664	38.0338925	9.98099995	7.30700016	635.6040039	17.28800011	-122.1317519	38.03389965	9.94400024	7.30700016	634.9909668	17.2510004	8/7/2014	15:53.7
1523	BenD01	-122.1317668	38.03389303	9.93000031	7.36399984	635.6069946	17.29400015	-122.1317523	38.03390021	9.89400005	7.36399984	634.9899902	17.2579999	8/7/2014	15:53.8
1524	BenD01	-122.1317671	38.03389344	9.98099995	7.33900023	635.5410156	17.32000017	-122.1317526	38.03390058	9.89400005	7.33900023	634.9289551	17.23300028	8/7/2014	15:53.9
1525	BenD01	-122.1317678	38.03389427	9.93000031	7.37699986	635.5200195	17.30700016	-122.1317533	38.03390145	9.89400005	7.37699986	634.901001	17.27099991	8/7/2014	15:54.0
1526	BenD01	-122.1317686	38.03389526	9.98099995	7.38600016	635.4760132	17.3670001	-122.1317541	38.03390246	9.89400005	7.38600016	634.901001	17.28000021	8/7/2014	15:54.1
1527	BenD01	-122.131769	38.03389581	9.93000031	7.39300013	635.4310303	17.32300043	-122.1317545	38.03390301	9.85999966	7.39300013	634.8779907	17.25299978	8/7/2014	15:54.2
1528	BenD01	-122.1317692	38.03389611	9.93000031	7.44000006	635.40802	17.37000036	-122.1317548	38.03390333	9.85999966	7.44000006	634.8849487	17.29999971	8/7/2014	15:54.3
1529	BenD01	-122.1317697	38.0338967	9.89599991	7.48699999	635.40802	17.3829999	-122.1317553	38.03390391	9.80900002	7.48699999	634.8779907	17.296	8/7/2014	15:54.4
1530	BenD01	-122.1317705	38.03389769	9.93000031	7.50299978	635.4089966	17.43300009	-122.131756	38.03390491	9.85999966	7.50299978	634.8849487	17.36299944	8/7/2014	15:54.5
1531	BenD01	-122.1317709	38.03389826	9.89599991	7.53200006	635.4349976	17.42799997	-122.1317565	38.03390549	9.80900002	7.53200006	634.9429932	17.34100008	8/7/2014	15:54.6
1532	BenD01	-122.1317712	38.03389856	9.89599991	7.48699999	635.4119873	17.3829999	-122.1317568	38.03390581	9.80900002	7.48699999	634.9539795	17.296	8/7/2014	15:54.7
1533	BenD01	-122.1317717	38.03389918	9.89599991	7.55700016	635.4119873	17.45300007	-122.1317573	38.03390645	9.77499962	7.55700016	634.9699707	17.33199978	8/7/2014	15:54.8
1534	BenD01	-122.1317724	38.03390012	9.89599991	7.54699993	635.3850098	17.44299984	-122.131758	38.03390738	9.77499962	7.54699993	634.9759522	17.32199955	8/7/2014	15:54.9
1535	BenD01	-122.1317732	38.03390104	9.89599991	7.54099989	635.3460083	17.4369998	-122.1317588	38.03390832	9.77499962	7.54099989	634.9479981	17.31599951	8/7/2014	15:55.0
1536	BenD01	-122.1317734	38.03390135	9.89599991	7.55700016	635.3239746	17.45300007	-122.1317591	38.03390862	9.77499962	7.55700016	634.9539795	17.33199978	8/7/2014	15:55.1
1537	BenD01	-122.1317739	38.03390192	9.86100006	7.61100006	635.2800293	17.47200012	-122.1317595	38.03390923	9.74100018	7.61100006	634.9539795	17.35200024	8/7/2014	15:55.2
1538	BenD01	-122.1317747	38.03390288	9.86100006	7.59499979	635.2810059	17.45599985	-122.1317603	38.03391018	9.74100018	7.59499979	634.927002	17.33599997	8/7/2014	15:55.3
1539	BenD01	-122.1317752	38.03390352	9.86100006	7.63899994	635.2399902	17.5	-122.1317608	38.03391084	9.68999958	7.63899994	634.9519653	17.32899952	8/7/2014	15:55.4
1540	BenD01	-122.1317754	38.03390376	9.81000042	7.63899994	635.2559815	17.44900036	-122.131761	38.03391109	9.74100018	7.63899994	635.0019531	17.38000011	8/7/2014	15:55.5
1541	BenD01	-122.1317759	38.0339044	9.81000042	7.68599987	635.2620239	17.49600029	-122.1317616	38.03391172	9.68999958	7.68599987	635.0019531	17.37599945	8/7/2014	15:55.6
1542	BenD01	-122.1317767	38.03390536	9.81000042	7.68599987	635.2839966	17.49600029	-122.1317624	38.0339127	9.65699959	7.68599987	635.0739746	17.34299946	8/7/2014	15:55.7
1543	BenD01	-122.1317772	38.03390599	9.81000042	7.72399998	635.3060303	17.5340004	-122.1317629	38.03391333	9.65699959	7.72399998	635.151001	17.38099957	8/7/2014	15:55.8
1544	BenD01	-122.1317775	38.0339063	9.81000042	7.70900011	635.3280029	17.51900053	-122.1317632	38.03391365	9.65699959	7.70900011	635.1789551	17.3659997	8/7/2014	15:55.9
1545	BenD01	-122.1317782	38.0339072	9.77600002	7.75	635.3720093	17.52600002	-122.1317639	38.03391456	9.65699959	7.75	635.2459717	17.40699959	8/7/2014	15:56.0
1546	BenD01	-122.131779	38.03390817	9.81000042	7.75	635.3939819	17.56000042	-122.1317647	38.03391557	9.60599995	7.75	635.3059692	17.35599995	8/7/2014	15:56.1
1547	BenD01	-122.1317795	38.03390877	9.77600002	7.73999977	635.4169922	17.51599979	-122.1317652	38.03391617	9.60599995	7.73999977	635.3789673	17.34599972	8/7/2014	15:56.2
1548	BenD01	-122.1317798	38.03390909	9.77600002	7.75	635.414978	17.52600002	-122.1317655	38.03391649	9.60599995	7.75	635.4259644	17.35599995	8/7/2014	15:56.3
1549	BenD01	-122.1317805	38.03390998	9.72500038	7.78800011	635.4199829	17.51300049	-122.1317662	38.03391737	9.60599995	7.78800011	635.381958	17.39400005	8/7/2014	15:56.4
1550	BenD01	-122.131781	38.03391062	9.72500038	7.77199984	635.3980103	17.49700022	-122.1317668	38.03391803	9.60599995	7.77199984	635.4649658	17.37799978	8/7/2014	15:56.5
1551	BenD01	-122.1317815	38.03391122	9.68999958	7.79400015	635.3980103	17.48399973	-122.1317672	38.03391863	9.57199955	7.79400015	635.4759522	17.3659997	8/7/2014	15:56.6
1552	BenD01	-122.1317818	38.03391157	9.72500038	7.79400015	635.4199829	17.51900053	-122.1317676	38.033919	9.57199955	7.79400015	635.5149536	17.3659997	8/7/2014	15:56.7
1553	BenD01	-122.1317825	38.03391241	9.63899994	7.83500004	635.4199829	17.47399998	-122.1317682	38.03391983	9.52099991	7.83500004	635.5369873	17.35599995	8/7/2014	15:56.8
1554	BenD01	-122.1317831	38.0339131	9.68999958	7.84100008	635.4869995	17.53099966	-122.1317688	38.03392054	9.52099991	7.84100008	635.625	17.36199999	8/7/2014	15:56.9
1555	BenD01	-122.1317838	38.03391398	9.63899994	7.87300014	635.5100098	17.51200008	-122.1317696	38.03392143	9.48700047	7.87300014	635.730957	17.36000061	8/7/2014	15:57.0
1556	BenD01	-122.1317842	38.03391435	9.68999958	7.86299992	635.5789795	17.5529995	-122.1317699	38.03392182	9.52099991	7.86299992	635.789978	17.38399982	8/7/2014	15:57.1
1557	BenD01	-122.1317849	38.03391526	9.63899994	7.85699987	635.6010132	17.49599981	-122.1317707	38.03392272	9.48700047	7.85699987	635.8449707	17.34400034	8/7/2014	15:57.2
1558	BenD01	-122.1317855	38.0339159	9.63899994	7.87300014	635.6459961	17.51200008	-122.1317712	38.03392338	9.52099991	7.87300014	635.9169922	17.39400005	8/7/2014	15:57.3
1559	BenD01	-122.1317859	38.0339165	9.60499954	7.88899994	635.6900024	17.49399948	-122.1317717	38.03392398	9.48700047	7.88899994	635.96698	17.3760004	8/7/2014	15:57.4
1560	BenD01	-122.1317863	38.03391687	9.63899994	7.85699987	635.7119751	17.49599981	-122.131772	38.03392435	9.52099991	7.85699987	636.0509644	17.37799978	8/7/2014	15:57.5
1561	BenD01	-122.131787	38.03391777	9.60499954	7.86299992	635.7559815	17.46799946	-122.1317728	38.03392529	9.48700047	7.86299992	636.065979	17.35000038	8/7/2014	15:57.6
1562	BenD01	-122.1317876	38.03391846	9.63899994	7.91099977	635.7780151	17.54999971	-122.1317734	38.03392598	9.48700047	7.91099977	636.1599731	17.39800024	8/7/2014	15:57.7
1563	BenD01	-122.1317881	38.03391907	9.60499954	7.88899994	635.7999878	17.49399948	-122.1317739	38.03392658	9.43700027	7.88899994	636.177002	17.32600021	8/7/2014	15:57.8
1564	BenD01	-122.1317884	38.03391938	9.60499954	7.89499998	635.8449707	17.49999952	-122.1317742	38.0339269	9.43700027	7.89499998	636.2319946	17.33200026	8/7/2014	15:57.9
1565	BenD01	-122.1317894	38.03392059	9.5539999	7.90100002	635.8709717	17.45499992	-122.1317752	38.03392811	9.40299988	7.90100002	636.3189697	17.3039999	8/7/2014	15:58.0
1566	BenD01	-122.13179	38.0339213	9.60499954	7.91099977	635.9810181	17.51599932	-122.1317758	38.03392883	9.43700027	7.91099977	636.4239502	17.34800005	8/7/2014	15:58.1
1567	BenD01	-122.1317905	38.03392186	9.5539999	7.94899988	636.0029907	17.50299978	-122.1317763	38.0339294	9.40299988	7.94899988	636.4959717	17.35199976	8/7/2014	15:58.2
1568	BenD01	-122.1317908	38.03392218	9.5539999	7.96500015	636.0479736	17.51900005	-122.1317766	38.03392974	9.40299988	7.96500015	636.5619507	17.36800003	8/7/2014	15:58.3
1569	BenD01	-122.1317916	38.03392316	9.5539999	7.94199991	636.1140137	17.49599981	-122.1317774	38.03393071	9.40299988	7.94199991	636.651001	17.34499979	8/7/2014	15:58.4
1570	BenD01	-122.1317921	38.03392381	9.5539999	7.92700005	636.1359863	17.48099995	-122.131778	38.03393137	9.40299988	7.92700005	636.6950073	17.32999992	8/7/2014	15:58.5
1571	BenD01	-122.1317927	38.03392447	9.5539999	7.94199991	636.1640015	17.49599981	-122.1317786	38.03393204	9.40299988	7.94199991	636.7609863	17.34499979	8/7/2014	15:58.6
1572	BenD01	-122.131793	38.03392479	9.5539999	7.95800018	636.2249756	17.51200008	-122.1317788	38.03393236	9.40299988	7.95800018	636.8049927	17.36100006	8/7/2014	15:58.7
1573	BenD01	-122.1317938	38.03392576	9.5539999	7.96500015	636.2730103	17.51900005	-122.1317797	38.03393335	9.36900043	7.96500015	636.8979492	17.33400059	8/7/2014	15:58.8
1574	BenD01	-122.1317944	38.03392642	9.5539999	7.98000002	636.3170166	17.53399992	-122.1317802	38.03393399	9.40299988	7.98000002	636.9639893	17.3829999	8/7/2014	15:58.9
1575	BenD01	-122.1317952	38.03392734	9.51900005	7.97100019	636.3829956	17.49000025	-122.131781	38.03393493	9.36900043	7.97100019	637.0079956	17.34000063	8/7/2014	15:59.0
1576	BenD01	-122.1317954	38.03392766	9.51900005	7.97100019	636.4110107	17.49000025	-122.1317813	38.03393525	9.36900043	7.97100019	637.0749512	17.34000063	8/7/2014	15:59.1
1577	BenD01	-122.1317963	38.0339286	9.48499966	7.98699999	636.4719849	17.47199965	-122.1317821	38.03393618	9.36900043	7.98699999	637.1409912	17.35600042	8/7/2014	15:59.2
1578	BenD01	-122.1317968	38.0339293	9.51900005	7.98000002	636.5380249	17.49900007	-122.1317827	38.03393689	9.36900043	7.98000002	637.2299805	17.34900045	8/7/2014	15:59.3
1579	BenD01	-122.1317974	38.03392992	9.48499966	7.99599981	636.5880127	17.48099947	-122.1317833	38.03393753	9.36900043	7.99599981	637.2959595	17.36500025	8/7/2014	15:59.4
1580	BenD01	-122.1317977	38.0339303	9.51900005	7.98699999	636.6929932	17.50600004	-122.1317836	38.0339379	9.36900043	7.98699999	637.3899536	17.35600042	8/7/2014	15:59.5
1581	BenD01	-122.1317985	38.03393125	9.48499966	8.01799965	636.7849731	17.50299931	-122.1317844	38.03393888	9.31799984	8.01799965	637.5209961	17.33599949	8/7/2014	15:59.6
1582	BenD01	-122.1317991	38.03393193	9.48499966	7.99599981	636.8790283	17.48099947	-122.131785	38.03393953	9.36900043	7.99599981	637.6149902	17.36500025	8/7/2014	15:59.7
1583	BenD01	-122.1317997	38.0339326	9.48499966	8.03999996	636.9400024	17.52499962	-122.1317856	38.03394021	9.31799984	8.03999996	637.664978	17.3579998	8/7/2014	15:59.8
1584	BenD01	-122.1318	38.03393292	9.48499966	8.00199986	637.0120239	17.48699951	-122.1317859	38.03394056	9.36900043	8.00199986	637.80896	17.37100029	8/7/2014	15:59.9
1585	BenD01	-122.1318011	38.03393425	9.48499966	8.01200008	637.0510254	17.49699974	-122.131787	38.03394189	9.31799984	8.01200008	637.8359985	17.32999992	8/7/2014	16:00.0
1586	BenD01	-122.1318017	38.0339349	9.48499966	8.02799988	637.1610107	17.51299953	-122.1317876	38.03394254	9.36900043	8.02799988	637.9249878	17.39700031	8/7/2014	16:00.1
1587	BenD01	-122.1318022	38.03393552	9.43400002	8.01799965	637.2109985	17.45199966	-122.1317881	38.03394315	9.36900043	8.01799965	638.0079956	17.38700008	8/7/2014	16:00.2
1588	BenD01	-122.1318026	38.03393591	9.48499966	8.00199986	637.2769775	17.48699951	-122.1317885	38.03394355	9.36900043	8.00199986	638.1019898	17.37100029	8/7/2014	16:00.3
1589	BenD01	-122.1318034	38.03393689	9.43400002	8.01200008	637.427002	17.4460001	-122.1317893	38.03394453	9.31799984	8.01200008	638.2119751	17.32999992	8/7/2014	16:00.4
1590	BenD01	-122.131804	38.03393763	9.48499966	8.05000019	637.5250244	17.53499985	-122.13179	38.03394527	9.31799984	8.05000019	638.2989502	17.36800003	8/7/2014	16:00.5
1591	BenD01	-122.1318046	38.03393825	9.43400002	8.02799988	637.6079712	17.46199989	-122.1317905	38.03394589	9.31799984	8.02799988	638.4429932	17.34599972	8/7/2014	16:00.6
1592	BenD01	-122.1318049	38.03393866	9.48499966	8.02799988	637.723999	17.51299953	-122.1317909	38.03394632	9.36900043	8.02799988	638.526001	17.39700031	8/7/2014	16:00.7
1593	BenD01	-122.1318058	38.03393962	9.43400002	8.01799965	637.8120117	17.45199966	-122.1317917	38.03394727	9.31799984	8.01799965	638.6359863	17.33599949	8/7/2014	16:00.8
1594	BenD01	-122.1318064	38.03394031	9.43400002	8.03999996	637.9450073	17.47399998	-122.1317923	38.03394797	9.31799984	8.03999996	638.7689819	17.3579998	8/7/2014	16:00.9
1595	BenD01	-122.1318073	38.0339413	9.39999962	8.01799965	638.0720215	17.41799927	-122.1317932	38.03394896	9.31799984	8.01799965	638.8579712	17.33599949	8/7/2014	16:01.0
1596	BenD01	-122.1318076	38.03394171	9.43400002	8.01200008	638.0999756	17.4460001	-122.1317935	38.03394936	9.31799984	8.01200008	638.9239502	17.32999992	8/7/2014	16:01.1
1597	BenD01	-122.1318085	38.03394277	9.43400002	8.01799965	638.1660156	17.45199966	-122.1317944	38.03395043	9.31799984	8.01799965	639.0339966	17.33599949	8/7/2014	16:01.2
1598	BenD01	-122.1318091	38.03394348	9.43400002	8.01799965	638.3029785	17.45199966	-122.1317951	38.03395114	9.31799984	8.01799965	639.1049805	17.33599949	8/7/2014	16:01.3
1599	BenD01	-122.1318097	38.03394415	9.39999962	8.02799988	638.3909912	17.4279995	-122.1317957	38.03395183	9.31799984	8.02799988	639.2210083	17.34599972	8/7/2014	16:01.4
1600	BenD01	-122.1318101	38.03394456	9.43400002	8.02799988	638.4799805	17.46199989	-122.131796	38.03395223	9.31799984	8.02799988	639.2819824	17.34599972	8/7/2014	16:01.5
1601	BenD01	-122.131811	38.0339456	9.39999962	8.03999996	638.5900269	17.43999958	-122.1317969	38.03395326	9.31799984	8.03999996	639.4199829	17.3579998	8/7/2014	16:01.6
1602	BenD01	-122.1318117	38.03394637	9.43400002	8.0340004	638.7009888	17.46800041	-122.1317976	38.03395404	9.31799984	8.0340004	639.480957	17.35200024	8/7/2014	16:01.7
1603	BenD01	-122.1318122	38.03394704	9.39999962	8.02799988	638.7449951	17.4279995	-122.1317982	38.03395472	9.31799984	8.02799988	639.5469971	17.34599972	8/7/2014	16:01.8
1604	BenD01	-122.1318126	38.03394743	9.43400002	8.01799965	638.8560181	17.45199966	-122.1317985	38.0339551	9.31799984	8.01799965	639.657959	17.33599949	8/7/2014	16:01.9
1605	BenD01	-122.1318138	38.03394877	9.39999962	8.01200008	638.9439697	17.4119997	-122.1317997	38.03395647	9.31799984	8.01200008	639.7179565	17.32999992	8/7/2014	16:02.0
1606	BenD01	-122.1318144	38.03394952	9.43400002	8.02799988	639.0100098	17.46199989	-122.1318004	38.0339572	9.31799984	8.02799988	639.7959595	17.34599972	8/7/2014	16:02.1
1607	BenD01	-122.131815	38.03395017	9.39999962	8.01200008	639.0640259	17.4119997	-122.1318009	38.03395785	9.31799984	8.01200008	639.8769531	17.32999992	8/7/2014	16:02.2
1608	BenD01	-122.1318153	38.03395056	9.43400002	8.00199986	639.1690064	17.43599987	-122.1318013	38.03395824	9.31799984	8.00199986	639.9329834	17.31999969	8/7/2014	16:02.3
1609	BenD01	-122.1318162	38.03395157	9.39999962	7.99599981	639.190979	17.39599943	-122.1318021	38.03395925	9.31799984	7.99599981	639.9710083	17.31399965	8/7/2014	16:02.4
1610	BenD01	-122.1318168	38.03395232	9.43400002	7.99599981	639.2800293	17.42999983	-122.1318028	38.03395999	9.36900043	7.99599981	640.0819702	17.36500025	8/7/2014	16:02.5
1611	BenD01	-122.1318174	38.03395296	9.39999962	8.01799965	639.3460083	17.41799927	-122.1318034	38.03396063	9.31799984	8.01799965	640.1259766	17.33599949	8/7/2014	16:02.6
1612	BenD01	-122.1318177	38.03395331	9.39999962	7.99599981	639.3959961	17.39599943	-122.1318037	38.03396099	9.36900043	7.99599981	640.1919556	17.36500025	8/7/2014	16:02.7
1613	BenD01	-122.1318186	38.03395436	9.39999962	7.98699999	639.4790039	17.38699961	-122.1318046	38.03396203	9.31799984	7.98699999	640.2369995	17.30499983	8/7/2014	16:02.8
1614	BenD01	-122.1318192	38.03395505	9.39999962	7.99599981	639.5449829	17.39599943	-122.1318052	38.03396272	9.36900043	7.99599981	640.3249512	17.36500025	8/7/2014	16:02.9
1615	BenD01	-122.1318202	38.03395609	9.39999962	7.98699999	639.6199951	17.38699961	-122.1318061	38.03396379	9.36900043	7.98699999	640.3719482	17.35600042	8/7/2014	16:03.0
1616	BenD01	-122.1318205	38.0339565	9.43400002	7.97100019	639.7249756	17.40500021	-122.1318064	38.03396418	9.40299988	7.97100019	640.4879761	17.37400007	8/7/2014	16:03.1
1617	BenD01	-122.1318214	38.03395751	9.39999962	7.98000002	639.7310181	17.37999964	-122.1318073	38.03396519	9.36900043	7.98000002	640.5269775	17.34900045	8/7/2014	16:03.2
1618	BenD01	-122.1318221	38.03395829	9.43400002	7.96500015	639.8140259	17.39900017	-122.131808	38.03396597	9.36900043	7.96500015	640.5769653	17.33400059	8/7/2014	16:03.3
1619	BenD01	-122.1318226	38.03395896	9.39999962	7.97100019	639.9019775	17.37099981	-122.1318086	38.03396664	9.36900043	7.97100019	640.631958	17.34000063	8/7/2014	16:03.4
1620	BenD01	-122.131823	38.03395937	9.43400002	7.97100019	639.9299927	17.40500021	-122.131809	38.03396705	9.36900043	7.97100019	640.6869507	17.34000063	8/7/2014	16:03.5
1621	BenD01	-122.1318239	38.03396042	9.39999962	7.97100019	640.0130005	17.37099981	-122.1318099	38.03396811	9.36900043	7.97100019	640.7479858	17.34000063	8/7/2014	16:03.6
1622	BenD01	-122.1318246	38.03396116	9.39999962	7.94899988	640.039978	17.3489995	-122.1318105	38.03396884	9.40299988	7.94899988	640.7979736	17.35199976	8/7/2014	16:03.7
1623	BenD01	-122.1318252	38.03396187	9.39999962	7.93300009	640.0579834	17.33299971	-122.1318111	38.03396954	9.40299988	7.93300009	640.8209839	17.33599997	8/7/2014	16:03.8
1624	BenD01	-122.1318255	38.03396224	9.39999962	7.94899988	640.177002	17.3489995	-122.1318115	38.03396992	9.40299988	7.94899988	640.867981	17.35199976	8/7/2014	16:03.9
1625	BenD01	-122.1318268	38.03396367	9.39999962	7.94899988	640.177002	17.3489995	-122.1318127	38.03397137	9.40299988	7.94899988	640.9129639	17.35199976	8/7/2014	16:04.0
1626	BenD01	-122.1318274	38.03396442	9.39999962	7.96500015	640.2160034	17.36499977	-122.1318134	38.0339721	9.40299988	7.96500015	640.9289551	17.36800003	8/7/2014	16:04.1
1627	BenD01	-122.1318281	38.03396515	9.39999962	7.95800018	640.2869873	17.3579998	-122.131814	38.03397284	9.40299988	7.95800018	641.0009766	17.36100006	8/7/2014	16:04.2
1628	BenD01	-122.1318284	38.03396557	9.43299961	7.93300009	640.2819824	17.3659997	-122.1318144	38.03397325	9.40200043	7.93300009	641.0009766	17.33500051	8/7/2014	16:04.3
1629	BenD01	-122.1318294	38.03396663	9.39900017	7.90100002	640.3099976	17.30000019	-122.1318153	38.03397433	9.40200043	7.90100002	641.0180054	17.30300045	8/7/2014	16:04.4
1630	BenD01	-122.1318301	38.03396745	9.43299961	7.91099977	640.3099976	17.34399939	-122.131816	38.03397511	9.43599987	7.91099977	641.0449829	17.34699965	8/7/2014	16:04.5
1631	BenD01	-122.1318307	38.03396814	9.39900017	7.90100002	640.3939819	17.30000019	-122.1318166	38.03397582	9.43599987	7.90100002	641.0960083	17.33699989	8/7/2014	16:04.6
1632	BenD01	-122.1318311	38.03396856	9.43299961	7.87900019	640.4240112	17.3119998	-122.131817	38.03397624	9.43599987	7.87900019	641.131958	17.31500006	8/7/2014	16:04.7
1633	BenD01	-122.131832	38.03396963	9.39900017	7.87900019	640.4849854	17.27800035	-122.1318179	38.0339773	9.43599987	7.87900019	641.1599731	17.31500006	8/7/2014	16:04.8
1634	BenD01	-122.1318327	38.03397042	9.43299961	7.87900019	640.5130005	17.3119998	-122.1318186	38.03397808	9.43599987	7.87900019	641.2039795	17.31500006	8/7/2014	16:04.9
1635	BenD01	-122.1318336	38.03397149	9.39900017	7.86299992	640.5570068	17.26200008	-122.1318195	38.03397915	9.43599987	7.86299992	641.2479858	17.29899979	8/7/2014	16:05.0
1636	BenD01	-122.1318339	38.03397184	9.39900017	7.91099977	640.617981	17.30999994	-122.1318198	38.03397952	9.48600006	7.91099977	641.3150024	17.39699984	8/7/2014	16:05.1
1637	BenD01	-122.1318349	38.03397303	9.43299961	7.84800005	640.6010132	17.28099966	-122.1318209	38.03398069	9.43599987	7.84800005	641.3150024	17.28399992	8/7/2014	16:05.2
1638	BenD01	-122.1318356	38.03397377	9.43299961	7.84100008	640.6669922	17.27399969	-122.1318215	38.03398143	9.48600006	7.84100008	641.3309937	17.32700014	8/7/2014	16:05.3
1639	BenD01	-122.1318362	38.03397448	9.39900017	7.82600021	640.7130127	17.22500038	-122.1318221	38.03398216	9.43599987	7.82600021	641.4089966	17.26200008	8/7/2014	16:05.4
1640	BenD01	-122.1318366	38.03397493	9.43299961	7.81899977	640.710022	17.25199938	-122.1318225	38.03398258	9.48600006	7.81899977	641.4069824	17.30499983	8/7/2014	16:05.5
1641	BenD01	-122.1318375	38.03397601	9.39900017	7.81899977	640.7819824	17.21799994	-122.1318235	38.03398366	9.48600006	7.81899977	641.4289551	17.30499983	8/7/2014	16:05.6
1642	BenD01	-122.1318382	38.0339768	9.43299961	7.78800011	640.7819824	17.22099972	-122.1318241	38.03398448	9.48600006	7.78800011	641.4729614	17.27400017	8/7/2014	16:05.7
1643	BenD01	-122.1318389	38.03397756	9.43299961	7.76499987	640.8259888	17.19799948	-122.1318248	38.03398522	9.48600006	7.76499987	641.4729614	17.25099993	8/7/2014	16:05.8
1644	BenD01	-122.1318392	38.03397794	9.43299961	7.79400015	640.8649902	17.22699976	-122.1318251	38.0339856	9.52000046	7.79400015	641.4779663	17.31400061	8/7/2014	16:05.9
1645	BenD01	-122.1318405	38.03397942	9.43299961	7.76499987	640.914978	17.19799948	-122.1318264	38.03398708	9.48600006	7.76499987	641.5559692	17.25099993	8/7/2014	16:06.0
1646	BenD01	-122.1318412	38.03398017	9.43299961	7.77199984	641.0029907	17.20499945	-122.1318271	38.03398783	9.48600006	7.77199984	641.6229858	17.2579999	8/7/2014	16:06.1
1647	BenD01	-122.1318418	38.03398091	9.43299961	7.76499987	641.0029907	17.19799948	-122.1318277	38.03398857	9.48600006	7.76499987	641.6279907	17.25099993	8/7/2014	16:06.2
1648	BenD01	-122.1318421	38.0339813	9.43299961	7.76499987	641.0689697	17.19799948	-122.1318281	38.03398894	9.52000046	7.76499987	641.6950073	17.28500032	8/7/2014	16:06.3
1649	BenD01	-122.1318431	38.03398244	9.43299961	7.76499987	641.117981	17.19799948	-122.131829	38.03399008	9.48600006	7.76499987	641.7599487	17.25099993	8/7/2014	16:06.4
1650	BenD01	-122.1318438	38.03398327	9.48400021	7.75	641.1339722	17.23400021	-122.1318297	38.03399089	9.52000046	7.75	641.7649536	17.27000046	8/7/2014	16:06.5
1651	BenD01	-122.1318444	38.03398394	9.43299961	7.72399998	641.184021	17.15699959	-122.1318303	38.03399158	9.52000046	7.72399998	641.8039551	17.24400043	8/7/2014	16:06.6
1652	BenD01	-122.1318448	38.03398431	9.43299961	7.71799994	641.2059937	17.15099955	-122.1318307	38.03399197	9.52000046	7.71799994	641.8369751	17.23800039	8/7/2014	16:06.7
1653	BenD01	-122.1318457	38.03398545	9.43299961	7.70900011	641.2059937	17.14199972	-122.1318316	38.03399309	9.52000046	7.70900011	641.8699951	17.22900057	8/7/2014	16:06.8
1654	BenD01	-122.1318464	38.03398626	9.48400021	7.68599987	641.25	17.17000008	-122.1318323	38.0339939	9.52000046	7.68599987	641.8529663	17.20600033	8/7/2014	16:06.9
1655	BenD01	-122.1318473	38.03398733	9.43299961	7.67999983	641.3170166	17.11299944	-122.1318333	38.03399497	9.52000046	7.67999983	641.8979492	17.20000029	8/7/2014	16:07.0
1656	BenD01	-122.1318477	38.03398777	9.48400021	7.671	641.3389893	17.15500021	-122.1318337	38.03399541	9.5710001	7.671	641.9639893	17.2420001	8/7/2014	16:07.1
1657	BenD01	-122.1318487	38.03398883	9.43299961	7.63899994	641.3649902	17.07199955	-122.1318346	38.03399647	9.52000046	7.63899994	641.9629517	17.1590004	8/7/2014	16:07.2
1658	BenD01	-122.1318494	38.03398968	9.48400021	7.62599993	641.4310303	17.11000013	-122.1318353	38.03399731	9.5710001	7.62599993	642.0559692	17.19700003	8/7/2014	16:07.3
1659	BenD01	-122.13185	38.03399044	9.48400021	7.6170001	641.5200195	17.10100031	-122.131836	38.03399809	9.5710001	7.6170001	642.0789795	17.1880002	8/7/2014	16:07.4
1660	BenD01	-122.1318504	38.03399083	9.48400021	7.61100006	641.5640259	17.09500027	-122.1318363	38.03399848	9.60499954	7.61100006	642.1449585	17.2159996	8/7/2014	16:07.5
1661	BenD01	-122.1318514	38.033992	9.48400021	7.61100006	641.5640259	17.09500027	-122.1318373	38.03399963	9.5710001	7.61100006	642.1619873	17.18200016	8/7/2014	16:07.6
1662	BenD01	-122.1318521	38.03399278	9.48400021	7.58500004	641.6300049	17.06900024	-122.131838	38.03400041	9.60499954	7.58500004	642.1939697	17.18999958	8/7/2014	16:07.7
1663	BenD01	-122.1318527	38.03399349	9.43299961	7.60099983	641.6300049	17.03399944	-122.1318386	38.03400112	9.60499954	7.60099983	642.2279663	17.20599937	8/7/2014	16:07.8
1664	BenD01	-122.1318531	38.03399393	9.48400021	7.57299995	641.6970215	17.05700016	-122.131839	38.03400158	9.60499954	7.57299995	642.2550049	17.1779995	8/7/2014	16:07.9
1665	BenD01	-122.1318544	38.03399542	9.43299961	7.55700016	641.7410278	16.98999977	-122.1318403	38.03400306	9.5710001	7.55700016	642.2779541	17.12800026	8/7/2014	16:08.0
1666	BenD01	-122.1318551	38.03399627	9.48400021	7.54099989	641.7670288	17.0250001	-122.131841	38.03400391	9.60499954	7.54099989	642.30896	17.14599943	8/7/2014	16:08.1
1667	BenD01	-122.1318558	38.03399709	9.48400021	7.54699993	641.861023	17.03100014	-122.1318417	38.03400469	9.5710001	7.54699993	642.3699951	17.11800003	8/7/2014	16:08.2
1668	BenD01	-122.1318562	38.03399753	9.51799965	7.5250001	641.9000244	17.04299974	-122.1318421	38.03400515	9.60499954	7.5250001	642.3919678	17.12999964	8/7/2014	16:08.3
1669	BenD01	-122.1318572	38.03399868	9.48400021	7.54099989	641.9439697	17.0250001	-122.1318431	38.03400631	9.60499954	7.54099989	642.4359741	17.14599943	8/7/2014	16:08.4
1670	BenD01	-122.1318579	38.03399953	9.51799965	7.53200006	642.0100098	17.04999971	-122.1318438	38.03400716	9.60499954	7.53200006	642.4580078	17.13699961	8/7/2014	16:08.5
1671	BenD01	-122.1318586	38.03400031	9.48400021	7.5250001	642.0549927	17.0090003	-122.1318445	38.03400794	9.60499954	7.5250001	642.5130005	17.12999964	8/7/2014	16:08.6
1672	BenD01	-122.131859	38.03400076	9.51799965	7.5250001	642.0549927	17.04299974	-122.1318449	38.03400838	9.65600014	7.5250001	642.5029907	17.18100023	8/7/2014	16:08.7
1673	BenD01	-122.13186	38.03400191	9.48400021	7.51599979	642.1480103	17	-122.1318458	38.03400953	9.60499954	7.51599979	642.5469971	17.12099934	8/7/2014	16:08.8
1674	BenD01	-122.1318607	38.03400276	9.51799965	7.50299978	642.1690064	17.02099943	-122.1318466	38.03401036	9.65600014	7.50299978	642.6449585	17.15899992	8/7/2014	16:08.9
1675	BenD01	-122.1318617	38.03400394	9.51799965	7.51000023	642.2130127	17.02799988	-122.1318476	38.03401155	9.60499954	7.51000023	642.6170044	17.11499977	8/7/2014	16:09.0
1676	BenD01	-122.131862	38.03400433	9.51799965	7.51000023	642.2800293	17.02799988	-122.1318479	38.03401196	9.65600014	7.51000023	642.68396	17.16600037	8/7/2014	16:09.1
1677	BenD01	-122.131863	38.03400549	9.48400021	7.49399996	642.3070068	16.97800016	-122.1318489	38.03401309	9.60499954	7.49399996	642.68396	17.0989995	8/7/2014	16:09.2
1678	BenD01	-122.1318638	38.03400632	9.51799965	7.49399996	642.3460083	17.01199961	-122.1318497	38.03401394	9.65600014	7.49399996	642.7329712	17.1500001	8/7/2014	16:09.3
1679	BenD01	-122.1318644	38.03400713	9.51799965	7.51599979	642.3900147	17.03399944	-122.1318503	38.03401474	9.60499954	7.51599979	642.7329712	17.12099934	8/7/2014	16:09.4
1680	BenD01	-122.1318648	38.03400752	9.51799965	7.53200006	642.3729858	17.04999971	-122.1318507	38.03401515	9.65600014	7.53200006	642.7279663	17.1880002	8/7/2014	16:09.5
1681	BenD01	-122.1318658	38.03400867	9.48400021	7.49399996	642.4349976	16.97800016	-122.1318517	38.0340163	9.60499954	7.49399996	642.75	17.0989995	8/7/2014	16:09.6
1682	BenD01	-122.1318665	38.03400952	9.51799965	7.51599979	642.4349976	17.03399944	-122.1318524	38.03401715	9.65600014	7.51599979	642.7769775	17.17199993	8/7/2014	16:09.7
1683	BenD01	-122.1318672	38.03401027	9.48400021	7.5630002	642.4660034	17.04700041	-122.131853	38.03401787	9.60499954	7.5630002	642.7539673	17.16799974	8/7/2014	16:09.8
1684	BenD01	-122.1318675	38.03401069	9.51799965	7.53200006	642.5269775	17.04999971	-122.1318534	38.03401832	9.65600014	7.53200006	642.8259888	17.1880002	8/7/2014	16:09.9
1685	BenD01	-122.1318689	38.03401225	9.51799965	7.5630002	642.5770264	17.08099985	-122.1318548	38.03401988	9.60499954	7.5630002	642.7979736	17.16799974	8/7/2014	16:10.0
1686	BenD01	-122.1318696	38.03401305	9.51799965	7.5250001	642.6380005	17.04299974	-122.1318554	38.03402066	9.65600014	7.5250001	642.8869629	17.18100023	8/7/2014	16:10.1
1687	BenD01	-122.1318702	38.03401383	9.51799965	7.54099989	642.6599731	17.05899954	-122.1318561	38.03402143	9.60499954	7.54099989	642.8969727	17.14599943	8/7/2014	16:10.2
1688	BenD01	-122.1318706	38.03401422	9.51799965	7.54699993	642.7089844	17.06499958	-122.1318565	38.03402182	9.60499954	7.54699993	642.9289551	17.15199947	8/7/2014	16:10.3
1689	BenD01	-122.1318716	38.03401541	9.51799965	7.6170001	642.7479858	17.13499975	-122.1318575	38.03402303	9.60499954	7.6170001	642.9309692	17.22199965	8/7/2014	16:10.4
1690	BenD01	-122.1318723	38.0340162	9.51799965	7.58500004	642.7310181	17.10299969	-122.1318582	38.03402381	9.65600014	7.58500004	642.9309692	17.24100018	8/7/2014	16:10.5
1691	BenD01	-122.131873	38.034017	9.51799965	7.57299995	642.7520142	17.0909996	-122.1318588	38.03402461	9.60499954	7.57299995	642.9129639	17.1779995	8/7/2014	16:10.6
1692	BenD01	-122.1318733	38.03401739	9.51799965	7.59499979	642.7739868	17.11299944	-122.1318592	38.034025	9.65600014	7.59499979	642.9129639	17.25099993	8/7/2014	16:10.7
1693	BenD01	-122.1318743	38.03401858	9.51799965	7.6329999	642.7349854	17.15099955	-122.1318602	38.03402618	9.65600014	7.6329999	642.8909912	17.28900003	8/7/2014	16:10.8
1694	BenD01	-122.131875	38.03401937	9.51799965	7.60099983	642.7520142	17.11899948	-122.1318609	38.03402698	9.65600014	7.60099983	642.9129639	17.25699997	8/7/2014	16:10.9
1695	BenD01	-122.131876	38.03402053	9.48400021	7.65500021	642.802002	17.13900042	-122.1318619	38.03402813	9.60499954	7.65500021	642.8909912	17.25999975	8/7/2014	16:11.0
1696	BenD01	-122.1318764	38.034021	9.55300045	7.6329999	642.7960205	17.18600035	-122.1318623	38.03402863	9.60499954	7.6329999	642.9179688	17.23799944	8/7/2014	16:11.1
1697	BenD01	-122.1318774	38.03402217	9.51799965	7.67999983	642.8460083	17.19799948	-122.1318633	38.03402978	9.60499954	7.67999983	642.9299927	17.28499937	8/7/2014	16:11.2
1698	BenD01	-122.1318782	38.03402304	9.55300045	7.70900011	642.8410034	17.26200056	-122.1318641	38.03403065	9.60499954	7.70900011	642.9619751	17.31399965	8/7/2014	16:11.3
1699	BenD01	-122.1318788	38.03402382	9.51799965	7.70900011	642.8239746	17.22699976	-122.1318647	38.03403143	9.60499954	7.70900011	642.9069824	17.31399965	8/7/2014	16:11.4
1700	BenD01	-122.1318792	38.03402428	9.55300045	7.70200014	642.9099731	17.25500059	-122.1318651	38.03403189	9.60499954	7.70200014	642.9869995	17.30699968	8/7/2014	16:11.5
1701	BenD01	-122.1318803	38.03402547	9.51799965	7.70900011	642.8939819	17.22699976	-122.1318661	38.03403307	9.60499954	7.70900011	642.9779663	17.31399965	8/7/2014	16:11.6
1702	BenD01	-122.131881	38.03402628	9.51799965	7.71799994	642.9329834	17.23599958	-122.1318668	38.03403391	9.60499954	7.71799994	643.0109863	17.32299948	8/7/2014	16:11.7
1703	BenD01	-122.1318816	38.03402706	9.48400021	7.70900011	642.9379883	17.19300032	-122.1318675	38.03403467	9.5710001	7.70900011	642.9829712	17.28000021	8/7/2014	16:11.8
1704	BenD01	-122.131882	38.03402751	9.51799965	7.73400021	642.9110107	17.25199986	-122.1318679	38.03403513	9.60499954	7.73400021	642.9829712	17.33899975	8/7/2014	16:11.9
1705	BenD01	-122.1318834	38.03402912	9.51799965	7.73999977	642.9160156	17.25799942	-122.1318693	38.03403672	9.5710001	7.73999977	642.9829712	17.31099987	8/7/2014	16:12.0
1706	BenD01	-122.1318841	38.03402997	9.55300045	7.73400021	642.9110107	17.28700066	-122.13187	38.03403757	9.60499954	7.73400021	642.9439697	17.33899975	8/7/2014	16:12.1
1707	BenD01	-122.1318848	38.03403073	9.51799965	7.73999977	642.8939819	17.25799942	-122.1318707	38.03403834	9.5710001	7.73999977	642.9779663	17.31099987	8/7/2014	16:12.2
1708	BenD01	-122.1318851	38.03403114	9.51799965	7.77199984	642.9140015	17.28999949	-122.131871	38.03403874	9.5710001	7.77199984	642.9689941	17.34299994	8/7/2014	16:12.3
1709	BenD01	-122.1318862	38.03403236	9.51799965	7.75600004	642.875	17.27399969	-122.1318721	38.03403997	9.5710001	7.75600004	642.9419556	17.32700014	8/7/2014	16:12.4
1710	BenD01	-122.1318869	38.03403316	9.51799965	7.77799988	642.9140015	17.29599953	-122.1318728	38.03404078	9.5710001	7.77799988	642.9469605	17.34899998	8/7/2014	16:12.5
1711	BenD01	-122.1318875	38.03403394	9.48400021	7.77199984	642.9190064	17.25600004	-122.1318734	38.03404156	9.5710001	7.77199984	642.9469605	17.34299994	8/7/2014	16:12.6
1712	BenD01	-122.1318879	38.03403438	9.51799965	7.80299997	642.9140015	17.32099962	-122.1318738	38.034042	9.5710001	7.80299997	642.9199829	17.37400007	8/7/2014	16:12.7
1713	BenD01	-122.131889	38.03403562	9.51799965	7.80299997	642.8530273	17.32099962	-122.1318749	38.03404322	9.52000046	7.80299997	642.8759766	17.32300043	8/7/2014	16:12.8
1714	BenD01	-122.1318897	38.03403642	9.51799965	7.78800011	642.9140015	17.30599976	-122.1318756	38.03404404	9.5710001	7.78800011	642.9029541	17.35900021	8/7/2014	16:12.9
1715	BenD01	-122.1318908	38.03403766	9.51799965	7.79400015	642.8309937	17.3119998	-122.1318767	38.03404528	9.52000046	7.79400015	642.8529663	17.31400061	8/7/2014	16:13.0
1716	BenD01	-122.1318911	38.03403803	9.48400021	7.80299997	642.8699951	17.28700018	-122.131877	38.03404563	9.52000046	7.80299997	642.8590088	17.32300043	8/7/2014	16:13.1
1717	BenD01	-122.1318922	38.03403929	9.48400021	7.80999994	642.8740234	17.29400015	-122.1318781	38.03404691	9.52000046	7.80999994	642.8349609	17.3300004	8/7/2014	16:13.2
1718	BenD01	-122.1318929	38.03404017	9.51799965	7.80999994	642.835022	17.32799959	-122.1318788	38.0340478	9.52000046	7.80999994	642.8349609	17.3300004	8/7/2014	16:13.3
1719	BenD01	-122.1318936	38.03404099	9.48400021	7.82600021	642.8519898	17.31000042	-122.1318795	38.03404861	9.48600006	7.82600021	642.8239746	17.31200027	8/7/2014	16:13.4
1720	BenD01	-122.1318941	38.03404147	9.51799965	7.84100008	642.8569946	17.35899973	-122.13188	38.03404909	9.48600006	7.84100008	642.8129883	17.32700014	8/7/2014	16:13.5
1721	BenD01	-122.1318951	38.03404271	9.48400021	7.86299992	642.8519898	17.34700012	-122.131881	38.03405033	9.48600006	7.86299992	642.8349609	17.34899998	8/7/2014	16:13.6
1722	BenD01	-122.1318959	38.03404361	9.51799965	7.84100008	642.8569946	17.35899973	-122.1318818	38.03405123	9.48600006	7.84100008	642.7959595	17.32700014	8/7/2014	16:13.7
1723	BenD01	-122.1318966	38.03404441	9.48400021	7.94199991	642.8519898	17.42600012	-122.1318825	38.03405205	9.43599987	7.94199991	642.8129883	17.37799978	8/7/2014	16:13.8
1724	BenD01	-122.131897	38.03404483	9.48400021	7.87900019	642.8569946	17.36300039	-122.1318829	38.03405245	9.48600006	7.87900019	642.8129883	17.36500025	8/7/2014	16:13.9
1725	BenD01	-122.1318984	38.0340465	9.48400021	7.87900019	642.8560181	17.36300039	-122.1318843	38.03405414	9.43599987	7.87900019	642.7999878	17.31500006	8/7/2014	16:14.0
1726	BenD01	-122.1318991	38.03404735	9.48400021	7.90100002	642.8389893	17.38500023	-122.131885	38.03405499	9.43599987	7.90100002	642.7949829	17.33699989	8/7/2014	16:14.1
1727	BenD01	-122.1318998	38.03404811	9.43299961	7.90100002	642.8560181	17.33399963	-122.1318857	38.03405575	9.43599987	7.90100002	642.8259888	17.33699989	8/7/2014	16:14.2
1728	BenD01	-122.1319002	38.03404859	9.48400021	7.91699982	642.8389893	17.40100002	-122.1318861	38.03405625	9.43599987	7.91699982	642.7559815	17.35299969	8/7/2014	16:14.3
1729	BenD01	-122.1319013	38.03404979	9.43299961	7.91099977	642.8339844	17.34399939	-122.1318872	38.03405743	9.40200043	7.91099977	642.7689819	17.3130002	8/7/2014	16:14.4
1730	BenD01	-122.1319021	38.0340507	9.48400021	7.93300009	642.7719727	17.41700029	-122.131888	38.03405835	9.43599987	7.93300009	642.7340088	17.36899996	8/7/2014	16:14.5
1731	BenD01	-122.1319027	38.03405147	9.43299961	7.92700005	642.8109741	17.35999966	-122.1318887	38.03405913	9.40200043	7.92700005	642.7659912	17.32900047	8/7/2014	16:14.6
1732	BenD01	-122.1319031	38.0340519	9.43299961	7.94899988	642.8109741	17.38199949	-122.131889	38.03405956	9.40200043	7.94899988	642.7119751	17.35100031	8/7/2014	16:14.7
1733	BenD01	-122.1319042	38.03405316	9.43299961	7.96500015	642.7730103	17.39799976	-122.1318901	38.03406082	9.36800003	7.96500015	642.7469482	17.33300018	8/7/2014	16:14.8
1734	BenD01	-122.1319049	38.03405399	9.43299961	7.99599981	642.8380127	17.42899942	-122.1318909	38.03406167	9.40200043	7.99599981	642.7379761	17.39800024	8/7/2014	16:14.9
1735	BenD01	-122.131906	38.0340552	9.39900017	7.99599981	642.8430176	17.39499998	-122.1318919	38.03406289	9.36800003	7.99599981	642.7719727	17.36399984	8/7/2014	16:15.0
1736	BenD01	-122.1319064	38.03405567	9.43299961	7.99599981	642.8380127	17.42899942	-122.1318923	38.03406335	9.36800003	7.99599981	642.7379761	17.36399984	8/7/2014	16:15.1
1737	BenD01	-122.1319075	38.0340569	9.39900017	8.01799965	642.8209839	17.41699982	-122.1318934	38.03406457	9.31700039	8.01799965	642.7550049	17.33500004	8/7/2014	16:15.2
1738	BenD01	-122.1319083	38.0340578	9.43299961	8.01799965	642.8599854	17.45099926	-122.1318942	38.03406549	9.36800003	8.01799965	642.7769775	17.38599968	8/7/2014	16:15.3
1739	BenD01	-122.131909	38.03405861	9.39900017	8.05599976	642.8209839	17.45499992	-122.1318949	38.03406631	9.31700039	8.05599976	642.7329712	17.37300014	8/7/2014	16:15.4
1740	BenD01	-122.1319094	38.03405909	9.43299961	8.05599976	642.7930298	17.48899937	-122.1318953	38.03406679	9.31700039	8.05599976	642.7550049	17.37300014	8/7/2014	16:15.5
1741	BenD01	-122.1319105	38.03406033	9.39900017	8.06599998	642.8439941	17.46500015	-122.1318964	38.03406805	9.31700039	8.06599998	642.7509766	17.38300037	8/7/2014	16:15.6
1742	BenD01	-122.1319112	38.0340612	9.39900017	8.08100033	642.8189697	17.4800005	-122.1318972	38.0340689	9.28299999	8.08100033	642.7420044	17.36400032	8/7/2014	16:15.7
1743	BenD01	-122.131912	38.03406203	9.39900017	8.11900043	642.8029785	17.5180006	-122.1318979	38.03406975	9.2329998	8.11900043	642.7149658	17.35200024	8/7/2014	16:15.8
1744	BenD01	-122.1319123	38.03406246	9.39900017	8.1420002	642.84198	17.54100037	-122.1318983	38.03407017	9.2329998	8.1420002	642.7369995	17.375	8/7/2014	16:15.9
1745	BenD01	-122.1319138	38.03406411	9.39900017	8.15100002	642.84198	17.55000019	-122.1318998	38.03407184	9.2329998	8.15100002	642.7369995	17.38399982	8/7/2014	16:16.0
1746	BenD01	-122.1319144	38.03406487	9.34700012	8.1420002	642.8250122	17.48900032	-122.1319004	38.03407258	9.2329998	8.1420002	642.7369995	17.375	8/7/2014	16:16.1
1747	BenD01	-122.1319152	38.03406568	9.34700012	8.16399956	642.7750244	17.51099968	-122.1319011	38.0340734	9.19900036	8.16399956	642.6699829	17.36299992	8/7/2014	16:16.2
1748	BenD01	-122.1319155	38.03406609	9.34700012	8.1789999	642.7800293	17.52600002	-122.1319015	38.03407382	9.19900036	8.1789999	642.6699829	17.37800026	8/7/2014	16:16.3
1749	BenD01	-122.1319166	38.03406728	9.31299973	8.22099972	642.7969971	17.53399944	-122.1319026	38.03407501	9.14799976	8.22099972	642.7149658	17.36899948	8/7/2014	16:16.4
1750	BenD01	-122.1319173	38.03406813	9.34700012	8.2329998	642.8040161	17.57999992	-122.1319033	38.03407588	9.14799976	8.2329998	642.7160034	17.38099957	8/7/2014	16:16.5
1751	BenD01	-122.131918	38.03406889	9.31299973	8.24300003	642.8229981	17.55599976	-122.131904	38.03407664	9.11400032	8.24300003	642.7019653	17.35700035	8/7/2014	16:16.6
1752	BenD01	-122.1319184	38.0340693	9.31299973	8.2329998	642.8289795	17.54599953	-122.1319044	38.03407705	9.14799976	8.2329998	642.7189941	17.38099957	8/7/2014	16:16.7
1753	BenD01	-122.1319194	38.03407049	9.31299973	8.24300003	642.8229981	17.55599976	-122.1319054	38.03407823	9.11400032	8.24300003	642.6969605	17.35700035	8/7/2014	16:16.8
1754	BenD01	-122.1319201	38.03407127	9.31299973	8.26500034	642.7789917	17.57800007	-122.1319061	38.03407903	9.11400032	8.26500034	642.723999	17.37900066	8/7/2014	16:16.9
1755	BenD01	-122.1319212	38.03407243	9.31299973	8.27400017	642.7839966	17.58699989	-122.1319072	38.0340802	9.06299973	8.27400017	642.6969605	17.33699989	8/7/2014	16:17.0
1756	BenD01	-122.1319215	38.03407282	9.31299973	8.29599953	642.757019	17.60899925	-122.1319075	38.03408059	9.06299973	8.29599953	642.6969605	17.35899925	8/7/2014	16:17.1
1757	BenD01	-122.1319225	38.03407398	9.31299973	8.29599953	642.7399902	17.60899925	-122.1319085	38.03408176	9.02900028	8.29599953	642.7019653	17.32499981	8/7/2014	16:17.2
1758	BenD01	-122.1319232	38.03407476	9.31299973	8.30300045	642.7130127	17.61600018	-122.1319093	38.03408254	9.06299973	8.30300045	642.7189941	17.36600018	8/7/2014	16:17.3
1759	BenD01	-122.1319238	38.03407546	9.26200008	8.32800007	642.7659912	17.59000015	-122.1319099	38.03408327	9.02900028	8.32800007	642.7109985	17.35700035	8/7/2014	16:17.4
1760	BenD01	-122.1319242	38.03407585	9.26200008	8.35999966	642.7390137	17.62199974	-122.1319102	38.03408366	9.02900028	8.35999966	642.7669678	17.38899994	8/7/2014	16:17.5
1761	BenD01	-122.1319252	38.03407697	9.22700024	8.40400028	642.7219849	17.63100052	-122.1319112	38.03408479	8.99600029	8.40400028	642.7229614	17.40000057	8/7/2014	16:17.6
1762	BenD01	-122.1319258	38.03407766	9.17599964	8.38799953	642.7390137	17.56399918	-122.1319119	38.0340855	8.99600029	8.38799953	642.7229614	17.38399982	8/7/2014	16:17.7
1763	BenD01	-122.1319265	38.03407839	9.1420002	8.40400028	642.7390137	17.54600048	-122.1319125	38.03408622	8.94499969	8.40400028	642.7279663	17.34899998	8/7/2014	16:17.8
1764	BenD01	-122.1319268	38.03407878	9.1420002	8.40400028	642.7219849	17.54600048	-122.1319129	38.0340866	8.99600029	8.40400028	642.7449951	17.40000057	8/7/2014	16:17.9
1765	BenD01	-122.1319282	38.0340803	9.1420002	8.40400028	642.71698	17.54600048	-122.1319143	38.03408814	8.94499969	8.40400028	642.7229614	17.34899998	8/7/2014	16:18.0
1766	BenD01	-122.1319289	38.03408106	9.1420002	8.40400028	642.7000122	17.54600048	-122.131915	38.03408892	8.94499969	8.40400028	642.7009888	17.34899998	8/7/2014	16:18.1
1767	BenD01	-122.1319296	38.03408184	9.1420002	8.44200039	642.6950073	17.58400059	-122.1319157	38.0340897	8.91100025	8.44200039	642.7109985	17.35300064	8/7/2014	16:18.2
1768	BenD01	-122.13193	38.03408223	9.1420002	8.44200039	642.7210083	17.58400059	-122.131916	38.03409009	8.91100025	8.44200039	642.7489624	17.35300064	8/7/2014	16:18.3
1769	BenD01	-122.131931	38.03408337	9.1079998	8.45800018	642.7260132	17.56599998	-122.1319171	38.03409124	8.85999966	8.45800018	642.7489624	17.31799984	8/7/2014	16:18.4
1770	BenD01	-122.1319316	38.03408408	9.05599976	8.46700001	642.7210083	17.52299976	-122.1319177	38.03409195	8.85999966	8.46700001	642.7319946	17.32699966	8/7/2014	16:18.5
1771	BenD01	-122.1319323	38.03408486	9.05599976	8.4829998	642.7039795	17.53899956	-122.1319184	38.03409275	8.85999966	8.4829998	642.7489624	17.34299946	8/7/2014	16:18.6
1772	BenD01	-122.1319327	38.03408525	9.05599976	8.48900032	642.7210083	17.54500008	-122.1319188	38.03409314	8.85999966	8.48900032	642.7929688	17.34899998	8/7/2014	16:18.7
1773	BenD01	-122.1319337	38.03408636	9.02200031	8.50500011	642.6820068	17.52700043	-122.1319198	38.03409425	8.82600021	8.50500011	642.7319946	17.33100033	8/7/2014	16:18.8
1774	BenD01	-122.1319344	38.03408714	9.05599976	8.51099968	642.677002	17.56699944	-122.1319205	38.03409505	8.85999966	8.51099968	642.7249756	17.37099934	8/7/2014	16:18.9
1775	BenD01	-122.1319354	38.03408822	9.02200031	8.51099968	642.7210083	17.53299999	-122.1319215	38.03409613	8.82600021	8.51099968	642.7709961	17.33699989	8/7/2014	16:19.0
1776	BenD01	-122.1319358	38.03408865	9.05599976	8.52099991	642.7080078	17.57699966	-122.1319219	38.03409656	8.82600021	8.52099991	642.7089844	17.34700012	8/7/2014	16:19.1
1777	BenD01	-122.1319367	38.03408969	9.02200031	8.55900002	642.65802	17.58100033	-122.1319229	38.03409762	8.77600002	8.55900002	642.7529907	17.33500004	8/7/2014	16:19.2
1778	BenD01	-122.1319374	38.03409044	9.02200031	8.56499958	642.6640015	17.58699989	-122.1319236	38.03409836	8.77600002	8.56499958	642.730957	17.3409996	8/7/2014	16:19.3
1779	BenD01	-122.131938	38.03409111	8.97099972	8.55900002	642.7030029	17.52999973	-122.1319242	38.03409906	8.77600002	8.55900002	642.730957	17.33500004	8/7/2014	16:19.4
1780	BenD01	-122.1319384	38.03409154	9.02200031	8.58100033	642.6810303	17.60300064	-122.1319246	38.0340995	8.77600002	8.58100033	642.7529907	17.35700035	8/7/2014	16:19.5
1781	BenD01	-122.1319394	38.03409258	8.97099972	8.56499958	642.6859741	17.5359993	-122.1319256	38.03410054	8.74199963	8.56499958	642.7529907	17.30699921	8/7/2014	16:19.6
1782	BenD01	-122.13194	38.03409333	8.97099972	8.58100033	642.7030029	17.55200005	-122.1319263	38.03410129	8.74199963	8.58100033	642.7529907	17.32299995	8/7/2014	16:19.7
1783	BenD01	-122.1319407	38.03409405	8.97099972	8.62199974	642.6859741	17.59299946	-122.1319269	38.03410201	8.74199963	8.62199974	642.730957	17.36399937	8/7/2014	16:19.8
1784	BenD01	-122.131941	38.03409441	8.97099972	8.59700012	642.6810303	17.56799984	-122.1319273	38.03410239	8.74199963	8.59700012	642.7529907	17.33899975	8/7/2014	16:19.9
1785	BenD01	-122.1319424	38.03409583	8.93700027	8.62199974	642.6619873	17.55900002	-122.1319286	38.03410382	8.69099998	8.62199974	642.7129517	17.31299973	8/7/2014	16:20.0
1786	BenD01	-122.1319431	38.03409661	8.97099972	8.67599964	642.6900024	17.64699936	-122.1319293	38.0341046	8.74199963	8.67599964	642.7349854	17.41799927	8/7/2014	16:20.1
1787	BenD01	-122.1319437	38.03409732	8.93700027	8.64400005	642.6849976	17.58100033	-122.13193	38.03410533	8.69099998	8.64400005	642.7129517	17.33500004	8/7/2014	16:20.2
1788	BenD01	-122.1319441	38.03409772	8.97099972	8.64400005	642.6680298	17.61499977	-122.1319304	38.03410574	8.69099998	8.64400005	642.7349854	17.33500004	8/7/2014	16:20.3
1789	BenD01	-122.1319451	38.03409875	8.88500023	8.65999985	642.6619873	17.54500008	-122.1319313	38.03410676	8.65699959	8.65999985	642.7129517	17.31699944	8/7/2014	16:20.4
1790	BenD01	-122.1319459	38.03409957	8.93700027	8.67599964	642.6400147	17.61299992	-122.1319321	38.0341076	8.65699959	8.67599964	642.6900024	17.33299923	8/7/2014	16:20.5
1791	BenD01	-122.1319465	38.03410026	8.88500023	8.72900009	642.6240234	17.61400032	-122.1319328	38.03410829	8.62300014	8.72900009	642.7129517	17.35200024	8/7/2014	16:20.6
1792	BenD01	-122.1319469	38.0341007	8.93700027	8.69799995	642.6619873	17.63500023	-122.1319332	38.03410873	8.62300014	8.69799995	642.6900024	17.3210001	8/7/2014	16:20.7
1793	BenD01	-122.1319479	38.03410175	8.88500023	8.70400047	642.6710205	17.5890007	-122.1319341	38.0341098	8.57299995	8.70400047	642.7379761	17.27700043	8/7/2014	16:20.8
1794	BenD01	-122.1319486	38.03410246	8.88500023	8.74499989	642.7109985	17.63000011	-122.1319348	38.03411052	8.62300014	8.74499989	642.7869873	17.36800003	8/7/2014	16:20.9
1795	BenD01	-122.1319496	38.03410354	8.88500023	8.72000027	642.6879883	17.6050005	-122.1319359	38.0341116	8.57299995	8.72000027	642.7599487	17.29300022	8/7/2014	16:21.0
1796	BenD01	-122.1319499	38.03410387	8.88500023	8.73600006	642.7150269	17.62100029	-122.1319362	38.03411196	8.57299995	8.73600006	642.8039551	17.30900002	8/7/2014	16:21.1
1797	BenD01	-122.1319508	38.0341049	8.85099983	8.78299999	642.7550049	17.63399982	-122.1319372	38.03411299	8.57299995	8.78299999	642.8099976	17.35599995	8/7/2014	16:21.2
1798	BenD01	-122.1319516	38.03410565	8.88500023	8.78899956	642.7379761	17.67399979	-122.1319379	38.03411373	8.57299995	8.78899956	642.8269653	17.36199951	8/7/2014	16:21.3
1799	BenD01	-122.1319522	38.0341063	8.85099983	8.7510004	642.7319946	17.60200024	-122.1319385	38.03411439	8.53899956	8.7510004	642.7929688	17.28999996	8/7/2014	16:21.4
1800	BenD01	-122.1319525	38.03410664	8.85099983	8.77400017	642.7550049	17.625	-122.1319388	38.03411476	8.57299995	8.77400017	642.8269653	17.34700012	8/7/2014	16:21.5
1801	BenD01	-122.1319535	38.03410769	8.85099983	8.82699966	642.7600098	17.6779995	-122.1319398	38.0341158	8.53899956	8.82699966	642.8269653	17.36599922	8/7/2014	16:21.6
1802	BenD01	-122.1319541	38.03410838	8.85099983	8.78299999	642.736023	17.63399982	-122.1319405	38.0341165	8.53899956	8.78299999	642.8349609	17.32199955	8/7/2014	16:21.7
1803	BenD01	-122.1319547	38.034109	8.80000019	8.8210001	642.7630005	17.62100029	-122.1319411	38.03411713	8.48799992	8.8210001	642.8299561	17.30900002	8/7/2014	16:21.8
1804	BenD01	-122.1319551	38.03410933	8.80000019	8.83699989	642.7579956	17.63700008	-122.1319414	38.03411747	8.48799992	8.83699989	642.8299561	17.32499981	8/7/2014	16:21.9
1805	BenD01	-122.1319564	38.0341107	8.80000019	8.82699966	642.7410278	17.62699986	-122.1319427	38.03411885	8.48799992	8.82699966	642.8579712	17.31499958	8/7/2014	16:22.0
1806	BenD01	-122.131957	38.03411137	8.80000019	8.84300041	642.7579956	17.6430006	-122.1319434	38.03411955	8.53899956	8.84300041	642.8739624	17.38199997	8/7/2014	16:22.1
1807	BenD01	-122.1319577	38.03411206	8.80000019	8.82699966	642.802002	17.62699986	-122.1319441	38.03412024	8.48799992	8.82699966	642.8849487	17.31499958	8/7/2014	16:22.2
1808	BenD01	-122.131958	38.03411237	8.76500034	8.85299969	642.7410278	17.61800003	-122.1319444	38.03412054	8.48799992	8.85299969	642.8739624	17.3409996	8/7/2014	16:22.3
1809	BenD01	-122.131959	38.03411341	8.76500034	8.85299969	642.736023	17.61800003	-122.1319454	38.03412158	8.48799992	8.85299969	642.8739624	17.3409996	8/7/2014	16:22.4
1810	BenD01	-122.1319596	38.0341141	8.76500034	8.88399982	642.7420044	17.64900017	-122.131946	38.03412229	8.45400047	8.88399982	642.8590088	17.3380003	8/7/2014	16:22.5
1811	BenD01	-122.1319603	38.03411479	8.76500034	8.875	642.7620239	17.64000034	-122.1319467	38.03412299	8.45400047	8.875	642.8999634	17.32900047	8/7/2014	16:22.6
1812	BenD01	-122.1319606	38.03411515	8.76500034	8.89700031	642.7449951	17.66200066	-122.131947	38.03412334	8.45400047	8.89700031	642.855957	17.35100079	8/7/2014	16:22.7
1813	BenD01	-122.1319616	38.03411618	8.76500034	8.89700031	642.7620239	17.66200066	-122.1319481	38.03412439	8.45400047	8.89700031	642.8839722	17.35100079	8/7/2014	16:22.8
1814	BenD01	-122.1319623	38.03411685	8.76500034	8.90600014	642.7620239	17.67100048	-122.1319487	38.03412508	8.45400047	8.90600014	642.8779907	17.36000061	8/7/2014	16:22.9
1815	BenD01	-122.1319632	38.03411783	8.73099995	8.94400024	642.7449951	17.67500019	-122.1319497	38.03412605	8.40299988	8.94400024	642.881958	17.34700012	8/7/2014	16:23.0
1816	BenD01	-122.1319636	38.0341182	8.76500034	8.92800045	642.7399902	17.69300079	-122.13195	38.03412642	8.40299988	8.92800045	642.855957	17.33100033	8/7/2014	16:23.1
1817	BenD01	-122.1319645	38.03411917	8.73099995	8.92800045	642.7009888	17.6590004	-122.131951	38.03412742	8.40299988	8.92800045	642.8779907	17.33100033	8/7/2014	16:23.2
1818	BenD01	-122.1319652	38.03411985	8.73099995	8.93799973	642.7189941	17.66899967	-122.1319517	38.03412809	8.40299988	8.93799973	642.8349609	17.3409996	8/7/2014	16:23.3
1819	BenD01	-122.1319658	38.03412041	8.64599991	8.96000004	642.7050171	17.60599995	-122.1319522	38.03412868	8.36900043	8.96000004	642.881958	17.32900047	8/7/2014	16:23.4
1820	BenD01	-122.1319661	38.03412077	8.64599991	8.96000004	642.677002	17.60599995	-122.1319526	38.03412901	8.40299988	8.96000004	642.8379517	17.36299992	8/7/2014	16:23.5
1821	BenD01	-122.131967	38.03412171	8.59399986	8.95400047	642.677002	17.54800034	-122.1319535	38.03412999	8.36900043	8.95400047	642.8379517	17.32300091	8/7/2014	16:23.6
1822	BenD01	-122.1319677	38.03412238	8.59399986	9.00699997	642.6829834	17.60099983	-122.1319542	38.03413066	8.36900043	9.00699997	642.8379517	17.3760004	8/7/2014	16:23.7
1823	BenD01	-122.1319683	38.03412306	8.59399986	8.96000004	642.611023	17.5539999	-122.1319548	38.03413132	8.36900043	8.96000004	642.7940064	17.32900047	8/7/2014	16:23.8
1824	BenD01	-122.1319687	38.03412345	8.64599991	8.96000004	642.6160278	17.60599995	-122.1319552	38.03413173	8.40299988	8.96000004	642.7940064	17.36299992	8/7/2014	16:23.9
1825	BenD01	-122.1319699	38.03412467	8.59399986	8.97599983	642.611023	17.56999969	-122.1319564	38.03413297	8.36900043	8.97599983	642.7719727	17.34500027	8/7/2014	16:24.0
1826	BenD01	-122.1319705	38.03412533	8.59399986	8.97599983	642.5670166	17.56999969	-122.1319571	38.03413362	8.36900043	8.97599983	642.7719727	17.34500027	8/7/2014	16:24.1
1827	BenD01	-122.1319712	38.03412596	8.59399986	8.98200035	642.5900269	17.57600021	-122.1319577	38.03413428	8.33600044	8.98200035	642.7509766	17.31800079	8/7/2014	16:24.2
1828	BenD01	-122.1319715	38.03412628	8.59399986	8.99199963	642.5759888	17.58599949	-122.131958	38.0341346	8.33600044	8.99199963	642.7319946	17.32800007	8/7/2014	16:24.3
1829	BenD01	-122.1319724	38.03412722	8.56000042	9.01399994	642.5930176	17.57400036	-122.131959	38.03413556	8.33600044	9.01399994	642.7539673	17.35000038	8/7/2014	16:24.4
1830	BenD01	-122.1319731	38.03412792	8.59399986	9.02000046	642.5980225	17.61400032	-122.1319596	38.03413625	8.33600044	9.02000046	642.776001	17.3560009	8/7/2014	16:24.5
1831	BenD01	-122.1319737	38.03412852	8.56000042	8.99800014	642.5930176	17.55800056	-122.1319603	38.03413685	8.33600044	8.99800014	642.7539673	17.33400059	8/7/2014	16:24.6
1832	BenD01	-122.1319741	38.03412889	8.59399986	9.06099987	642.5709839	17.65499973	-122.1319606	38.03413722	8.33600044	9.06099987	642.7539673	17.39700031	8/7/2014	16:24.7
1833	BenD01	-122.1319749	38.03412976	8.50899982	9.02900028	642.5759888	17.53800011	-122.1319615	38.03413809	8.28499985	9.02900028	642.7539673	17.31400013	8/7/2014	16:24.8
1834	BenD01	-122.1319755	38.03413034	8.47500038	9.04500008	642.5930176	17.52000046	-122.1319621	38.03413869	8.33600044	9.04500008	642.7810059	17.38100052	8/7/2014	16:24.9
1835	BenD01	-122.1319765	38.0341313	8.47500038	9.01399994	642.5939941	17.48900032	-122.1319631	38.03413965	8.28499985	9.01399994	642.7489624	17.29899979	8/7/2014	16:25.0
1836	BenD01	-122.1319768	38.03413162	8.47500038	9.04500008	642.5800171	17.52000046	-122.1319634	38.03413999	8.33600044	9.04500008	642.7579956	17.38100052	8/7/2014	16:25.1
1837	BenD01	-122.1319778	38.0341326	8.47500038	9.06099987	642.5750122	17.53600025	-122.1319644	38.03414096	8.33600044	9.06099987	642.7409668	17.39700031	8/7/2014	16:25.2
1838	BenD01	-122.1319784	38.03413324	8.47500038	9.03600025	642.5750122	17.51100063	-122.131965	38.03414162	8.33600044	9.03600025	642.7129517	17.37200069	8/7/2014	16:25.3
1839	BenD01	-122.1319791	38.03413391	8.47500038	9.06099987	642.5360107	17.53600025	-122.1319657	38.03414228	8.28499985	9.06099987	642.7579956	17.34599972	8/7/2014	16:25.4
1840	BenD01	-122.1319794	38.03413423	8.47500038	9.06099987	642.5310059	17.53600025	-122.131966	38.03414261	8.28499985	9.06099987	642.657959	17.34599972	8/7/2014	16:25.5
1841	BenD01	-122.1319804	38.0341352	8.47500038	9.04500008	642.5800171	17.52000046	-122.131967	38.03414361	8.28499985	9.04500008	642.7359619	17.32999992	8/7/2014	16:25.6
1842	BenD01	-122.131981	38.03413586	8.47500038	9.03600025	642.5750122	17.51100063	-122.1319677	38.03414425	8.28499985	9.03600025	642.7189941	17.3210001	8/7/2014	16:25.7
1843	BenD01	-122.1319816	38.03413646	8.43999958	9.04500008	642.5969849	17.48499966	-122.1319682	38.03414487	8.2510004	9.04500008	642.7359619	17.29600048	8/7/2014	16:25.8
1844	BenD01	-122.131982	38.03413682	8.47500038	9.05200005	642.6019898	17.52700043	-122.1319686	38.03414522	8.28499985	9.05200005	642.7359619	17.33699989	8/7/2014	16:25.9
1845	BenD01	-122.1319832	38.03413804	8.43999958	9.06099987	642.6229858	17.50099945	-122.1319699	38.03414646	8.28499985	9.06099987	642.7839966	17.34599972	8/7/2014	16:26.0
1846	BenD01	-122.1319839	38.03413868	8.43999958	9.03600025	642.6450195	17.47599983	-122.1319705	38.0341471	8.28499985	9.03600025	642.7669678	17.3210001	8/7/2014	16:26.1
1847	BenD01	-122.1319845	38.03413932	8.43999958	9.03600025	642.6279907	17.47599983	-122.1319712	38.03414774	8.2510004	9.03600025	642.7559815	17.28700066	8/7/2014	16:26.2
1848	BenD01	-122.1319849	38.03413965	8.47500038	9.04500008	642.6229858	17.52000046	-122.1319715	38.03414809	8.2510004	9.04500008	642.7279663	17.29600048	8/7/2014	16:26.3
1849	BenD01	-122.1319858	38.03414058	8.43999958	9.05200005	642.6010132	17.49199963	-122.1319725	38.03414902	8.2510004	9.05200005	642.7399902	17.30300045	8/7/2014	16:26.4
1850	BenD01	-122.1319864	38.03414122	8.43999958	9.04500008	642.5839844	17.48499966	-122.1319731	38.03414965	8.2510004	9.04500008	642.7229614	17.29600048	8/7/2014	16:26.5
1851	BenD01	-122.1319871	38.03414185	8.43999958	9.04500008	642.6229858	17.48499966	-122.1319737	38.03415029	8.2510004	9.04500008	642.7399902	17.29600048	8/7/2014	16:26.6
1852	BenD01	-122.1319874	38.03414216	8.43999958	9.04500008	642.6229858	17.48499966	-122.1319741	38.03415063	8.2510004	9.04500008	642.7399902	17.29600048	8/7/2014	16:26.7
1853	BenD01	-122.1319883	38.03414304	8.38899994	9.04500008	642.651001	17.43400002	-122.131975	38.03415152	8.2510004	9.04500008	642.7229614	17.29600048	8/7/2014	16:26.8
1854	BenD01	-122.131989	38.03414373	8.43999958	9.04500008	642.6270142	17.48499966	-122.1319757	38.03415221	8.2510004	9.04500008	642.7879639	17.29600048	8/7/2014	16:26.9
1855	BenD01	-122.1319899	38.03414466	8.43999958	9.06099987	642.632019	17.50099945	-122.1319766	38.03415313	8.19999981	9.06099987	642.7439575	17.26099968	8/7/2014	16:27.0
1856	BenD01	-122.1319902	38.03414496	8.43999958	9.04500008	642.6929932	17.48499966	-122.1319769	38.03415345	8.2510004	9.04500008	642.776001	17.29600048	8/7/2014	16:27.1
1857	BenD01	-122.1319912	38.0341459	8.43999958	9.07699966	642.6710205	17.51699924	-122.1319779	38.03415439	8.19999981	9.07699966	642.8319702	17.27699947	8/7/2014	16:27.2
1858	BenD01	-122.1319918	38.03414652	8.43999958	9.02900028	642.677002	17.46899986	-122.1319785	38.03415503	8.2510004	9.02900028	642.7859497	17.28000069	8/7/2014	16:27.3
1859	BenD01	-122.1319924	38.03414709	8.38899994	9.08300018	642.6929932	17.47200012	-122.1319791	38.0341556	8.19999981	9.08300018	642.7879639	17.28299999	8/7/2014	16:27.4
1860	BenD01	-122.1319928	38.03414746	8.43999958	9.03600025	642.677002	17.47599983	-122.1319795	38.03415597	8.2510004	9.03600025	642.7879639	17.28700066	8/7/2014	16:27.5
1861	BenD01	-122.1319937	38.03414835	8.38899994	9.04500008	642.6710205	17.43400002	-122.1319804	38.03415686	8.19999981	9.04500008	642.7879639	17.24499989	8/7/2014	16:27.6
1862	BenD01	-122.1319944	38.03414902	8.43999958	9.04500008	642.6749878	17.48499966	-122.1319811	38.03415755	8.19999981	9.04500008	642.7919922	17.24499989	8/7/2014	16:27.7
1863	BenD01	-122.131995	38.03414957	8.38899994	9.04500008	642.7030029	17.43400002	-122.1319817	38.0341581	8.19999981	9.04500008	642.7919922	17.24499989	8/7/2014	16:27.8
1864	BenD01	-122.1319953	38.03414994	8.43999958	9.04500008	642.6970215	17.48499966	-122.1319821	38.03415847	8.19999981	9.04500008	642.8139648	17.24499989	8/7/2014	16:27.9
1865	BenD01	-122.1319965	38.03415108	8.38899994	9.06099987	642.7470093	17.44999981	-122.1319833	38.03415962	8.19999981	9.06099987	642.8359985	17.26099968	8/7/2014	16:28.0
1866	BenD01	-122.1319971	38.03415168	8.38899994	9.05200005	642.7420044	17.44099998	-122.1319839	38.03416023	8.19999981	9.05200005	642.8629761	17.25199986	8/7/2014	16:28.1
1867	BenD01	-122.1319978	38.03415228	8.38899994	9.06700039	642.7639771	17.45600033	-122.1319845	38.03416085	8.16600037	9.06700039	642.8359985	17.23300076	8/7/2014	16:28.2
1868	BenD01	-122.1319981	38.03415258	8.38899994	9.06099987	642.7249756	17.44999981	-122.1319848	38.03416115	8.19999981	9.06099987	642.8579712	17.26099968	8/7/2014	16:28.3
1869	BenD01	-122.131999	38.03415344	8.35499954	9.06099987	642.7860107	17.41599941	-122.1319857	38.03416202	8.16600037	9.06099987	642.8529663	17.22700024	8/7/2014	16:28.4
1870	BenD01	-122.1319996	38.03415407	8.38899994	9.05200005	642.7249756	17.44099998	-122.1319864	38.03416266	8.19999981	9.05200005	642.8410034	17.25199986	8/7/2014	16:28.5
1871	BenD01	-122.1319999	38.03415438	8.38899994	9.06099987	642.7449951	17.44999981	-122.1319867	38.03416296	8.16600037	9.06099987	642.8779907	17.22700024	8/7/2014	16:28.6
1872	BenD01	-122.1320006	38.03415498	8.38899994	9.07699966	642.7680054	17.4659996	-122.1319873	38.03416356	8.16600037	9.07699966	642.8670044	17.24300003	8/7/2014	16:28.7
1873	BenD01	-122.1320015	38.03415587	8.38899994	9.07699966	642.7509766	17.4659996	-122.1319883	38.03416446	8.16600037	9.07699966	642.8619995	17.24300003	8/7/2014	16:28.8
1874	BenD01	-122.1320021	38.03415645	8.38899994	9.08300018	642.7459717	17.47200012	-122.1319889	38.03416505	8.19999981	9.08300018	642.8619995	17.28299999	8/7/2014	16:28.9
1875	BenD01	-122.1320026	38.03415698	8.35499954	9.06099987	642.7509766	17.41599941	-122.1319895	38.0341656	8.16600037	9.06099987	642.8789673	17.22700024	8/7/2014	16:29.0
1876	BenD01	-122.1320033	38.0341576	8.38899994	9.06099987	642.7459717	17.44999981	-122.1319901	38.03416624	8.16600037	9.06099987	642.8449707	17.22700024	8/7/2014	16:29.1
1877	BenD01	-122.1320042	38.03415846	8.35499954	9.07699966	642.7730103	17.43199921	-122.131991	38.03416707	8.16600037	9.07699966	642.8619995	17.24300003	8/7/2014	16:29.2
1878	BenD01	-122.1320048	38.03415908	8.38899994	9.06700039	642.789978	17.45600033	-122.1319917	38.03416771	8.16600037	9.06700039	642.9060059	17.23300076	8/7/2014	16:29.3
1879	BenD01	-122.1320051	38.03415934	8.35499954	9.06700039	642.7930298	17.42199993	-122.131992	38.03416798	8.11600018	9.06700039	642.9089966	17.18300056	8/7/2014	16:29.4
1880	BenD01	-122.1320057	38.03415993	8.35499954	9.08300018	642.8209839	17.43799973	-122.1319926	38.03416856	8.16600037	9.08300018	642.9159546	17.24900055	8/7/2014	16:29.5
1881	BenD01	-122.1320067	38.0341608	8.35499954	9.09000015	642.815979	17.44499969	-122.1319935	38.03416945	8.11600018	9.09000015	642.9099731	17.20600033	8/7/2014	16:29.6
1882	BenD01	-122.1320073	38.03416138	8.35499954	9.09899998	642.8209839	17.45399952	-122.1319941	38.03417004	8.16600037	9.09899998	642.8939819	17.26500034	8/7/2014	16:29.7
1883	BenD01	-122.1320076	38.03416167	8.35499954	9.08300018	642.815979	17.43799973	-122.1319945	38.03417034	8.11600018	9.08300018	642.9099731	17.19900036	8/7/2014	16:29.8
1884	BenD01	-122.1320082	38.03416225	8.35499954	9.07699966	642.7990112	17.43199921	-122.1319951	38.0341709	8.11600018	9.07699966	642.9320068	17.19299984	8/7/2014	16:29.9
1885	BenD01	-122.1320093	38.03416332	8.30200005	9.06700039	642.815979	17.36900043	-122.1319962	38.03417199	8.11499977	9.06700039	642.8709717	17.18200016	8/7/2014	16:30.0
1886	BenD01	-122.13201	38.03416394	8.35400009	9.06700039	642.7940064	17.42100048	-122.1319969	38.03417263	8.16499996	9.06700039	642.8880005	17.23200035	8/7/2014	16:30.1
1887	BenD01	-122.1320102	38.03416415	8.30200005	9.09899998	642.8430176	17.40100002	-122.1319971	38.03417284	8.11499977	9.09899998	642.8880005	17.21399975	8/7/2014	16:30.2
1888	BenD01	-122.1320109	38.03416477	8.35400009	9.08300018	642.7750244	17.43700027	-122.1319978	38.03417348	8.11499977	9.08300018	642.8800049	17.19799995	8/7/2014	16:30.3
1889	BenD01	-122.1320117	38.03416555	8.30200005	9.08300018	642.8460083	17.38500023	-122.1319986	38.03417426	8.11499977	9.08300018	642.8909912	17.19799995	8/7/2014	16:30.4
1890	BenD01	-122.1320123	38.03416612	8.30200005	9.07699966	642.8629761	17.37899971	-122.1319992	38.03417483	8.11499977	9.07699966	642.8739624	17.19199944	8/7/2014	16:30.5
1891	BenD01	-122.1320126	38.0341664	8.30200005	9.06700039	642.8690186	17.36900043	-122.1319995	38.03417511	8.11499977	9.06700039	642.8689575	17.18200016	8/7/2014	16:30.6
1892	BenD01	-122.1320132	38.03416695	8.30200005	9.06700039	642.8410034	17.36900043	-122.1320001	38.03417568	8.11499977	9.06700039	642.8909912	17.18200016	8/7/2014	16:30.7
1893	BenD01	-122.1320141	38.03416779	8.30200005	9.06099987	642.9130249	17.36299992	-122.132001	38.03417653	8.11499977	9.06099987	642.8969727	17.17599964	8/7/2014	16:30.8
1894	BenD01	-122.1320147	38.03416834	8.30200005	9.07699966	642.90802	17.37899971	-122.1320016	38.03417708	8.11499977	9.07699966	642.9129639	17.19199944	8/7/2014	16:30.9
1895	BenD01	-122.1320153	38.03416891	8.30200005	9.07699966	642.8850098	17.37899971	-122.1320022	38.03417765	8.11499977	9.07699966	642.9129639	17.19199944	8/7/2014	16:31.0
1896	BenD01	-122.1320159	38.03416946	8.30200005	9.06099987	642.8909912	17.36299992	-122.1320028	38.0341782	8.11499977	9.06099987	642.9239502	17.17599964	8/7/2014	16:31.1
1897	BenD01	-122.1320168	38.03417031	8.30200005	9.07699966	642.9119873	17.37899971	-122.1320038	38.03417907	8.11499977	9.07699966	642.8949585	17.19199944	8/7/2014	16:31.2
1898	BenD01	-122.1320174	38.03417088	8.30200005	9.06099987	642.8950195	17.36299992	-122.1320044	38.03417963	8.11499977	9.06099987	642.9229736	17.17599964	8/7/2014	16:31.3
1899	BenD01	-122.1320177	38.03417116	8.30200005	9.05200005	642.8889771	17.35400009	-122.1320047	38.03417992	8.11499977	9.05200005	642.8949585	17.16699982	8/7/2014	16:31.4
1900	BenD01	-122.1320183	38.03417173	8.30200005	9.03600025	642.9390259	17.3380003	-122.1320053	38.0341805	8.11499977	9.03600025	642.9169922	17.15100002	8/7/2014	16:31.5
1901	BenD01	-122.1320192	38.0341726	8.30200005	9.04500008	642.8889771	17.34700012	-122.1320063	38.03418137	8.11499977	9.04500008	642.901001	17.15999985	8/7/2014	16:31.6
1902	BenD01	-122.1320199	38.03417316	8.30200005	9.06099987	642.9390259	17.36299992	-122.1320069	38.03418196	8.11499977	9.06099987	642.8939819	17.17599964	8/7/2014	16:31.7
1903	BenD01	-122.1320202	38.03417345	8.30200005	9.04500008	642.9559937	17.34700012	-122.1320072	38.03418222	8.11499977	9.04500008	642.8949585	17.15999985	8/7/2014	16:31.8
1904	BenD01	-122.1320208	38.03417402	8.30200005	9.08300018	642.9609985	17.38500023	-122.1320078	38.03418281	8.11499977	9.08300018	642.9169922	17.19799995	8/7/2014	16:31.9
1905	BenD01	-122.132022	38.03417513	8.30200005	9.05200005	642.9379883	17.35400009	-122.132009	38.03418395	8.11499977	9.05200005	642.9209595	17.16699982	8/7/2014	16:32.0
1906	BenD01	-122.1320226	38.0341757	8.30200005	9.08300018	642.9650269	17.38500023	-122.1320096	38.0341845	8.11499977	9.08300018	642.8989868	17.19799995	8/7/2014	16:32.1
1907	BenD01	-122.1320229	38.03417593	8.26799965	9.06700039	642.9379883	17.33500004	-122.1320099	38.03418474	8.08100033	9.06700039	642.8989868	17.14800072	8/7/2014	16:32.2
1908	BenD01	-122.1320235	38.03417655	8.30200005	9.06099987	642.9160156	17.36299992	-122.1320106	38.03418537	8.11499977	9.06099987	642.8989868	17.17599964	8/7/2014	16:32.3
1909	BenD01	-122.1320244	38.03417735	8.26799965	9.06099987	642.8989868	17.32899952	-122.1320114	38.03418618	8.11499977	9.06099987	642.8989868	17.17599964	8/7/2014	16:32.4
1910	BenD01	-122.1320251	38.03417797	8.30200005	9.04500008	642.8709717	17.34700012	-122.1320121	38.03418679	8.11499977	9.04500008	642.8379517	17.15999985	8/7/2014	16:32.5
1911	BenD01	-122.1320253	38.0341782	8.26799965	9.06099987	642.8540039	17.32899952	-122.1320124	38.03418703	8.08100033	9.06099987	642.8499756	17.1420002	8/7/2014	16:32.6
1912	BenD01	-122.1320259	38.03417877	8.26799965	9.06700039	642.848999	17.33500004	-122.132013	38.03418762	8.11499977	9.06700039	642.8330078	17.18200016	8/7/2014	16:32.7
1913	BenD01	-122.1320269	38.03417961	8.26799965	9.04500008	642.8109741	17.31299973	-122.1320139	38.03418845	8.11499977	9.04500008	642.8119507	17.15999985	8/7/2014	16:32.8
1914	BenD01	-122.1320275	38.03418017	8.26799965	9.03600025	642.8969727	17.3039999	-122.1320146	38.034189	8.11499977	9.03600025	642.8859863	17.15100002	8/7/2014	16:32.9
1915	BenD01	-122.1320281	38.03418072	8.26799965	9.03600025	642.9030151	17.3039999	-122.1320151	38.03418955	8.11499977	9.03600025	642.8759766	17.15100002	8/7/2014	16:33.0
1916	BenD01	-122.1320287	38.03418127	8.26799965	9.02900028	642.8969727	17.29699993	-122.1320158	38.03419012	8.11499977	9.02900028	642.9249878	17.14400005	8/7/2014	16:33.1
1917	BenD01	-122.1320296	38.03418211	8.26799965	9.02900028	642.9249878	17.29699993	-122.1320167	38.03419096	8.11499977	9.02900028	642.9249878	17.14400005	8/7/2014	16:33.2
1918	BenD01	-122.1320302	38.03418269	8.30200005	9.04500008	642.8969727	17.34700012	-122.1320173	38.03419156	8.11499977	9.04500008	642.8859863	17.15999985	8/7/2014	16:33.3
1919	BenD01	-122.1320305	38.03418292	8.26799965	9.03600025	642.875	17.3039999	-122.1320176	38.03419179	8.11499977	9.03600025	642.9029541	17.15100002	8/7/2014	16:33.4
1920	BenD01	-122.1320311	38.03418349	8.26799965	9.02000046	642.9030151	17.28800011	-122.1320182	38.03419236	8.16499996	9.02000046	642.9029541	17.18500042	8/7/2014	16:33.5
1921	BenD01	-122.132032	38.03418433	8.26799965	9.02000046	642.875	17.28800011	-122.1320192	38.03419321	8.11499977	9.02000046	642.9249878	17.13500023	8/7/2014	16:33.6
1922	BenD01	-122.1320327	38.03418488	8.26799965	9.00699997	642.9039917	17.27499962	-122.1320197	38.03419376	8.16499996	9.00699997	642.881958	17.17199993	8/7/2014	16:33.7
1923	BenD01	-122.132033	38.03418516	8.26799965	9.02000046	642.8790283	17.28800011	-122.1320201	38.03419404	8.11499977	9.02000046	642.9129639	17.13500023	8/7/2014	16:33.8
1924	BenD01	-122.1320336	38.03418573	8.26799965	9.00699997	642.9069824	17.27499962	-122.1320207	38.03419459	8.16499996	9.00699997	642.8849487	17.17199993	8/7/2014	16:33.9
1925	BenD01	-122.1320348	38.03418683	8.26799965	9.00699997	642.835022	17.27499962	-122.1320219	38.03419571	8.11499977	9.00699997	642.867981	17.12199974	8/7/2014	16:34.0
1926	BenD01	-122.1320354	38.0341874	8.26799965	9.00699997	642.8850098	17.27499962	-122.1320225	38.03419628	8.16499996	9.00699997	642.8629761	17.17199993	8/7/2014	16:34.1
1927	BenD01	-122.1320357	38.03418766	8.26799965	8.97599983	642.835022	17.24399948	-122.1320229	38.03419656	8.11499977	8.97599983	642.8849487	17.0909996	8/7/2014	16:34.2
1928	BenD01	-122.1320364	38.03418825	8.26799965	9.01399994	642.8179932	17.28199959	-122.1320235	38.03419713	8.16499996	9.01399994	642.8289795	17.1789999	8/7/2014	16:34.3
1929	BenD01	-122.1320373	38.0341891	8.26799965	8.96000004	642.8129883	17.22799969	-122.1320244	38.034198	8.16499996	8.96000004	642.8410034	17.125	8/7/2014	16:34.4
1930	BenD01	-122.1320379	38.03418969	8.26799965	8.96000004	642.8129883	17.22799969	-122.1320251	38.03419859	8.16499996	8.96000004	642.8410034	17.125	8/7/2014	16:34.5
1931	BenD01	-122.1320382	38.03418997	8.26799965	8.96000004	642.8400269	17.22799969	-122.1320254	38.03419887	8.16499996	8.96000004	642.8410034	17.125	8/7/2014	16:34.6
1932	BenD01	-122.1320389	38.03419057	8.30200005	8.95400047	642.8170166	17.25600052	-122.1320261	38.03419947	8.19900036	8.95400047	642.8229981	17.15300083	8/7/2014	16:34.7
1933	BenD01	-122.1320399	38.03419141	8.26799965	8.93799973	642.8220215	17.20599937	-122.132027	38.03420031	8.16499996	8.93799973	642.8280029	17.10299969	8/7/2014	16:34.8
1934	BenD01	-122.1320405	38.03419198	8.26799965	8.93799973	642.8389893	17.20599937	-122.1320276	38.03420088	8.16499996	8.93799973	642.8229981	17.10299969	8/7/2014	16:34.9
1935	BenD01	-122.1320411	38.03419253	8.26799965	8.91300011	642.8220215	17.18099976	-122.1320282	38.03420144	8.16499996	8.91300011	642.8449707	17.07800007	8/7/2014	16:35.0
1936	BenD01	-122.1320417	38.03419309	8.26799965	8.91300011	642.861023	17.18099976	-122.1320289	38.03420201	8.16499996	8.91300011	642.8330078	17.07800007	8/7/2014	16:35.1
1937	BenD01	-122.1320427	38.03419395	8.26799965	8.88399982	642.8829956	17.15199947	-122.1320298	38.03420286	8.19900036	8.88399982	642.8449707	17.08300018	8/7/2014	16:35.2
1938	BenD01	-122.1320433	38.03419451	8.26799965	8.88399982	642.8439941	17.15199947	-122.1320305	38.03420343	8.19900036	8.88399982	642.7789917	17.08300018	8/7/2014	16:35.3
1939	BenD01	-122.1320436	38.0341948	8.26799965	8.86800003	642.861023	17.13599968	-122.1320308	38.03420372	8.16499996	8.86800003	642.8059692	17.03299999	8/7/2014	16:35.4
1940	BenD01	-122.1320443	38.03419538	8.26799965	8.85900021	642.8259888	17.12699986	-122.1320314	38.0342043	8.19900036	8.85900021	642.7599487	17.05800056	8/7/2014	16:35.5
1941	BenD01	-122.1320452	38.03419624	8.26799965	8.89000034	642.8209839	17.15799999	-122.1320324	38.03420517	8.19900036	8.89000034	642.7219849	17.0890007	8/7/2014	16:35.6
1942	BenD01	-122.1320459	38.0341968	8.26799965	8.82699966	642.7769775	17.09499931	-122.132033	38.03420574	8.19900036	8.82699966	642.6939697	17.02600002	8/7/2014	16:35.7
1943	BenD01	-122.1320462	38.03419711	8.26799965	8.8210001	642.7819824	17.08899975	-122.1320334	38.03420602	8.19900036	8.8210001	642.6719971	17.02000046	8/7/2014	16:35.8
1944	BenD01	-122.1320468	38.03419767	8.26799965	8.81499958	642.7319946	17.08299923	-122.132034	38.03420661	8.19900036	8.81499958	642.6329956	17.01399994	8/7/2014	16:35.9
1945	BenD01	-122.1320481	38.03419883	8.26799965	8.81499958	642.7600098	17.08299923	-122.1320353	38.03420776	8.19900036	8.81499958	642.6259766	17.01399994	8/7/2014	16:36.0
1946	BenD01	-122.1320488	38.03419941	8.26799965	8.77400017	642.710022	17.04199982	-122.1320359	38.03420837	8.19900036	8.77400017	642.5830078	16.97300053	8/7/2014	16:36.1
1947	BenD01	-122.1320491	38.03419971	8.26799965	8.7670002	642.7379761	17.03499985	-122.1320363	38.03420867	8.19900036	8.7670002	642.5780029	16.96600056	8/7/2014	16:36.2
1948	BenD01	-122.1320498	38.03420035	8.30200005	8.73600006	642.6660156	17.03800011	-122.132037	38.03420929	8.19900036	8.73600006	642.5669556	16.93500042	8/7/2014	16:36.3
1949	BenD01	-122.1320508	38.03420122	8.26799965	8.72900009	642.7139893	16.99699974	-122.132038	38.03421018	8.19900036	8.72900009	642.5379639	16.92800045	8/7/2014	16:36.4
1950	BenD01	-122.1320515	38.03420184	8.26799965	8.72000027	642.6530151	16.98799992	-122.1320386	38.03421078	8.25	8.72000027	642.5269775	16.97000027	8/7/2014	16:36.5
1951	BenD01	-122.1320518	38.03420215	8.26799965	8.69799995	642.6920166	16.9659996	-122.132039	38.03421108	8.19900036	8.69799995	642.5159912	16.89700031	8/7/2014	16:36.6
1952	BenD01	-122.1320525	38.03420278	8.30200005	8.69099998	642.6699829	16.99300003	-122.1320397	38.03421174	8.25	8.69099998	642.4989624	16.94099998	8/7/2014	16:36.7
1953	BenD01	-122.1320535	38.03420365	8.26799965	8.67599964	642.6309815	16.94399929	-122.1320407	38.03421261	8.25	8.67599964	642.4719849	16.92599964	8/7/2014	16:36.8
1954	BenD01	-122.1320542	38.03420429	8.30200005	8.66600037	642.6259766	16.96800041	-122.1320414	38.03421325	8.25	8.66600037	642.4599609	16.91600037	8/7/2014	16:36.9
1955	BenD01	-122.1320548	38.03420484	8.26799965	8.67599964	642.5599976	16.94399929	-122.132042	38.0342138	8.25	8.67599964	642.3609619	16.92599964	8/7/2014	16:37.0
1956	BenD01	-122.1320555	38.03420548	8.30200005	8.67599964	642.5430298	16.97799969	-122.1320427	38.03421444	8.25	8.67599964	642.3659668	16.92599964	8/7/2014	16:37.1
1957	BenD01	-122.1320565	38.03420635	8.26799965	8.64400005	642.5369873	16.9119997	-122.1320437	38.03421529	8.25	8.64400005	642.3049927	16.89400005	8/7/2014	16:37.2
1958	BenD01	-122.1320572	38.03420699	8.30200005	8.63399982	642.5189819	16.93599987	-122.1320444	38.03421594	8.25	8.63399982	642.3209839	16.88399982	8/7/2014	16:37.3
1959	BenD01	-122.1320575	38.03420726	8.26799965	8.63399982	642.5020142	16.90199947	-122.1320447	38.03421619	8.25	8.63399982	642.2819824	16.88399982	8/7/2014	16:37.4
1960	BenD01	-122.1320582	38.03420788	8.26799965	8.63399982	642.4970093	16.90199947	-122.1320454	38.03421681	8.25	8.63399982	642.2379761	16.88399982	8/7/2014	16:37.5
1961	BenD01	-122.1320592	38.03420878	8.26799965	8.67599964	642.4310303	16.94399929	-122.1320464	38.03421772	8.25	8.67599964	642.2099609	16.92599964	8/7/2014	16:37.6
1962	BenD01	-122.1320599	38.03420942	8.30200005	8.65999985	642.4580078	16.96199989	-122.1320471	38.03421836	8.2840004	8.65999985	642.1989746	16.94400024	8/7/2014	16:37.7
1963	BenD01	-122.1320602	38.03420972	8.30200005	8.64999962	642.4530029	16.95199966	-122.1320475	38.03421868	8.25	8.64999962	642.1659546	16.89999962	8/7/2014	16:37.8
1964	BenD01	-122.1320609	38.03421033	8.30200005	8.63399982	642.4310303	16.93599987	-122.1320481	38.03421926	8.2840004	8.63399982	642.1489868	16.91800022	8/7/2014	16:37.9
1965	BenD01	-122.1320623	38.03421154	8.30200005	8.63399982	642.4580078	16.93599987	-122.1320495	38.03422049	8.2840004	8.63399982	642.1549683	16.91800022	8/7/2014	16:38.0
1966	BenD01	-122.132063	38.03421216	8.30200005	8.64400005	642.4790039	16.9460001	-122.1320502	38.03422111	8.2840004	8.64400005	642.1259766	16.92800045	8/7/2014	16:38.1
1967	BenD01	-122.1320633	38.03421246	8.30200005	8.63399982	642.4790039	16.93599987	-122.1320505	38.03422139	8.2840004	8.63399982	642.1090088	16.91800022	8/7/2014	16:38.2
1968	BenD01	-122.132064	38.0342131	8.30200005	8.64999962	642.4349976	16.95199966	-122.1320512	38.03422203	8.2840004	8.64999962	642.0749512	16.93400002	8/7/2014	16:38.3
1969	BenD01	-122.132065	38.03421404	8.30200005	8.68200016	642.4400024	16.98400021	-122.1320523	38.03422297	8.2840004	8.68200016	642.05896	16.96600056	8/7/2014	16:38.4
1970	BenD01	-122.1320658	38.03421466	8.30200005	8.66600037	642.3909912	16.96800041	-122.1320529	38.03422359	8.33500004	8.66600037	641.9759522	17.0010004	8/7/2014	16:38.5
1971	BenD01	-122.1320661	38.03421498	8.30200005	8.67599964	642.367981	16.97799969	-122.1320533	38.03422391	8.2840004	8.67599964	641.9819946	16.96000004	8/7/2014	16:38.6
1972	BenD01	-122.1320668	38.03421562	8.30200005	8.66600037	642.3239746	16.96800041	-122.132054	38.03422454	8.33500004	8.66600037	641.927002	17.0010004	8/7/2014	16:38.7
1973	BenD01	-122.1320679	38.03421656	8.30200005	8.74499989	642.3740234	17.04699993	-122.1320551	38.03422548	8.33500004	8.74499989	641.9369507	17.07999992	8/7/2014	16:38.8
1974	BenD01	-122.1320686	38.03421721	8.35400009	8.69799995	642.302002	17.05200005	-122.1320558	38.03422617	8.33500004	8.69799995	641.9539795	17.03299999	8/7/2014	16:38.9
1975	BenD01	-122.1320693	38.03421778	8.30200005	8.69799995	642.3270264	17	-122.1320564	38.03422672	8.2840004	8.69799995	641.9299927	16.98200035	8/7/2014	16:39.0
1976	BenD01	-122.1320699	38.0342184	8.30200005	8.69099998	642.2839966	16.99300003	-122.1320571	38.03422734	8.33500004	8.69099998	641.9029541	17.02600002	8/7/2014	16:39.1
1977	BenD01	-122.132071	38.03421934	8.30200005	8.69099998	642.2670288	16.99300003	-122.1320582	38.03422828	8.2840004	8.69099998	641.9089966	16.97500038	8/7/2014	16:39.2
1978	BenD01	-122.1320717	38.03421998	8.30200005	8.69099998	642.2399902	16.99300003	-122.1320589	38.03422892	8.33500004	8.69099998	641.8699951	17.02600002	8/7/2014	16:39.3
1979	BenD01	-122.132072	38.0342203	8.30200005	8.69099998	642.1959839	16.99300003	-122.1320592	38.03422924	8.33500004	8.69099998	641.8529663	17.02600002	8/7/2014	16:39.4
1980	BenD01	-122.1320728	38.03422094	8.30200005	8.69099998	642.2180176	16.99300003	-122.1320599	38.03422986	8.33500004	8.69099998	641.84198	17.02600002	8/7/2014	16:39.5
1981	BenD01	-122.1320738	38.03422188	8.30200005	8.70400047	642.1569824	17.00600052	-122.132061	38.03423082	8.33500004	8.70400047	641.8309937	17.03900051	8/7/2014	16:39.6
1982	BenD01	-122.1320746	38.03422257	8.35400009	8.67599964	642.151001	17.02999973	-122.1320617	38.03423151	8.33500004	8.67599964	641.776001	17.01099968	8/7/2014	16:39.7
1983	BenD01	-122.1320749	38.03422284	8.30200005	8.67599964	642.1290283	16.97799969	-122.1320621	38.03423178	8.33500004	8.67599964	641.8029785	17.01099968	8/7/2014	16:39.8
1984	BenD01	-122.1320756	38.03422353	8.35400009	8.65999985	642.132019	17.01399994	-122.1320628	38.03423247	8.36800003	8.65999985	641.75	17.02799988	8/7/2014	16:39.9
1985	BenD01	-122.132077	38.03422476	8.30200005	8.64999962	642.1099854	16.95199966	-122.1320641	38.03423368	8.36800003	8.64999962	641.7579956	17.01799965	8/7/2014	16:40.0
1986	BenD01	-122.1320777	38.0342254	8.30200005	8.65999985	642.0880127	16.96199989	-122.1320649	38.0342343	8.36800003	8.65999985	641.7349854	17.02799988	8/7/2014	16:40.1
1987	BenD01	-122.1320781	38.03422577	8.35400009	8.64999962	642.0440064	17.00399971	-122.1320653	38.03423469	8.36800003	8.64999962	641.6950073	17.01799965	8/7/2014	16:40.2
1988	BenD01	-122.1320789	38.03422643	8.35400009	8.64400005	642.0709839	16.99800014	-122.132066	38.03423533	8.36800003	8.64400005	641.7009888	17.01200008	8/7/2014	16:40.3
1989	BenD01	-122.1320799	38.0342274	8.35400009	8.65999985	642	17.01399994	-122.1320671	38.0342363	8.36800003	8.65999985	641.6239624	17.02799988	8/7/2014	16:40.4
1990	BenD01	-122.1320807	38.03422806	8.35400009	8.64999962	642	17.00399971	-122.1320678	38.03423698	8.36800003	8.64999962	641.5799561	17.01799965	8/7/2014	16:40.5
1991	BenD01	-122.132081	38.0342284	8.35400009	8.64400005	641.9550171	16.99800014	-122.1320682	38.0342373	8.36800003	8.64400005	641.5629883	17.01200008	8/7/2014	16:40.6
1992	BenD01	-122.1320818	38.03422909	8.38799953	8.63399982	641.9550171	17.02199936	-122.1320689	38.03423801	8.40200043	8.63399982	641.4969482	17.03600025	8/7/2014	16:40.7
1993	BenD01	-122.1320829	38.03423005	8.35400009	8.62800026	641.9370117	16.98200035	-122.13207	38.03423895	8.36800003	8.62800026	641.4729614	16.99600029	8/7/2014	16:40.8
1994	BenD01	-122.1320836	38.03423069	8.35400009	8.62800026	641.9370117	16.98200035	-122.1320707	38.03423959	8.40200043	8.62800026	641.4569702	17.03000069	8/7/2014	16:40.9
1995	BenD01	-122.1320843	38.03423134	8.35400009	8.62199974	641.914978	16.97599983	-122.1320714	38.03424024	8.40200043	8.62199974	641.4289551	17.02400017	8/7/2014	16:41.0
1996	BenD01	-122.132085	38.034232	8.35400009	8.61200047	641.9420166	16.96600056	-122.1320722	38.0342409	8.40200043	8.61200047	641.3899536	17.01400089	8/7/2014	16:41.1
1997	BenD01	-122.1320861	38.03423299	8.35400009	8.60599995	641.8709717	16.96000004	-122.1320733	38.03424189	8.40200043	8.60599995	641.4069824	17.00800037	8/7/2014	16:41.2
1998	BenD01	-122.1320869	38.0342337	8.38799953	8.62800026	641.848999	17.01599979	-122.1320741	38.03424259	8.40200043	8.62800026	641.3239746	17.03000069	8/7/2014	16:41.3
1999	BenD01	-122.1320872	38.034234	8.35400009	8.59700012	641.8270264	16.95100021	-122.1320744	38.03424289	8.40200043	8.59700012	641.2959595	16.99900055	8/7/2014	16:41.4
[truncated: 110,362 more rows]
