# Supplementary material for: Modeling Magnetic Fields from a DC Power Cable Buried Beneath San Francisco Bay Based on Empirical Measurements
Source: PLoS One. 2016 Feb 25;11(2):e0148543. doi: 10.1371/journal.pone.0148543 (PMC4767330; doi:10.1371/journal.pone.0148543)
Supplement: S1 File — Table A. BenD, Raw Data. Table B. BenS, Raw Data. Table C. RSRD, Raw Data. Table D. RSRS, Raw Data. Table E1. SPD, Raw Data1. Table E2. SPD, Raw Data2. Table F1. SPS, Raw Data1. Table F2. SPS, Raw Data2. (ZIP) [file pone.0148543.s001.zip › S1, Table B_Ben-S RawData.csv]

Record	Profile	Longitude1	Latitude1	Z1	ALT1	T1	Alt+Depth1	Longitude2	Latitude2	Z2	ALT2	T2	Alt+Depth2	DATE	TIME
1	BenS01	-122.1310716	38.03298459	1.54499996	18.10199928	533.7620239	19.64699924	-122.1310842	38.03297548	1.65600002	18.10199928	533.0655518	19.7579993	8/8/2014	55:27.0
2	BenS01	-122.131074	38.03298671	1.51100004	18.1079998	534.5339966	19.61899984	-122.1310867	38.03297759	1.43599999	18.1079998	533.7814941	19.54399979	8/8/2014	55:26.9
3	BenS01	-122.1310764	38.03298878	1.54499996	18.1079998	535.1719971	19.65299976	-122.1310891	38.03297971	1.57200003	18.1079998	534.49646	19.67999983	8/8/2014	55:26.8
4	BenS01	-122.1310788	38.03299088	1.54499996	18.11800003	535.8229981	19.66299999	-122.1310915	38.0329818	1.52100003	18.11800003	535.0925293	19.63900006	8/8/2014	55:26.7
5	BenS01	-122.1310812	38.03299296	1.54499996	18.15600014	536.3969727	19.70100009	-122.1310939	38.0329839	1.48699999	18.15600014	535.7105713	19.64300013	8/8/2014	55:26.6
6	BenS01	-122.1310836	38.03299502	1.54499996	18.17099953	536.992981	19.71599948	-122.1310963	38.03298597	1.69000006	18.17099953	536.2735596	19.86099958	8/8/2014	55:26.5
7	BenS01	-122.1310859	38.03299707	1.54499996	18.20299911	537.5670166	19.74799907	-122.1310986	38.03298805	1.74100006	18.20299911	536.8804932	19.94399917	8/8/2014	55:26.4
8	BenS01	-122.1310882	38.03299912	1.54499996	18.13999939	538.1069946	19.68499935	-122.131101	38.03299011	1.80900002	18.13999939	537.3885498	19.9489994	8/8/2014	55:26.3
9	BenS01	-122.1310905	38.03300114	1.51100004	18.13299942	538.6710205	19.64399946	-122.1311033	38.03299215	1.69000006	18.13299942	538.0064697	19.82299948	8/8/2014	55:26.2
10	BenS01	-122.1310928	38.03300315	1.51100004	18.14900017	539.3189697	19.66000021	-122.1311055	38.03299416	1.77499998	18.14900017	538.6115723	19.92400014	8/8/2014	55:26.1
11	BenS01	-122.1310961	38.03300611	1.54499996	18.13299942	539.8250122	19.67799938	-122.1311089	38.03299716	1.52100003	18.13299942	539.1834717	19.65399945	8/8/2014	55:26.0
12	BenS01	-122.1310983	38.03300812	1.51100004	18.13299942	540.3770142	19.64399946	-122.1311111	38.03299918	1.43599999	18.13299942	539.7235107	19.56899941	8/8/2014	55:25.9
13	BenS01	-122.1311006	38.0330101	1.54499996	18.12400055	540.9390259	19.66900051	-122.1311134	38.0330012	1.60599995	18.12400055	540.2645264	19.7300005	8/8/2014	55:25.8
14	BenS01	-122.1311028	38.03301214	1.51100004	18.22500038	541.4370117	19.73600042	-122.1311157	38.03300324	1.48699999	18.22500038	540.805542	19.71200037	8/8/2014	55:25.7
15	BenS01	-122.1311051	38.03301417	1.54499996	18.1079998	542.0209961	19.65299976	-122.1311179	38.03300529	1.74100006	18.1079998	541.3675537	19.84899986	8/8/2014	55:25.6
16	BenS01	-122.1311073	38.03301623	1.51100004	18.03899956	542.6170044	19.54999959	-122.1311202	38.03300734	1.52100003	18.03899956	542.0195313	19.55999959	8/8/2014	55:25.5
17	BenS01	-122.1311095	38.03301827	1.54499996	18.02599907	543.2579956	19.57099903	-122.1311225	38.0330094	1.48699999	18.02599907	542.6485596	19.51299906	8/8/2014	55:25.4
18	BenS01	-122.1311118	38.03302031	1.51100004	17.9470005	543.8839722	19.45800054	-122.1311247	38.03301148	1.60599995	17.9470005	543.2974854	19.55300045	8/8/2014	55:25.3
19	BenS01	-122.131114	38.03302231	1.54499996	17.9470005	544.5780029	19.49200046	-122.1311269	38.0330135	1.60599995	17.9470005	543.9355469	19.55300045	8/8/2014	55:25.2
20	BenS01	-122.1311162	38.03302434	1.51100004	17.97200012	545.1619873	19.48300016	-122.1311292	38.03301554	1.57200003	17.97200012	544.6204834	19.54400015	8/8/2014	55:25.1
21	BenS01	-122.1311194	38.03302734	1.54499996	17.9470005	545.8029785	19.49200046	-122.1311324	38.03301856	1.74100006	17.9470005	545.2155762	19.68800056	8/8/2014	55:25.0
22	BenS01	-122.1311216	38.03302936	1.51100004	17.84000015	546.4310303	19.35100019	-122.1311346	38.03302058	1.60599995	17.84000015	545.838501	19.4460001	8/8/2014	55:24.9
23	BenS01	-122.1311238	38.03303136	1.54499996	17.84600067	546.9949951	19.39100063	-122.1311368	38.03302262	1.80900002	17.84600067	546.4415283	19.65500069	8/8/2014	55:24.8
24	BenS01	-122.1311259	38.03303339	1.54499996	17.6779995	547.6450195	19.22299945	-122.131139	38.03302466	1.52100003	17.6779995	547.036499	19.19899952	8/8/2014	55:24.7
25	BenS01	-122.1311281	38.03303543	1.54499996	17.59900093	548.1970215	19.14400089	-122.1311412	38.0330267	1.65600002	17.59900093	547.6765137	19.25500095	8/8/2014	55:24.6
26	BenS01	-122.1311303	38.03303747	1.54499996	17.58399963	548.6589966	19.12899959	-122.1311434	38.03302878	1.74100006	17.58399963	548.1934815	19.32499969	8/8/2014	55:24.5
27	BenS01	-122.1311324	38.03303951	1.54499996	17.58399963	549.1870117	19.12899959	-122.1311455	38.03303084	1.60599995	17.58399963	548.6984863	19.18999958	8/8/2014	55:24.4
28	BenS01	-122.1311346	38.03304155	1.51100004	17.57699966	549.5720215	19.0879997	-122.1311477	38.0330329	1.69000006	17.57699966	549.1295166	19.26699972	8/8/2014	55:24.3
29	BenS01	-122.1311367	38.03304357	1.54499996	17.59300041	550.0700073	19.13800037	-122.1311499	38.03303494	1.69000006	17.59300041	549.6154785	19.28300047	8/8/2014	55:24.2
30	BenS01	-122.1311388	38.03304557	1.54499996	17.6779995	550.4559937	19.22299945	-122.131152	38.03303696	1.69000006	17.6779995	550.0665283	19.36799955	8/8/2014	55:24.1
31	BenS01	-122.131142	38.03304861	1.54499996	17.70100021	550.8309937	19.24600017	-122.1311552	38.03304001	1.80900002	17.70100021	550.4865723	19.51000023	8/8/2014	55:24.0
32	BenS01	-122.1311441	38.03305061	1.54499996	17.68499947	551.2949829	19.22999942	-122.1311573	38.03304203	1.52100003	17.68499947	550.9505615	19.20599949	8/8/2014	55:23.9
33	BenS01	-122.1311462	38.03305263	1.54499996	17.80800056	551.7579956	19.35300052	-122.1311594	38.03304407	1.74100006	17.80800056	551.4135742	19.54900062	8/8/2014	55:23.8
34	BenS01	-122.1311483	38.03305469	1.51100004	17.84000015	552.1190186	19.35100019	-122.1311616	38.03304615	1.57200003	17.84000015	551.8215332	19.41200018	8/8/2014	55:23.7
35	BenS01	-122.1311504	38.03305673	1.54499996	17.79199982	552.7260132	19.33699977	-122.1311637	38.03304819	1.69000006	17.79199982	552.357544	19.48199987	8/8/2014	55:23.6
36	BenS01	-122.1311525	38.03305879	1.54499996	17.70100021	553.177002	19.24600017	-122.1311658	38.03305026	1.60599995	17.70100021	552.8444824	19.30700016	8/8/2014	55:23.5
37	BenS01	-122.1311547	38.03306087	1.51100004	17.74799919	553.6409912	19.25899923	-122.131168	38.03305236	1.80900002	17.74799919	553.2965088	19.55699921	8/8/2014	55:23.4
38	BenS01	-122.1311568	38.0330629	1.51100004	17.65299988	554.2150269	19.16399992	-122.1311701	38.03305441	1.57200003	17.65299988	553.7824707	19.2249999	8/8/2014	55:23.3
39	BenS01	-122.1311588	38.03306494	1.54499996	17.65299988	554.6569824	19.19799984	-122.1311722	38.03305645	1.74100006	17.65299988	554.3024902	19.39399993	8/8/2014	55:23.2
40	BenS01	-122.1311609	38.03306697	1.51100004	17.22999954	555.1430054	18.74099958	-122.1311742	38.03305851	1.57200003	17.22999954	554.7635498	18.80199957	8/8/2014	55:23.1
41	BenS01	-122.1311639	38.03306996	1.54499996	17.1060009	555.6820068	18.65100086	-122.1311773	38.03306154	1.65600002	17.1060009	555.2614746	18.76200092	8/8/2014	55:23.0
42	BenS01	-122.131166	38.03307199	1.54499996	17.06900024	556.0570068	18.6140002	-122.1311794	38.03306356	1.60599995	17.06900024	555.6574707	18.67500019	8/8/2014	55:22.9
43	BenS01	-122.131168	38.03307401	1.51100004	17.03700066	556.5079956	18.54800069	-122.1311814	38.0330656	1.57200003	17.03700066	556.0725098	18.60900068	8/8/2014	55:22.8
44	BenS01	-122.1311701	38.03307605	1.51100004	17.03700066	556.9589844	18.54800069	-122.1311835	38.03306766	1.69000006	17.03700066	556.5164795	18.72700071	8/8/2014	55:22.7
45	BenS01	-122.1311721	38.03307809	1.54499996	17.05900002	557.3880005	18.60399997	-122.1311855	38.03306972	1.60599995	17.05900002	556.9675293	18.66499996	8/8/2014	55:22.6
46	BenS01	-122.1311742	38.03308014	1.54499996	17.01499939	557.8200073	18.55999935	-122.1311876	38.03307179	1.65600002	17.01499939	557.4215088	18.67099941	8/8/2014	55:22.5
47	BenS01	-122.1311762	38.0330822	1.54499996	17.03700066	558.3380127	18.58200061	-122.1311896	38.03307387	1.69000006	17.03700066	557.8825684	18.72700071	8/8/2014	55:22.4
48	BenS01	-122.1311782	38.03308426	1.54499996	17.00499916	558.7919922	18.54999912	-122.1311917	38.03307594	1.69000006	17.00499916	558.3365479	18.69499922	8/8/2014	55:22.3
49	BenS01	-122.1311803	38.03308633	1.54499996	16.97699928	559.2639771	18.52199924	-122.1311938	38.03307803	1.48699999	16.97699928	558.7774658	18.46399927	8/8/2014	55:22.2
50	BenS01	-122.1311823	38.03308841	1.51100004	16.96100044	559.7030029	18.47200048	-122.1311958	38.03308013	1.77499998	16.96100044	559.2155762	18.73600042	8/8/2014	55:22.1
51	BenS01	-122.1311854	38.03309153	1.54499996	16.96699905	560.1229858	18.51199901	-122.1311989	38.03308327	1.74100006	16.96699905	559.6455078	18.70799911	8/8/2014	55:22.0
52	BenS01	-122.1311875	38.03309365	1.54499996	16.92000008	560.5419922	18.46500003	-122.131201	38.03308539	1.60599995	16.92000008	560.0335693	18.52600002	8/8/2014	55:21.9
53	BenS01	-122.1311895	38.03309582	1.54499996	16.92000008	560.927002	18.46500003	-122.1312031	38.03308757	1.80900002	16.92000008	560.3735352	18.72900009	8/8/2014	55:21.8
54	BenS01	-122.1311917	38.033098	1.54499996	16.89800072	561.4039917	18.44300067	-122.1312052	38.03308977	1.69000006	16.89800072	560.8814697	18.58800077	8/8/2014	55:21.7
55	BenS01	-122.1311938	38.0331002	1.54499996	16.93600082	561.7659912	18.48100078	-122.1312074	38.03309199	1.94400001	16.93600082	561.2354736	18.88000083	8/8/2014	55:21.6
56	BenS01	-122.131196	38.03310245	1.51100004	16.89800072	562.1640015	18.40900075	-122.1312096	38.03309424	1.60599995	16.89800072	561.6104736	18.50400066	8/8/2014	55:21.5
57	BenS01	-122.1311981	38.03310466	1.54499996	16.89800072	562.5380249	18.44300067	-122.1312117	38.03309649	1.52100003	16.89800072	561.9725342	18.41900074	8/8/2014	55:21.4
58	BenS01	-122.1312003	38.0331069	1.54499996	16.90699959	562.9110107	18.45199955	-122.1312139	38.03309874	1.65600002	16.90699959	562.4234619	18.56299961	8/8/2014	55:21.3
59	BenS01	-122.1312024	38.03310913	1.54499996	16.93600082	563.2420044	18.48100078	-122.131216	38.03310098	1.69000006	16.93600082	562.7645264	18.62600088	8/8/2014	55:21.2
60	BenS01	-122.1312045	38.03311137	1.54499996	16.95199966	563.6929932	18.49699962	-122.1312182	38.03310323	1.60599995	16.95199966	563.2285156	18.55799961	8/8/2014	55:21.1
61	BenS01	-122.1312077	38.0331147	1.54499996	16.98999977	564.0369873	18.53499973	-122.1312214	38.03310658	1.65600002	16.98999977	563.6254883	18.64599979	8/8/2014	55:21.0
62	BenS01	-122.1312099	38.03311693	1.54499996	17.01499939	564.5540161	18.55999935	-122.1312235	38.03310885	1.52100003	17.01499939	564.0805664	18.53599942	8/8/2014	55:20.9
63	BenS01	-122.131212	38.03311922	1.54499996	17.03100014	564.8410034	18.57600009	-122.1312257	38.03311112	1.65600002	17.03100014	564.4525147	18.68700016	8/8/2014	55:20.8
64	BenS01	-122.1312142	38.03312151	1.51100004	16.99900055	565.2609863	18.51000059	-122.1312279	38.03311342	1.60599995	16.99900055	564.857544	18.6050005	8/8/2014	55:20.7
65	BenS01	-122.1312163	38.03312381	1.51100004	16.99900055	565.6799927	18.51000059	-122.13123	38.03311573	1.52100003	16.99900055	565.2144775	18.52000058	8/8/2014	55:20.6
66	BenS01	-122.1312185	38.03312611	1.51100004	16.9829998	566.0960083	18.49399984	-122.1312322	38.03311807	1.69000006	16.9829998	565.6235352	18.67299986	8/8/2014	55:20.5
67	BenS01	-122.1312207	38.03312844	1.54499996	16.96699905	566.5159912	18.51199901	-122.1312344	38.03312039	1.77499998	16.96699905	566.0205078	18.74199903	8/8/2014	55:20.4
68	BenS01	-122.1312229	38.03313078	1.51100004	16.99900055	566.9450073	18.51000059	-122.1312366	38.03312273	1.57200003	16.99900055	566.3914795	18.57100058	8/8/2014	55:20.3
69	BenS01	-122.131225	38.0331331	1.51100004	16.9829998	567.4000244	18.49399984	-122.1312388	38.03312507	1.77499998	16.9829998	566.7675781	18.75799978	8/8/2014	55:20.2
70	BenS01	-122.1312272	38.0331354	1.51100004	16.98999977	567.8060303	18.50099981	-122.131241	38.03312739	1.69000006	16.98999977	567.1734619	18.67999983	8/8/2014	55:20.1
71	BenS01	-122.1312304	38.03313888	1.54499996	16.97699928	568.2479858	18.52199924	-122.1312442	38.03313086	1.74100006	16.97699928	567.4954834	18.71799934	8/8/2014	55:20.0
72	BenS01	-122.1312326	38.03314122	1.51100004	16.98999977	568.5789795	18.50099981	-122.1312464	38.03313324	1.43599999	16.98999977	567.911499	18.42599976	8/8/2014	55:19.9
73	BenS01	-122.1312348	38.03314359	1.51100004	16.9829998	568.9849854	18.49399984	-122.1312486	38.0331356	1.60599995	16.9829998	568.3125	18.58899975	8/8/2014	55:19.8
74	BenS01	-122.131237	38.03314598	1.51100004	16.97699928	569.414978	18.48799932	-122.1312508	38.03313801	1.57200003	16.97699928	568.7155762	18.54899931	8/8/2014	55:19.7
75	BenS01	-122.1312392	38.03314838	1.54499996	16.9829998	569.723999	18.52799976	-122.131253	38.03314042	1.77499998	16.9829998	569.1004639	18.75799978	8/8/2014	55:19.6
76	BenS01	-122.1312415	38.03315081	1.51100004	16.91399956	570.0859985	18.42499959	-122.1312553	38.03314285	1.65600002	16.91399956	569.4665527	18.56999958	8/8/2014	55:19.5
77	BenS01	-122.1312437	38.03315323	1.51100004	16.8920002	570.3070068	18.40300024	-122.1312576	38.03314529	1.60599995	16.8920002	569.8205566	18.49800014	8/8/2014	55:19.4
78	BenS01	-122.1312459	38.03315566	1.51100004	16.89800072	570.7709961	18.40900075	-122.1312598	38.03314772	1.65600002	16.89800072	570.1474609	18.55400074	8/8/2014	55:19.3
79	BenS01	-122.1312482	38.03315807	1.54499996	16.85400009	571.0139771	18.39900005	-122.131262	38.03315013	1.65600002	16.85400009	570.5715332	18.51000011	8/8/2014	55:19.2
80	BenS01	-122.1312504	38.03316048	1.51100004	16.85400009	571.3449707	18.36500013	-122.1312642	38.03315256	1.52100003	16.85400009	570.8365479	18.37500012	8/8/2014	55:19.1
81	BenS01	-122.1312537	38.03316408	1.51100004	16.89800072	571.6309815	18.40900075	-122.1312675	38.03315616	1.60599995	16.89800072	571.1185303	18.50400066	8/8/2014	55:19.0
82	BenS01	-122.1312559	38.03316649	1.45899999	16.87599945	571.9379883	18.33499944	-122.1312697	38.03315858	1.36899996	16.87599945	571.4505615	18.24499941	8/8/2014	55:18.9
83	BenS01	-122.1312581	38.03316888	1.51100004	16.90699959	572.1810303	18.41799963	-122.1312719	38.03316099	1.77499998	16.90699959	571.6984863	18.68199956	8/8/2014	55:18.8
84	BenS01	-122.1312603	38.03317133	1.51100004	16.93600082	572.5200195	18.44700086	-122.1312741	38.03316344	1.57200003	16.93600082	572.0335693	18.50800085	8/8/2014	55:18.7
85	BenS01	-122.1312625	38.03317377	1.51100004	16.96100044	572.8870239	18.47200048	-122.1312764	38.03316588	1.57200003	16.96100044	572.3344727	18.53300047	8/8/2014	55:18.6
86	BenS01	-122.1312648	38.03317625	1.45899999	16.9829998	573.2050171	18.44199979	-122.1312786	38.03316838	1.48699999	16.9829998	572.6395264	18.46999979	8/8/2014	55:18.5
87	BenS01	-122.131267	38.0331787	1.51100004	17.00499916	573.5369873	18.5159992	-122.1312809	38.03317083	1.65600002	17.00499916	572.9484863	18.66099918	8/8/2014	55:18.4
88	BenS01	-122.1312692	38.03318116	1.45899999	17.02099991	573.7800293	18.4799999	-122.1312831	38.03317331	1.36899996	17.02099991	573.2265625	18.38999987	8/8/2014	55:18.3
89	BenS01	-122.1312714	38.03318357	1.51100004	16.99900055	574.1740112	18.51000059	-122.1312853	38.03317574	1.52100003	16.99900055	573.5775147	18.52000058	8/8/2014	55:18.2
90	BenS01	-122.1312736	38.033186	1.51100004	16.98999977	574.4840088	18.50099981	-122.1312875	38.03317817	1.85899997	16.98999977	573.8284912	18.84899974	8/8/2014	55:18.1
91	BenS01	-122.1312768	38.03318962	1.51100004	16.9829998	574.8150024	18.49399984	-122.1312907	38.03318178	1.60599995	16.9829998	574.2175293	18.58899975	8/8/2014	55:18.0
92	BenS01	-122.131279	38.03319204	1.45899999	17.00499916	575.1329956	18.46399915	-122.1312929	38.03318421	1.69000006	17.00499916	574.4255371	18.69499922	8/8/2014	55:17.9
93	BenS01	-122.1312812	38.03319445	1.51100004	17.03100014	575.434021	18.54200017	-122.1312951	38.03318662	1.65600002	17.03100014	574.7785645	18.68700016	8/8/2014	55:17.8
94	BenS01	-122.1312834	38.0331969	1.45899999	17.00499916	575.7509766	18.46399915	-122.1312973	38.03318908	1.60599995	17.00499916	575.0214844	18.61099911	8/8/2014	55:17.7
95	BenS01	-122.1312856	38.03319934	1.51100004	16.98999977	576.0380249	18.50099981	-122.1312995	38.03319153	1.60599995	16.98999977	575.3754883	18.59599972	8/8/2014	55:17.6
96	BenS01	-122.1312878	38.03320179	1.51100004	17.00499916	576.3690186	18.5159992	-122.1313017	38.03319399	1.52100003	17.00499916	575.661499	18.52599919	8/8/2014	55:17.5
97	BenS01	-122.1312899	38.03320424	1.51100004	16.9829998	576.6450195	18.49399984	-122.1313039	38.03319643	1.31799996	16.9829998	575.989502	18.30099976	8/8/2014	55:17.4
98	BenS01	-122.1312921	38.0332067	1.51100004	16.98999977	577.0289917	18.50099981	-122.1313061	38.0331989	1.43599999	16.98999977	576.2995606	18.42599976	8/8/2014	55:17.3
99	BenS01	-122.1312943	38.03320911	1.51100004	16.98999977	577.2800293	18.50099981	-122.1313083	38.03320133	1.57200003	16.98999977	576.6385498	18.5619998	8/8/2014	55:17.2
100	BenS01	-122.1312965	38.03321154	1.51100004	16.96699905	577.559021	18.47799909	-122.1313104	38.03320374	1.36899996	16.96699905	576.904541	18.33599901	8/8/2014	55:17.1
101	BenS01	-122.1312997	38.03321512	1.51100004	16.96699905	577.802002	18.47799909	-122.1313136	38.03320733	1.52100003	16.96699905	577.1915283	18.48799908	8/8/2014	55:17.0
102	BenS01	-122.1313018	38.03321751	1.51100004	16.9829998	578.1190186	18.49399984	-122.1313157	38.03320972	1.403	16.9829998	577.536499	18.3859998	8/8/2014	55:16.9
103	BenS01	-122.1313039	38.03321992	1.51100004	16.96699905	578.3319702	18.47799909	-122.1313179	38.03321213	1.36899996	16.96699905	577.7655029	18.33599901	8/8/2014	55:16.8
104	BenS01	-122.1313061	38.03322234	1.45899999	16.93600082	578.6929932	18.39500082	-122.1313201	38.03321458	1.403	16.93600082	578.095459	18.33900082	8/8/2014	55:16.7
105	BenS01	-122.1313082	38.03322475	1.51100004	16.92900085	578.9030151	18.44000089	-122.1313222	38.03321699	1.403	16.92900085	578.3585205	18.33200085	8/8/2014	55:16.6
106	BenS01	-122.1313104	38.0332272	1.45899999	16.85400009	579.2420044	18.31300008	-122.1313244	38.03321943	1.52100003	16.85400009	578.6685791	18.37500012	8/8/2014	55:16.5
107	BenS01	-122.1313125	38.03322963	1.45899999	16.7840004	579.4190064	18.24300039	-122.1313265	38.03322188	1.52100003	16.7840004	578.8835449	18.30500042	8/8/2014	55:16.4
108	BenS01	-122.1313147	38.03323204	1.45899999	16.80599976	579.75	18.26499975	-122.1313287	38.03322429	1.60599995	16.80599976	579.1755371	18.4119997	8/8/2014	55:16.3
109	BenS01	-122.1313168	38.03323439	1.51100004	16.8220005	579.927002	18.33300054	-122.1313308	38.03322665	1.60599995	16.8220005	579.4185791	18.42800045	8/8/2014	55:16.2
110	BenS01	-122.1313189	38.03323679	1.45899999	16.85400009	580.2810059	18.31300008	-122.1313329	38.03322904	1.52100003	16.85400009	579.6564941	18.37500012	8/8/2014	55:16.1
111	BenS01	-122.1313219	38.03324026	1.51100004	16.8220005	580.5310059	18.33300054	-122.131336	38.03323253	1.65600002	16.8220005	579.9345703	18.47800052	8/8/2014	55:16.0
112	BenS01	-122.131324	38.0332426	1.45899999	16.85400009	580.8289795	18.31300008	-122.131338	38.03323487	1.60599995	16.85400009	580.1655273	18.46000004	8/8/2014	55:15.9
113	BenS01	-122.1313261	38.03324492	1.51100004	16.83799934	581.1240234	18.34899938	-122.1313401	38.03323719	1.52100003	16.83799934	580.4475098	18.35899937	8/8/2014	55:15.8
114	BenS01	-122.1313281	38.03324726	1.45899999	16.79000092	581.3590088	18.24900091	-122.1313421	38.03323954	1.52100003	16.79000092	580.7044678	18.31100094	8/8/2014	55:15.7
115	BenS01	-122.1313302	38.0332496	1.51100004	16.79000092	581.7210083	18.30100095	-122.1313442	38.03324187	1.65600002	16.79000092	581.0214844	18.44600093	8/8/2014	55:15.6
116	BenS01	-122.1313322	38.03325193	1.45899999	16.76799965	581.9420166	18.22699964	-122.1313463	38.03324422	1.57200003	16.76799965	581.2874756	18.33999968	8/8/2014	55:15.5
117	BenS01	-122.1313343	38.03325426	1.51100004	16.73699951	582.2069702	18.24799955	-122.1313483	38.03324654	1.69000006	16.73699951	581.5435791	18.42699957	8/8/2014	55:15.4
118	BenS01	-122.1313364	38.03325661	1.45899999	16.72699928	582.4940186	18.18599927	-122.1313504	38.03324888	1.48699999	16.72699928	581.7735596	18.21399927	8/8/2014	55:15.3
119	BenS01	-122.1313384	38.03325892	1.51100004	16.70499992	582.6920166	18.21599996	-122.1313524	38.0332512	1.69000006	16.70499992	582.1175537	18.39499998	8/8/2014	55:15.2
120	BenS01	-122.1313404	38.03326122	1.45899999	16.72699928	582.9979858	18.18599927	-122.1313544	38.03325352	1.60599995	16.72699928	582.3215332	18.33299923	8/8/2014	55:15.1
121	BenS01	-122.1313434	38.03326466	1.51199996	16.68899918	583.2860107	18.20099914	-122.1313574	38.03325694	1.52199996	16.68899918	582.6745606	18.21099913	8/8/2014	55:15.0
122	BenS01	-122.1313454	38.03326696	1.46000004	16.68899918	583.5289917	18.14899921	-122.1313595	38.03325926	1.65699995	16.68899918	582.8735352	18.34599912	8/8/2014	55:14.9
123	BenS01	-122.1313475	38.03326926	1.46000004	16.72100067	583.802002	18.18100071	-122.1313615	38.03326159	1.52199996	16.72100067	583.1245117	18.24300063	8/8/2014	55:14.8
124	BenS01	-122.1313495	38.03327162	1.46000004	16.6989994	584.0150147	18.15899944	-122.1313636	38.03326391	1.43700004	16.6989994	583.3375244	18.13599944	8/8/2014	55:14.7
125	BenS01	-122.1313516	38.03327394	1.51199996	16.68899918	584.2659912	18.20099914	-122.1313656	38.03326625	1.65699995	16.68899918	583.5584717	18.34599912	8/8/2014	55:14.6
126	BenS01	-122.1313536	38.0332763	1.46000004	16.73699951	584.5219727	18.19699955	-122.1313677	38.03326862	1.57299995	16.73699951	583.8525391	18.30999947	8/8/2014	55:14.5
127	BenS01	-122.1313557	38.03327863	1.51199996	16.68300056	584.7700195	18.19500053	-122.1313697	38.03327096	1.60699999	16.68300056	584.0185547	18.29000056	8/8/2014	55:14.4
128	BenS01	-122.1313577	38.03328101	1.46000004	16.66699982	585.0130005	18.12699986	-122.1313718	38.03327331	1.60699999	16.66699982	584.305542	18.27399981	8/8/2014	55:14.3
129	BenS01	-122.1313598	38.03328335	1.46000004	16.64500046	585.2119751	18.1050005	-122.1313738	38.03327565	1.40400004	16.64500046	584.4904785	18.0490005	8/8/2014	55:14.2
130	BenS01	-122.1313618	38.03328567	1.46000004	16.62899971	585.4769898	18.08899975	-122.1313759	38.03327797	1.48800004	16.62899971	584.7475586	18.11699975	8/8/2014	55:14.1
131	BenS01	-122.1313648	38.03328911	1.51199996	16.63599968	585.6979981	18.14799964	-122.1313789	38.03328143	1.40400004	16.63599968	584.9324951	18.03999972	8/8/2014	55:14.0
132	BenS01	-122.1313669	38.03329144	1.46000004	16.65099907	585.940979	18.11099911	-122.1313809	38.03328377	1.74199998	16.65099907	585.1455078	18.39299905	8/8/2014	55:13.9
133	BenS01	-122.1313689	38.03329378	1.46000004	16.61300087	586.2139893	18.07300091	-122.131383	38.03328611	1.57299995	16.61300087	585.4185791	18.18600082	8/8/2014	55:13.8
134	BenS01	-122.131371	38.03329614	1.46000004	16.58200073	586.4479981	18.04200077	-122.131385	38.03328846	1.60699999	16.58200073	585.6304932	18.18900073	8/8/2014	55:13.7
135	BenS01	-122.131373	38.0332985	1.51199996	16.56599998	586.6879883	18.07799995	-122.1313871	38.03329084	1.43700004	16.56599998	585.8565674	18.00300002	8/8/2014	55:13.6
136	BenS01	-122.1313751	38.03330089	1.46000004	16.58200073	586.9390259	18.04200077	-122.1313892	38.03329323	1.43700004	16.58200073	586.1655273	18.01900077	8/8/2014	55:13.5
137	BenS01	-122.1313772	38.03330326	1.51199996	16.57600021	587.2410278	18.08800018	-122.1313912	38.0332956	1.52199996	16.57600021	586.4085693	18.09800017	8/8/2014	55:13.4
138	BenS01	-122.1313792	38.03330565	1.46000004	16.56599998	587.4699707	18.02600002	-122.1313933	38.03329799	1.65699995	16.56599998	586.6965332	18.22299993	8/8/2014	55:13.3
139	BenS01	-122.1313813	38.03330804	1.46000004	16.54999924	587.7349854	18.00999928	-122.1313954	38.03330039	1.57299995	16.54999924	586.8945313	18.12299919	8/8/2014	55:13.2
140	BenS01	-122.1313834	38.03331042	1.46000004	16.55999947	588.0219727	18.0199995	-122.1313974	38.03330276	1.40400004	16.55999947	587.2265625	17.96399951	8/8/2014	55:13.1
141	BenS01	-122.1313864	38.03331394	1.51199996	16.54999924	588.2860107	18.0619992	-122.1314005	38.0333063	1.57299995	16.54999924	587.4465332	18.12299919	8/8/2014	55:13.0
142	BenS01	-122.1313885	38.03331635	1.46000004	16.57600021	588.4379883	18.03600025	-122.1314026	38.03330871	1.48800004	16.57600021	587.6724854	18.06400025	8/8/2014	55:12.9
143	BenS01	-122.1313906	38.03331876	1.46000004	16.57600021	588.7030029	18.03600025	-122.1314047	38.03331112	1.60699999	16.57600021	587.8494873	18.18300021	8/8/2014	55:12.8
144	BenS01	-122.1313927	38.03332121	1.46000004	16.54999924	588.9240112	18.00999928	-122.1314068	38.03331357	1.69099998	16.54999924	588.1065674	18.24099922	8/8/2014	55:12.7
145	BenS01	-122.1313949	38.03332367	1.46000004	16.54999924	589.1970215	18.00999928	-122.131409	38.03331603	1.60699999	16.54999924	588.3494873	18.15699923	8/8/2014	55:12.6
146	BenS01	-122.131397	38.03332613	1.46000004	16.54400063	589.4320068	18.00400066	-122.1314111	38.03331849	1.48800004	16.54400063	588.6225586	18.03200066	8/8/2014	55:12.5
147	BenS01	-122.1313992	38.03332861	1.46000004	16.55999947	589.7709961	18.0199995	-122.1314132	38.03332097	1.60699999	16.55999947	588.8875732	18.16699946	8/8/2014	55:12.4
148	BenS01	-122.1314013	38.03333109	1.426	16.52199936	589.8959961	17.94799936	-122.1314154	38.03332345	1.48800004	16.52199936	589.1304932	18.00999939	8/8/2014	55:12.3
149	BenS01	-122.1314034	38.03333356	1.46000004	16.52199936	590.2340088	17.9819994	-122.1314175	38.03332592	1.52199996	16.52199936	589.3475342	18.04399931	8/8/2014	55:12.2
150	BenS01	-122.1314055	38.033336	1.46000004	16.52799988	590.4299927	17.98799992	-122.1314197	38.03332836	1.31900001	16.52799988	589.6204834	17.84699988	8/8/2014	55:12.1
151	BenS01	-122.1314087	38.03333967	1.46000004	16.57600021	590.7319946	18.03600025	-122.1314228	38.03333203	1.48800004	16.57600021	589.8554688	18.06400025	8/8/2014	55:12.0
152	BenS01	-122.1314108	38.03334211	1.46000004	16.55999947	590.9609985	18.0199995	-122.1314249	38.03333449	1.43700004	16.55999947	590.1435547	17.9969995	8/8/2014	55:11.9
153	BenS01	-122.131413	38.03334459	1.46000004	16.5340004	591.2700195	17.99400043	-122.1314271	38.03333695	1.40400004	16.5340004	590.4384766	17.93800044	8/8/2014	55:11.8
154	BenS01	-122.1314151	38.03334711	1.426	16.54400063	591.4099731	17.97000062	-122.1314293	38.03333947	1.37	16.54400063	590.6514893	17.91400063	8/8/2014	55:11.7
155	BenS01	-122.1314173	38.03334961	1.46000004	16.5340004	591.6900024	17.99400043	-122.1314314	38.03334197	1.52199996	16.5340004	590.9395752	18.05600035	8/8/2014	55:11.6
156	BenS01	-122.1314195	38.0333521	1.46000004	16.52799988	591.9990234	17.98799992	-122.1314336	38.0333445	1.37	16.52799988	591.2034912	17.89799988	8/8/2014	55:11.5
157	BenS01	-122.1314217	38.03335464	1.46000004	16.54999924	592.1279907	18.00999928	-122.1314358	38.03334701	1.69099998	16.54999924	591.4064941	18.24099922	8/8/2014	55:11.4
158	BenS01	-122.1314238	38.03335715	1.46000004	16.5340004	592.3790283	17.99400043	-122.1314379	38.03334951	1.60699999	16.5340004	591.5834961	18.14100039	8/8/2014	55:11.3
159	BenS01	-122.131426	38.03335965	1.46000004	16.52799988	592.59198	17.98799992	-122.1314401	38.03335203	1.60699999	16.52799988	591.8925781	18.13499987	8/8/2014	55:11.2
160	BenS01	-122.1314281	38.03336213	1.46000004	16.52799988	592.9089966	17.98799992	-122.1314422	38.03335451	1.28499997	16.52799988	592.1354981	17.81299984	8/8/2014	55:11.1
161	BenS01	-122.1314313	38.03336585	1.46000004	16.52199936	593.0859985	17.9819994	-122.1314455	38.03335823	1.43700004	16.52199936	592.364502	17.9589994	8/8/2014	55:11.0
162	BenS01	-122.1314335	38.03336833	1.46000004	16.50600052	593.3439941	17.96600056	-122.1314476	38.03336073	1.69099998	16.50600052	592.5335693	18.1970005	8/8/2014	55:10.9
163	BenS01	-122.1314356	38.03337083	1.46000004	16.49699974	593.6380005	17.95699978	-122.1314498	38.03336322	1.60699999	16.49699974	592.7695313	18.10399973	8/8/2014	55:10.8
164	BenS01	-122.1314378	38.03337336	1.426	16.52199936	593.8590088	17.94799936	-122.1314519	38.03336576	1.52199996	16.52199936	593.0415039	18.04399931	8/8/2014	55:10.7
165	BenS01	-122.13144	38.03337588	1.46000004	16.49699974	594.098999	17.95699978	-122.1314541	38.03336827	1.40400004	16.49699974	593.2595215	17.90099978	8/8/2014	55:10.6
166	BenS01	-122.1314422	38.03337843	1.46000004	16.48999977	594.276001	17.94999981	-122.1314563	38.03337082	1.28499997	16.48999977	593.4655762	17.77499974	8/8/2014	55:10.5
167	BenS01	-122.1314444	38.03338096	1.46000004	16.50600052	594.5479736	17.96600056	-122.1314585	38.03337338	1.43700004	16.50600052	593.6875	17.94300056	8/8/2014	55:10.4
168	BenS01	-122.1314466	38.03338351	1.426	16.47400093	594.71698	17.90000093	-122.1314607	38.03337593	1.43700004	16.47400093	593.9215088	17.91100097	8/8/2014	55:10.3
169	BenS01	-122.1314487	38.03338605	1.46000004	16.45899963	594.9609985	17.91899967	-122.1314629	38.03337844	1.52199996	16.45899963	594.1795654	17.98099959	8/8/2014	55:10.2
170	BenS01	-122.1314509	38.0333886	1.426	16.50600052	595.2039795	17.93200052	-122.131465	38.03338099	1.80999994	16.50600052	594.3935547	18.31600046	8/8/2014	55:10.1
171	BenS01	-122.1314542	38.03339237	1.46000004	16.46500015	595.3200073	17.92500019	-122.1314683	38.03338477	1.43700004	16.46500015	594.5324707	17.90200019	8/8/2014	55:10.0
172	BenS01	-122.1314563	38.03339492	1.426	16.45199966	595.6049805	17.87799966	-122.1314705	38.03338734	1.37	16.45199966	594.8764648	17.82199967	8/8/2014	55:09.9
173	BenS01	-122.1314585	38.03339747	1.46000004	16.4810009	595.7529907	17.94100094	-122.1314727	38.03338989	1.52199996	16.4810009	595.0455322	18.00300086	8/8/2014	55:09.8
174	BenS01	-122.1314608	38.03340008	1.426	16.44300079	596.0250244	17.86900079	-122.1314749	38.03339247	1.89400005	16.44300079	595.2814941	18.33700085	8/8/2014	55:09.7
175	BenS01	-122.131463	38.03340268	1.46000004	16.43700027	596.2689819	17.89700031	-122.1314772	38.03339508	1.60699999	16.43700027	595.5175781	18.04400027	8/8/2014	55:09.6
176	BenS01	-122.1314653	38.0334053	1.426	16.45199966	596.4899902	17.87799966	-122.1314794	38.03339772	1.31900001	16.45199966	595.7824707	17.77099967	8/8/2014	55:09.5
177	BenS01	-122.1314675	38.03340791	1.46000004	16.45899963	596.7990112	17.91899967	-122.1314817	38.03340032	1.60699999	16.45899963	596.0474854	18.06599963	8/8/2014	55:09.4
178	BenS01	-122.1314698	38.03341053	1.426	16.43700027	596.973999	17.86300027	-122.1314839	38.03340292	1.23399997	16.43700027	596.2225342	17.67100024	8/8/2014	55:09.3
179	BenS01	-122.131472	38.0334131	1.46000004	16.45199966	597.1710205	17.9119997	-122.1314861	38.03340551	1.89400005	16.45199966	596.4265137	18.34599972	8/8/2014	55:09.2
180	BenS01	-122.1314742	38.03341567	1.46000004	16.44300079	597.3699951	17.90300083	-122.1314883	38.03340808	1.65699995	16.44300079	596.5744629	18.10000074	8/8/2014	55:09.1
181	BenS01	-122.1314774	38.03341946	1.46000004	16.4109993	597.6129761	17.87099934	-122.1314916	38.03341187	1.28499997	16.4109993	596.8244629	17.69599926	8/8/2014	55:09.0
182	BenS01	-122.1314796	38.03342199	1.426	16.4109993	597.8410034	17.8369993	-122.1314937	38.0334144	1.57299995	16.4109993	597.0605469	17.98399925	8/8/2014	55:08.9
183	BenS01	-122.1314817	38.03342451	1.46000004	16.39500046	598.03302	17.8550005	-122.1314959	38.03341694	1.28499997	16.39500046	597.2514648	17.68000042	8/8/2014	55:08.8
184	BenS01	-122.1314839	38.03342706	1.46000004	16.42099953	598.28302	17.88099957	-122.1314981	38.03341947	1.69099998	16.42099953	597.4725342	18.11199951	8/8/2014	55:08.7
185	BenS01	-122.1314861	38.03342959	1.426	16.38899994	598.5629883	17.81499994	-122.1315002	38.03342202	1.57299995	16.38899994	597.7155762	17.96199989	8/8/2014	55:08.6
186	BenS01	-122.1314883	38.03343212	1.426	16.39500046	598.7009888	17.82100046	-122.1315024	38.03342455	1.31900001	16.39500046	597.9274902	17.71400046	8/8/2014	55:08.5
187	BenS01	-122.1314904	38.03343466	1.426	16.36700058	598.8980103	17.79300058	-122.1315046	38.03342711	1.57299995	16.36700058	598.1905518	17.94000053	8/8/2014	55:08.4
188	BenS01	-122.1314926	38.03343717	1.426	16.39500046	599.1339722	17.82100046	-122.1315067	38.03342962	1.40400004	16.39500046	598.3895264	17.7990005	8/8/2014	55:08.3
189	BenS01	-122.1314947	38.03343967	1.426	16.40500069	599.2960205	17.83100069	-122.1315089	38.03343212	1.57299995	16.40500069	598.5665283	17.97800064	8/8/2014	55:08.2
190	BenS01	-122.1314968	38.03344213	1.426	16.38299942	599.4500122	17.80899942	-122.131511	38.03343458	1.77600002	16.38299942	598.8095703	18.15899944	8/8/2014	55:08.1
191	BenS01	-122.1314999	38.03344576	1.46000004	16.39500046	599.6489868	17.8550005	-122.1315141	38.03343825	1.65699995	16.39500046	598.9935303	18.0520004	8/8/2014	55:08.0
192	BenS01	-122.131502	38.03344823	1.39199996	16.38299942	599.7819824	17.77499938	-122.1315162	38.03344069	1.57299995	16.38299942	599.1104736	17.95599937	8/8/2014	55:07.9
193	BenS01	-122.1315041	38.03345064	1.39199996	16.37299919	600.0009766	17.76499915	-122.1315182	38.03344312	1.48800004	16.37299919	599.3015137	17.86099923	8/8/2014	55:07.8
194	BenS01	-122.1315061	38.03345306	1.39199996	16.4109993	600.1090088	17.80299926	-122.1315203	38.03344556	1.48800004	16.4109993	599.4534912	17.89899933	8/8/2014	55:07.7
195	BenS01	-122.1315082	38.03345551	1.39199996	16.36700058	600.382019	17.75900054	-122.1315224	38.03344801	1.40400004	16.36700058	599.6824951	17.77100062	8/8/2014	55:07.6
196	BenS01	-122.1315102	38.03345797	1.34000003	16.37299919	600.5289917	17.71299922	-122.1315244	38.03345045	1.52199996	16.37299919	599.8225098	17.89499915	8/8/2014	55:07.5
197	BenS01	-122.1315123	38.03346038	1.39199996	16.38299942	600.7730103	17.77499938	-122.1315265	38.03345288	1.52199996	16.38299942	600.0505371	17.90499938	8/8/2014	55:07.4
198	BenS01	-122.1315143	38.03346279	1.34000003	16.40500069	600.9780273	17.74500072	-122.1315285	38.03345531	1.37	16.40500069	600.2564697	17.77500069	8/8/2014	55:07.3
199	BenS01	-122.1315163	38.03346516	1.39199996	16.38899994	601.2150269	17.7809999	-122.1315305	38.03345768	1.48800004	16.38899994	600.4415283	17.87699997	8/8/2014	55:07.2
200	BenS01	-122.1315183	38.03346753	1.34000003	16.42099953	601.375	17.76099956	-122.1315325	38.03346005	1.60699999	16.42099953	600.6685791	18.02799952	8/8/2014	55:07.1
201	BenS01	-122.1315212	38.03347102	1.34000003	16.37299919	601.5709839	17.71299922	-122.1315355	38.03346358	1.57299995	16.37299919	600.8494873	17.94599915	8/8/2014	55:07.0
202	BenS01	-122.1315231	38.03347334	1.34000003	16.35099983	601.7410278	17.69099987	-122.1315374	38.0334659	1.37	16.35099983	601.0415039	17.72099984	8/8/2014	55:06.9
203	BenS01	-122.1315251	38.03347566	1.34000003	16.33499908	601.9030151	17.67499912	-122.1315394	38.03346822	1.60699999	16.33499908	601.2625732	17.94199908	8/8/2014	55:06.8
204	BenS01	-122.131527	38.03347798	1.34000003	16.34199905	602.1459961	17.68199909	-122.1315413	38.03347056	1.37	16.34199905	601.4315186	17.71199906	8/8/2014	55:06.7
205	BenS01	-122.131529	38.03348032	1.34000003	16.32900047	602.3229981	17.66900051	-122.1315432	38.03347289	1.60699999	16.32900047	601.6824951	17.93600047	8/8/2014	55:06.6
206	BenS01	-122.1315309	38.03348264	1.34000003	16.31999969	602.4550171	17.65999973	-122.1315452	38.03347523	1.40400004	16.31999969	601.8735352	17.72399974	8/8/2014	55:06.5
207	BenS01	-122.1315328	38.03348496	1.34000003	16.31999969	602.6309815	17.65999973	-122.1315471	38.03347757	1.40400004	16.31999969	602.0784912	17.72399974	8/8/2014	55:06.4
208	BenS01	-122.1315348	38.03348728	1.34000003	16.32900047	602.7390137	17.66900051	-122.131549	38.03347989	1.28499997	16.32900047	602.2084961	17.61400044	8/8/2014	55:06.3
209	BenS01	-122.1315367	38.03348959	1.34000003	16.33499908	602.848999	17.67499912	-122.1315509	38.03348219	1.52199996	16.33499908	602.3334961	17.85699904	8/8/2014	55:06.2
210	BenS01	-122.1315385	38.03349189	1.30599999	16.34199905	603.0479736	17.64799905	-122.1315529	38.03348449	1.40400004	16.34199905	602.4515381	17.7459991	8/8/2014	55:06.1
211	BenS01	-122.1315413	38.03349529	1.34000003	16.37299919	603.1370239	17.71299922	-122.1315557	38.03348791	1.28499997	16.37299919	602.6135254	17.65799916	8/8/2014	55:06.0
212	BenS01	-122.1315432	38.03349756	1.30599999	16.38299942	603.34198	17.68899941	-122.1315576	38.0334902	1.40400004	16.38299942	602.7304688	17.78699946	8/8/2014	55:05.9
213	BenS01	-122.1315451	38.03349984	1.34000003	16.38899994	603.4899902	17.72899997	-122.1315594	38.0334925	1.60699999	16.38899994	602.87854	17.99599993	8/8/2014	55:05.8
214	BenS01	-122.131547	38.03350214	1.34000003	16.4109993	603.6450195	17.75099933	-122.1315613	38.0334948	1.31900001	16.4109993	602.989502	17.7299993	8/8/2014	55:05.7
215	BenS01	-122.1315489	38.03350446	1.30599999	16.40500069	603.8280029	17.71100068	-122.1315632	38.03349714	1.31900001	16.40500069	603.0324707	17.72400069	8/8/2014	55:05.6
216	BenS01	-122.1315508	38.03350678	1.30599999	16.45899963	604.0170288	17.76499963	-122.1315651	38.03349946	1.48800004	16.45899963	603.2945557	17.94699967	8/8/2014	55:05.5
217	BenS01	-122.1315527	38.0335091	1.30599999	16.43700027	604.1560059	17.74300027	-122.131567	38.0335018	1.43700004	16.43700027	603.3604736	17.87400031	8/8/2014	55:05.4
218	BenS01	-122.1315545	38.0335114	1.30599999	16.38899994	604.4370117	17.69499993	-122.1315689	38.03350412	1.43700004	16.38899994	603.6264648	17.82599998	8/8/2014	55:05.3
219	BenS01	-122.1315564	38.03351372	1.30599999	16.37299919	604.6199951	17.67899919	-122.1315708	38.03350644	1.52199996	16.37299919	603.7585449	17.89499915	8/8/2014	55:05.2
220	BenS01	-122.1315582	38.03351601	1.30599999	16.37299919	604.90802	17.67899919	-122.1315726	38.03350874	1.28499997	16.37299919	604.0684815	17.65799916	8/8/2014	55:05.1
221	BenS01	-122.131561	38.03351943	1.30599999	16.38299942	605.0180054	17.68899941	-122.1315754	38.03351217	1.48800004	16.38299942	604.2454834	17.87099946	8/8/2014	55:05.0
222	BenS01	-122.1315629	38.03352173	1.30599999	16.34199905	605.2379761	17.64799905	-122.1315773	38.03351448	1.40400004	16.34199905	604.4655762	17.7459991	8/8/2014	55:04.9
223	BenS01	-122.1315647	38.03352403	1.30599999	16.34199905	605.5009766	17.64799905	-122.1315791	38.03351678	1.28499997	16.34199905	604.7495117	17.62699902	8/8/2014	55:04.8
224	BenS01	-122.1315666	38.03352635	1.30599999	16.33499908	605.677002	17.64099908	-122.131581	38.03351912	1.23399997	16.33499908	604.9775391	17.56899905	8/8/2014	55:04.7
225	BenS01	-122.1315685	38.03352869	1.30599999	16.34199905	605.9210205	17.64799905	-122.1315829	38.03352145	1.43700004	16.34199905	605.1915283	17.77899909	8/8/2014	55:04.6
226	BenS01	-122.1315703	38.03353104	1.30599999	16.32900047	606.1259766	17.63500047	-122.1315848	38.03352381	1.40400004	16.32900047	605.4195557	17.73300052	8/8/2014	55:04.5
227	BenS01	-122.1315722	38.03353338	1.30599999	16.30400085	606.2520142	17.61000085	-122.1315867	38.03352616	1.37	16.30400085	605.6185303	17.67400086	8/8/2014	55:04.4
228	BenS01	-122.1315741	38.03353572	1.30599999	16.31999969	606.4730225	17.62599969	-122.1315885	38.03352852	1.37	16.31999969	605.8764648	17.6899997	8/8/2014	55:04.3
229	BenS01	-122.1315759	38.03353804	1.30599999	16.33499908	606.6119995	17.64099908	-122.1315904	38.03353084	1.43700004	16.33499908	606.0595703	17.77199912	8/8/2014	55:04.2
230	BenS01	-122.1315777	38.03354034	1.30599999	16.30400085	606.7789917	17.61000085	-122.1315922	38.03353316	1.37	16.30400085	606.1824951	17.67400086	8/8/2014	55:04.1
231	BenS01	-122.1315805	38.03354377	1.30599999	16.35099983	607.0059815	17.65699983	-122.131595	38.03353659	1.28499997	16.35099983	606.4165039	17.6359998	8/8/2014	55:04.0
232	BenS01	-122.1315823	38.03354608	1.30599999	16.35099983	607.1550293	17.65699983	-122.1315968	38.03353889	1.48800004	16.35099983	606.5865479	17.83899987	8/8/2014	55:03.9
233	BenS01	-122.1315841	38.03354838	1.34000003	16.31999969	607.3380127	17.65999973	-122.1315986	38.0335412	1.48800004	16.31999969	606.7194824	17.80799973	8/8/2014	55:03.8
234	BenS01	-122.131586	38.0335507	1.30599999	16.3579998	607.5809937	17.6639998	-122.1316005	38.03354353	1.37	16.3579998	606.8745117	17.72799981	8/8/2014	55:03.7
235	BenS01	-122.1315878	38.03355302	1.30599999	16.31999969	607.625	17.62599969	-122.1316023	38.03354589	1.43700004	16.31999969	606.9844971	17.75699973	8/8/2014	55:03.6
236	BenS01	-122.1315897	38.03355535	1.30599999	16.37299919	607.8619995	17.67899919	-122.1316041	38.03354823	1.31900001	16.37299919	607.1564941	17.6919992	8/8/2014	55:03.5
237	BenS01	-122.1315915	38.03355771	1.30599999	16.37299919	607.9970093	17.67899919	-122.131606	38.03355056	1.43700004	16.37299919	607.2974854	17.80999923	8/8/2014	55:03.4
238	BenS01	-122.1315933	38.03356003	1.30599999	16.36700058	608.1300049	17.67300057	-122.1316078	38.03355292	1.43700004	16.36700058	607.4295654	17.80400062	8/8/2014	55:03.3
239	BenS01	-122.1315951	38.03356235	1.30599999	16.34199905	608.3729858	17.64799905	-122.1316097	38.03355524	1.28499997	16.34199905	607.5775147	17.62699902	8/8/2014	55:03.2
240	BenS01	-122.1315969	38.03356467	1.30599999	16.35099983	608.5280151	17.65699983	-122.1316115	38.03355756	1.37	16.35099983	607.7764893	17.72099984	8/8/2014	55:03.1
241	BenS01	-122.1315996	38.03356812	1.30599999	16.3579998	608.6669922	17.6639998	-122.1316142	38.03356103	1.40400004	16.3579998	607.87854	17.76199985	8/8/2014	55:03.0
242	BenS01	-122.1316014	38.03357044	1.30599999	16.4109993	608.8590088	17.71699929	-122.131616	38.03356336	1.23399997	16.4109993	608.0865479	17.64499927	8/8/2014	55:02.9
243	BenS01	-122.1316032	38.03357277	1.30599999	16.36700058	609.0789795	17.67300057	-122.1316178	38.0335657	1.43700004	16.36700058	608.24646	17.80400062	8/8/2014	55:02.8
244	BenS01	-122.1316051	38.03357513	1.30599999	16.36700058	609.210022	17.67300057	-122.1316196	38.03356806	1.37	16.36700058	608.3835449	17.73700058	8/8/2014	55:02.7
245	BenS01	-122.1316069	38.0335775	1.30599999	16.38899994	609.3930054	17.69499993	-122.1316215	38.03357045	1.28499997	16.38899994	608.5765381	17.67399991	8/8/2014	55:02.6
246	BenS01	-122.1316088	38.03357991	1.255	16.3579998	609.5859985	17.6129998	-122.1316233	38.03357284	1.31900001	16.3579998	608.7974854	17.67699981	8/8/2014	55:02.5
247	BenS01	-122.1316106	38.03358228	1.255	16.35099983	609.7249756	17.60599983	-122.1316252	38.03357523	1.20000005	16.35099983	608.9515381	17.55099988	8/8/2014	55:02.4
248	BenS01	-122.1316125	38.03358465	1.255	16.42099953	609.9400024	17.67599952	-122.131627	38.03357762	1.20000005	16.42099953	609.1065674	17.62099957	8/8/2014	55:02.3
249	BenS01	-122.1316143	38.03358703	1.30599999	16.38299942	610.1010132	17.68899941	-122.1316289	38.03357999	1.31900001	16.38299942	609.3565674	17.70199943	8/8/2014	55:02.2
250	BenS01	-122.1316161	38.0335894	1.255	16.37299919	610.2540283	17.62799919	-122.1316307	38.03358236	1.28499997	16.37299919	609.4365234	17.65799916	8/8/2014	55:02.1
251	BenS01	-122.1316188	38.03359292	1.30599999	16.3579998	610.3839722	17.6639998	-122.1316334	38.03358588	1.37	16.3579998	609.6335449	17.72799981	8/8/2014	55:02.0
252	BenS01	-122.1316207	38.03359529	1.255	16.42099953	610.4439697	17.67599952	-122.1316352	38.03358827	1.23399997	16.42099953	609.661499	17.65499949	8/8/2014	55:01.9
253	BenS01	-122.1316225	38.03359768	1.255	16.38299942	610.6500244	17.63799942	-122.1316371	38.03359066	1.28499997	16.38299942	609.8835449	17.66799939	8/8/2014	55:01.8
254	BenS01	-122.1316243	38.03360011	1.255	16.40500069	610.7379761	17.66000068	-122.1316389	38.03359309	1.37	16.40500069	609.9715576	17.77500069	8/8/2014	55:01.7
255	BenS01	-122.1316262	38.03360252	1.30599999	16.42700005	610.8480225	17.73300004	-122.1316408	38.0335955	1.37	16.42700005	610.1635742	17.79700005	8/8/2014	55:01.6
256	BenS01	-122.1316281	38.03360496	1.255	16.42700005	611.09198	17.68200004	-122.1316427	38.03359796	1.14999998	16.42700005	610.2965088	17.57700002	8/8/2014	55:01.5
257	BenS01	-122.1316299	38.03360739	1.30599999	16.45899963	611.1560059	17.76499963	-122.1316446	38.03360038	1.31900001	16.45899963	610.411499	17.77799964	8/8/2014	55:01.4
258	BenS01	-122.1316318	38.03360985	1.255	16.46500015	611.2869873	17.72000015	-122.1316464	38.03360284	1.23399997	16.46500015	610.5645752	17.69900012	8/8/2014	55:01.3
259	BenS01	-122.1316337	38.03361225	1.30599999	16.45199966	611.3969727	17.75799966	-122.1316483	38.03360525	1.14999998	16.45199966	610.6464844	17.60199964	8/8/2014	55:01.2
260	BenS01	-122.1316355	38.03361468	1.255	16.45899963	611.486023	17.71399963	-122.1316501	38.03360768	1.48800004	16.45899963	610.7194824	17.94699967	8/8/2014	55:01.1
261	BenS01	-122.1316383	38.03361829	1.255	16.46500015	611.6630249	17.72000015	-122.1316529	38.0336113	1.40400004	16.46500015	610.8515625	17.8690002	8/8/2014	55:01.0
262	BenS01	-122.1316401	38.03362072	1.255	16.42700005	611.7349854	17.68200004	-122.1316548	38.03361373	1.37	16.42700005	610.9555664	17.79700005	8/8/2014	55:00.9
263	BenS01	-122.131642	38.03362316	1.255	16.42700005	611.9279785	17.68200004	-122.1316566	38.03361617	1.23399997	16.42700005	611.1104736	17.66100001	8/8/2014	55:00.8
264	BenS01	-122.1316439	38.03362562	1.255	16.43700027	612.1040039	17.69200027	-122.1316585	38.03361863	1.23399997	16.43700027	611.2044678	17.67100024	8/8/2014	55:00.7
265	BenS01	-122.1316457	38.03362808	1.30599999	16.44300079	612.2620239	17.74900079	-122.1316604	38.03362109	1.28499997	16.44300079	611.37854	17.72800076	8/8/2014	55:00.6
266	BenS01	-122.1316477	38.03363058	1.255	16.42099953	612.3220215	17.67599952	-122.1316623	38.03362359	1.20000005	16.42099953	611.4605713	17.62099957	8/8/2014	55:00.5
267	BenS01	-122.1316496	38.03363305	1.255	16.42099953	612.5269775	17.67599952	-122.1316642	38.03362607	1.20000005	16.42099953	611.6655273	17.62099957	8/8/2014	55:00.4
268	BenS01	-122.1316514	38.03363553	1.255	16.42700005	612.6760254	17.68200004	-122.1316661	38.03362855	1.37	16.42700005	611.8355713	17.79700005	8/8/2014	55:00.3
269	BenS01	-122.1316533	38.03363798	1.30599999	16.42099953	612.8590088	17.72699952	-122.1316679	38.03363101	1.28499997	16.42099953	611.9815674	17.70599949	8/8/2014	55:00.2
270	BenS01	-122.1316552	38.03364044	1.255	16.4109993	613.0510254	17.66599929	-122.1316698	38.03363347	1.31900001	16.4109993	612.1965332	17.7299993	8/8/2014	55:00.1
271	BenS01	-122.131658	38.03364408	1.255	16.40500069	613.2780151	17.66000068	-122.1316726	38.03363711	1.31900001	16.40500069	612.3945313	17.72400069	8/8/2014	55:00.0
272	BenS01	-122.1316598	38.03364653	1.255	16.4109993	613.4959717	17.66599929	-122.1316745	38.03363956	1.31900001	16.4109993	612.6125488	17.7299993	8/8/2014	54:59.9
273	BenS01	-122.1316617	38.03364899	1.30599999	16.37299919	613.6060181	17.67899919	-122.1316763	38.033642	1.31900001	16.37299919	612.7735596	17.6919992	8/8/2014	54:59.8
274	BenS01	-122.1316636	38.03365146	1.255	16.38299942	613.8270264	17.63799942	-122.1316782	38.0336445	1.23399997	16.38299942	613.00354	17.61699939	8/8/2014	54:59.7
275	BenS01	-122.1316655	38.03365394	1.30599999	16.40500069	614.0040283	17.71100068	-122.1316801	38.03364696	1.08200002	16.40500069	613.1715088	17.4870007	8/8/2014	54:59.6
276	BenS01	-122.1316674	38.03365644	1.255	16.40500069	614.1810303	17.66000068	-122.131682	38.03364947	1.23399997	16.40500069	613.3635254	17.63900065	8/8/2014	54:59.5
277	BenS01	-122.1316693	38.03365892	1.30599999	16.40500069	614.3359985	17.71100068	-122.1316839	38.03365195	1.43700004	16.40500069	613.5925293	17.84200072	8/8/2014	54:59.4
278	BenS01	-122.1316712	38.03366141	1.255	16.42700005	614.4680176	17.68200004	-122.1316858	38.03365445	1.40400004	16.42700005	613.7075195	17.83100009	8/8/2014	54:59.3
279	BenS01	-122.131673	38.03366386	1.30599999	16.38899994	614.6699829	17.69499993	-122.1316877	38.03365689	1.31900001	16.38899994	613.9124756	17.70799994	8/8/2014	54:59.2
280	BenS01	-122.1316749	38.03366632	1.255	16.4109993	614.8179932	17.66599929	-122.1316895	38.03365935	1.40400004	16.4109993	614.0734863	17.81499934	8/8/2014	54:59.1
281	BenS01	-122.1316777	38.03366993	1.30599999	16.4109993	615.0170288	17.71699929	-122.1316923	38.03366296	1.37	16.4109993	614.2285156	17.7809993	8/8/2014	54:59.0
282	BenS01	-122.1316795	38.03367235	1.255	16.43700027	615.2000122	17.69200027	-122.1316941	38.03366539	1.31900001	16.43700027	614.4494629	17.75600028	8/8/2014	54:58.9
283	BenS01	-122.1316813	38.03367478	1.30599999	16.40500069	615.4370117	17.71100068	-122.131696	38.03366779	1.20000005	16.40500069	614.5605469	17.60500073	8/8/2014	54:58.8
284	BenS01	-122.1316832	38.03367724	1.255	16.43700027	615.5319824	17.69200027	-122.1316978	38.03367025	1.43700004	16.43700027	614.7435303	17.87400031	8/8/2014	54:58.7
285	BenS01	-122.1316851	38.03367968	1.255	16.42099953	615.7520142	17.67599952	-122.1316997	38.0336727	1.31900001	16.42099953	614.9124756	17.73999953	8/8/2014	54:58.6
286	BenS01	-122.1316869	38.03368213	1.255	16.40500069	615.9199829	17.66000068	-122.1317016	38.03367514	1.40400004	16.40500069	615.0925293	17.80900073	8/8/2014	54:58.5
287	BenS01	-122.1316888	38.03368457	1.30599999	16.4109993	616.1030273	17.71699929	-122.1317034	38.03367756	1.37	16.4109993	615.2415772	17.7809993	8/8/2014	54:58.4
288	BenS01	-122.1316907	38.03368703	1.255	16.4109993	616.3239746	17.66599929	-122.1317053	38.03368003	1.40400004	16.4109993	615.4405518	17.81499934	8/8/2014	54:58.3
289	BenS01	-122.1316925	38.03368944	1.30599999	16.38899994	616.4349976	17.69499993	-122.1317072	38.03368243	1.23399997	16.38899994	615.5794678	17.62299991	8/8/2014	54:58.2
290	BenS01	-122.1316944	38.03369184	1.255	16.38299942	616.611023	17.63799942	-122.131709	38.03368486	1.23399997	16.38299942	615.7724609	17.61699939	8/8/2014	54:58.1
291	BenS01	-122.1316971	38.03369544	1.30599999	16.40500069	616.7659912	17.71100068	-122.1317117	38.03368843	1.28499997	16.40500069	615.9105225	17.69000065	8/8/2014	54:58.0
292	BenS01	-122.131699	38.03369785	1.255	16.39500046	616.8759766	17.65000045	-122.1317136	38.03369084	1.37	16.39500046	616.0424805	17.76500046	8/8/2014	54:57.9
293	BenS01	-122.1317008	38.03370025	1.30599999	16.40500069	617.0939941	17.71100068	-122.1317154	38.03369325	1.40400004	16.40500069	616.2385254	17.80900073	8/8/2014	54:57.8
294	BenS01	-122.1317027	38.0337027	1.255	16.45199966	617.1380005	17.70699966	-122.1317173	38.03369569	1.28499997	16.45199966	616.3275147	17.73699963	8/8/2014	54:57.7
295	BenS01	-122.1317046	38.03370514	1.255	16.43700027	617.2709961	17.69200027	-122.1317192	38.03369814	1.28499997	16.43700027	616.4594727	17.72200024	8/8/2014	54:57.6
296	BenS01	-122.1317065	38.0337076	1.255	16.43700027	617.4479981	17.69200027	-122.1317211	38.0337006	1.31900001	16.43700027	616.6304932	17.75600028	8/8/2014	54:57.5
297	BenS01	-122.1317083	38.03371006	1.255	16.42099953	617.5859985	17.67599952	-122.131723	38.03370306	1.11600006	16.42099953	616.7915039	17.53699958	8/8/2014	54:57.4
298	BenS01	-122.1317102	38.03371252	1.255	16.40500069	617.7349854	17.66000068	-122.1317248	38.03370552	1.31900001	16.40500069	616.9234619	17.72400069	8/8/2014	54:57.3
299	BenS01	-122.1317121	38.03371496	1.255	16.46500015	617.9329834	17.72000015	-122.1317267	38.03370796	1.28499997	16.46500015	617.1445313	17.75000012	8/8/2014	54:57.2
300	BenS01	-122.131714	38.03371742	1.255	16.42099953	618.0239868	17.67599952	-122.1317286	38.0337104	1.11600006	16.42099953	617.2735596	17.53699958	8/8/2014	54:57.1
301	BenS01	-122.1317168	38.03372109	1.255	16.42099953	618.2399902	17.67599952	-122.1317314	38.03371407	1.28499997	16.42099953	617.4505615	17.70599949	8/8/2014	54:57.0
302	BenS01	-122.1317187	38.03372353	1.255	16.39500046	618.3120117	17.65000045	-122.1317333	38.03371653	1.43700004	16.39500046	617.5834961	17.83200049	8/8/2014	54:56.9
303	BenS01	-122.1317206	38.03372603	1.255	16.40500069	618.5490112	17.66000068	-122.1317352	38.03371901	1.40400004	16.40500069	617.7375488	17.80900073	8/8/2014	54:56.8
304	BenS01	-122.1317225	38.03372852	1.255	16.34199905	618.6879883	17.59699905	-122.1317371	38.0337215	1.23399997	16.34199905	617.8704834	17.57599902	8/8/2014	54:56.7
305	BenS01	-122.1317245	38.03373106	1.255	16.31999969	618.7979736	17.57499969	-122.1317391	38.03372402	1.48800004	16.31999969	617.9815674	17.80799973	8/8/2014	54:56.6
306	BenS01	-122.1317264	38.03373359	1.22099996	16.34199905	619.0180054	17.56299901	-122.131741	38.03372655	1.20000005	16.34199905	618.1125488	17.5419991	8/8/2014	54:56.5
307	BenS01	-122.1317284	38.03373608	1.255	16.31299973	619.0980225	17.56799972	-122.1317429	38.03372905	1.20000005	16.31299973	618.220459	17.51299977	8/8/2014	54:56.4
308	BenS01	-122.1317303	38.0337386	1.255	16.26600075	619.2810059	17.52100074	-122.1317449	38.03373156	1.37	16.26600075	618.3535156	17.63600075	8/8/2014	54:56.3
309	BenS01	-122.1317322	38.03374109	1.22099996	16.26600075	619.3690186	17.4870007	-122.1317468	38.03373404	1.37	16.26600075	618.4694824	17.63600075	8/8/2014	54:56.2
310	BenS01	-122.1317341	38.03374354	1.22099996	16.24399948	619.5900269	17.46499944	-122.1317487	38.03373646	1.40400004	16.24399948	618.6564941	17.64799953	8/8/2014	54:56.1
311	BenS01	-122.1317369	38.03374717	1.22099996	16.19599915	619.6569824	17.4169991	-122.1317515	38.03374009	1.31900001	16.19599915	618.8015137	17.51499915	8/8/2014	54:56.0
312	BenS01	-122.1317388	38.03374957	1.16900003	16.19599915	619.8339844	17.36499918	-122.1317534	38.03374248	1.31900001	16.19599915	618.9945068	17.51499915	8/8/2014	54:55.9
313	BenS01	-122.1317407	38.03375196	1.22099996	16.20299911	619.9869995	17.42399907	-122.1317552	38.03374487	1.57299995	16.20299911	619.1765137	17.77599907	8/8/2014	54:55.8
314	BenS01	-122.1317425	38.03375435	1.22099996	16.19000053	620.0729981	17.41100049	-122.1317571	38.03374726	1.28499997	16.19000053	619.2995606	17.4750005	8/8/2014	54:55.7
315	BenS01	-122.1317444	38.03375676	1.22099996	16.18099976	620.2329712	17.40199971	-122.1317589	38.03374965	1.28499997	16.18099976	619.5264893	17.46599972	8/8/2014	54:55.6
316	BenS01	-122.1317463	38.03375917	1.16900003	16.17399979	620.3599854	17.34299982	-122.1317608	38.03375208	1.23399997	16.17399979	619.6535645	17.40799975	8/8/2014	54:55.5
317	BenS01	-122.1317482	38.03376158	1.16900003	16.19000053	620.427002	17.35900056	-122.1317627	38.03375447	1.37	16.19000053	619.8365479	17.56000054	8/8/2014	54:55.4
318	BenS01	-122.13175	38.03376397	1.16900003	16.17399979	620.5650024	17.34299982	-122.1317646	38.03375684	1.28499997	16.17399979	619.963501	17.45899975	8/8/2014	54:55.3
319	BenS01	-122.1317519	38.03376634	1.16900003	16.18099976	620.7139893	17.34999979	-122.1317664	38.03375921	1.37	16.18099976	620.1295166	17.55099976	8/8/2014	54:55.2
320	BenS01	-122.1317538	38.0337687	1.16900003	16.19599915	620.7800293	17.36499918	-122.1317683	38.03376157	1.20000005	16.19599915	620.232544	17.39599919	8/8/2014	54:55.1
321	BenS01	-122.1317565	38.03377224	1.16900003	16.20299911	620.8720093	17.37199914	-122.1317711	38.03376511	1.37	16.20299911	620.3485107	17.57299912	8/8/2014	54:55.0
322	BenS01	-122.1317584	38.03377463	1.16900003	16.19000053	621.0209961	17.35900056	-122.1317729	38.03376746	1.28499997	16.19000053	620.4245606	17.4750005	8/8/2014	54:54.9
323	BenS01	-122.1317603	38.03377702	1.16900003	16.20299911	621.0930176	17.37199914	-122.1317748	38.03376985	1.14999998	16.20299911	620.5185547	17.35299909	8/8/2014	54:54.8
324	BenS01	-122.1317622	38.03377943	1.16900003	16.20299911	621.1530151	17.37199914	-122.1317767	38.03377226	1.28499997	16.20299911	620.5534668	17.48799908	8/8/2014	54:54.7
325	BenS01	-122.1317641	38.03378187	1.16900003	16.20299911	621.2919922	17.37199914	-122.1317786	38.03377469	1.20000005	16.20299911	620.7404785	17.40299916	8/8/2014	54:54.6
326	BenS01	-122.1317661	38.03378429	1.13499999	16.25	621.375	17.38499999	-122.1317805	38.03377713	1.31900001	16.25	620.8344727	17.56900001	8/8/2014	54:54.5
327	BenS01	-122.131768	38.03378674	1.16900003	16.19000053	621.5560303	17.35900056	-122.1317825	38.03377956	1.28499997	16.19000053	620.9605713	17.4750005	8/8/2014	54:54.4
328	BenS01	-122.1317699	38.03378916	1.16900003	16.22800064	621.6199951	17.39700067	-122.1317844	38.03378197	1.11600006	16.22800064	621.0894775	17.3440007	8/8/2014	54:54.3
329	BenS01	-122.1317718	38.03379157	1.16900003	16.23399925	621.7520142	17.40299928	-122.1317863	38.03378437	1.40400004	16.23399925	621.1845703	17.6379993	8/8/2014	54:54.2
330	BenS01	-122.1317737	38.03379396	1.13499999	16.21800041	621.8790283	17.3530004	-122.1317882	38.03378676	1.23399997	16.21800041	621.3334961	17.45200038	8/8/2014	54:54.1
331	BenS01	-122.1317766	38.03379754	1.13499999	16.26600075	621.9290161	17.40100074	-122.131791	38.03379032	1.28499997	16.26600075	621.3554688	17.55100071	8/8/2014	54:54.0
332	BenS01	-122.1317785	38.03379991	1.13499999	16.26000023	622.0620117	17.39500022	-122.1317929	38.03379268	1.20000005	16.26000023	621.4775391	17.46000028	8/8/2014	54:53.9
333	BenS01	-122.1317804	38.03380228	1.16900003	16.26000023	622.1480103	17.42900026	-122.1317948	38.03379505	1.20000005	16.26000023	621.5075684	17.46000028	8/8/2014	54:53.8
334	BenS01	-122.1317823	38.03380469	1.13499999	16.28199959	622.2130127	17.41699958	-122.1317967	38.03379746	1.23399997	16.28199959	621.6445313	17.51599956	8/8/2014	54:53.7
335	BenS01	-122.1317842	38.03380708	1.16900003	16.27199936	622.3229981	17.44099939	-122.1317987	38.03379983	1.03100002	16.27199936	621.6824951	17.30299938	8/8/2014	54:53.6
336	BenS01	-122.1317862	38.03380951	1.13499999	16.27199936	622.4119873	17.40699935	-122.1318006	38.03380224	1.20000005	16.27199936	621.7774658	17.47199941	8/8/2014	54:53.5
337	BenS01	-122.1317881	38.03381192	1.13499999	16.28800011	622.5	17.4230001	-122.1318025	38.03380465	1.23399997	16.28800011	621.8654785	17.52200007	8/8/2014	54:53.4
338	BenS01	-122.1317901	38.03381433	1.13499999	16.28800011	622.611023	17.4230001	-122.1318045	38.03380704	1.08200002	16.28800011	621.9265137	17.37000012	8/8/2014	54:53.3
339	BenS01	-122.131792	38.03381672	1.13499999	16.32900047	622.7210083	17.46400046	-122.1318064	38.03380941	1.28499997	16.32900047	622.0865479	17.61400044	8/8/2014	54:53.2
340	BenS01	-122.1317939	38.03381909	1.13499999	16.31999969	622.8530273	17.45499969	-122.1318083	38.03381179	1.03100002	16.31999969	622.180542	17.35099971	8/8/2014	54:53.1
341	BenS01	-122.1317968	38.03382267	1.13499999	16.31999969	622.960022	17.45499969	-122.1318112	38.03381533	1.20000005	16.31999969	622.2974854	17.51999974	8/8/2014	54:53.0
342	BenS01	-122.1317988	38.03382506	1.10099995	16.33499908	623.098999	17.43599904	-122.1318131	38.03381772	1.20000005	16.33499908	622.3764648	17.53499913	8/8/2014	54:52.9
343	BenS01	-122.1318008	38.03382745	1.13499999	16.36700058	623.1589966	17.50200057	-122.1318151	38.03382011	1.31900001	16.36700058	622.5195313	17.68600059	8/8/2014	54:52.8
344	BenS01	-122.1318027	38.03382989	1.10099995	16.36700058	623.3140259	17.46800053	-122.1318171	38.03382254	1.28499997	16.36700058	622.569458	17.65200055	8/8/2014	54:52.7
345	BenS01	-122.1318048	38.03383234	1.10099995	16.3579998	623.4030151	17.45899975	-122.1318191	38.03382498	1.20000005	16.3579998	622.6955566	17.55799985	8/8/2014	54:52.6
346	BenS01	-122.1318068	38.0338348	1.10099995	16.35099983	623.5410156	17.45199978	-122.1318211	38.03382742	1.11600006	16.35099983	622.7905273	17.46699989	8/8/2014	54:52.5
347	BenS01	-122.1318088	38.03383724	1.10099995	16.3579998	623.5789795	17.45899975	-122.1318231	38.03382987	0.99699998	16.3579998	622.8775635	17.35499978	8/8/2014	54:52.4
348	BenS01	-122.1318108	38.03383972	1.04999995	16.31999969	623.6640015	17.36999965	-122.1318251	38.03383233	1.08200002	16.31999969	622.9854736	17.40199971	8/8/2014	54:52.3
349	BenS01	-122.1318129	38.03384215	1.10099995	16.35099983	623.8239746	17.45199978	-122.1318271	38.03383476	0.86199999	16.35099983	623.0675049	17.21299982	8/8/2014	54:52.2
350	BenS01	-122.1318149	38.03384459	1.04999995	16.33499908	623.8690186	17.38499904	-122.1318292	38.0338372	1.14999998	16.33499908	623.1624756	17.48499906	8/8/2014	54:52.1
351	BenS01	-122.1318179	38.03384826	1.04999995	16.33499908	623.9959717	17.38499904	-122.1318322	38.03384083	1.14999998	16.33499908	623.3394775	17.48499906	8/8/2014	54:52.0
352	BenS01	-122.1318199	38.0338507	1.04999995	16.35099983	624.1339722	17.40099978	-122.1318342	38.03384327	1.11600006	16.35099983	623.4715576	17.46699989	8/8/2014	54:51.9
353	BenS01	-122.131822	38.03385316	1.04999995	16.37299919	624.21698	17.42299914	-122.1318363	38.03384574	0.91299999	16.37299919	623.5825195	17.28599918	8/8/2014	54:51.8
354	BenS01	-122.1318241	38.03385566	1.04999995	16.3579998	624.2659912	17.40799975	-122.1318383	38.03384822	0.94700003	16.3579998	623.6915283	17.30499983	8/8/2014	54:51.7
355	BenS01	-122.1318262	38.03385818	1.04999995	16.37299919	624.3729858	17.42299914	-122.1318404	38.03385071	0.91299999	16.37299919	623.8215332	17.28599918	8/8/2014	54:51.6
356	BenS01	-122.1318283	38.03386067	1.04999995	16.40500069	624.4559937	17.45500064	-122.1318425	38.03385321	0.99699998	16.40500069	623.9105225	17.40200067	8/8/2014	54:51.5
357	BenS01	-122.1318304	38.03386319	1.04999995	16.38899994	624.5280151	17.43899989	-122.1318446	38.03385571	0.94700003	16.38899994	624.0205078	17.33599997	8/8/2014	54:51.4
358	BenS01	-122.1318325	38.03386569	1.04999995	16.4109993	624.5280151	17.46099925	-122.1318467	38.03385819	1.08200002	16.4109993	624.0645752	17.49299932	8/8/2014	54:51.3
359	BenS01	-122.1318346	38.03386817	1.04999995	16.39500046	624.611023	17.44500041	-122.1318488	38.03386067	1.03100002	16.39500046	624.1364746	17.42600048	8/8/2014	54:51.2
360	BenS01	-122.1318367	38.03387063	1.04999995	16.39500046	624.6599731	17.44500041	-122.1318509	38.03386309	1.08200002	16.39500046	624.2125244	17.47700047	8/8/2014	54:51.1
361	BenS01	-122.1318397	38.03387426	1.04999995	16.42700005	624.7890015	17.477	-122.1318539	38.03386673	1.03100002	16.42700005	624.3095703	17.45800006	8/8/2014	54:51.0
362	BenS01	-122.1318418	38.03387669	1.04999995	16.44300079	624.8560181	17.49300075	-122.131856	38.03386913	0.86199999	16.44300079	624.4584961	17.30500078	8/8/2014	54:50.9
363	BenS01	-122.1318439	38.03387911	0.96399999	16.43700027	624.9439697	17.40100026	-122.131858	38.03387158	1.08200002	16.43700027	624.5085449	17.51900029	8/8/2014	54:50.8
364	BenS01	-122.1318459	38.03388156	0.96399999	16.51199913	625.03302	17.47599912	-122.1318601	38.03387399	0.86199999	16.51199913	624.555542	17.37399912	8/8/2014	54:50.7
365	BenS01	-122.131848	38.03388399	1.01499999	16.45899963	625.098999	17.47399962	-122.1318622	38.0338764	1.03100002	16.45899963	624.7025147	17.48999965	8/8/2014	54:50.6
366	BenS01	-122.1318501	38.03388641	0.96399999	16.45899963	625.2540283	17.42299962	-122.1318643	38.03387884	0.94700003	16.45899963	624.7525635	17.40599966	8/8/2014	54:50.5
367	BenS01	-122.1318522	38.03388886	0.96399999	16.45199966	625.3579712	17.41599965	-122.1318663	38.03388125	0.94700003	16.45199966	624.9055176	17.39899969	8/8/2014	54:50.4
368	BenS01	-122.1318543	38.03389127	0.93000001	16.45199966	625.427002	17.38199967	-122.1318684	38.03388366	0.91299999	16.45199966	624.963501	17.36499965	8/8/2014	54:50.3
369	BenS01	-122.1318563	38.03389366	0.96399999	16.48999977	625.6090088	17.45399976	-122.1318704	38.03388603	1.03100002	16.48999977	625.0794678	17.52099979	8/8/2014	54:50.2
370	BenS01	-122.1318584	38.03389603	0.93000001	16.47400093	625.6040039	17.40400094	-122.1318725	38.03388841	1.08200002	16.47400093	625.0794678	17.55600095	8/8/2014	54:50.1
371	BenS01	-122.1318614	38.03389956	0.93000001	16.49699974	625.7810059	17.42699975	-122.1318755	38.03389192	0.82800001	16.49699974	625.206543	17.32499975	8/8/2014	54:50.0
372	BenS01	-122.1318634	38.0339019	0.93000001	16.48999977	625.8250122	17.41999978	-122.1318775	38.03389425	0.91299999	16.48999977	625.2685547	17.40299976	8/8/2014	54:49.9
373	BenS01	-122.1318655	38.03390423	0.93000001	16.46500015	625.9580078	17.39500016	-122.1318796	38.03389659	0.94700003	16.46500015	625.3175049	17.41200018	8/8/2014	54:49.8
374	BenS01	-122.1318675	38.03390661	0.93000001	16.47400093	626.0059815	17.40400094	-122.1318816	38.03389895	1.03100002	16.47400093	625.3885498	17.50500095	8/8/2014	54:49.7
375	BenS01	-122.1318696	38.03390896	0.93000001	16.47400093	626.1300049	17.40400094	-122.1318837	38.03390131	0.86199999	16.47400093	625.4735107	17.33600092	8/8/2014	54:49.6
376	BenS01	-122.1318717	38.03391134	0.93000001	16.52199936	626.2189941	17.45199937	-122.1318857	38.03390366	0.99699998	16.52199936	625.5844727	17.51899934	8/8/2014	54:49.5
377	BenS01	-122.1318737	38.0339137	0.93000001	16.48999977	626.335022	17.41999978	-122.1318878	38.03390602	0.91299999	16.48999977	625.7175293	17.40299976	8/8/2014	54:49.4
378	BenS01	-122.1318758	38.03391609	0.87800002	16.4810009	626.4180298	17.35900092	-122.1318899	38.03390839	0.65899998	16.4810009	625.7835693	17.14000088	8/8/2014	54:49.3
379	BenS01	-122.1318778	38.03391843	0.93000001	16.49699974	626.5059815	17.42699975	-122.1318919	38.03391071	0.94700003	16.49699974	625.9605713	17.44399977	8/8/2014	54:49.2
380	BenS01	-122.1318799	38.03392075	0.93000001	16.51199913	626.5999756	17.44199914	-122.1318939	38.03391305	0.77700001	16.51199913	626.0324707	17.28899914	8/8/2014	54:49.1
381	BenS01	-122.131883	38.03392425	0.93000001	16.52799988	626.7020264	17.45799989	-122.131897	38.03391654	1.03100002	16.52799988	626.1774902	17.5589999	8/8/2014	54:49.0
382	BenS01	-122.131885	38.03392661	0.87800002	16.5340004	626.7730103	17.41200042	-122.1318991	38.0339189	0.91299999	16.5340004	626.3155518	17.44700038	8/8/2014	54:48.9
383	BenS01	-122.1318871	38.03392897	0.87800002	16.57600021	626.901001	17.45400023	-122.1319011	38.03392126	0.91299999	16.57600021	626.4205322	17.4890002	8/8/2014	54:48.8
384	BenS01	-122.1318892	38.03393136	0.87800002	16.5909996	626.9719849	17.46899962	-122.1319032	38.03392363	0.86199999	16.5909996	626.5534668	17.45299959	8/8/2014	54:48.7
385	BenS01	-122.1318913	38.03393375	0.87800002	16.57600021	627.0830078	17.45400023	-122.1319053	38.03392602	0.82800001	16.57600021	626.6915283	17.40400022	8/8/2014	54:48.6
386	BenS01	-122.1318934	38.03393616	0.87800002	16.60400009	627.0770264	17.48200011	-122.1319075	38.03392841	0.82800001	16.60400009	626.7525635	17.4320001	8/8/2014	54:48.5
387	BenS01	-122.1318955	38.03393855	0.93000001	16.62000084	627.1929932	17.55000085	-122.1319096	38.03393081	0.77700001	16.62000084	626.9295654	17.39700085	8/8/2014	54:48.4
388	BenS01	-122.1318977	38.03394096	0.87800002	16.64500046	627.2069702	17.52300048	-122.1319117	38.03393322	0.94700003	16.64500046	626.9694824	17.59200048	8/8/2014	54:48.3
389	BenS01	-122.1318998	38.03394334	0.87800002	16.68300056	627.2789917	17.56100059	-122.1319138	38.03393559	0.82800001	16.68300056	627.0865479	17.51100057	8/8/2014	54:48.2
390	BenS01	-122.1319019	38.03394571	0.87800002	16.68899918	627.2999878	17.5669992	-122.1319159	38.03393796	0.94700003	16.68899918	627.1474609	17.6359992	8/8/2014	54:48.1
391	BenS01	-122.131905	38.03394924	0.93000001	16.6989994	627.3229981	17.62899941	-122.131919	38.03394147	0.70999998	16.6989994	627.1905518	17.40899938	8/8/2014	54:48.0
392	BenS01	-122.1319071	38.03395159	0.84399998	16.6989994	627.361023	17.54299939	-122.1319211	38.03394385	0.74400002	16.6989994	627.3234863	17.44299942	8/8/2014	54:47.9
393	BenS01	-122.1319092	38.03395397	0.87800002	16.75300026	627.3889771	17.63100028	-122.1319232	38.0339462	0.70999998	16.75300026	627.3294678	17.46300024	8/8/2014	54:47.8
394	BenS01	-122.1319113	38.03395634	0.87800002	16.75300026	627.4320068	17.63100028	-122.1319253	38.03394858	0.574	16.75300026	627.3165283	17.32700026	8/8/2014	54:47.7
395	BenS01	-122.1319134	38.03395873	0.87800002	16.75900078	627.4299927	17.6370008	-122.1319274	38.03395097	0.74400002	16.75900078	627.3704834	17.5030008	8/8/2014	54:47.6
396	BenS01	-122.1319156	38.03396114	0.84399998	16.77499962	627.4910278	17.6189996	-122.1319296	38.03395338	0.82800001	16.77499962	627.364502	17.60299963	8/8/2014	54:47.5
397	BenS01	-122.1319177	38.03396355	0.87800002	16.82799911	627.4959717	17.70599914	-122.1319317	38.03395575	0.82800001	16.82799911	627.3864746	17.65599912	8/8/2014	54:47.4
398	BenS01	-122.1319199	38.03396595	0.84399998	16.84399986	627.4959717	17.68799984	-122.1319338	38.03395816	0.65899998	16.84399986	627.3255615	17.50299984	8/8/2014	54:47.3
399	BenS01	-122.131922	38.03396834	0.87800002	16.85400009	627.6290283	17.73200011	-122.131936	38.03396054	0.74400002	16.85400009	627.3205566	17.59800011	8/8/2014	54:47.2
400	BenS01	-122.1319241	38.03397071	0.84399998	16.92900085	627.6220093	17.77300084	-122.1319381	38.03396291	0.77700001	16.92900085	627.2974854	17.70600086	8/8/2014	54:47.1
401	BenS01	-122.1319273	38.03397426	0.87800002	16.84399986	627.7130127	17.72199988	-122.1319412	38.03396646	0.65899998	16.84399986	627.2995606	17.50299984	8/8/2014	54:47.0
402	BenS01	-122.1319294	38.03397663	0.84399998	16.85400009	627.7130127	17.69800007	-122.1319434	38.03396883	0.74400002	16.85400009	627.2724609	17.59800011	8/8/2014	54:46.9
403	BenS01	-122.1319315	38.03397902	0.87800002	16.84399986	627.802002	17.72199988	-122.1319455	38.03397121	0.70999998	16.84399986	627.338501	17.55399984	8/8/2014	54:46.8
404	BenS01	-122.1319337	38.03398145	0.84399998	16.83799934	627.8239746	17.68199933	-122.1319477	38.03397363	0.574	16.83799934	627.404541	17.41199934	8/8/2014	54:46.7
405	BenS01	-122.1319359	38.03398388	0.87800002	16.83799934	627.9559937	17.71599936	-122.1319498	38.03397606	0.574	16.83799934	627.4334717	17.41199934	8/8/2014	54:46.6
406	BenS01	-122.1319381	38.03398632	0.87800002	16.84399986	627.9559937	17.72199988	-122.131952	38.03397851	0.65899998	16.84399986	627.5655518	17.50299984	8/8/2014	54:46.5
407	BenS01	-122.1319403	38.03398877	0.87800002	16.88199997	628.0440064	17.75999999	-122.1319542	38.03398095	0.625	16.88199997	627.6474609	17.50699997	8/8/2014	54:46.4
408	BenS01	-122.1319425	38.03399123	0.84399998	16.8220005	628.0410156	17.66600049	-122.1319564	38.0339834	0.70999998	16.8220005	627.6715088	17.53200048	8/8/2014	54:46.3
409	BenS01	-122.1319447	38.03399366	0.87800002	16.86000061	628.1290283	17.73800063	-122.1319586	38.03398584	0.74400002	16.86000061	627.7604981	17.60400063	8/8/2014	54:46.2
410	BenS01	-122.1319469	38.03399611	0.84399998	16.80599976	628.1290283	17.64999974	-122.1319608	38.03398829	0.70999998	16.80599976	627.8435059	17.51599973	8/8/2014	54:46.1
411	BenS01	-122.1319502	38.03399976	0.87800002	16.79700089	628.2620239	17.67500091	-122.1319641	38.03399194	0.54000002	16.79700089	627.8925781	17.33700091	8/8/2014	54:46.0
412	BenS01	-122.1319524	38.03400222	0.87800002	16.79000092	628.2399902	17.66800094	-122.1319663	38.03399438	0.54000002	16.79000092	627.9644775	17.33000094	8/8/2014	54:45.9
413	BenS01	-122.1319546	38.03400472	0.87800002	16.77499962	628.3709717	17.65299964	-122.1319685	38.03399688	0.625	16.77499962	628.1115723	17.39999962	8/8/2014	54:45.8
414	BenS01	-122.1319569	38.03400722	0.87800002	16.75900078	628.3469849	17.6370008	-122.1319708	38.0339994	0.37099999	16.75900078	628.1325684	17.13000077	8/8/2014	54:45.7
415	BenS01	-122.1319591	38.03400975	0.87800002	16.74300003	628.4790039	17.62100005	-122.1319731	38.03400191	0.574	16.74300003	628.1765137	17.31700003	8/8/2014	54:45.6
416	BenS01	-122.1319614	38.03401228	0.87800002	16.73699951	628.5460205	17.61499953	-122.1319753	38.03400447	0.574	16.73699951	628.2375488	17.31099951	8/8/2014	54:45.5
417	BenS01	-122.1319637	38.03401484	0.87800002	16.72100067	628.5900269	17.59900069	-122.1319776	38.03400702	0.574	16.72100067	628.2924805	17.29500067	8/8/2014	54:45.4
418	BenS01	-122.131966	38.03401737	0.87800002	16.70499992	628.7000122	17.58299994	-122.1319799	38.03400953	0.625	16.70499992	628.3475342	17.32999992	8/8/2014	54:45.3
419	BenS01	-122.1319683	38.03401989	0.87800002	16.68899918	628.7280273	17.5669992	-122.1319822	38.03401207	1.08200002	16.68899918	628.3754883	17.77099919	8/8/2014	54:45.2
420	BenS01	-122.1319705	38.03402239	0.87800002	16.65800095	628.8319702	17.53600097	-122.1319844	38.03401457	0.65899998	16.65800095	628.4465332	17.31700093	8/8/2014	54:45.1
421	BenS01	-122.1319738	38.03402611	0.93099999	16.64500046	628.8289795	17.57600045	-122.1319878	38.03401829	0.829	16.64500046	628.5045166	17.47400045	8/8/2014	54:45.0
422	BenS01	-122.1319761	38.03402859	0.93099999	16.61300087	628.8070068	17.54400086	-122.13199	38.03402077	0.91399997	16.61300087	628.5264893	17.52700084	8/8/2014	54:44.9
423	BenS01	-122.1319783	38.03403109	0.96499997	16.62000084	628.8339844	17.58500081	-122.1319922	38.03402325	0.778	16.62000084	628.5925293	17.39800084	8/8/2014	54:44.8
424	BenS01	-122.1319806	38.0340336	0.93099999	16.61300087	628.8729858	17.54400086	-122.1319945	38.03402577	0.86299998	16.61300087	628.7475586	17.47600085	8/8/2014	54:44.7
425	BenS01	-122.1319828	38.03403612	0.96499997	16.60400009	628.8950195	17.56900007	-122.1319968	38.03402828	0.829	16.60400009	628.7974854	17.43300009	8/8/2014	54:44.6
426	BenS01	-122.1319851	38.03403863	0.93099999	16.5909996	628.8720093	17.5219996	-122.131999	38.03403082	0.91399997	16.5909996	628.9174805	17.50499958	8/8/2014	54:44.5
427	BenS01	-122.1319874	38.03404117	0.93099999	16.59799957	628.9849854	17.52899957	-122.1320013	38.03403333	0.94800001	16.59799957	628.9644775	17.54599959	8/8/2014	54:44.4
428	BenS01	-122.1319896	38.03404367	0.96499997	16.59799957	629.0020142	17.56299955	-122.1320035	38.03403585	0.829	16.59799957	629.036499	17.42699957	8/8/2014	54:44.3
429	BenS01	-122.1319918	38.03404618	0.96499997	16.58200073	629.0910034	17.54700071	-122.1320058	38.03403835	0.778	16.58200073	628.9644775	17.36000073	8/8/2014	54:44.2
430	BenS01	-122.1319941	38.03404866	0.96499997	16.5909996	629.0739746	17.55599958	-122.132008	38.03404085	0.57499999	16.5909996	629.0305176	17.16599959	8/8/2014	54:44.1
431	BenS01	-122.1319974	38.03405239	1.01600003	16.55999947	629.1129761	17.5759995	-122.1320114	38.03404457	0.66000003	16.55999947	628.9694824	17.21999949	8/8/2014	54:44.0
432	BenS01	-122.1319997	38.03405487	1.01600003	16.55999947	629.1790161	17.5759995	-122.1320136	38.03404705	0.99800003	16.55999947	628.9815674	17.55799949	8/8/2014	54:43.9
433	BenS01	-122.1320019	38.03405738	1.01600003	16.52199936	629.1610107	17.53799939	-122.1320158	38.03404956	0.94800001	16.52199936	628.9854736	17.46999937	8/8/2014	54:43.8
434	BenS01	-122.1320042	38.03405992	1.01600003	16.52199936	629.2410278	17.53799939	-122.1320181	38.0340521	0.66000003	16.52199936	628.982544	17.18199939	8/8/2014	54:43.7
435	BenS01	-122.1320065	38.03406243	1.051	16.50600052	629.3519898	17.55700052	-122.1320204	38.03405463	1.32000005	16.50600052	629.0715332	17.82600057	8/8/2014	54:43.6
436	BenS01	-122.1320087	38.034065	1.01600003	16.46500015	629.335022	17.48100019	-122.1320227	38.03405718	1.03199995	16.46500015	629.1094971	17.4970001	8/8/2014	54:43.5
437	BenS01	-122.132011	38.03406754	1.051	16.44300079	629.4180298	17.49400079	-122.132025	38.03405972	1.20099998	16.44300079	629.1645508	17.64400077	8/8/2014	54:43.4
438	BenS01	-122.1320133	38.03407005	1.01600003	16.43700027	629.4459839	17.45300031	-122.1320272	38.03406227	0.778	16.43700027	629.2425537	17.21500027	8/8/2014	54:43.3
439	BenS01	-122.1320155	38.03407257	1.051	16.4109993	629.5280151	17.4619993	-122.1320295	38.03406475	1.03199995	16.4109993	629.2965088	17.44299924	8/8/2014	54:43.2
440	BenS01	-122.1320177	38.03407501	1.102	16.38899994	629.486023	17.49099994	-122.1320317	38.03406721	0.86299998	16.38899994	629.3265381	17.25199991	8/8/2014	54:43.1
441	BenS01	-122.132021	38.0340787	1.102	16.38899994	629.5469971	17.49099994	-122.132035	38.0340709	0.829	16.38899994	629.3544922	17.21799994	8/8/2014	54:43.0
442	BenS01	-122.1320231	38.03408113	1.102	16.38299942	629.5079956	17.48499942	-122.1320371	38.03407333	0.778	16.38299942	629.4205322	17.16099942	8/8/2014	54:42.9
443	BenS01	-122.1320253	38.03408355	1.102	16.35099983	629.5689697	17.45299983	-122.1320393	38.03407577	0.86299998	16.35099983	629.4655762	17.21399981	8/8/2014	54:42.8
444	BenS01	-122.1320275	38.03408598	1.102	16.33499908	629.5739746	17.43699908	-122.1320415	38.03407822	1.03199995	16.33499908	629.5534668	17.36699903	8/8/2014	54:42.7
445	BenS01	-122.1320297	38.03408843	1.102	16.31999969	629.6799927	17.42199969	-122.1320437	38.03408064	1.03199995	16.31999969	629.6035156	17.35199964	8/8/2014	54:42.6
446	BenS01	-122.1320318	38.03409085	1.102	16.31299973	629.7059937	17.41499972	-122.1320458	38.03408311	1.08299994	16.31299973	629.7015381	17.39599967	8/8/2014	54:42.5
447	BenS01	-122.132034	38.03409328	1.13600004	16.31999969	629.8309937	17.45599973	-122.132048	38.03408553	0.91399997	16.31999969	629.7315674	17.23399967	8/8/2014	54:42.4
448	BenS01	-122.1320361	38.03409571	1.102	16.29700089	629.8140259	17.39900088	-122.1320501	38.03408796	0.86299998	16.29700089	629.8145752	17.16000086	8/8/2014	54:42.3
449	BenS01	-122.1320382	38.0340981	1.16999996	16.31299973	629.9680176	17.48299968	-122.1320522	38.03409035	1.11699998	16.31299973	629.7924805	17.42999971	8/8/2014	54:42.2
450	BenS01	-122.1320403	38.03410048	1.16999996	16.28199959	629.9190064	17.45199955	-122.1320544	38.03409275	0.829	16.28199959	629.8205566	17.11099958	8/8/2014	54:42.1
451	BenS01	-122.1320435	38.03410404	1.16999996	16.25	630.0130005	17.41999996	-122.1320575	38.03409631	1.03199995	16.25	629.8594971	17.28199995	8/8/2014	54:42.0
452	BenS01	-122.1320456	38.03410641	1.13600004	16.24399948	629.9680176	17.37999952	-122.1320596	38.0340987	0.94800001	16.24399948	629.8704834	17.1919995	8/8/2014	54:41.9
453	BenS01	-122.1320477	38.03410879	1.16999996	16.22800064	630.09198	17.3980006	-122.1320617	38.03410107	1.03199995	16.22800064	629.9655762	17.26000059	8/8/2014	54:41.8
454	BenS01	-122.1320498	38.03411118	1.16999996	16.25	630.0310059	17.41999996	-122.1320638	38.03410347	0.91399997	16.25	630.0324707	17.16399997	8/8/2014	54:41.7
455	BenS01	-122.1320519	38.03411357	1.25600004	16.21800041	630.1859741	17.47400045	-122.1320659	38.03410588	1.03199995	16.21800041	630.081543	17.25000036	8/8/2014	54:41.6
456	BenS01	-122.132054	38.034116	1.222	16.17399979	630.1359863	17.39599979	-122.1320681	38.0341083	1.20099998	16.17399979	630.1645508	17.37499976	8/8/2014	54:41.5
457	BenS01	-122.1320561	38.03411841	1.222	16.16500092	630.1640015	17.38700092	-122.1320702	38.03411073	1.20099998	16.16500092	630.1755371	17.36600089	8/8/2014	54:41.4
458	BenS01	-122.1320582	38.03412082	1.222	16.14900017	630.2299805	17.37100017	-122.1320723	38.03411314	1.20099998	16.14900017	630.2974854	17.35000014	8/8/2014	54:41.3
459	BenS01	-122.1320603	38.03412321	1.25600004	16.10499954	630.1640015	17.36099958	-122.1320744	38.03411553	1.28600001	16.10499954	630.2315674	17.39099956	8/8/2014	54:41.2
460	BenS01	-122.1320624	38.0341256	1.25600004	16.11100006	630.2880249	17.3670001	-122.1320765	38.03411792	1.15100002	16.11100006	630.3494873	17.26200008	8/8/2014	54:41.1
461	BenS01	-122.1320655	38.03412918	1.25600004	16.11100006	630.2490234	17.3670001	-122.1320796	38.03412152	1.11699998	16.11100006	630.3165283	17.22800004	8/8/2014	54:41.0
462	BenS01	-122.1320676	38.03413159	1.25600004	16.09499931	630.3150024	17.35099936	-122.1320817	38.03412393	1.15100002	16.09499931	630.3665772	17.24599934	8/8/2014	54:40.9
463	BenS01	-122.1320697	38.03413398	1.30700004	16.0890007	630.382019	17.39600074	-122.1320838	38.03412634	1.23500001	16.0890007	630.3444824	17.32400072	8/8/2014	54:40.8
464	BenS01	-122.1320718	38.03413642	1.25600004	16.0890007	630.4699707	17.34500074	-122.1320859	38.0341288	1.08299994	16.0890007	630.4055176	17.17200065	8/8/2014	54:40.7
465	BenS01	-122.1320739	38.03413887	1.30700004	16.03499985	630.4630127	17.34199989	-122.132088	38.03413125	1.20099998	16.03499985	630.3205566	17.23599982	8/8/2014	54:40.6
466	BenS01	-122.132076	38.03414131	1.34099996	16.0189991	630.53302	17.35999906	-122.1320901	38.03413371	1.23500001	16.0189991	630.3845215	17.25399911	8/8/2014	54:40.5
467	BenS01	-122.1320782	38.03414378	1.34099996	16.0189991	630.598999	17.35999906	-122.1320923	38.03413617	1.43799996	16.0189991	630.37854	17.45699906	8/8/2014	54:40.4
468	BenS01	-122.1320803	38.03414624	1.34099996	15.98099995	630.6430054	17.32199991	-122.1320944	38.03413863	1.11699998	15.98099995	630.4785156	17.09799993	8/8/2014	54:40.3
469	BenS01	-122.1320824	38.03414867	1.34099996	15.97200012	630.7319946	17.31300008	-122.1320965	38.03414108	1.32000005	15.97200012	630.5395508	17.29200017	8/8/2014	54:40.2
470	BenS01	-122.1320844	38.03415107	1.34099996	15.95600033	630.7089844	17.29700029	-122.1320986	38.0341435	1.23500001	15.95600033	630.6004639	17.19100034	8/8/2014	54:40.1
471	BenS01	-122.1320875	38.03415467	1.39300001	15.93999958	630.84198	17.33299959	-122.1321016	38.0341471	1.37100005	15.93999958	630.6054688	17.31099963	8/8/2014	54:40.0
472	BenS01	-122.1320896	38.03415708	1.34099996	15.92800045	630.8189697	17.26900041	-122.1321037	38.03414953	1.23500001	15.92800045	630.7155762	17.16300046	8/8/2014	54:39.9
473	BenS01	-122.1320916	38.03415947	1.39300001	15.89599991	630.882019	17.28899992	-122.1321058	38.03415194	1.28600001	15.89599991	630.706543	17.18199992	8/8/2014	54:39.8
474	BenS01	-122.1320937	38.0341619	1.39300001	15.88700008	630.9710083	17.28000009	-122.1321078	38.03415436	1.15100002	15.88700008	630.8394775	17.03800011	8/8/2014	54:39.7
475	BenS01	-122.1320957	38.03416432	1.42700005	15.9119997	630.992981	17.33899975	-122.1321099	38.03415681	1.11699998	15.9119997	630.8444824	17.02899969	8/8/2014	54:39.6
476	BenS01	-122.1320978	38.03416675	1.42700005	15.88700008	631.059021	17.31400013	-122.132112	38.03415925	1.23500001	15.88700008	630.911499	17.1220001	8/8/2014	54:39.5
477	BenS01	-122.1320998	38.0341692	1.42700005	15.8579998	631.1699829	17.28499985	-122.132114	38.0341617	1.32000005	15.8579998	630.9334717	17.17799985	8/8/2014	54:39.4
478	BenS01	-122.1321019	38.03417162	1.42700005	15.84899998	631.190979	17.27600002	-122.1321161	38.03416416	1.20099998	15.84899998	631.0155029	17.04999995	8/8/2014	54:39.3
479	BenS01	-122.1321039	38.03417405	1.42700005	15.84200001	631.3209839	17.26900005	-122.1321182	38.03416659	1.23500001	15.84200001	631.0395508	17.07700002	8/8/2014	54:39.2
480	BenS01	-122.1321059	38.03417648	1.42700005	15.81700039	631.3209839	17.24400043	-122.1321202	38.03416901	1.40499997	15.81700039	631.1225586	17.22200036	8/8/2014	54:39.1
481	BenS01	-122.132109	38.03418009	1.46099997	15.81099987	631.4530029	17.27199984	-122.1321232	38.03417264	1.40499997	15.81099987	631.194458	17.21599984	8/8/2014	54:39.0
482	BenS01	-122.132111	38.03418252	1.42700005	15.78899956	631.4310303	17.2159996	-122.1321253	38.03417509	1.37100005	15.78899956	631.2554932	17.15999961	8/8/2014	54:38.9
483	BenS01	-122.132113	38.03418496	1.46099997	15.77299976	631.5469971	17.23399973	-122.1321273	38.03417755	1.43799996	15.77299976	631.305542	17.21099973	8/8/2014	54:38.8
484	BenS01	-122.1321151	38.03418746	1.42700005	15.76299953	631.5410156	17.18999958	-122.1321294	38.03418005	1.32000005	15.76299953	631.4815674	17.08299959	8/8/2014	54:38.7
485	BenS01	-122.1321171	38.03418994	1.46099997	15.74800014	631.6259766	17.20900011	-122.1321314	38.03418253	1.48899996	15.74800014	631.4555664	17.23700011	8/8/2014	54:38.6
486	BenS01	-122.1321192	38.03419242	1.51300001	15.74800014	631.6040039	17.26100016	-122.1321335	38.03418502	1.32000005	15.74800014	631.5395508	17.0680002	8/8/2014	54:38.5
487	BenS01	-122.1321213	38.03419491	1.51300001	15.74100018	631.6710205	17.25400019	-122.1321356	38.03418754	1.523	15.74100018	631.6104736	17.26400018	8/8/2014	54:38.4
488	BenS01	-122.1321233	38.03419739	1.51300001	15.71000004	631.6760254	17.22300005	-122.1321376	38.03419003	1.40499997	15.71000004	631.6555176	17.11500001	8/8/2014	54:38.3
489	BenS01	-122.1321253	38.03419985	1.54700005	15.71899986	631.7150269	17.26599991	-122.1321397	38.0341925	1.574	15.71899986	631.7165527	17.29299986	8/8/2014	54:38.2
490	BenS01	-122.1321273	38.0342023	1.54700005	15.71899986	631.7150269	17.26599991	-122.1321417	38.03419496	1.40499997	15.71899986	631.7215576	17.12399983	8/8/2014	54:38.1
491	BenS01	-122.1321303	38.03420591	1.54700005	15.67199993	631.8070068	17.21899998	-122.1321446	38.03419859	1.69200003	15.67199993	631.7425537	17.36399996	8/8/2014	54:38.0
492	BenS01	-122.1321323	38.03420832	1.51300001	15.65600014	631.7990112	17.16900015	-122.1321466	38.034201	1.574	15.65600014	631.8095703	17.23000014	8/8/2014	54:37.9
493	BenS01	-122.1321342	38.03421073	1.54700005	15.64999962	631.8660278	17.19699967	-122.1321486	38.03420341	1.43799996	15.64999962	631.805542	17.08799958	8/8/2014	54:37.8
494	BenS01	-122.1321362	38.03421312	1.54700005	15.67199993	631.9099731	17.21899998	-122.1321505	38.03420581	1.48899996	15.67199993	631.8275147	17.16099989	8/8/2014	54:37.7
495	BenS01	-122.1321381	38.03421553	1.54700005	15.68799973	631.914978	17.23499978	-122.1321525	38.03420824	1.60800004	15.68799973	631.8334961	17.29599977	8/8/2014	54:37.6
496	BenS01	-122.13214	38.03421794	1.54700005	15.60900021	631.9760132	17.15600026	-122.1321545	38.03421067	1.40499997	15.60900021	631.8504639	17.01400018	8/8/2014	54:37.5
497	BenS01	-122.132142	38.03422034	1.54700005	15.60200024	631.9580078	17.14900029	-122.1321564	38.03421307	1.574	15.60200024	631.8494873	17.17600024	8/8/2014	54:37.4
498	BenS01	-122.1321439	38.03422273	1.54700005	15.66499996	631.9719849	17.21200001	-122.1321583	38.03421548	1.574	15.66499996	631.8465576	17.23899996	8/8/2014	54:37.3
499	BenS01	-122.1321458	38.03422513	1.54700005	15.57999992	632.0609741	17.12699997	-122.1321603	38.03421787	1.48899996	15.57999992	631.8685303	17.06899989	8/8/2014	54:37.2
500	BenS01	-122.1321477	38.03422748	1.54700005	15.60200024	632	17.14900029	-122.1321622	38.03422026	1.65799999	15.60200024	631.87854	17.26000023	8/8/2014	54:37.1
501	BenS01	-122.1321506	38.03423102	1.54700005	15.58600044	632.0830078	17.13300049	-122.132165	38.03422381	1.43799996	15.58600044	631.8905029	17.02400041	8/8/2014	54:37.0
502	BenS01	-122.1321524	38.03423338	1.54700005	15.60200024	632.0609741	17.14900029	-122.1321669	38.0342262	1.523	15.60200024	631.9074707	17.12500024	8/8/2014	54:36.9
503	BenS01	-122.1321543	38.03423575	1.59800005	15.61800003	632.0430298	17.21600008	-122.1321688	38.03422857	1.65799999	15.61800003	631.8725586	17.27600002	8/8/2014	54:36.8
504	BenS01	-122.1321562	38.03423816	1.54700005	15.57999992	632.1450195	17.12699997	-122.1321707	38.03423098	1.523	15.57999992	631.930542	17.10299993	8/8/2014	54:36.7
505	BenS01	-122.1321581	38.03424055	1.59800005	15.57999992	632.1060181	17.17799997	-122.1321726	38.03423338	1.60800004	15.57999992	631.9584961	17.18799996	8/8/2014	54:36.6
506	BenS01	-122.13216	38.03424297	1.54700005	15.56400013	632.1669922	17.11100018	-122.1321745	38.03423585	1.40499997	15.56400013	631.9744873	16.9690001	8/8/2014	54:36.5
507	BenS01	-122.1321619	38.0342454	1.59800005	15.56400013	632.1229858	17.16200018	-122.1321764	38.03423825	1.48899996	15.56400013	631.9744873	17.05300009	8/8/2014	54:36.4
508	BenS01	-122.1321638	38.03424781	1.59800005	15.54899979	632.1719971	17.14699984	-122.1321783	38.03424068	1.574	15.54899979	631.9135742	17.12299979	8/8/2014	54:36.3
509	BenS01	-122.1321657	38.0342502	1.59800005	15.55500031	632.1229858	17.15300035	-122.1321802	38.03424309	1.60800004	15.55500031	631.930542	17.16300035	8/8/2014	54:36.2
510	BenS01	-122.1321676	38.03425261	1.54700005	15.53299999	632.1939697	17.08000004	-122.1321821	38.0342455	1.48899996	15.53299999	631.9954834	17.02199996	8/8/2014	54:36.1
511	BenS01	-122.1321704	38.03425615	1.59800005	15.52600002	632.1849976	17.12400007	-122.1321849	38.03424905	1.43799996	15.52600002	631.9985352	16.96399999	8/8/2014	54:36.0
512	BenS01	-122.1321722	38.03425855	1.54700005	15.51099968	632.1680298	17.05799973	-122.1321868	38.03425148	1.37100005	15.51099968	631.9925537	16.88199973	8/8/2014	54:35.9
513	BenS01	-122.1321741	38.03426093	1.59800005	15.54899979	632.1849976	17.14699984	-122.1321886	38.03425387	1.574	15.54899979	631.9925537	17.12299979	8/8/2014	54:35.8
514	BenS01	-122.1321759	38.03426333	1.59800005	15.53299999	632.1190186	17.13100004	-122.1321905	38.03425628	1.523	15.53299999	631.9925537	17.05599999	8/8/2014	54:35.7
515	BenS01	-122.1321778	38.03426578	1.59800005	15.55500031	632.190979	17.15300035	-122.1321924	38.03425872	1.65799999	15.55500031	632.0595703	17.2130003	8/8/2014	54:35.6
516	BenS01	-122.1321797	38.0342682	1.59800005	15.56400013	632.117981	17.16200018	-122.1321943	38.03426116	1.69200003	15.56400013	632.0135498	17.25600016	8/8/2014	54:35.5
517	BenS01	-122.1321816	38.03427063	1.59800005	15.57999992	632.0980225	17.17799997	-122.1321962	38.03426359	1.65799999	15.57999992	632.0164795	17.23799992	8/8/2014	54:35.4
518	BenS01	-122.1321834	38.03427304	1.59800005	15.58600044	632.1149902	17.18400049	-122.132198	38.03426601	1.60800004	15.58600044	632.0054932	17.19400048	8/8/2014	54:35.3
519	BenS01	-122.1321853	38.03427543	1.63199997	15.58600044	631.9819946	17.21800041	-122.1321999	38.03426842	1.60800004	15.58600044	631.9665527	17.19400048	8/8/2014	54:35.2
520	BenS01	-122.1321871	38.03427782	1.59800005	15.59599972	632.1199951	17.19399977	-122.1322017	38.03427083	1.574	15.59599972	631.9665527	17.16999972	8/8/2014	54:35.1
521	BenS01	-122.1321898	38.03428136	1.63199997	15.59599972	632.0050049	17.22799969	-122.1322044	38.03427435	1.65799999	15.59599972	631.944458	17.25399971	8/8/2014	54:35.0
522	BenS01	-122.1321916	38.03428373	1.59800005	15.63399982	632.0040283	17.23199987	-122.1322063	38.03427674	1.60800004	15.63399982	631.9215088	17.24199986	8/8/2014	54:34.9
523	BenS01	-122.1321934	38.03428608	1.59800005	15.60900021	632.0059815	17.20700026	-122.1322081	38.03427911	1.574	15.60900021	631.9185791	17.18300021	8/8/2014	54:34.8
524	BenS01	-122.1321952	38.03428847	1.59800005	15.61800003	631.9780273	17.21600008	-122.1322099	38.0342815	1.523	15.61800003	631.8305664	17.14100003	8/8/2014	54:34.7
525	BenS01	-122.132197	38.03429084	1.63199997	15.60900021	632.0280151	17.24100018	-122.1322117	38.03428391	1.48899996	15.60900021	631.8074951	17.09800017	8/8/2014	54:34.6
526	BenS01	-122.1321989	38.03429327	1.63199997	15.54899979	631.934021	17.18099976	-122.1322135	38.03428634	1.65799999	15.54899979	631.7585449	17.20699978	8/8/2014	54:34.5
527	BenS01	-122.1322007	38.03429568	1.63199997	15.58600044	631.9780273	17.21800041	-122.1322154	38.03428874	1.60800004	15.58600044	631.7415772	17.19400048	8/8/2014	54:34.4
528	BenS01	-122.1322025	38.03429808	1.59800005	15.54899979	631.8939819	17.14699984	-122.1322172	38.03429119	1.77699995	15.54899979	631.7185059	17.32599974	8/8/2014	54:34.3
529	BenS01	-122.1322043	38.03430049	1.63199997	15.54899979	631.8649902	17.18099976	-122.132219	38.03429359	1.65799999	15.54899979	631.6505127	17.20699978	8/8/2014	54:34.2
530	BenS01	-122.1322061	38.03430292	1.59800005	15.54899979	631.8870239	17.14699984	-122.1322208	38.03429604	1.65799999	15.54899979	631.62854	17.20699978	8/8/2014	54:34.1
531	BenS01	-122.1322089	38.03430655	1.63199997	15.5170002	631.8040161	17.14900017	-122.1322236	38.03429968	1.74300003	15.5170002	631.6054688	17.26000023	8/8/2014	54:34.0
532	BenS01	-122.1322107	38.03430902	1.63199997	15.49499989	631.8430176	17.12699986	-122.1322254	38.03430214	1.523	15.49499989	631.5565186	17.01799989	8/8/2014	54:33.9
533	BenS01	-122.1322126	38.03431152	1.63199997	15.51099968	631.7319946	17.14299965	-122.1322273	38.03430466	1.48899996	15.51099968	631.5675049	16.99999964	8/8/2014	54:33.8
534	BenS01	-122.1322144	38.03431405	1.63199997	15.49499989	631.7369995	17.12699986	-122.1322292	38.03430721	1.574	15.49499989	631.5125732	17.06899989	8/8/2014	54:33.7
535	BenS01	-122.1322164	38.0343166	1.68400002	15.4630003	631.664978	17.14700031	-122.1322311	38.03430974	1.74300003	15.4630003	631.5155029	17.20600033	8/8/2014	54:33.6
536	BenS01	-122.1322183	38.03431918	1.63199997	15.47299957	631.6619873	17.10499954	-122.132233	38.03431234	1.574	15.47299957	631.4694824	17.04699957	8/8/2014	54:33.5
537	BenS01	-122.1322202	38.03432177	1.63199997	15.4630003	631.5510254	17.09500027	-122.1322349	38.03431492	1.43799996	15.4630003	631.3864746	16.90100026	8/8/2014	54:33.4
538	BenS01	-122.1322221	38.03432433	1.63199997	15.43200016	631.5780029	17.06400013	-122.1322368	38.03431749	1.523	15.43200016	631.3804932	16.95500016	8/8/2014	54:33.3
539	BenS01	-122.132224	38.03432688	1.63199997	15.43200016	631.4849854	17.06400013	-122.1322387	38.03432004	1.65799999	15.43200016	631.286499	17.09000015	8/8/2014	54:33.2
540	BenS01	-122.1322259	38.03432941	1.63199997	15.44099998	631.4630127	17.07299995	-122.1322406	38.03432257	1.65799999	15.44099998	631.2144775	17.09899998	8/8/2014	54:33.1
541	BenS01	-122.1322286	38.03433317	1.63199997	15.40999985	631.3720093	17.04199982	-122.1322434	38.03432634	1.81099999	15.40999985	631.1304932	17.22099984	8/8/2014	54:33.0
542	BenS01	-122.1322305	38.03433564	1.63199997	15.38700008	631.3259888	17.01900005	-122.1322452	38.03432883	1.60800004	15.38700008	631.0894775	16.99500012	8/8/2014	54:32.9
543	BenS01	-122.1322323	38.03433814	1.68400002	15.38700008	631.1710205	17.0710001	-122.1322471	38.03433131	1.60800004	15.38700008	630.956543	16.99500012	8/8/2014	54:32.8
544	BenS01	-122.1322342	38.03434065	1.68400002	15.37199974	631.1929932	17.05599976	-122.1322489	38.03433384	1.65799999	15.37199974	630.9345703	17.02999973	8/8/2014	54:32.7
545	BenS01	-122.132236	38.03434318	1.63199997	15.37199974	631.0380249	17.00399971	-122.1322508	38.03433637	1.77699995	15.37199974	630.8685303	17.14899969	8/8/2014	54:32.6
546	BenS01	-122.1322379	38.0343457	1.63199997	15.38700008	631.0440064	17.01900005	-122.1322527	38.03433891	1.77699995	15.38700008	630.779541	17.16400003	8/8/2014	54:32.5
547	BenS01	-122.1322397	38.03434819	1.68400002	15.37199974	630.9660034	17.05599976	-122.1322545	38.0343414	1.81099999	15.37199974	630.7735596	17.18299973	8/8/2014	54:32.4
548	BenS01	-122.1322416	38.03435071	1.63199997	15.37199974	630.8629761	17.00399971	-122.1322564	38.03434391	1.77699995	15.37199974	630.7365723	17.14899969	8/8/2014	54:32.3
549	BenS01	-122.1322434	38.03435318	1.68400002	15.36200047	630.8740234	17.04600048	-122.1322582	38.03434639	1.69200003	15.36200047	630.6655273	17.0540005	8/8/2014	54:32.2
550	BenS01	-122.1322452	38.03435564	1.68400002	15.36200047	630.7249756	17.04600048	-122.13226	38.03434887	1.60800004	15.36200047	630.5935059	16.97000051	8/8/2014	54:32.1
551	BenS01	-122.1322479	38.03435931	1.68400002	15.36200047	630.7030029	17.04600048	-122.1322627	38.03435255	1.65799999	15.36200047	630.5104981	17.02000046	8/8/2014	54:32.0
552	BenS01	-122.1322497	38.03436178	1.63199997	15.34000015	630.526001	16.97200012	-122.1322645	38.03435503	1.77699995	15.34000015	630.4215088	17.1170001	8/8/2014	54:31.9
553	BenS01	-122.1322515	38.03436423	1.68400002	15.37800026	630.5679932	17.06200027	-122.1322663	38.03435747	1.86099994	15.37800026	630.331543	17.2390002	8/8/2014	54:31.8
554	BenS01	-122.1322533	38.03436669	1.68400002	15.35599995	630.3670044	17.03999996	-122.1322681	38.03435995	1.86099994	15.35599995	630.279541	17.21699989	8/8/2014	54:31.7
555	BenS01	-122.1322551	38.03436917	1.68400002	15.33399963	630.3010254	17.01799965	-122.1322699	38.03436243	1.74300003	15.33399963	630.1524658	17.07699966	8/8/2014	54:31.6
556	BenS01	-122.1322569	38.03437166	1.68400002	15.34000015	630.2069702	17.02400017	-122.1322717	38.03436492	1.74300003	15.34000015	630.0195313	17.08300018	8/8/2014	54:31.5
557	BenS01	-122.1322587	38.03437414	1.68400002	15.32400036	630.1459961	17.00800037	-122.1322735	38.0343674	1.74300003	15.32400036	629.9315186	17.06700039	8/8/2014	54:31.4
558	BenS01	-122.1322605	38.03437662	1.63199997	15.30799961	629.9689941	16.93999958	-122.1322753	38.0343699	1.81099999	15.30799961	629.8155518	17.1189996	8/8/2014	54:31.3
559	BenS01	-122.1322623	38.03437904	1.68400002	15.32400036	629.9400024	17.00800037	-122.1322771	38.03437232	1.81099999	15.32400036	629.7034912	17.13500035	8/8/2014	54:31.2
560	BenS01	-122.132264	38.03438146	1.68400002	15.28600025	629.8319702	16.97000027	-122.1322788	38.03437474	1.77699995	15.28600025	629.5675049	17.0630002	8/8/2014	54:31.1
561	BenS01	-122.1322666	38.03438506	1.63199997	15.29300022	629.677002	16.92500019	-122.1322815	38.03437834	1.65799999	15.29300022	629.4794922	16.95100021	8/8/2014	54:31.0
562	BenS01	-122.1322683	38.03438741	1.68400002	15.27700043	629.5839844	16.96100044	-122.1322832	38.03438071	1.77699995	15.27700043	629.3465576	17.05400038	8/8/2014	54:30.9
563	BenS01	-122.13227	38.03438978	1.68400002	15.27700043	629.5449829	16.96100044	-122.1322849	38.03438308	1.77699995	15.27700043	629.2585449	17.05400038	8/8/2014	54:30.8
564	BenS01	-122.1322718	38.03439221	1.63199997	15.27700043	629.3850098	16.9090004	-122.1322866	38.03438549	1.523	15.27700043	629.1254883	16.80000043	8/8/2014	54:30.7
565	BenS01	-122.1322735	38.03439458	1.68400002	15.22299957	629.3449707	16.90699959	-122.1322883	38.03438788	1.86099994	15.22299957	629.0584717	17.08399951	8/8/2014	54:30.6
566	BenS01	-122.1322752	38.03439699	1.63199997	15.23900032	629.2260132	16.87100029	-122.1322901	38.03439028	1.81099999	15.23900032	628.8725586	17.05000031	8/8/2014	54:30.5
567	BenS01	-122.132277	38.03439936	1.68400002	15.2329998	629.1149902	16.91699982	-122.1322918	38.03439265	1.574	15.2329998	628.8175049	16.8069998	8/8/2014	54:30.4
568	BenS01	-122.1322787	38.03440176	1.63199997	15.20699978	629.0759888	16.83899975	-122.1322935	38.03439508	1.74300003	15.20699978	628.6734619	16.94999981	8/8/2014	54:30.3
569	BenS01	-122.1322804	38.03440415	1.63199997	15.19499969	628.960022	16.82699966	-122.1322953	38.03439745	1.81099999	15.19499969	628.5465088	17.00599968	8/8/2014	54:30.2
570	BenS01	-122.1322821	38.03440652	1.63199997	15.19499969	628.8499756	16.82699966	-122.132297	38.03439982	1.60800004	15.19499969	628.4584961	16.80299973	8/8/2014	54:30.1
571	BenS01	-122.1322847	38.03441008	1.63199997	15.19499969	628.7890015	16.82699966	-122.1322995	38.03440338	1.74300003	15.19499969	628.364502	16.93799973	8/8/2014	54:30.0
572	BenS01	-122.1322864	38.03441247	1.63199997	15.18500042	628.6500244	16.81700039	-122.1323013	38.03440577	1.81099999	15.18500042	628.1695557	16.99600041	8/8/2014	54:29.9
573	BenS01	-122.1322881	38.03441488	1.68400002	15.19499969	628.4920044	16.87899971	-122.132303	38.03440817	1.81099999	15.19499969	628.1004639	17.00599968	8/8/2014	54:29.8
574	BenS01	-122.1322899	38.03441732	1.63199997	15.1789999	628.4260254	16.81099987	-122.1323048	38.03441063	1.74300003	15.1789999	627.8955078	16.92199993	8/8/2014	54:29.7
575	BenS01	-122.1322917	38.03441978	1.68400002	15.18500042	628.2490234	16.86900043	-122.1323065	38.03441308	1.65799999	15.18500042	627.857544	16.84300041	8/8/2014	54:29.6
576	BenS01	-122.1322935	38.03442226	1.63199997	15.18500042	628.1820068	16.81700039	-122.1323083	38.03441557	1.86099994	15.18500042	627.6304932	17.04600036	8/8/2014	54:29.5
577	BenS01	-122.1322953	38.03442473	1.63199997	15.19499969	628.0499878	16.82699966	-122.1323101	38.03441805	1.77699995	15.19499969	627.5474854	16.97199965	8/8/2014	54:29.4
578	BenS01	-122.132297	38.03442723	1.63199997	15.22299957	627.8939819	16.85499954	-122.1323119	38.03442053	1.86099994	15.22299957	627.364502	17.08399951	8/8/2014	54:29.3
579	BenS01	-122.1322988	38.03442969	1.68400002	15.25500011	627.8460083	16.93900013	-122.1323137	38.03442299	1.523	15.25500011	627.2564697	16.77800012	8/8/2014	54:29.2
580	BenS01	-122.1323006	38.03443217	1.63199997	15.2329998	627.625	16.86499977	-122.1323155	38.03442548	1.65799999	15.2329998	627.1015625	16.89099979	8/8/2014	54:29.1
581	BenS01	-122.1323033	38.03443587	1.68400002	15.24800014	627.5369873	16.93200016	-122.1323181	38.03442918	1.69200003	15.24800014	627.0125732	16.94000018	8/8/2014	54:29.0
582	BenS01	-122.1323051	38.03443838	1.63199997	15.27700043	627.315979	16.9090004	-122.1323199	38.03443169	1.77699995	15.27700043	626.786499	17.05400038	8/8/2014	54:28.9
583	BenS01	-122.1323069	38.03444091	1.63199997	15.31799984	627.2440186	16.94999981	-122.1323217	38.03443421	1.74300003	15.31799984	626.7254639	17.06099987	8/8/2014	54:28.8
584	BenS01	-122.1323087	38.03444344	1.63199997	15.42500019	626.9829712	17.05700016	-122.1323236	38.03443675	1.69200003	15.42500019	626.5195313	17.11700022	8/8/2014	54:28.7
585	BenS01	-122.1323106	38.03444601	1.63199997	15.41600037	626.8859863	17.04800034	-122.1323254	38.03443932	1.86099994	15.41600037	626.411499	17.27700031	8/8/2014	54:28.6
586	BenS01	-122.1323125	38.03444861	1.59800005	15.44099998	626.6699829	17.03900003	-122.1323273	38.0344419	1.86099994	15.44099998	626.2454834	17.30199993	8/8/2014	54:28.5
587	BenS01	-122.1323143	38.03445117	1.63199997	15.4630003	626.5540161	17.09500027	-122.1323291	38.03444449	1.77699995	15.4630003	626.0965576	17.24000025	8/8/2014	54:28.4
588	BenS01	-122.1323162	38.03445376	1.63199997	15.49499989	626.3829956	17.12699986	-122.132331	38.03444707	1.81099999	15.49499989	625.9315186	17.30599988	8/8/2014	54:28.3
589	BenS01	-122.132318	38.03445632	1.63199997	15.56400013	626.2670288	17.1960001	-122.1323328	38.03444964	1.89499998	15.56400013	625.7874756	17.45900011	8/8/2014	54:28.2
590	BenS01	-122.1323199	38.03445889	1.63199997	15.60200024	626.1389771	17.23400021	-122.1323347	38.0344522	1.77699995	15.60200024	625.6474609	17.37900019	8/8/2014	54:28.1
591	BenS01	-122.1323226	38.03446273	1.63199997	15.63399982	625.9760132	17.26599979	-122.1323375	38.03445603	1.81099999	15.63399982	625.5465088	17.44499981	8/8/2014	54:28.0
592	BenS01	-122.1323245	38.0344653	1.59800005	15.69400024	625.8649902	17.29200029	-122.1323393	38.03445859	1.81099999	15.69400024	625.357544	17.50500023	8/8/2014	54:27.9
593	BenS01	-122.1323263	38.03446788	1.63199997	15.73499966	625.6660156	17.36699963	-122.1323412	38.03446116	1.86099994	15.73499966	625.1925049	17.5959996	8/8/2014	54:27.8
594	BenS01	-122.1323282	38.03447046	1.63199997	15.74800014	625.598999	17.38000011	-122.1323431	38.03446376	1.77699995	15.74800014	625.1135254	17.5250001	8/8/2014	54:27.7
595	BenS01	-122.1323301	38.03447308	1.63199997	15.74800014	625.4459839	17.38000011	-122.1323449	38.03446636	1.86099994	15.74800014	624.9655762	17.60900009	8/8/2014	54:27.6
596	BenS01	-122.132332	38.03447568	1.63199997	15.75699997	625.361023	17.38899994	-122.1323468	38.03446896	1.74300003	15.75699997	624.8365479	17.5	8/8/2014	54:27.5
597	BenS01	-122.1323339	38.03447828	1.63199997	15.75699997	625.1979981	17.38899994	-122.1323487	38.03447156	1.81099999	15.75699997	624.7575684	17.56799996	8/8/2014	54:27.4
598	BenS01	-122.1323358	38.03448089	1.59800005	15.77900028	625.1760254	17.37700033	-122.1323506	38.03447417	1.74300003	15.77900028	624.6524658	17.52200031	8/8/2014	54:27.3
599	BenS01	-122.1323376	38.03448343	1.63199997	15.78899956	625.0209961	17.42099953	-122.1323524	38.0344767	1.74300003	15.78899956	624.5855713	17.53199959	8/8/2014	54:27.2
600	BenS01	-122.1323395	38.03448597	1.59800005	15.80099964	624.9050293	17.39899969	-122.1323543	38.03447923	1.94599998	15.80099964	624.4475098	17.74699962	8/8/2014	54:27.1
601	BenS01	-122.1323421	38.03448966	1.63199997	15.81700039	624.8220215	17.44900036	-122.1323569	38.03448291	1.81099999	15.81700039	624.4315186	17.62800038	8/8/2014	54:27.0
602	BenS01	-122.1323439	38.03449211	1.59800005	15.83300018	624.7319946	17.43100023	-122.1323587	38.03448537	1.77699995	15.83300018	624.2905273	17.61000013	8/8/2014	54:26.9
603	BenS01	-122.1323457	38.03449455	1.63199997	15.84200001	624.6409912	17.47399998	-122.1323605	38.03448779	1.86099994	15.84200001	624.2445068	17.70299995	8/8/2014	54:26.8
604	BenS01	-122.1323475	38.03449699	1.59800005	15.84899998	624.5529785	17.44700003	-122.1323623	38.03449024	1.77699995	15.84899998	624.1115723	17.62599993	8/8/2014	54:26.7
605	BenS01	-122.1323493	38.03449942	1.63199997	15.8579998	624.4869995	17.48999977	-122.1323641	38.03449264	1.77699995	15.8579998	624.0894775	17.63499975	8/8/2014	54:26.6
606	BenS01	-122.132351	38.03450186	1.59800005	15.84200001	624.3259888	17.44000006	-122.1323658	38.03449508	1.74300003	15.84200001	623.9794922	17.58500004	8/8/2014	54:26.5
607	BenS01	-122.1323528	38.03450428	1.59800005	15.84200001	624.3319702	17.44000006	-122.1323676	38.03449751	1.69200003	15.84200001	623.9185791	17.53400004	8/8/2014	54:26.4
608	BenS01	-122.1323546	38.03450669	1.59800005	15.84899998	624.2860107	17.44700003	-122.1323694	38.0344999	1.69200003	15.84899998	623.8885498	17.54100001	8/8/2014	54:26.3
609	BenS01	-122.1323563	38.03450908	1.59800005	15.86499977	624.1680298	17.46299982	-122.1323711	38.03450229	1.81099999	15.86499977	623.8205566	17.67599976	8/8/2014	54:26.2
610	BenS01	-122.1323581	38.03451147	1.59800005	15.84899998	624.1290283	17.44700003	-122.1323729	38.03450466	1.74300003	15.84899998	623.7094727	17.59200001	8/8/2014	54:26.1
611	BenS01	-122.1323607	38.03451503	1.59800005	15.84899998	624.0629883	17.44700003	-122.1323755	38.03450822	1.89499998	15.84899998	623.7315674	17.74399996	8/8/2014	54:26.0
612	BenS01	-122.1323625	38.03451742	1.54700005	15.8579998	623.9910278	17.40499985	-122.1323772	38.03451061	1.74300003	15.8579998	623.62146	17.60099983	8/8/2014	54:25.9
613	BenS01	-122.1323642	38.03451981	1.59800005	15.86499977	623.973999	17.46299982	-122.132379	38.03451298	1.77699995	15.86499977	623.62146	17.64199972	8/8/2014	54:25.8
614	BenS01	-122.132366	38.03452223	1.59800005	15.86499977	623.9229736	17.46299982	-122.1323808	38.0345154	1.77699995	15.86499977	623.5765381	17.64199972	8/8/2014	54:25.7
615	BenS01	-122.1323678	38.03452465	1.59800005	15.93999958	623.8369751	17.53799963	-122.1323826	38.03451783	1.86099994	15.93999958	623.5064697	17.80099952	8/8/2014	54:25.6
616	BenS01	-122.1323696	38.03452711	1.59800005	15.88700008	623.8759766	17.48500013	-122.1323844	38.03452027	1.69200003	15.88700008	623.5285645	17.57900012	8/8/2014	54:25.5
617	BenS01	-122.1323715	38.03452956	1.59800005	15.90200043	623.882019	17.50000048	-122.1323862	38.03452271	1.74300003	15.90200043	623.4625244	17.64500046	8/8/2014	54:25.4
618	BenS01	-122.1323733	38.03453204	1.54700005	15.89599991	623.8540039	17.44299996	-122.132388	38.03452517	1.69200003	15.89599991	623.5064697	17.58799994	8/8/2014	54:25.3
619	BenS01	-122.1323751	38.03453448	1.59800005	15.90200043	623.882019	17.50000048	-122.1323898	38.03452762	1.77699995	15.90200043	623.4405518	17.67900038	8/8/2014	54:25.2
620	BenS01	-122.132377	38.03453694	1.54700005	15.88000011	623.9030151	17.42700016	-122.1323917	38.03453008	1.60800004	15.88000011	623.5145264	17.48800015	8/8/2014	54:25.1
621	BenS01	-122.1323797	38.03454064	1.54700005	15.88700008	623.8499756	17.43400013	-122.1323944	38.03453376	1.48899996	15.88700008	623.4804688	17.37600005	8/8/2014	54:25.0
622	BenS01	-122.1323816	38.03454313	1.54700005	15.88700008	623.9000244	17.43400013	-122.1323963	38.03453624	1.60800004	15.88700008	623.4584961	17.49500012	8/8/2014	54:24.9
623	BenS01	-122.1323835	38.03454563	1.59800005	15.87100029	623.8280029	17.46900034	-122.1323982	38.03453875	1.574	15.87100029	623.4644775	17.44500029	8/8/2014	54:24.8
624	BenS01	-122.1323854	38.0345482	1.54700005	15.86499977	623.8549805	17.41199982	-122.1324001	38.0345413	1.65799999	15.86499977	623.4584961	17.52299976	8/8/2014	54:24.7
625	BenS01	-122.1323873	38.03455078	1.54700005	15.8579998	623.8280029	17.40499985	-122.132402	38.03454386	1.81099999	15.8579998	623.4584961	17.66899979	8/8/2014	54:24.6
626	BenS01	-122.1323893	38.03455336	1.54700005	15.82699966	623.7880249	17.37399971	-122.1324039	38.03454647	1.94599998	15.82699966	623.3914795	17.77299964	8/8/2014	54:24.5
627	BenS01	-122.1323912	38.03455597	1.54700005	15.81099987	623.757019	17.35799992	-122.1324059	38.03454905	1.81099999	15.81099987	623.4544678	17.62199986	8/8/2014	54:24.4
628	BenS01	-122.1323932	38.03455857	1.54700005	15.83300018	623.7630005	17.38000023	-122.1324078	38.03455164	1.89499998	15.83300018	623.3995361	17.72800016	8/8/2014	54:24.3
629	BenS01	-122.1323951	38.03456115	1.59800005	15.81099987	623.7130127	17.40899992	-122.1324098	38.0345542	1.81099999	15.81099987	623.4105225	17.62199986	8/8/2014	54:24.2
630	BenS01	-122.1323971	38.03456376	1.54700005	15.81700039	623.7410278	17.36400044	-122.1324117	38.0345568	1.60800004	15.81700039	623.3665772	17.42500043	8/8/2014	54:24.1
631	BenS01	-122.1324	38.03456761	1.59800005	15.8579998	623.6690064	17.45599985	-122.1324147	38.03456065	1.48899996	15.8579998	623.3494873	17.34699976	8/8/2014	54:24.0
632	BenS01	-122.132402	38.03457023	1.51300001	15.82699966	623.6959839	17.33999968	-122.1324167	38.03456327	1.74300003	15.82699966	623.3375244	17.56999969	8/8/2014	54:23.9
633	BenS01	-122.132404	38.03457285	1.54700005	15.84899998	623.598999	17.39600003	-122.1324187	38.03456589	1.69200003	15.84899998	623.279541	17.54100001	8/8/2014	54:23.8
634	BenS01	-122.1324061	38.03457553	1.51300001	15.82699966	623.7589722	17.33999968	-122.1324207	38.03456854	1.60800004	15.82699966	623.3625488	17.4349997	8/8/2014	54:23.7
635	BenS01	-122.1324081	38.03457818	1.54700005	15.82699966	623.6430054	17.37399971	-122.1324227	38.0345712	1.81099999	15.82699966	623.2735596	17.63799965	8/8/2014	54:23.6
636	BenS01	-122.1324102	38.03458087	1.54700005	15.82699966	623.7150269	17.37399971	-122.1324248	38.03457387	1.69200003	15.82699966	623.2855225	17.5189997	8/8/2014	54:23.5
637	BenS01	-122.1324122	38.03458356	1.54700005	15.82699966	623.7089844	17.37399971	-122.1324268	38.03457654	1.43799996	15.82699966	623.2294922	17.26499963	8/8/2014	54:23.4
638	BenS01	-122.1324143	38.03458624	1.54700005	15.83300018	623.7139893	17.38000023	-122.1324289	38.03457922	1.74300003	15.83300018	623.2885742	17.57600021	8/8/2014	54:23.3
639	BenS01	-122.1324163	38.03458891	1.54700005	15.84200001	623.7490234	17.38900006	-122.1324309	38.03458189	1.86099994	15.84200001	623.2974854	17.70299995	8/8/2014	54:23.2
640	BenS01	-122.1324184	38.03459157	1.51300001	15.87100029	623.7329712	17.3840003	-122.132433	38.03458453	1.81099999	15.87100029	623.2915039	17.68200028	8/8/2014	54:23.1
641	BenS01	-122.1324214	38.03459551	1.54700005	15.87100029	623.7940064	17.41800034	-122.132436	38.03458846	1.65799999	15.87100029	623.319458	17.52900028	8/8/2014	54:23.0
642	BenS01	-122.1324235	38.03459817	1.54700005	15.84899998	623.7769775	17.39600003	-122.1324381	38.0345911	1.60800004	15.84899998	623.3804932	17.45700002	8/8/2014	54:22.9
643	BenS01	-122.1324255	38.03460083	1.54700005	15.86499977	623.882019	17.41199982	-122.1324401	38.03459375	1.574	15.86499977	623.4024658	17.43899977	8/8/2014	54:22.8
644	BenS01	-122.1324276	38.03460352	1.51300001	15.90200043	623.8649902	17.41500044	-122.1324422	38.03459642	1.43799996	15.90200043	623.4675293	17.34000039	8/8/2014	54:22.7
645	BenS01	-122.1324297	38.03460619	1.54700005	15.89599991	623.9439697	17.44299996	-122.1324443	38.0345991	1.523	15.89599991	623.5085449	17.41899991	8/8/2014	54:22.6
646	BenS01	-122.1324318	38.0346089	1.51300001	15.89599991	623.9940186	17.40899992	-122.1324464	38.03460179	1.60800004	15.89599991	623.5534668	17.50399995	8/8/2014	54:22.5
647	BenS01	-122.1324339	38.03461157	1.54700005	15.89599991	624.0609741	17.44299996	-122.1324484	38.03460446	1.65799999	15.89599991	623.6195068	17.5539999	8/8/2014	54:22.4
648	BenS01	-122.132436	38.03461425	1.51300001	15.9119997	624.1439819	17.42499971	-122.1324505	38.03460714	1.74300003	15.9119997	623.6635742	17.65499973	8/8/2014	54:22.3
649	BenS01	-122.1324381	38.03461692	1.46099997	15.92800045	624.1929932	17.38900042	-122.1324526	38.03460977	1.65799999	15.92800045	623.7304688	17.58600044	8/8/2014	54:22.2
650	BenS01	-122.1324402	38.03461956	1.42700005	15.90200043	624.1920166	17.32900047	-122.1324547	38.03461241	1.65799999	15.90200043	623.7294922	17.56000042	8/8/2014	54:22.1
651	BenS01	-122.1324433	38.03462343	1.46099997	15.90200043	624.3389893	17.36300039	-122.1324577	38.03461629	1.523	15.90200043	623.8365479	17.42500043	8/8/2014	54:22.0
652	BenS01	-122.1324453	38.03462604	1.46099997	15.87100029	624.3439941	17.33200026	-122.1324598	38.03461886	1.43799996	15.87100029	623.8365479	17.30900025	8/8/2014	54:21.9
653	BenS01	-122.1324473	38.03462862	1.46099997	15.88700008	624.4769898	17.34800005	-122.1324618	38.03462144	1.48899996	15.88700008	623.9475098	17.37600005	8/8/2014	54:21.8
654	BenS01	-122.1324494	38.03463123	1.46099997	15.88700008	624.5430298	17.34800005	-122.1324639	38.03462403	1.40499997	15.88700008	624.0135498	17.29200006	8/8/2014	54:21.7
655	BenS01	-122.1324515	38.03463383	1.46099997	15.88000011	624.7150269	17.34100008	-122.1324659	38.03462663	1.574	15.88000011	624.1514893	17.45400012	8/8/2014	54:21.6
656	BenS01	-122.1324536	38.03463645	1.46099997	15.87100029	624.7849731	17.33200026	-122.132468	38.03462921	1.65799999	15.87100029	624.2115479	17.52900028	8/8/2014	54:21.5
657	BenS01	-122.1324556	38.03463903	1.46099997	15.89599991	624.9379883	17.35699987	-122.1324701	38.0346318	1.574	15.89599991	624.3475342	17.46999991	8/8/2014	54:21.4
658	BenS01	-122.1324577	38.03464164	1.42700005	15.93400002	625.0269775	17.36100006	-122.1324721	38.03463437	1.60800004	15.93400002	624.4525147	17.54200006	8/8/2014	54:21.3
659	BenS01	-122.1324598	38.03464419	1.46099997	15.93999958	625.2700195	17.40099955	-122.1324742	38.03463692	1.60800004	15.93999958	624.6295166	17.54799962	8/8/2014	54:21.2
660	BenS01	-122.1324619	38.03464674	1.42700005	15.98099995	625.3579712	17.40799999	-122.1324762	38.03463945	1.574	15.98099995	624.7625732	17.55499995	8/8/2014	54:21.1
661	BenS01	-122.1324649	38.03465049	1.46099997	16.00399971	625.6459961	17.46499968	-122.1324793	38.0346432	1.523	16.00399971	625.0114746	17.52699971	8/8/2014	54:21.0
662	BenS01	-122.1324669	38.03465301	1.42700005	16.01000023	625.7819824	17.43700027	-122.1324813	38.03464572	1.37100005	16.01000023	625.1364746	17.38100028	8/8/2014	54:20.9
663	BenS01	-122.132469	38.03465552	1.46099997	16.04199982	626.1060181	17.50299978	-122.1324833	38.03464822	1.43799996	16.04199982	625.4124756	17.47999978	8/8/2014	54:20.8
664	BenS01	-122.132471	38.03465805	1.42700005	16.05699921	626.2440186	17.48399925	-122.1324854	38.03465075	1.37100005	16.05699921	625.6044922	17.42799926	8/8/2014	54:20.7
665	BenS01	-122.1324731	38.03466059	1.46099997	16.07900047	626.5709839	17.54000044	-122.1324875	38.03465326	1.40499997	16.07900047	625.8255615	17.48400044	8/8/2014	54:20.6
666	BenS01	-122.1324752	38.03466315	1.39300001	16.09499931	626.7969971	17.48799932	-122.1324895	38.03465581	1.37100005	16.09499931	626.0684815	17.46599936	8/8/2014	54:20.5
667	BenS01	-122.1324773	38.03466569	1.39300001	16.14299965	627.1459961	17.53599966	-122.1324916	38.03465835	1.28600001	16.14299965	626.3344727	17.42899966	8/8/2014	54:20.4
668	BenS01	-122.1324793	38.03466824	1.34099996	16.14900017	627.4589844	17.49000013	-122.1324937	38.03466088	1.40499997	16.14900017	626.6524658	17.55400014	8/8/2014	54:20.3
669	BenS01	-122.1324814	38.03467072	1.39300001	16.18099976	627.8549805	17.57399976	-122.1324957	38.03466336	1.48899996	16.18099976	626.9494629	17.66999972	8/8/2014	54:20.2
670	BenS01	-122.1324834	38.03467321	1.34099996	16.21199989	628.1199951	17.55299985	-122.1324978	38.03466585	1.37100005	16.21199989	627.2645264	17.58299994	8/8/2014	54:20.1
671	BenS01	-122.1324865	38.03467691	1.39300001	16.22800064	628.5180054	17.62100065	-122.1325008	38.03466954	1.65799999	16.22800064	627.5965576	17.88600063	8/8/2014	54:20.0
672	BenS01	-122.1324885	38.03467939	1.34099996	16.27199936	628.9439697	17.61299932	-122.1325028	38.034672	1.65799999	16.27199936	628.0104981	17.92999935	8/8/2014	54:19.9
673	BenS01	-122.1324906	38.03468185	1.34099996	16.28199959	629.3809815	17.62299955	-122.1325049	38.03467446	1.574	16.28199959	628.331543	17.85599959	8/8/2014	54:19.8
674	BenS01	-122.1324926	38.03468435	1.34099996	16.3579998	629.8049927	17.69899976	-122.1325069	38.03467694	1.43799996	16.3579998	628.7895508	17.79599977	8/8/2014	54:19.7
675	BenS01	-122.1324947	38.03468683	1.39300001	16.31999969	630.3109741	17.7129997	-122.132509	38.0346794	1.60800004	16.31999969	629.2504883	17.92799973	8/8/2014	54:19.6
676	BenS01	-122.1324968	38.03468935	1.34099996	16.35099983	630.84198	17.69199979	-122.132511	38.03468192	1.43799996	16.35099983	629.7265625	17.7889998	8/8/2014	54:19.5
677	BenS01	-122.1324988	38.03469183	1.30700004	16.42099953	631.3729858	17.72799957	-122.1325131	38.0346844	1.37100005	16.42099953	630.2235107	17.79199958	8/8/2014	54:19.4
678	BenS01	-122.1325009	38.03469432	1.25600004	16.38899994	631.9699707	17.64499998	-122.1325152	38.03468688	1.32000005	16.38899994	630.732544	17.70899999	8/8/2014	54:19.3
679	BenS01	-122.1325029	38.03469677	1.30700004	16.42099953	632.5280151	17.72799957	-122.1325172	38.03468932	1.23500001	16.42099953	631.2965088	17.65599954	8/8/2014	54:19.2
680	BenS01	-122.132505	38.03469919	1.30700004	16.46500015	633.1669922	17.77200019	-122.1325192	38.03469175	1.43799996	16.46500015	631.819458	17.90300012	8/8/2014	54:19.1
681	BenS01	-122.132508	38.03470281	1.30700004	16.47400093	633.8729858	17.78100097	-122.1325222	38.03469534	1.40499997	16.47400093	632.4865723	17.8790009	8/8/2014	54:19.0
682	BenS01	-122.13251	38.03470522	1.30700004	16.48999977	634.5369873	17.79699981	-122.1325243	38.03469773	1.20099998	16.48999977	633.1004639	17.69099975	8/8/2014	54:18.9
683	BenS01	-122.1325121	38.03470764	1.30700004	16.52199936	635.3380127	17.8289994	-122.1325263	38.03470014	1.32000005	16.52199936	633.8134766	17.84199941	8/8/2014	54:18.8
684	BenS01	-122.1325141	38.03471009	1.25600004	16.52799988	636.085022	17.78399992	-122.1325283	38.03470259	1.43799996	16.52799988	634.5264893	17.96599984	8/8/2014	54:18.7
685	BenS01	-122.1325161	38.0347125	1.30700004	16.5340004	636.8850098	17.84100044	-122.1325304	38.034705	1.32000005	16.5340004	635.2714844	17.85400045	8/8/2014	54:18.6
686	BenS01	-122.1325182	38.03471496	1.25600004	16.56599998	637.7280273	17.82200003	-122.1325324	38.03470744	1.28600001	16.56599998	636.1314697	17.852	8/8/2014	54:18.5
687	BenS01	-122.1325203	38.03471739	1.25600004	16.54999924	638.6790161	17.80599928	-122.1325345	38.03470987	1.523	16.54999924	636.9605713	18.07299924	8/8/2014	54:18.4
688	BenS01	-122.1325223	38.03471981	1.25600004	16.54400063	639.5640259	17.80000067	-122.1325365	38.03471229	1.523	16.54400063	637.8565674	18.06700063	8/8/2014	54:18.3
689	BenS01	-122.1325244	38.03472222	1.25600004	16.54400063	640.559021	17.80000067	-122.1325386	38.03471469	1.43799996	16.54400063	638.8134766	17.98200059	8/8/2014	54:18.2
690	BenS01	-122.1325264	38.03472461	1.25600004	16.56599998	641.5809937	17.82200003	-122.1325406	38.0347171	1.43799996	16.56599998	639.8134766	18.00399995	8/8/2014	54:18.1
691	BenS01	-122.1325294	38.03472821	1.25600004	16.62000084	642.6420288	17.87600088	-122.1325436	38.03472066	1.40499997	16.62000084	640.7855225	18.02500081	8/8/2014	54:18.0
692	BenS01	-122.1325315	38.0347306	1.25600004	16.5909996	643.7230225	17.84699965	-122.1325457	38.03472306	1.23500001	16.5909996	641.8885498	17.82599962	8/8/2014	54:17.9
693	BenS01	-122.1325335	38.03473301	1.25600004	16.54999924	644.9219971	17.80599928	-122.1325477	38.03472547	1.43799996	16.54999924	642.9334717	17.9879992	8/8/2014	54:17.8
694	BenS01	-122.1325356	38.03473545	1.222	16.55999947	646.0549927	17.78199947	-122.1325498	38.03472792	1.28600001	16.55999947	644.1054688	17.84599948	8/8/2014	54:17.7
695	BenS01	-122.1325377	38.0347379	1.25600004	16.52799988	647.315979	17.78399992	-122.1325519	38.03473035	1.37100005	16.52799988	645.3045654	17.89899993	8/8/2014	54:17.6
696	BenS01	-122.1325398	38.03474036	1.222	16.54400063	648.53302	17.76600063	-122.132554	38.03473281	1.20099998	16.54400063	646.4995117	17.7450006	8/8/2014	54:17.5
697	BenS01	-122.1325419	38.0347428	1.25600004	16.54400063	649.8590088	17.80000067	-122.132556	38.03473527	1.32000005	16.54400063	647.7415772	17.86400068	8/8/2014	54:17.4
698	BenS01	-122.132544	38.03474527	1.25600004	16.5340004	651.1439819	17.79000044	-122.1325581	38.03473771	1.32000005	16.5340004	649.0435791	17.85400045	8/8/2014	54:17.3
699	BenS01	-122.132546	38.03474769	1.25600004	16.54999924	652.4970093	17.80599928	-122.1325602	38.03474016	1.43799996	16.54999924	650.3494873	17.9879992	8/8/2014	54:17.2
700	BenS01	-122.1325481	38.03475016	1.222	16.54999924	653.8250122	17.77199924	-122.1325623	38.0347426	1.23500001	16.54999924	651.6984863	17.78499925	8/8/2014	54:17.1
701	BenS01	-122.1325512	38.03475379	1.25600004	16.54999924	655.3109741	17.80599928	-122.1325654	38.03474623	1.32000005	16.54999924	653.1275635	17.86999929	8/8/2014	54:17.0
702	BenS01	-122.1325533	38.03475625	1.25600004	16.52799988	656.7280273	17.78399992	-122.1325675	38.03474868	1.15100002	16.52799988	654.5125732	17.6789999	8/8/2014	54:16.9
703	BenS01	-122.1325554	38.03475869	1.25600004	16.52199936	658.2540283	17.7779994	-122.1325696	38.03475114	1.32000005	16.52199936	656.0025635	17.84199941	8/8/2014	54:16.8
704	BenS01	-122.1325575	38.03476119	1.25600004	16.45899963	659.6929932	17.71499968	-122.1325717	38.03475364	1.15100002	16.45899963	657.5004883	17.60999966	8/8/2014	54:16.7
705	BenS01	-122.1325597	38.03476371	1.25600004	16.43700027	661.2230225	17.69300032	-122.1325738	38.03475614	1.15100002	16.43700027	659.0125732	17.5880003	8/8/2014	54:16.6
706	BenS01	-122.1325618	38.03476622	1.25600004	16.42700005	662.7280273	17.68300009	-122.132576	38.03475865	1.28600001	16.42700005	660.5285645	17.71300006	8/8/2014	54:16.5
707	BenS01	-122.132564	38.03476874	1.25600004	16.40500069	664.2579956	17.66100073	-122.1325781	38.03476117	1.32000005	16.40500069	661.9995117	17.72500074	8/8/2014	54:16.4
708	BenS01	-122.1325661	38.03477125	1.25600004	16.4109993	665.8079834	17.66699934	-122.1325803	38.03476368	1.32000005	16.4109993	663.4715576	17.73099935	8/8/2014	54:16.3
709	BenS01	-122.1325683	38.03477377	1.25600004	16.38899994	667.3150024	17.64499998	-122.1325824	38.0347662	1.23500001	16.38899994	665.0345459	17.62399995	8/8/2014	54:16.2
710	BenS01	-122.1325704	38.03477628	1.222	16.38899994	668.8389893	17.61099994	-122.1325846	38.0347687	1.32000005	16.38899994	666.5175781	17.70899999	8/8/2014	54:16.1
711	BenS01	-122.1325736	38.03478	1.30700004	16.36700058	670.3690186	17.67400062	-122.1325878	38.03477242	1.43799996	16.36700058	668.1395264	17.80500054	8/8/2014	54:16.0
712	BenS01	-122.1325758	38.03478252	1.25600004	16.3579998	671.8969727	17.61399984	-122.1325899	38.03477495	1.40499997	16.3579998	669.5755615	17.76299977	8/8/2014	54:15.9
713	BenS01	-122.132578	38.03478505	1.25600004	16.31999969	673.3829956	17.57599974	-122.1325921	38.03477747	1.28600001	16.31999969	671.1934815	17.60599971	8/8/2014	54:15.8
714	BenS01	-122.1325801	38.0347876	1.25600004	16.31299973	674.8460083	17.56899977	-122.1325943	38.03478002	1.03199995	16.31299973	672.7015381	17.34499967	8/8/2014	54:15.7
715	BenS01	-122.1325823	38.03479016	1.30700004	16.31299973	676.2630005	17.61999977	-122.1325965	38.03478258	1.28600001	16.31299973	674.1824951	17.59899974	8/8/2014	54:15.6
716	BenS01	-122.1325846	38.03479276	1.25600004	16.31299973	677.5430298	17.56899977	-122.1325987	38.03478517	1.60800004	16.31299973	675.581543	17.92099977	8/8/2014	54:15.5
717	BenS01	-122.1325868	38.03479533	1.30700004	16.33499908	678.8959961	17.64199913	-122.1326009	38.03478774	1.40499997	16.33499908	677.0175781	17.73999906	8/8/2014	54:15.4
718	BenS01	-122.132589	38.03479791	1.25600004	16.35099983	680.0250244	17.60699987	-122.1326031	38.03479033	0.94800001	16.35099983	678.3005371	17.29899985	8/8/2014	54:15.3
719	BenS01	-122.1325911	38.03480046	1.30700004	16.37299919	680.9990234	17.67999923	-122.1326053	38.03479288	1.48899996	16.37299919	679.4544678	17.86199915	8/8/2014	54:15.2
720	BenS01	-122.1325933	38.03480302	1.25600004	16.39500046	682.0410156	17.6510005	-122.1326075	38.03479545	1.74300003	16.39500046	680.5605469	18.13800049	8/8/2014	54:15.1
721	BenS01	-122.1325966	38.03480681	1.30799997	16.38899994	682.815979	17.69699991	-122.1326107	38.03479922	1.23599994	16.38899994	681.4935303	17.62499988	8/8/2014	54:15.0
722	BenS01	-122.1325988	38.03480936	1.25699997	16.39500046	683.5670166	17.65200043	-122.1326129	38.03480179	1.37199998	16.39500046	682.2635498	17.76700044	8/8/2014	54:14.9
723	BenS01	-122.1326009	38.03481189	1.30799997	16.42099953	684.1450195	17.7289995	-122.1326151	38.03480432	1.23599994	16.42099953	682.9515381	17.65699947	8/8/2014	54:14.8
724	BenS01	-122.1326031	38.03481448	1.25699997	16.43700027	684.6760254	17.69400024	-122.1326173	38.03480691	1.60899997	16.43700027	683.5545654	18.04600024	8/8/2014	54:14.7
725	BenS01	-122.1326053	38.03481705	1.30799997	16.43700027	685.0079956	17.74500024	-122.1326195	38.03480948	1.57500005	16.43700027	683.970459	18.01200032	8/8/2014	54:14.6
726	BenS01	-122.1326075	38.03481963	1.25699997	16.43700027	685.3380127	17.69400024	-122.1326217	38.03481208	1.28699994	16.43700027	684.2564697	17.72400022	8/8/2014	54:14.5
727	BenS01	-122.1326098	38.03482222	1.25699997	16.42700005	685.4030151	17.68400002	-122.1326239	38.03481465	1.40600002	16.42700005	684.4555664	17.83300006	8/8/2014	54:14.4
728	BenS01	-122.132612	38.03482479	1.22300005	16.43700027	685.3579712	17.66000032	-122.1326261	38.03481723	1.20200002	16.43700027	684.4775391	17.6390003	8/8/2014	54:14.3
729	BenS01	-122.1326141	38.03482732	1.30799997	16.43700027	685.2030029	17.74500024	-122.1326283	38.03481977	1.37199998	16.43700027	684.3875732	17.80900025	8/8/2014	54:14.2
730	BenS01	-122.1326163	38.03482985	1.25699997	16.45899963	684.848999	17.7159996	-122.1326305	38.03482232	1.32099998	16.45899963	684.12146	17.77999961	8/8/2014	54:14.1
731	BenS01	-122.1326195	38.03483361	1.30799997	16.42099953	684.4730225	17.7289995	-122.1326336	38.03482606	1.43900001	16.42099953	683.8585205	17.85999954	8/8/2014	54:14.0
732	BenS01	-122.1326216	38.03483612	1.25699997	16.43700027	683.8930054	17.69400024	-122.1326358	38.03482859	1.43900001	16.43700027	683.3864746	17.87600029	8/8/2014	54:13.9
733	BenS01	-122.1326237	38.03483864	1.25699997	16.4109993	683.2069702	17.66799927	-122.1326379	38.03483109	1.20200002	16.4109993	682.8554688	17.61299932	8/8/2014	54:13.8
734	BenS01	-122.1326259	38.03484115	1.25699997	16.38899994	682.4299927	17.64599991	-122.1326401	38.03483362	1.52400005	16.38899994	682.1445313	17.91299999	8/8/2014	54:13.7
735	BenS01	-122.132628	38.03484369	1.25699997	16.38299942	681.4970093	17.63999939	-122.1326422	38.03483615	1.23599994	16.38299942	681.3504639	17.61899936	8/8/2014	54:13.6
736	BenS01	-122.1326302	38.0348462	1.25699997	16.4109993	680.526001	17.66799927	-122.1326444	38.03483869	1.37199998	16.4109993	680.4844971	17.78299928	8/8/2014	54:13.5
737	BenS01	-122.1326323	38.03484872	1.25699997	16.38299942	679.4829712	17.63999939	-122.1326465	38.0348412	1.43900001	16.38299942	679.5075684	17.82199943	8/8/2014	54:13.4
738	BenS01	-122.1326344	38.03485122	1.25699997	16.40500069	678.3720093	17.66200066	-122.1326486	38.0348437	1.37199998	16.40500069	678.4885254	17.77700067	8/8/2014	54:13.3
739	BenS01	-122.1326365	38.0348537	1.25699997	16.39500046	677.1099854	17.65200043	-122.1326507	38.03484618	1.40600002	16.39500046	677.3365479	17.80100048	8/8/2014	54:13.2
740	BenS01	-122.1326386	38.03485614	1.22300005	16.37299919	675.9539795	17.59599924	-122.1326528	38.03484862	1.15199995	16.37299919	676.180542	17.52499914	8/8/2014	54:13.1
741	BenS01	-122.1326416	38.03485974	1.25699997	16.40500069	674.5839844	17.66200066	-122.1326558	38.03485224	1.37199998	16.40500069	674.9405518	17.77700067	8/8/2014	54:13.0
742	BenS01	-122.1326436	38.03486213	1.25699997	16.39500046	673.2969971	17.65200043	-122.1326579	38.03485463	1.37199998	16.39500046	673.6984863	17.76700044	8/8/2014	54:12.9
743	BenS01	-122.1326457	38.03486452	1.25699997	16.42099953	671.9210205	17.6779995	-122.1326599	38.03485704	1.40600002	16.42099953	672.3725586	17.82699955	8/8/2014	54:12.8
744	BenS01	-122.1326477	38.03486691	1.22300005	16.44300079	670.4790039	17.66600084	-122.1326619	38.03485943	1.37199998	16.44300079	671.0125732	17.81500077	8/8/2014	54:12.7
745	BenS01	-122.1326497	38.0348693	1.25699997	16.46500015	669.0369873	17.72200012	-122.1326639	38.03486182	1.37199998	16.46500015	669.6405029	17.83700013	8/8/2014	54:12.6
746	BenS01	-122.1326517	38.03487169	1.25699997	16.49699974	667.4439697	17.75399971	-122.1326659	38.03486423	1.11800003	16.49699974	668.2015381	17.61499977	8/8/2014	54:12.5
747	BenS01	-122.1326537	38.03487407	1.25699997	16.5340004	665.9580078	17.79100037	-122.1326679	38.0348666	1.32099998	16.5340004	666.6715088	17.85500038	8/8/2014	54:12.4
748	BenS01	-122.1326557	38.03487644	1.22300005	16.55999947	664.3859863	17.78299952	-122.1326699	38.03486899	1.28699994	16.55999947	665.2415772	17.84699941	8/8/2014	54:12.3
749	BenS01	-122.1326576	38.03487878	1.25699997	16.5909996	662.7890015	17.84799957	-122.1326719	38.03487133	1.49000001	16.5909996	663.6574707	18.08099961	8/8/2014	54:12.2
750	BenS01	-122.1326596	38.03488111	1.22300005	16.62000084	661.3469849	17.84300089	-122.1326738	38.03487367	1.40600002	16.62000084	662.2344971	18.02600086	8/8/2014	54:12.1
751	BenS01	-122.1326624	38.03488457	1.25699997	16.62000084	659.7280273	17.87700081	-122.1326767	38.03487712	1.23599994	16.62000084	660.6665039	17.85600078	8/8/2014	54:12.0
752	BenS01	-122.1326644	38.03488687	1.22300005	16.65800095	658.3120117	17.881001	-122.1326786	38.03487944	1.15199995	16.65800095	659.2475586	17.8100009	8/8/2014	54:11.9
753	BenS01	-122.1326663	38.03488917	1.25699997	16.70499992	656.7810059	17.96199989	-122.1326805	38.03488176	1.20200002	16.70499992	657.7385254	17.90699995	8/8/2014	54:11.8
754	BenS01	-122.1326682	38.03489149	1.22300005	16.75300026	655.4050293	17.97600031	-122.1326825	38.0348841	1.32099998	16.75300026	656.3005371	18.07400024	8/8/2014	54:11.7
755	BenS01	-122.1326701	38.03489385	1.22300005	16.75900078	653.9660034	17.98200083	-122.1326844	38.03488644	1.20200002	16.75900078	654.9234619	17.9610008	8/8/2014	54:11.6
756	BenS01	-122.1326721	38.03489617	1.22300005	16.8220005	652.5910034	18.04500055	-122.1326864	38.03488878	1.32099998	16.8220005	653.4644775	18.14300048	8/8/2014	54:11.5
757	BenS01	-122.132674	38.03489852	1.171	16.8220005	651.2379761	17.99300051	-122.1326883	38.03489115	1.20200002	16.8220005	652.1065674	18.02400053	8/8/2014	54:11.4
758	BenS01	-122.1326759	38.03490086	1.171	16.82799911	649.8660278	17.99899912	-122.1326902	38.03489349	1.28699994	16.82799911	650.7785645	18.11499906	8/8/2014	54:11.3
759	BenS01	-122.1326778	38.03490317	1.22300005	16.84399986	648.5999756	18.06699991	-122.1326922	38.03489581	1.28699994	16.84399986	649.4515381	18.1309998	8/8/2014	54:11.2
760	BenS01	-122.1326798	38.0349055	1.171	16.84399986	647.3170166	18.01499987	-122.1326941	38.03489815	1.40600002	16.84399986	648.2034912	18.24999988	8/8/2014	54:11.1
761	BenS01	-122.1326826	38.03490897	1.22300005	16.86599922	646.0729981	18.08899927	-122.1326969	38.03490163	1.23599994	16.86599922	646.9685059	18.10199916	8/8/2014	54:11.0
762	BenS01	-122.1326845	38.03491133	1.171	16.8920002	644.8309937	18.0630002	-122.1326989	38.03490399	1.11800003	16.8920002	645.7225342	18.01000023	8/8/2014	54:10.9
763	BenS01	-122.1326864	38.03491368	1.171	16.96699905	643.526001	18.13799906	-122.1327008	38.03490634	1.23599994	16.96699905	644.4785156	18.202999	8/8/2014	54:10.8
764	BenS01	-122.1326884	38.03491606	1.171	17.01499939	642.414978	18.18599939	-122.1327028	38.03490874	1.08399999	17.01499939	643.2935791	18.09899938	8/8/2014	54:10.7
765	BenS01	-122.1326904	38.03491847	1.171	16.99900055	641.2819824	18.17000055	-122.1327047	38.03491114	1.15199995	16.99900055	642.2005615	18.1510005	8/8/2014	54:10.6
766	BenS01	-122.1326923	38.03492087	1.171	17.00499916	640.223999	18.17599916	-122.1327067	38.03491357	1.11800003	17.00499916	641.1325684	18.12299919	8/8/2014	54:10.5
767	BenS01	-122.1326943	38.03492328	1.171	17.03100014	639.2210083	18.20200014	-122.1327087	38.034916	1.28699994	17.03100014	640.1345215	18.31800008	8/8/2014	54:10.4
768	BenS01	-122.1326962	38.03492571	1.13699996	17.04599953	638.309021	18.18299949	-122.1327106	38.0349184	0.99900001	17.04599953	639.0944824	18.04499954	8/8/2014	54:10.3
769	BenS01	-122.1326982	38.0349281	1.13699996	17.05900002	637.2969971	18.19599998	-122.1327125	38.03492081	1.03299999	17.05900002	638.1655273	18.09200001	8/8/2014	54:10.2
770	BenS01	-122.1327001	38.03493045	1.13699996	17.11599922	636.4509888	18.25299919	-122.1327145	38.03492319	1.23599994	17.11599922	637.2315674	18.35199916	8/8/2014	54:10.1
771	BenS01	-122.1327029	38.034934	1.13699996	17.11599922	635.5839844	18.25299919	-122.1327173	38.03492674	1.28699994	17.11599922	636.3425293	18.40299916	8/8/2014	54:10.0
772	BenS01	-122.1327048	38.03493637	1.13699996	17.15999985	634.7689819	18.29699981	-122.1327192	38.03492912	0.99900001	17.15999985	635.5274658	18.15899986	8/8/2014	54:09.9
773	BenS01	-122.1327067	38.03493874	1.13699996	17.23900032	634.0089722	18.37600029	-122.1327212	38.03493151	0.99900001	17.23900032	634.7235107	18.23800033	8/8/2014	54:09.8
774	BenS01	-122.1327086	38.03494113	1.10300004	17.29299927	633.2789917	18.39599931	-122.1327231	38.03493392	1.15199995	17.29299927	633.9885254	18.44499922	8/8/2014	54:09.7
775	BenS01	-122.1327106	38.03494356	1.10300004	17.29299927	632.611023	18.39599931	-122.132725	38.03493632	1.28699994	17.29299927	633.2855225	18.57999921	8/8/2014	54:09.6
776	BenS01	-122.1327125	38.03494598	1.05200005	17.34700012	631.9520264	18.39900017	-122.132727	38.03493877	1.23599994	17.34700012	632.5944824	18.58300006	8/8/2014	54:09.5
777	BenS01	-122.1327144	38.03494837	1.10300004	17.36899948	631.3720093	18.47199953	-122.1327289	38.03494118	1.03299999	17.36899948	631.9975586	18.40199947	8/8/2014	54:09.4
778	BenS01	-122.1327164	38.03495082	1.05200005	17.38500023	630.7739868	18.43700027	-122.1327308	38.03494362	0.91500002	17.38500023	631.3554688	18.30000025	8/8/2014	54:09.3
779	BenS01	-122.1327183	38.03495321	1.10300004	17.39100075	630.2189941	18.49400079	-122.1327327	38.03494603	0.91500002	17.39100075	630.7955322	18.30600077	8/8/2014	54:09.2
780	BenS01	-122.1327202	38.03495563	1.05200005	17.42200089	629.6599731	18.47400093	-122.1327347	38.03494845	0.86400002	17.42200089	630.2475586	18.28600091	8/8/2014	54:09.1
781	BenS01	-122.1327231	38.03495925	1.05200005	17.41600037	629.1790161	18.46800041	-122.1327375	38.03495208	0.82999998	17.41600037	629.7115479	18.24600035	8/8/2014	54:09.0
782	BenS01	-122.132725	38.03496167	1.05200005	17.43199921	628.6430054	18.48399925	-122.1327395	38.03495451	0.86400002	17.43199921	629.1585693	18.29599923	8/8/2014	54:08.9
783	BenS01	-122.1327269	38.03496412	1.10300004	17.43199921	628.2000122	18.53499925	-122.1327414	38.03495695	0.949	17.43199921	628.7375488	18.38099921	8/8/2014	54:08.8
784	BenS01	-122.1327288	38.03496659	1.05200005	17.45400047	627.7990112	18.50600052	-122.1327434	38.03495947	1.03299999	17.45400047	628.220459	18.48700047	8/8/2014	54:08.7
785	BenS01	-122.1327308	38.03496911	1.05200005	17.49200058	627.3569946	18.54400063	-122.1327453	38.03496196	0.99900001	17.49200058	627.8275147	18.49100059	8/8/2014	54:08.6
786	BenS01	-122.1327328	38.03497162	1.01699996	17.52400017	627.0029907	18.54100013	-122.1327473	38.0349645	0.86400002	17.52400017	627.4685059	18.38800019	8/8/2014	54:08.5
787	BenS01	-122.1327348	38.03497412	1.05200005	17.53899956	626.598999	18.5909996	-122.1327493	38.03496701	0.99900001	17.53899956	627.1204834	18.53799957	8/8/2014	54:08.4
788	BenS01	-122.1327367	38.03497663	1.05200005	17.55500031	626.3389893	18.60700035	-122.1327512	38.03496951	1.20200002	17.55500031	626.7604981	18.75700033	8/8/2014	54:08.3
789	BenS01	-122.1327387	38.03497913	1.05200005	17.57099915	626	18.62299919	-122.1327532	38.03497202	1.15199995	17.57099915	626.5155029	18.7229991	8/8/2014	54:08.2
790	BenS01	-122.1327406	38.03498159	1.01699996	17.56100082	625.7329712	18.57800078	-122.1327551	38.0349745	1.20200002	17.56100082	626.1535645	18.76300085	8/8/2014	54:08.1
791	BenS01	-122.1327435	38.03498526	1.05200005	17.59300041	625.4450073	18.64500046	-122.132758	38.03497816	1.20200002	17.59300041	625.9014893	18.79500043	8/8/2014	54:08.0
792	BenS01	-122.1327454	38.03498772	1.01699996	17.625	625.223999	18.64199996	-122.1327599	38.03498064	1.03299999	17.625	625.6514893	18.65799999	8/8/2014	54:07.9
793	BenS01	-122.1327473	38.03499018	1.01699996	17.59300041	624.9589844	18.61000037	-122.1327619	38.0349831	0.99900001	17.59300041	625.3695068	18.59200042	8/8/2014	54:07.8
794	BenS01	-122.1327492	38.03499266	1.01699996	17.63100052	624.8040161	18.64800048	-122.1327638	38.03498558	1.03299999	17.63100052	625.114502	18.66400051	8/8/2014	54:07.7
795	BenS01	-122.1327511	38.03499513	1.05200005	17.60899925	624.5150147	18.6609993	-122.1327657	38.03498806	0.91500002	17.60899925	624.8985596	18.52399927	8/8/2014	54:07.6
796	BenS01	-122.1327531	38.03499763	1.01699996	17.625	624.3800049	18.64199996	-122.1327677	38.03499057	0.949	17.625	624.6574707	18.574	8/8/2014	54:07.5
797	BenS01	-122.132755	38.03500011	1.05200005	17.59300041	624.1140137	18.64500046	-122.1327696	38.03499305	1.08399999	17.59300041	624.4475098	18.6770004	8/8/2014	54:07.4
798	BenS01	-122.1327569	38.03500261	1.01699996	17.59300041	623.9099731	18.61000037	-122.1327715	38.03499555	1.11800003	17.59300041	624.2265625	18.71100044	8/8/2014	54:07.3
799	BenS01	-122.1327588	38.03500507	1.05200005	17.58399963	623.8270264	18.63599968	-122.1327734	38.03499801	1.03299999	17.58399963	624.1044922	18.61699963	8/8/2014	54:07.2
800	BenS01	-122.1327607	38.03500753	1.01699996	17.57699966	623.6199951	18.59399962	-122.1327753	38.03500049	0.77899998	17.57699966	623.9145508	18.35599965	8/8/2014	54:07.1
801	BenS01	-122.1327636	38.03501116	1.10300004	17.59900093	623.5130005	18.70200098	-122.1327781	38.03500414	0.99900001	17.59900093	623.8074951	18.59800094	8/8/2014	54:07.0
802	BenS01	-122.1327654	38.03501363	1.05200005	17.59300041	623.375	18.64500046	-122.1327801	38.0350066	0.91500002	17.59300041	623.6915283	18.50800043	8/8/2014	54:06.9
803	BenS01	-122.1327673	38.0350161	1.10300004	17.59300041	623.2650147	18.69600046	-122.1327819	38.03500906	1.03299999	17.59300041	623.5584717	18.6260004	8/8/2014	54:06.8
804	BenS01	-122.1327693	38.03501859	1.05200005	17.59900093	623.1820068	18.65100098	-122.1327839	38.03501157	1.03299999	17.59900093	623.5045166	18.63200092	8/8/2014	54:06.7
805	BenS01	-122.1327712	38.03502109	1.10300004	17.61499977	623.0880127	18.71799982	-122.1327858	38.03501407	1.03299999	17.61499977	623.3814697	18.64799976	8/8/2014	54:06.6
806	BenS01	-122.1327731	38.03502358	1.10300004	17.60899925	622.9539795	18.7119993	-122.1327877	38.03501658	1.08399999	17.60899925	623.2425537	18.69299924	8/8/2014	54:06.5
807	BenS01	-122.132775	38.03502612	1.10300004	17.60899925	622.8239746	18.7119993	-122.1327897	38.03501909	0.99900001	17.60899925	623.1624756	18.60799927	8/8/2014	54:06.4
808	BenS01	-122.132777	38.03502861	1.10300004	17.59300041	622.7739868	18.69600046	-122.1327916	38.03502161	0.99900001	17.59300041	623.0905762	18.59200042	8/8/2014	54:06.3
809	BenS01	-122.1327789	38.03503111	1.10300004	17.57699966	622.7299805	18.67999971	-122.1327935	38.0350241	0.86400002	17.57699966	622.963501	18.44099969	8/8/2014	54:06.2
810	BenS01	-122.1327808	38.03503359	1.10300004	17.57099915	622.6409912	18.67399919	-122.1327954	38.03502658	0.74599999	17.57099915	622.9355469	18.31699914	8/8/2014	54:06.1
811	BenS01	-122.1327836	38.0350373	1.10300004	17.54599953	622.617981	18.64899957	-122.1327982	38.0350303	1.08399999	17.54599953	622.8625488	18.62999952	8/8/2014	54:06.0
812	BenS01	-122.1327855	38.0350398	1.05200005	17.57699966	622.5549927	18.62899971	-122.1328001	38.0350328	0.99900001	17.57699966	622.8045654	18.57599968	8/8/2014	54:05.9
813	BenS01	-122.1327874	38.03504228	1.13699996	17.52400017	622.5050049	18.66100013	-122.132802	38.03503527	1.15199995	17.52400017	622.6884766	18.67600012	8/8/2014	54:05.8
814	BenS01	-122.1327893	38.03504477	1.13699996	17.51399994	622.4379883	18.6509999	-122.132804	38.03503779	1.11800003	17.51399994	622.6884766	18.63199997	8/8/2014	54:05.7
815	BenS01	-122.1327913	38.03504732	1.13699996	17.49200058	622.4379883	18.62900054	-122.1328059	38.03504034	0.99900001	17.49200058	622.62146	18.49100059	8/8/2014	54:05.6
816	BenS01	-122.1327932	38.03504985	1.13699996	17.47599983	622.3720093	18.6129998	-122.1328078	38.03504287	0.99900001	17.47599983	622.6385498	18.47499985	8/8/2014	54:05.5
817	BenS01	-122.1327951	38.0350524	1.171	17.46999931	622.3049927	18.64099932	-122.1328098	38.03504542	0.99900001	17.46999931	622.5324707	18.46899933	8/8/2014	54:05.4
818	BenS01	-122.1327971	38.03505494	1.171	17.45400047	622.2789917	18.62500048	-122.1328117	38.03504797	1.08399999	17.45400047	622.5734863	18.53800046	8/8/2014	54:05.3
819	BenS01	-122.132799	38.03505748	1.171	17.44799995	622.302002	18.61899996	-122.1328137	38.0350505	1.15199995	17.44799995	622.5455322	18.5999999	8/8/2014	54:05.2
820	BenS01	-122.132801	38.03506002	1.13699996	17.43799973	622.2349854	18.57499969	-122.1328156	38.03505305	1.15199995	17.43799973	622.5515137	18.58999968	8/8/2014	54:05.1
821	BenS01	-122.1328038	38.03506379	1.22300005	17.43799973	622.257019	18.66099977	-122.1328185	38.03505682	1.28699994	17.43799973	622.4854736	18.72499967	8/8/2014	54:05.0
822	BenS01	-122.1328058	38.03506635	1.171	17.43799973	622.2130127	18.60899973	-122.1328204	38.03505938	0.99900001	17.43799973	622.4794922	18.43699974	8/8/2014	54:04.9
823	BenS01	-122.1328077	38.0350689	1.22300005	17.43799973	622.3010254	18.66099977	-122.1328224	38.03506193	1.08399999	17.43799973	622.3735352	18.52199972	8/8/2014	54:04.8
824	BenS01	-122.1328097	38.0350715	1.22300005	17.43199921	622.2529907	18.65499926	-122.1328243	38.03506454	1.03299999	17.43199921	622.4145508	18.4649992	8/8/2014	54:04.7
825	BenS01	-122.1328117	38.03507412	1.25699997	17.41600037	622.3200073	18.67300034	-122.1328263	38.03506716	0.949	17.41600037	622.3704834	18.36500037	8/8/2014	54:04.6
826	BenS01	-122.1328137	38.03507678	1.22300005	17.38500023	622.2310181	18.60800028	-122.1328284	38.03506979	1.08399999	17.38500023	622.3425293	18.46900022	8/8/2014	54:04.5
827	BenS01	-122.1328157	38.03507942	1.25699997	17.40699959	622.34198	18.66399956	-122.1328304	38.03507245	1.11800003	17.40699959	622.2824707	18.52499962	8/8/2014	54:04.4
828	BenS01	-122.1328177	38.03508206	1.22300005	17.39100075	622.2739868	18.6140008	-122.1328324	38.0350751	0.77899998	17.39100075	622.319458	18.17000073	8/8/2014	54:04.3
829	BenS01	-122.1328197	38.03508469	1.30799997	17.33099937	622.2940064	18.63899934	-122.1328344	38.03507772	1.08399999	17.33099937	622.3005371	18.41499937	8/8/2014	54:04.2
830	BenS01	-122.1328217	38.03508735	1.25699997	17.33099937	622.3599854	18.58799934	-122.1328364	38.0350804	1.08399999	17.33099937	622.3604736	18.41499937	8/8/2014	54:04.1
831	BenS01	-122.1328248	38.03509133	1.30799997	17.29899979	622.2940064	18.60699975	-122.1328394	38.03508438	1.11800003	17.29899979	622.3444824	18.41699982	8/8/2014	54:04.0
832	BenS01	-122.1328268	38.03509404	1.25699997	17.29299927	622.3599854	18.54999924	-122.1328415	38.03508709	1.03299999	17.29299927	622.4135742	18.32599926	8/8/2014	54:03.9
833	BenS01	-122.1328289	38.03509675	1.30799997	17.29299927	622.3880005	18.60099924	-122.1328435	38.0350898	0.949	17.29299927	622.4334717	18.24199927	8/8/2014	54:03.8
834	BenS01	-122.132831	38.03509951	1.34200001	17.26799965	622.3590088	18.60999966	-122.1328456	38.03509256	1.23599994	17.26799965	622.4095459	18.50399959	8/8/2014	54:03.7
835	BenS01	-122.1328331	38.03510231	1.34200001	17.27700043	622.4219971	18.61900043	-122.1328477	38.03509534	1.20200002	17.27700043	622.489502	18.47900045	8/8/2014	54:03.6
836	BenS01	-122.1328352	38.0351051	1.30799997	17.29299927	622.3560181	18.60099924	-122.1328499	38.03509815	0.91500002	17.29299927	622.4625244	18.20799929	8/8/2014	54:03.5
837	BenS01	-122.1328373	38.0351079	1.39400005	17.32099915	622.4000244	18.7149992	-122.132852	38.03510093	1.32099998	17.32099915	622.489502	18.64199913	8/8/2014	54:03.4
838	BenS01	-122.1328395	38.03511073	1.34200001	17.33099937	622.46698	18.67299938	-122.1328542	38.03510376	1.28699994	17.33099937	622.5175781	18.61799932	8/8/2014	54:03.3
839	BenS01	-122.1328416	38.03511353	1.39400005	17.33099937	622.46698	18.72499943	-122.1328563	38.03510654	1.11800003	17.33099937	622.5235596	18.4489994	8/8/2014	54:03.2
840	BenS01	-122.1328438	38.03511633	1.34200001	17.31500053	622.4190064	18.65700054	-122.1328584	38.03510936	1.11800003	17.31500053	622.4865723	18.43300056	8/8/2014	54:03.1
841	BenS01	-122.132847	38.0351205	1.39400005	17.33099937	622.486023	18.72499943	-122.1328616	38.03511352	1.20200002	17.33099937	622.5424805	18.5329994	8/8/2014	54:03.0
842	BenS01	-122.1328491	38.03512334	1.34200001	17.33699989	622.4689941	18.6789999	-122.1328637	38.03511633	1.32099998	17.33699989	622.4644775	18.65799987	8/8/2014	54:02.9
843	BenS01	-122.1328513	38.03512613	1.39400005	17.31500053	622.4190064	18.70900059	-122.1328659	38.03511915	1.28699994	17.31500053	622.470459	18.60200047	8/8/2014	54:02.8
844	BenS01	-122.1328535	38.035129	1.39400005	17.30900002	622.5300293	18.70300007	-122.1328681	38.035122	1.15199995	17.30900002	622.4985352	18.46099997	8/8/2014	54:02.7
845	BenS01	-122.1328556	38.03513187	1.39400005	17.29899979	622.5499878	18.69299984	-122.1328703	38.03512485	1.20200002	17.29899979	622.5345459	18.50099981	8/8/2014	54:02.6
846	BenS01	-122.1328579	38.03513474	1.42799997	17.26099968	622.5040283	18.68899965	-122.1328725	38.03512772	1.23599994	17.26099968	622.5545654	18.49699962	8/8/2014	54:02.5
847	BenS01	-122.1328601	38.0351376	1.42799997	17.27700043	622.5479736	18.7050004	-122.1328746	38.03513057	1.32099998	17.27700043	622.5104981	18.59800041	8/8/2014	54:02.4
848	BenS01	-122.1328623	38.03514045	1.42799997	17.22999954	622.5040283	18.65799952	-122.1328768	38.03513342	1.11800003	17.22999954	622.5545654	18.34799957	8/8/2014	54:02.3
849	BenS01	-122.1328644	38.03514327	1.46200001	17.22299957	622.5479736	18.68499959	-122.132879	38.03513621	1.49000001	17.22299957	622.5825195	18.71299958	8/8/2014	54:02.2
850	BenS01	-122.1328666	38.03514607	1.39400005	17.26099968	622.5079956	18.65499973	-122.1328812	38.03513903	1.32099998	17.26099968	622.5255127	18.58199966	8/8/2014	54:02.1
851	BenS01	-122.1328698	38.03515021	1.42799997	17.19799995	622.565979	18.62599993	-122.1328844	38.03514315	1.28699994	17.19799995	622.6175537	18.4849999	8/8/2014	54:02.0
852	BenS01	-122.1328719	38.03515295	1.42799997	17.19799995	622.5219727	18.62599993	-122.1328865	38.0351459	1.28699994	17.19799995	622.5784912	18.4849999	8/8/2014	54:01.9
853	BenS01	-122.132874	38.0351557	1.46200001	17.15999985	622.632019	18.62199986	-122.1328886	38.03514862	1.37199998	17.15999985	622.6395264	18.53199983	8/8/2014	54:01.8
854	BenS01	-122.1328762	38.03515846	1.42799997	17.17000008	622.565979	18.59800005	-122.1328907	38.03515137	1.11800003	17.17000008	622.6395264	18.28800011	8/8/2014	54:01.7
855	BenS01	-122.1328783	38.0351612	1.42799997	17.15999985	622.5219727	18.58799982	-122.1328929	38.03515413	1.32099998	17.15999985	622.5944824	18.48099983	8/8/2014	54:01.6
856	BenS01	-122.1328805	38.03516397	1.42799997	17.11599922	622.5640259	18.5439992	-122.132895	38.03515687	1.52400005	17.11599922	622.5705566	18.63999927	8/8/2014	54:01.5
857	BenS01	-122.1328826	38.03516669	1.46200001	17.1060009	622.5679932	18.56800091	-122.1328971	38.03515958	1.32099998	17.1060009	622.5684815	18.42700088	8/8/2014	54:01.4
858	BenS01	-122.1328847	38.03516942	1.42799997	17.10000038	622.651001	18.52800035	-122.1328993	38.03516231	1.23599994	17.10000038	622.5855713	18.33600032	8/8/2014	54:01.3
859	BenS01	-122.1328868	38.03517209	1.46200001	17.08399963	622.6729736	18.54599965	-122.1329013	38.03516498	1.28699994	17.08399963	622.5905762	18.37099957	8/8/2014	54:01.2
860	BenS01	-122.1328889	38.03517477	1.46200001	17.07500076	622.6950073	18.53700078	-122.1329034	38.03516764	1.43900001	17.07500076	622.6135254	18.51400077	8/8/2014	54:01.1
861	BenS01	-122.132892	38.0351787	1.46200001	17.04599953	622.71698	18.50799954	-122.1329065	38.03517157	1.11800003	17.04599953	622.6354981	18.16399956	8/8/2014	54:01.0
862	BenS01	-122.1328941	38.03518132	1.46200001	17.04599953	622.7379761	18.50799954	-122.1329086	38.03517415	1.43900001	17.04599953	622.6724854	18.48499954	8/8/2014	54:00.9
863	BenS01	-122.1328961	38.03518392	1.46200001	17.00499916	622.7410278	18.46699917	-122.1329106	38.03517676	1.43900001	17.00499916	622.6755371	18.44399917	8/8/2014	54:00.8
864	BenS01	-122.1328982	38.03518652	1.46200001	16.99900055	622.757019	18.46100056	-122.1329127	38.03517936	1.40600002	16.99900055	622.6755371	18.40500057	8/8/2014	54:00.7
865	BenS01	-122.1329003	38.03518914	1.46200001	16.98999977	622.7349854	18.45199978	-122.1329147	38.03518198	1.43900001	16.98999977	622.7194824	18.42899978	8/8/2014	54:00.6
866	BenS01	-122.1329023	38.03519176	1.46200001	16.97699928	622.8010254	18.4389993	-122.1329168	38.03518456	1.40600002	16.97699928	622.7354736	18.3829993	8/8/2014	54:00.5
867	BenS01	-122.1329044	38.03519435	1.51400006	16.9829998	622.7620239	18.49699986	-122.1329188	38.03518715	1.23599994	16.9829998	622.7625732	18.21899974	8/8/2014	54:00.4
868	BenS01	-122.1329065	38.03519695	1.46200001	16.98999977	622.7969971	18.45199978	-122.1329209	38.03518974	1.37199998	16.98999977	622.8265381	18.36199975	8/8/2014	54:00.3
869	BenS01	-122.1329085	38.03519952	1.46200001	16.96100044	622.84198	18.42300045	-122.132923	38.0351923	1.37199998	16.96100044	622.8045654	18.33300042	8/8/2014	54:00.2
870	BenS01	-122.1329105	38.03520207	1.46200001	16.96699905	622.8189697	18.42899907	-122.132925	38.03519483	1.37199998	16.96699905	622.8485107	18.33899903	8/8/2014	54:00.1
871	BenS01	-122.1329136	38.03520582	1.51400006	16.97699928	622.7810059	18.49099934	-122.132928	38.03519859	1.43900001	16.97699928	622.8864746	18.41599929	8/8/2014	54:00.0
872	BenS01	-122.1329156	38.03520835	1.46200001	17.00499916	622.8189697	18.46699917	-122.13293	38.0352011	1.49000001	17.00499916	622.8704834	18.49499917	8/8/2014	53:59.9
873	BenS01	-122.1329176	38.03521089	1.51400006	16.95199966	622.7299805	18.46599972	-122.132932	38.03520362	1.52400005	16.95199966	622.8695068	18.47599971	8/8/2014	53:59.8
874	BenS01	-122.1329197	38.03521344	1.46200001	16.93600082	622.8380127	18.39800084	-122.1329341	38.03520617	1.32099998	16.93600082	622.9265137	18.2570008	8/8/2014	53:59.7
875	BenS01	-122.1329218	38.03521597	1.51400006	16.95199966	622.7709961	18.46599972	-122.1329362	38.03520868	1.32099998	16.95199966	622.8725586	18.27299964	8/8/2014	53:59.6
876	BenS01	-122.1329238	38.03521854	1.51400006	16.93600082	622.8649902	18.45000088	-122.1329382	38.03521123	1.37199998	16.93600082	622.9195557	18.3080008	8/8/2014	53:59.5
877	BenS01	-122.1329259	38.03522109	1.51400006	16.93600082	622.7709961	18.45000088	-122.1329403	38.03521378	1.23599994	16.93600082	622.8444824	18.17200077	8/8/2014	53:59.4
878	BenS01	-122.132928	38.03522364	1.51400006	16.91399956	622.8369751	18.42799962	-122.1329423	38.03521633	1.40600002	16.91399956	622.8155518	18.31999958	8/8/2014	53:59.3
879	BenS01	-122.13293	38.03522619	1.51400006	16.90699959	622.7890015	18.42099965	-122.1329444	38.03521886	1.40600002	16.90699959	622.8465576	18.31299961	8/8/2014	53:59.2
880	BenS01	-122.1329321	38.03522872	1.51400006	16.90699959	622.8389893	18.42099965	-122.1329465	38.0352214	1.57500005	16.90699959	622.7735596	18.48199964	8/8/2014	53:59.1
881	BenS01	-122.1329352	38.03523253	1.51400006	16.89800072	622.8109741	18.41200078	-122.1329496	38.03522519	1.60899997	16.89800072	622.8184815	18.50700068	8/8/2014	53:59.0
882	BenS01	-122.1329373	38.0352351	1.51400006	16.89800072	622.8339844	18.41200078	-122.1329517	38.03522774	1.69299996	16.89800072	622.7735596	18.59100068	8/8/2014	53:58.9
883	BenS01	-122.1329395	38.03523768	1.54799998	16.88199997	622.7449951	18.42999995	-122.1329538	38.03523031	1.65900004	16.88199997	622.8405762	18.54100001	8/8/2014	53:58.8
884	BenS01	-122.1329416	38.03524032	1.54799998	16.8920002	622.815979	18.44000018	-122.1329559	38.03523293	1.57500005	16.8920002	622.8005371	18.46700025	8/8/2014	53:58.7
885	BenS01	-122.1329438	38.03524298	1.54799998	16.87599945	622.7849731	18.42399943	-122.1329581	38.03523557	1.40600002	16.87599945	622.8145752	18.28199947	8/8/2014	53:58.6
886	BenS01	-122.132946	38.03524567	1.54799998	16.84399986	622.7849731	18.39199984	-122.1329603	38.03523826	1.60899997	16.84399986	622.7924805	18.45299983	8/8/2014	53:58.5
887	BenS01	-122.1329483	38.03524838	1.54799998	16.82799911	622.7630005	18.37599909	-122.1329626	38.03524095	1.40600002	16.82799911	622.8205566	18.23399913	8/8/2014	53:58.4
888	BenS01	-122.1329506	38.03525111	1.54799998	16.83799934	622.7689819	18.38599932	-122.1329648	38.03524368	1.32099998	16.83799934	622.8525391	18.15899932	8/8/2014	53:58.3
889	BenS01	-122.1329528	38.03525385	1.54799998	16.81299973	622.7839966	18.3609997	-122.1329671	38.0352464	1.69299996	16.81299973	622.8635254	18.50599968	8/8/2014	53:58.2
890	BenS01	-122.1329552	38.0352566	1.54799998	16.85400009	622.8259888	18.40200007	-122.1329694	38.03524915	1.52400005	16.85400009	622.8325195	18.37800014	8/8/2014	53:58.1
891	BenS01	-122.1329574	38.03525932	1.59899998	16.81299973	622.7369995	18.4119997	-122.1329717	38.03525186	1.60899997	16.81299973	622.7885742	18.42199969	8/8/2014	53:58.0
892	BenS01	-122.1329597	38.03526209	1.59899998	16.80599976	622.7150269	18.40499973	-122.132974	38.03525461	1.43900001	16.80599976	622.7495117	18.24499977	8/8/2014	53:57.9
893	BenS01	-122.132962	38.03526481	1.63300002	16.80599976	622.6989746	18.43899977	-122.1329763	38.03525732	1.52400005	16.80599976	622.7435303	18.3299998	8/8/2014	53:57.8
894	BenS01	-122.1329643	38.03526754	1.59899998	16.77499962	622.7150269	18.3739996	-122.1329785	38.03526004	1.49000001	16.77499962	622.7435303	18.26499963	8/8/2014	53:57.7
895	BenS01	-122.1329666	38.03527025	1.59899998	16.7840004	622.6450195	18.38300037	-122.1329808	38.03526275	1.37199998	16.7840004	622.6955566	18.15600038	8/8/2014	53:57.6
896	BenS01	-122.1329689	38.03527295	1.59899998	16.79700089	622.6890259	18.39600086	-122.1329831	38.03526543	1.43900001	16.79700089	622.6955566	18.2360009	8/8/2014	53:57.5
897	BenS01	-122.1329712	38.0352756	1.63300002	16.81299973	622.6229858	18.44599974	-122.1329853	38.03526807	1.52400005	16.81299973	622.6795654	18.33699977	8/8/2014	53:57.4
898	BenS01	-122.1329734	38.03527822	1.63300002	16.81299973	622.6279907	18.44599974	-122.1329875	38.03527067	1.57500005	16.81299973	622.7335205	18.38799977	8/8/2014	53:57.3
899	BenS01	-122.1329756	38.03528081	1.63300002	16.7840004	622.6669922	18.41700041	-122.1329898	38.03527326	1.778	16.7840004	622.6734619	18.56200039	8/8/2014	53:57.2
900	BenS01	-122.1329778	38.03528338	1.63300002	16.81299973	622.6220093	18.44599974	-122.1329919	38.03527581	1.49000001	16.81299973	622.694458	18.30299973	8/8/2014	53:57.1
901	BenS01	-122.132981	38.03528717	1.63300002	16.86599922	622.6640015	18.49899924	-122.1329952	38.0352796	1.52400005	16.86599922	622.6705322	18.38999927	8/8/2014	53:57.0
902	BenS01	-122.1329832	38.0352897	1.63300002	16.93600082	622.6199951	18.56900084	-122.1329973	38.03528211	1.778	16.93600082	622.6705322	18.71400082	8/8/2014	53:56.9
903	BenS01	-122.1329854	38.03529222	1.68499994	16.92900085	622.625	18.6140008	-122.1329995	38.03528461	1.69299996	16.92900085	622.6925049	18.62200081	8/8/2014	53:56.8
904	BenS01	-122.1329876	38.0352948	1.63300002	16.93600082	622.6640015	18.56900084	-122.1330017	38.0352872	1.74399996	16.93600082	622.6425781	18.68000078	8/8/2014	53:56.7
905	BenS01	-122.1329898	38.03529737	1.68499994	16.93600082	622.6619873	18.62100077	-122.1330039	38.03528975	1.65900004	16.93600082	622.6905518	18.59500086	8/8/2014	53:56.6
906	BenS01	-122.1329921	38.0353	1.63300002	16.91399956	622.6599731	18.54699957	-122.1330062	38.03529237	1.69299996	16.91399956	622.6385498	18.60699952	8/8/2014	53:56.5
907	BenS01	-122.1329943	38.03530262	1.68499994	16.92900085	622.6820068	18.6140008	-122.1330084	38.03529498	1.778	16.92900085	622.62854	18.70700085	8/8/2014	53:56.4
908	BenS01	-122.1329966	38.03530527	1.63300002	16.92000008	622.6599731	18.55300009	-122.1330107	38.03529763	1.60899997	16.92000008	622.5725098	18.52900004	8/8/2014	53:56.3
909	BenS01	-122.1329989	38.03530791	1.68499994	16.90699959	622.710022	18.59199953	-122.133013	38.03530026	1.69299996	16.90699959	622.6004639	18.59999955	8/8/2014	53:56.2
910	BenS01	-122.1330013	38.03531061	1.63300002	16.92900085	622.7039795	18.56200087	-122.1330153	38.03530295	1.57500005	16.92900085	622.6165772	18.5040009	8/8/2014	53:56.1
911	BenS01	-122.1330036	38.03531326	1.63300002	16.93600082	622.7470093	18.56900084	-122.1330176	38.03530561	1.69299996	16.93600082	622.6715088	18.62900078	8/8/2014	53:56.0
912	BenS01	-122.1330059	38.03531596	1.63300002	16.92900085	622.8109741	18.56200087	-122.13302	38.03530826	1.69299996	16.92900085	622.6564941	18.62200081	8/8/2014	53:55.9
913	BenS01	-122.1330083	38.03531862	1.63300002	16.90699959	622.75	18.5399996	-122.1330223	38.03531092	1.94700003	16.90699959	622.706543	18.85399961	8/8/2014	53:55.8
914	BenS01	-122.1330106	38.03532127	1.63300002	16.89800072	622.8549805	18.53100073	-122.1330246	38.03531358	1.69299996	16.89800072	622.7285156	18.59100068	8/8/2014	53:55.7
915	BenS01	-122.1330129	38.03532389	1.68499994	16.91399956	622.7880249	18.5989995	-122.1330269	38.03531618	1.81200004	16.91399956	622.7285156	18.72599959	8/8/2014	53:55.6
916	BenS01	-122.1330152	38.03532653	1.63300002	16.93600082	622.8530273	18.56900084	-122.1330292	38.03531882	1.49000001	16.93600082	622.7874756	18.42600083	8/8/2014	53:55.5
917	BenS01	-122.1330175	38.03532912	1.68499994	16.91399956	622.8120117	18.5989995	-122.1330315	38.03532139	1.65900004	16.91399956	622.7915039	18.5729996	8/8/2014	53:55.4
918	BenS01	-122.1330197	38.03533169	1.63300002	16.90699959	622.8510132	18.5399996	-122.1330337	38.03532394	1.69299996	16.90699959	622.857544	18.59999955	8/8/2014	53:55.3
919	BenS01	-122.133022	38.03533421	1.63300002	16.93600082	622.8289795	18.56900084	-122.133036	38.03532646	1.60899997	16.93600082	622.8444824	18.54500079	8/8/2014	53:55.2
920	BenS01	-122.1330242	38.03533669	1.63300002	16.92900085	622.8950195	18.56200087	-122.1330382	38.03532894	1.69299996	16.92900085	622.9185791	18.62200081	8/8/2014	53:55.1
921	BenS01	-122.1330274	38.03534034	1.68499994	16.95199966	622.8339844	18.63699961	-122.1330414	38.03533259	1.74399996	16.95199966	622.9074707	18.69599962	8/8/2014	53:55.0
922	BenS01	-122.1330296	38.03534278	1.63300002	16.9829998	622.9160156	18.61599982	-122.1330435	38.03533502	1.89600003	16.9829998	622.944458	18.87899983	8/8/2014	53:54.9
923	BenS01	-122.1330317	38.03534521	1.68499994	16.96699905	622.8469849	18.651999	-122.1330457	38.03533743	1.778	16.96699905	622.9415283	18.74499905	8/8/2014	53:54.8
924	BenS01	-122.1330339	38.03534767	1.63300002	16.96699905	622.8469849	18.59999907	-122.1330479	38.03533989	1.52400005	16.96699905	622.9255371	18.4909991	8/8/2014	53:54.7
925	BenS01	-122.1330361	38.03535014	1.63300002	16.98999977	622.8969727	18.62299979	-122.1330501	38.03534235	1.57500005	16.98999977	622.9195557	18.56499982	8/8/2014	53:54.6
926	BenS01	-122.1330383	38.03535262	1.63300002	16.9829998	622.8469849	18.61599982	-122.1330523	38.03534482	1.74399996	16.9829998	622.8754883	18.72699976	8/8/2014	53:54.5
927	BenS01	-122.1330405	38.03535508	1.68499994	16.9829998	622.867981	18.66799974	-122.1330545	38.0353473	1.69299996	16.9829998	622.9245606	18.67599976	8/8/2014	53:54.4
928	BenS01	-122.1330428	38.0353576	1.63300002	16.98999977	622.8480225	18.62299979	-122.1330567	38.03534979	1.778	16.98999977	622.8935547	18.76799977	8/8/2014	53:54.3
929	BenS01	-122.133045	38.03536009	1.63300002	16.9829998	622.9310303	18.61599982	-122.1330589	38.03535229	1.69299996	16.9829998	622.9375	18.67599976	8/8/2014	53:54.2
930	BenS01	-122.1330472	38.03536259	1.63300002	16.9829998	622.8649902	18.61599982	-122.1330612	38.03535479	1.86199999	16.9829998	622.8935547	18.84499979	8/8/2014	53:54.1
931	BenS01	-122.1330495	38.03536509	1.63300002	17.02099991	622.9310303	18.65399992	-122.1330634	38.03535727	1.65900004	17.02099991	622.9605713	18.67999995	8/8/2014	53:54.0
932	BenS01	-122.1330517	38.03536759	1.63300002	16.97699928	622.9359741	18.6099993	-122.1330656	38.03535975	1.57500005	16.97699928	622.9484863	18.55199933	8/8/2014	53:53.9
933	BenS01	-122.1330539	38.03537005	1.63300002	16.96699905	622.9489746	18.59999907	-122.1330679	38.03536222	1.89600003	16.96699905	622.9945068	18.86299908	8/8/2014	53:53.8
934	BenS01	-122.1330561	38.0353725	1.63300002	16.97699928	622.9489746	18.6099993	-122.1330701	38.03536468	1.778	16.97699928	622.9334717	18.75499928	8/8/2014	53:53.7
935	BenS01	-122.1330583	38.03537494	1.63300002	16.9829998	622.9110107	18.61599982	-122.1330722	38.03536711	1.69299996	16.9829998	622.9395752	18.67599976	8/8/2014	53:53.6
936	BenS01	-122.1330605	38.03537735	1.59899998	16.98999977	622.9710083	18.58899975	-122.1330744	38.03536952	1.65900004	16.98999977	622.9785156	18.64899981	8/8/2014	53:53.5
937	BenS01	-122.1330626	38.03537975	1.63300002	16.97699928	622.9940186	18.6099993	-122.1330766	38.03537189	1.86199999	16.97699928	623.0725098	18.83899927	8/8/2014	53:53.4
938	BenS01	-122.1330648	38.0353821	1.63300002	16.9829998	622.9760132	18.61599982	-122.1330787	38.03537425	1.74399996	16.9829998	623.0374756	18.72699976	8/8/2014	53:53.3
939	BenS01	-122.1330669	38.03538446	1.63300002	16.96699905	623.0560303	18.59999907	-122.1330808	38.03537659	1.778	16.96699905	623.0844727	18.74499905	8/8/2014	53:53.2
940	BenS01	-122.133069	38.03538676	1.63300002	16.96699905	623.0120239	18.59999907	-122.1330829	38.03537891	1.69299996	16.96699905	623.0684815	18.65999901	8/8/2014	53:53.1
941	BenS01	-122.1330721	38.03539022	1.63300002	16.96699905	623.0170288	18.59999907	-122.133086	38.03538235	1.57500005	16.96699905	623.12854	18.5419991	8/8/2014	53:53.0
942	BenS01	-122.1330742	38.03539254	1.59899998	16.97699928	623.0339966	18.57599926	-122.1330881	38.03538467	1.69299996	16.97699928	623.1065674	18.66999924	8/8/2014	53:52.9
943	BenS01	-122.1330763	38.03539486	1.63300002	16.98999977	623.0560303	18.62299979	-122.1330902	38.03538697	1.778	16.98999977	623.1125488	18.76799977	8/8/2014	53:52.8
944	BenS01	-122.1330785	38.03539722	1.59899998	16.98999977	623.0349731	18.58899975	-122.1330923	38.03538935	1.52400005	16.98999977	623.1635742	18.51399982	8/8/2014	53:52.7
945	BenS01	-122.1330806	38.03539959	1.59899998	16.99900055	623.0300293	18.59800053	-122.1330945	38.03539174	1.49000001	16.99900055	623.1245117	18.48900056	8/8/2014	53:52.6
946	BenS01	-122.1330828	38.035402	1.59899998	16.9829998	623.117981	18.58199978	-122.1330967	38.03539413	1.65900004	16.9829998	623.1915283	18.64199984	8/8/2014	53:52.5
947	BenS01	-122.133085	38.03540441	1.63300002	16.98999977	623.1019898	18.62299979	-122.1330989	38.03539652	1.65900004	16.98999977	623.2354736	18.64899981	8/8/2014	53:52.4
948	BenS01	-122.1330872	38.03540686	1.59899998	16.99900055	623.1400147	18.59800053	-122.1331011	38.03539897	1.69299996	16.99900055	623.1915283	18.69200051	8/8/2014	53:52.3
949	BenS01	-122.1330894	38.03540929	1.59899998	16.98999977	623.2059937	18.58899975	-122.1331033	38.03540141	1.69299996	16.98999977	623.2564697	18.68299973	8/8/2014	53:52.2
950	BenS01	-122.1330916	38.03541171	1.59899998	16.98999977	623.2080078	18.58899975	-122.1331055	38.03540384	1.65900004	16.98999977	623.25354	18.64899981	8/8/2014	53:52.1
951	BenS01	-122.1330938	38.03541414	1.59899998	16.98999977	623.2689819	18.58899975	-122.1331077	38.03540625	1.69299996	16.98999977	623.2755127	18.68299973	8/8/2014	53:52.0
952	BenS01	-122.133096	38.03541655	1.59899998	16.98999977	623.3189697	18.58899975	-122.1331099	38.03540866	1.57500005	16.98999977	623.2974854	18.56499982	8/8/2014	53:51.9
953	BenS01	-122.1330982	38.03541896	1.59899998	17.00499916	623.3129883	18.60399914	-122.1331121	38.03541107	1.65900004	17.00499916	623.3205566	18.6639992	8/8/2014	53:51.8
954	BenS01	-122.1331004	38.03542135	1.59899998	16.97699928	623.3410034	18.57599926	-122.1331142	38.03541345	1.69299996	16.97699928	623.3205566	18.66999924	8/8/2014	53:51.7
955	BenS01	-122.1331025	38.03542369	1.63300002	16.97699928	623.3989868	18.6099993	-122.1331164	38.0354158	1.65900004	16.97699928	623.404541	18.63599932	8/8/2014	53:51.6
956	BenS01	-122.1331046	38.03542605	1.59899998	16.96100044	623.3549805	18.56000042	-122.1331185	38.03541814	1.65900004	16.96100044	623.404541	18.62000048	8/8/2014	53:51.5
957	BenS01	-122.1331068	38.03542837	1.59899998	16.95199966	623.4249878	18.55099964	-122.1331206	38.03542047	1.69299996	16.95199966	623.404541	18.64499962	8/8/2014	53:51.4
958	BenS01	-122.1331088	38.03543068	1.59899998	16.9829998	623.4650269	18.58199978	-122.1331227	38.03542277	1.65900004	16.9829998	623.4715576	18.64199984	8/8/2014	53:51.3
959	BenS01	-122.1331109	38.03543294	1.59899998	16.93600082	623.4479981	18.5350008	-122.1331248	38.03542502	1.69299996	16.93600082	623.470459	18.62900078	8/8/2014	53:51.2
960	BenS01	-122.133113	38.03543518	1.59899998	16.95199966	623.5269775	18.55099964	-122.1331268	38.03542727	1.43900001	16.95199966	623.5145264	18.39099967	8/8/2014	53:51.1
961	BenS01	-122.1331161	38.03543853	1.59899998	16.93600082	623.53302	18.5350008	-122.1331299	38.03543062	1.57500005	16.93600082	623.5625	18.51100087	8/8/2014	53:51.0
962	BenS01	-122.1331181	38.03544078	1.59899998	16.96100044	623.5269775	18.56000042	-122.1331319	38.03543285	1.69299996	16.96100044	623.5784912	18.6540004	8/8/2014	53:50.9
963	BenS01	-122.1331201	38.03544301	1.63300002	16.92000008	623.5770264	18.55300009	-122.133134	38.03543509	1.778	16.92000008	623.6665039	18.69800007	8/8/2014	53:50.8
964	BenS01	-122.1331222	38.03544528	1.59899998	16.91399956	623.5720215	18.51299953	-122.1331361	38.03543737	1.60899997	16.91399956	623.6564941	18.52299953	8/8/2014	53:50.7
965	BenS01	-122.1331243	38.03544757	1.59899998	16.93600082	623.5969849	18.5350008	-122.1331381	38.03543966	1.49000001	16.93600082	623.7094727	18.42600083	8/8/2014	53:50.6
966	BenS01	-122.1331264	38.03544985	1.59899998	16.92900085	623.6170044	18.52800083	-122.1331402	38.03544193	1.57500005	16.92900085	623.7075195	18.5040009	8/8/2014	53:50.5
967	BenS01	-122.1331285	38.03545214	1.63300002	16.92000008	623.6560059	18.55300009	-122.1331423	38.03544421	1.65900004	16.92000008	623.7125244	18.57900012	8/8/2014	53:50.4
968	BenS01	-122.1331306	38.03545442	1.59899998	16.90699959	623.6400147	18.50599957	-122.1331444	38.03544652	1.69299996	16.90699959	623.7075195	18.59999955	8/8/2014	53:50.3
969	BenS01	-122.1331326	38.03545669	1.59899998	16.96699905	623.6779785	18.56599903	-122.1331465	38.03544879	1.69299996	16.96699905	623.7575684	18.65999901	8/8/2014	53:50.2
970	BenS01	-122.1331347	38.03545894	1.59899998	16.91399956	623.7050171	18.51299953	-122.1331486	38.03545104	1.60899997	16.91399956	623.706543	18.52299953	8/8/2014	53:50.1
971	BenS01	-122.1331368	38.03546119	1.59899998	16.89800072	623.6959839	18.49700069	-122.1331506	38.03545329	1.49000001	16.89800072	623.7254639	18.38800073	8/8/2014	53:50.0
972	BenS01	-122.1331398	38.03546458	1.59899998	16.8920002	623.7020264	18.49100018	-122.1331537	38.03545665	1.60899997	16.8920002	623.6925049	18.50100017	8/8/2014	53:49.9
973	BenS01	-122.1331419	38.03546685	1.59899998	16.7840004	623.6959839	18.38300037	-122.1331558	38.03545892	1.57500005	16.7840004	623.7034912	18.35900044	8/8/2014	53:49.8
974	BenS01	-122.133144	38.03546913	1.59899998	16.64500046	623.789978	18.24400043	-122.1331579	38.03546121	1.60899997	16.64500046	623.6865234	18.25400043	8/8/2014	53:49.7
975	BenS01	-122.1331461	38.03547142	1.59899998	16.60400009	623.8339844	18.20300007	-122.13316	38.03546351	1.52400005	16.60400009	623.7965088	18.12800014	8/8/2014	53:49.6
976	BenS01	-122.1331482	38.03547372	1.59899998	16.67399979	623.7810059	18.27299976	-122.133162	38.0354658	1.57500005	16.67399979	623.7215576	18.24899983	8/8/2014	53:49.5
977	BenS01	-122.1331503	38.03547603	1.59899998	16.55999947	623.7860107	18.15899944	-122.1331642	38.0354681	1.60899997	16.55999947	623.654541	18.16899943	8/8/2014	53:49.4
978	BenS01	-122.1331524	38.0354783	1.59899998	16.54999924	623.7139893	18.14899921	-122.1331662	38.03547039	1.778	16.54999924	623.6605225	18.32799923	8/8/2014	53:49.3
979	BenS01	-122.1331545	38.03548056	1.59899998	16.5909996	623.7639771	18.18999958	-122.1331683	38.03547266	1.69299996	16.5909996	623.6994629	18.28399956	8/8/2014	53:49.2
980	BenS01	-122.1331565	38.03548282	1.59899998	16.72699928	623.7420044	18.32599926	-122.1331704	38.03547491	1.57500005	16.72699928	623.6884766	18.30199933	8/8/2014	53:49.1
981	BenS01	-122.1331596	38.03548615	1.59899998	16.61300087	623.6690064	18.21200085	-122.1331734	38.03547826	1.65900004	16.61300087	623.6755371	18.27200091	8/8/2014	53:49.0
982	BenS01	-122.1331616	38.03548838	1.59899998	16.71500015	623.7600098	18.31400013	-122.1331754	38.03548047	1.43900001	16.71500015	623.7175293	18.15400016	8/8/2014	53:48.9
983	BenS01	-122.1331636	38.0354906	1.63300002	16.84399986	623.710022	18.47699988	-122.1331775	38.03548271	1.52400005	16.84399986	623.7225342	18.36799991	8/8/2014	53:48.8
984	BenS01	-122.1331657	38.03549286	1.59899998	16.85400009	623.7600098	18.45300007	-122.1331795	38.03548496	1.65900004	16.85400009	623.7614746	18.51300013	8/8/2014	53:48.7
985	BenS01	-122.1331677	38.03549511	1.59899998	16.84399986	623.7379761	18.44299984	-122.1331816	38.03548722	1.778	16.84399986	623.7614746	18.62199986	8/8/2014	53:48.6
986	BenS01	-122.1331698	38.03549736	1.59899998	16.85400009	623.7319946	18.45300007	-122.1331837	38.03548949	1.52400005	16.85400009	623.7385254	18.37800014	8/8/2014	53:48.5
987	BenS01	-122.1331718	38.03549963	1.59899998	16.85400009	623.7340088	18.45300007	-122.1331857	38.03549176	1.49000001	16.85400009	623.7635498	18.3440001	8/8/2014	53:48.4
988	BenS01	-122.1331739	38.03550188	1.59899998	16.85400009	623.7509766	18.45300007	-122.1331878	38.03549401	1.65900004	16.85400009	623.7575684	18.51300013	8/8/2014	53:48.3
989	BenS01	-122.1331759	38.03550415	1.59899998	16.82799911	623.7340088	18.42699909	-122.1331898	38.03549628	1.65900004	16.82799911	623.713501	18.48699915	8/8/2014	53:48.2
990	BenS01	-122.1331779	38.03550638	1.59899998	16.86599922	623.7559815	18.4649992	-122.1331919	38.03549855	1.74399996	16.86599922	623.6915283	18.60999918	8/8/2014	53:48.1
991	BenS01	-122.133181	38.03550977	1.63300002	16.82799911	623.7719727	18.46099913	-122.1331949	38.03550192	1.65900004	16.82799911	623.7125244	18.48699915	8/8/2014	53:48.0
992	BenS01	-122.133183	38.03551204	1.59899998	16.86000061	623.7969971	18.45900059	-122.133197	38.03550418	1.52400005	16.86000061	623.7094727	18.38400066	8/8/2014	53:47.9
993	BenS01	-122.1331851	38.03551432	1.59899998	16.82799911	623.7470093	18.42699909	-122.133199	38.03550649	1.52400005	16.82799911	623.6875	18.35199916	8/8/2014	53:47.8
994	BenS01	-122.1331872	38.03551664	1.59899998	16.81299973	623.7739868	18.4119997	-122.1332011	38.03550881	1.49000001	16.81299973	623.7144775	18.30299973	8/8/2014	53:47.7
995	BenS01	-122.1331893	38.03551897	1.63300002	16.80599976	623.6859741	18.43899977	-122.1332032	38.03551113	1.43900001	16.80599976	623.7094727	18.24499977	8/8/2014	53:47.6
996	BenS01	-122.1331914	38.03552132	1.59899998	16.79700089	623.7689819	18.39600086	-122.1332053	38.03551349	1.69299996	16.79700089	623.7094727	18.49000084	8/8/2014	53:47.5
997	BenS01	-122.1331935	38.03552366	1.59899998	16.79700089	623.6849976	18.39600086	-122.1332074	38.03551584	1.74399996	16.79700089	623.7304688	18.54100084	8/8/2014	53:47.4
998	BenS01	-122.1331956	38.03552598	1.59899998	16.77499962	623.6539917	18.3739996	-122.1332095	38.03551817	1.65900004	16.77499962	623.7055664	18.43399966	8/8/2014	53:47.3
999	BenS01	-122.1331977	38.0355283	1.63300002	16.7840004	623.6820068	18.41700041	-122.1332116	38.03552049	1.57500005	16.7840004	623.7495117	18.35900044	8/8/2014	53:47.2
1000	BenS01	-122.1331997	38.03553061	1.60000002	16.81299973	623.6099854	18.41299975	-122.1332137	38.03552277	1.49100006	16.81299973	623.6834717	18.30399978	8/8/2014	53:47.1
1001	BenS01	-122.1332028	38.03553399	1.63399994	16.76799965	623.6820068	18.40199959	-122.1332167	38.03552619	1.61000001	16.76799965	623.6665039	18.37799966	8/8/2014	53:47.0
1002	BenS01	-122.1332048	38.03553626	1.60000002	16.81299973	623.5930176	18.41299975	-122.1332187	38.03552846	1.61000001	16.81299973	623.6325684	18.42299974	8/8/2014	53:46.9
1003	BenS01	-122.1332068	38.03553851	1.63399994	16.7840004	623.6279907	18.41800034	-122.1332208	38.03553073	1.745	16.7840004	623.5965576	18.5290004	8/8/2014	53:46.8
1004	BenS01	-122.1332089	38.0355408	1.60000002	16.79700089	623.5889893	18.39700091	-122.1332228	38.03553301	1.40699995	16.79700089	623.5545654	18.20400083	8/8/2014	53:46.7
1005	BenS01	-122.1332109	38.03554307	1.63399994	16.82799911	623.5839844	18.46199906	-122.1332248	38.0355353	1.69400001	16.82799911	623.5684815	18.52199912	8/8/2014	53:46.6
1006	BenS01	-122.1332129	38.03554535	1.60000002	16.86000061	623.6339722	18.46000063	-122.1332269	38.03553759	1.57599998	16.86000061	623.5905762	18.43600059	8/8/2014	53:46.5
1007	BenS01	-122.1332149	38.03554762	1.63399994	16.87599945	623.5609741	18.50999939	-122.1332289	38.03553985	1.52499998	16.87599945	623.5515137	18.40099943	8/8/2014	53:46.4
1008	BenS01	-122.1332169	38.03554989	1.60000002	16.87599945	623.5629883	18.47599947	-122.1332309	38.03554214	1.745	16.87599945	623.5865479	18.62099946	8/8/2014	53:46.3
1009	BenS01	-122.1332189	38.03555212	1.60000002	16.88199997	623.5579834	18.48199999	-122.1332329	38.03554439	1.69400001	16.88199997	623.5205078	18.57599998	8/8/2014	53:46.2
1010	BenS01	-122.1332208	38.03555433	1.60000002	16.8920002	623.5189819	18.49200022	-122.1332349	38.03554662	1.61000001	16.8920002	623.5484619	18.50200021	8/8/2014	53:46.1
1011	BenS01	-122.1332238	38.03555765	1.63399994	16.91399956	623.4689941	18.5479995	-122.1332378	38.03554994	1.65999997	16.91399956	623.4765625	18.57399952	8/8/2014	53:46.0
1012	BenS01	-122.1332257	38.03555986	1.60000002	16.8920002	623.4970093	18.49200022	-122.1332397	38.03555217	1.57599998	16.8920002	623.4875488	18.46800017	8/8/2014	53:45.9
1013	BenS01	-122.1332277	38.03556208	1.63399994	16.90699959	623.4240112	18.54099953	-122.1332417	38.03555438	1.745	16.90699959	623.430542	18.65199959	8/8/2014	53:45.8
1014	BenS01	-122.1332296	38.03556431	1.60000002	16.90699959	623.4500122	18.50699961	-122.1332437	38.03555663	1.52499998	16.90699959	623.4064941	18.43199956	8/8/2014	53:45.7
1015	BenS01	-122.1332316	38.03556654	1.63399994	16.94499969	623.4219971	18.57899964	-122.1332456	38.03555886	1.44000006	16.94499969	623.4124756	18.38499975	8/8/2014	53:45.6
1016	BenS01	-122.1332335	38.03556881	1.60000002	16.92000008	623.4060059	18.5200001	-122.1332476	38.03556113	1.77900004	16.92000008	623.3845215	18.69900012	8/8/2014	53:45.5
1017	BenS01	-122.1332355	38.03557102	1.63399994	16.92000008	623.4219971	18.55400002	-122.1332495	38.03556338	1.69400001	16.92000008	623.4064941	18.61400008	8/8/2014	53:45.4
1018	BenS01	-122.1332374	38.03557327	1.63399994	16.88199997	623.3599854	18.51599991	-122.1332515	38.03556563	1.49100006	16.88199997	623.3895264	18.37300003	8/8/2014	53:45.3
1019	BenS01	-122.1332393	38.03557551	1.63399994	16.84399986	623.3300171	18.47799981	-122.1332534	38.03556788	1.69400001	16.84399986	623.2924805	18.53799987	8/8/2014	53:45.2
1020	BenS01	-122.1332413	38.03557774	1.63399994	16.85400009	623.3129883	18.48800004	-122.1332554	38.03557011	1.69400001	16.85400009	623.2814941	18.5480001	8/8/2014	53:45.1
1021	BenS01	-122.1332441	38.03558107	1.63399994	16.84399986	623.1970215	18.47799981	-122.1332583	38.03557344	1.57599998	16.84399986	623.2034912	18.41999984	8/8/2014	53:45.0
1022	BenS01	-122.1332461	38.03558328	1.63399994	16.82799911	623.2910156	18.46199906	-122.1332602	38.03557569	1.57599998	16.82799911	623.2475586	18.40399909	8/8/2014	53:44.9
1023	BenS01	-122.133248	38.03558553	1.63399994	16.81299973	623.1729736	18.44699967	-122.1332621	38.03557794	1.745	16.81299973	623.1354981	18.55799973	8/8/2014	53:44.8
1024	BenS01	-122.1332499	38.03558782	1.63399994	16.79700089	623.1929932	18.43100083	-122.1332641	38.03558023	1.65999997	16.79700089	623.1335449	18.45700085	8/8/2014	53:44.7
1025	BenS01	-122.1332519	38.03559009	1.68599999	16.77499962	623.1760254	18.46099961	-122.133266	38.0355825	1.61000001	16.77499962	623.1115723	18.38499963	8/8/2014	53:44.6
1026	BenS01	-122.1332539	38.03559239	1.63399994	16.75900078	623.0380249	18.39300072	-122.133268	38.03558482	1.61000001	16.75900078	623.0285645	18.36900079	8/8/2014	53:44.5
1027	BenS01	-122.1332558	38.03559467	1.63399994	16.75300026	623.0819702	18.3870002	-122.13327	38.0355871	1.57599998	16.75300026	623.0224609	18.32900023	8/8/2014	53:44.4
1028	BenS01	-122.1332578	38.03559694	1.63399994	16.75300026	622.9749756	18.3870002	-122.1332719	38.03558939	1.69400001	16.75300026	622.9484863	18.44700027	8/8/2014	53:44.3
1029	BenS01	-122.1332597	38.03559917	1.68599999	16.73699951	622.9680176	18.4229995	-122.1332738	38.03559164	1.61000001	16.73699951	622.9365234	18.34699953	8/8/2014	53:44.2
1030	BenS01	-122.1332616	38.03560142	1.63399994	16.73699951	622.9290161	18.37099946	-122.1332758	38.03559389	1.81299996	16.73699951	622.9085693	18.54999948	8/8/2014	53:44.1
1031	BenS01	-122.1332644	38.03560475	1.63399994	16.73699951	622.901001	18.37099946	-122.1332786	38.03559722	1.745	16.73699951	622.8585205	18.48199952	8/8/2014	53:44.0
1032	BenS01	-122.1332663	38.03560695	1.63399994	16.76799965	622.8790283	18.40199959	-122.1332805	38.03559945	1.65999997	16.76799965	622.819458	18.42799962	8/8/2014	53:43.9
1033	BenS01	-122.1332681	38.03560916	1.63399994	16.75300026	622.7910156	18.3870002	-122.1332823	38.03560165	1.745	16.75300026	622.7974854	18.49800026	8/8/2014	53:43.8
1034	BenS01	-122.13327	38.03561138	1.63399994	16.72699928	622.8619995	18.36099923	-122.1332842	38.03560388	1.745	16.72699928	622.7745361	18.47199929	8/8/2014	53:43.7
1035	BenS01	-122.1332719	38.03561357	1.68599999	16.75300026	622.742981	18.43900025	-122.1332861	38.03560609	1.61000001	16.75300026	622.7495117	18.36300027	8/8/2014	53:43.6
1036	BenS01	-122.1332737	38.03561581	1.63399994	16.73699951	622.7650147	18.37099946	-122.133288	38.03560834	1.57599998	16.73699951	622.7655029	18.31299949	8/8/2014	53:43.5
1037	BenS01	-122.1332756	38.03561802	1.68599999	16.74300003	622.6979981	18.42900002	-122.1332898	38.03561056	1.69400001	16.74300003	622.6665039	18.43700004	8/8/2014	53:43.4
1038	BenS01	-122.1332774	38.03562023	1.63399994	16.72699928	622.7479858	18.36099923	-122.1332917	38.03561279	1.65999997	16.72699928	622.6994629	18.38699925	8/8/2014	53:43.3
1039	BenS01	-122.1332793	38.03562243	1.63399994	16.75300026	622.6530151	18.3870002	-122.1332936	38.035615	1.52499998	16.75300026	622.6595459	18.27800024	8/8/2014	53:43.2
1040	BenS01	-122.1332811	38.03562463	1.63399994	16.74300003	622.6500244	18.37699997	-122.1332954	38.0356172	1.65999997	16.74300003	622.6514893	18.403	8/8/2014	53:43.1
1041	BenS01	-122.1332838	38.03562788	1.63399994	16.73699951	622.6500244	18.37099946	-122.1332981	38.03562047	1.69400001	16.73699951	622.6185303	18.43099952	8/8/2014	53:43.0
1042	BenS01	-122.1332856	38.03563006	1.63399994	16.74300003	622.5670166	18.37699997	-122.1332999	38.03562265	1.745	16.74300003	622.5844727	18.48800004	8/8/2014	53:42.9
1043	BenS01	-122.1332874	38.03563224	1.68599999	16.73699951	622.5620117	18.4229995	-122.1333017	38.03562485	1.81299996	16.73699951	622.5025635	18.54999948	8/8/2014	53:42.8
1044	BenS01	-122.1332893	38.03563447	1.63399994	16.72699928	622.5609741	18.36099923	-122.1333036	38.0356271	1.65999997	16.72699928	622.5235596	18.38699925	8/8/2014	53:42.7
1045	BenS01	-122.1332911	38.03563669	1.68599999	16.71500015	622.4910278	18.40100014	-122.1333054	38.03562929	1.61000001	16.71500015	622.4765625	18.32500017	8/8/2014	53:42.6
1046	BenS01	-122.1332929	38.03563892	1.63399994	16.70499992	622.4470215	18.33899987	-122.1333072	38.03563156	1.65999997	16.70499992	622.4064941	18.36499989	8/8/2014	53:42.5
1047	BenS01	-122.1332947	38.03564115	1.63399994	16.71500015	622.4910278	18.3490001	-122.1333091	38.03563379	1.65999997	16.71500015	622.4375	18.37500012	8/8/2014	53:42.4
1048	BenS01	-122.1332966	38.03564336	1.63399994	16.70499992	622.4089966	18.33899987	-122.1333109	38.03563602	1.65999997	16.70499992	622.3875732	18.36499989	8/8/2014	53:42.3
1049	BenS01	-122.1332984	38.03564556	1.68599999	16.72100067	622.3579712	18.40700066	-122.1333127	38.03563822	1.745	16.72100067	622.3804932	18.46600068	8/8/2014	53:42.2
1050	BenS01	-122.1333002	38.03564777	1.63399994	16.68899918	622.3330078	18.32299912	-122.1333145	38.03564043	1.52499998	16.68899918	622.3234863	18.21399915	8/8/2014	53:42.1
1051	BenS01	-122.1333028	38.03565101	1.68599999	16.74300003	622.3109741	18.42900002	-122.1333172	38.03564369	1.65999997	16.74300003	622.2895508	18.403	8/8/2014	53:42.0
1052	BenS01	-122.1333046	38.03565321	1.63399994	16.71500015	622.2659912	18.3490001	-122.133319	38.03564589	1.61000001	16.71500015	622.2845459	18.32500017	8/8/2014	53:41.9
1053	BenS01	-122.1333064	38.03565539	1.68599999	16.72100067	622.2880249	18.40700066	-122.1333207	38.03564807	1.69400001	16.72100067	622.2454834	18.41500068	8/8/2014	53:41.8
1054	BenS01	-122.1333082	38.0356576	1.63399994	16.77499962	622.2219849	18.40899956	-122.1333226	38.0356503	1.69400001	16.77499962	622.1624756	18.46899962	8/8/2014	53:41.7
1055	BenS01	-122.13331	38.0356598	1.68599999	16.75900078	622.242981	18.44500077	-122.1333243	38.03565251	1.65999997	16.75900078	622.161499	18.41900074	8/8/2014	53:41.6
1056	BenS01	-122.1333118	38.03566205	1.63399994	16.68300056	622.1519775	18.31700051	-122.1333262	38.03565476	1.57599998	16.68300056	622.0705566	18.25900054	8/8/2014	53:41.5
1057	BenS01	-122.1333136	38.03566424	1.68599999	16.70499992	622.1519775	18.39099991	-122.133328	38.03565697	1.61000001	16.70499992	622.0705566	18.31499994	8/8/2014	53:41.4
1058	BenS01	-122.1333154	38.03566649	1.63399994	16.68300056	622.1300049	18.31700051	-122.1333298	38.03565922	1.52499998	16.68300056	622.0474854	18.20800054	8/8/2014	53:41.3
1059	BenS01	-122.1333172	38.03566869	1.68599999	16.75900078	622.0629883	18.44500077	-122.1333316	38.03566144	1.61000001	16.75900078	622.00354	18.36900079	8/8/2014	53:41.2
1060	BenS01	-122.1333189	38.03567094	1.63399994	16.80599976	622.0900269	18.4399997	-122.1333334	38.03566367	1.65999997	16.80599976	622.0085449	18.46599972	8/8/2014	53:41.1
1061	BenS01	-122.1333216	38.03567425	1.68599999	16.79000092	622.0310059	18.47600091	-122.1333361	38.03566701	1.49100006	16.79000092	621.9935303	18.28100097	8/8/2014	53:41.0
1062	BenS01	-122.1333234	38.03567651	1.63399994	16.7840004	622.0150147	18.41800034	-122.1333379	38.03566928	1.69400001	16.7840004	621.9334717	18.4780004	8/8/2014	53:40.9
1063	BenS01	-122.1333252	38.03567876	1.68599999	16.79000092	621.9539795	18.47600091	-122.1333397	38.03567155	1.65999997	16.79000092	621.8895264	18.45000088	8/8/2014	53:40.8
1064	BenS01	-122.1333271	38.03568108	1.63399994	16.79700089	621.9650269	18.43100083	-122.1333415	38.03567387	1.69400001	16.79700089	621.8675537	18.49100089	8/8/2014	53:40.7
1065	BenS01	-122.1333289	38.03568338	1.68599999	16.83799934	621.9699707	18.52399933	-122.1333434	38.03567619	1.52499998	16.83799934	621.8604736	18.36299932	8/8/2014	53:40.6
1066	BenS01	-122.1333308	38.03568574	1.68599999	16.76799965	621.9450073	18.45399964	-122.1333453	38.03567854	1.81299996	16.76799965	621.8465576	18.58099961	8/8/2014	53:40.5
1067	BenS01	-122.1333326	38.03568808	1.68599999	16.76799965	621.9229736	18.45399964	-122.1333471	38.0356809	1.77900004	16.76799965	621.8125	18.54699969	8/8/2014	53:40.4
1068	BenS01	-122.1333345	38.03569045	1.63399994	16.79700089	621.9450073	18.43100083	-122.133349	38.03568327	1.745	16.79700089	621.7805176	18.54200089	8/8/2014	53:40.3
1069	BenS01	-122.1333364	38.03569279	1.68599999	16.7840004	621.8779907	18.47000039	-122.1333509	38.03568561	1.57599998	16.7840004	621.7525635	18.36000037	8/8/2014	53:40.2
1070	BenS01	-122.1333382	38.03569512	1.68599999	16.76799965	621.9000244	18.45399964	-122.1333527	38.03568798	1.65999997	16.76799965	621.7685547	18.42799962	8/8/2014	53:40.1
1071	BenS01	-122.133341	38.03569866	1.68599999	16.7840004	621.8530273	18.47000039	-122.1333555	38.03569152	1.49100006	16.7840004	621.7055664	18.27500045	8/8/2014	53:40.0
1072	BenS01	-122.1333429	38.03570105	1.68599999	16.73699951	621.8309937	18.4229995	-122.1333574	38.03569391	1.65999997	16.73699951	621.6774902	18.39699948	8/8/2014	53:39.9
1073	BenS01	-122.1333448	38.03570346	1.68599999	16.77499962	621.809021	18.46099961	-122.1333593	38.03569634	1.61000001	16.77499962	621.7215576	18.38499963	8/8/2014	53:39.8
1074	BenS01	-122.1333467	38.03570591	1.68599999	16.77499962	621.7869873	18.46099961	-122.1333612	38.03569878	1.81299996	16.77499962	621.6555176	18.58799958	8/8/2014	53:39.7
1075	BenS01	-122.1333487	38.03570837	1.68599999	16.74300003	621.7410278	18.42900002	-122.1333632	38.03570124	1.81299996	16.74300003	621.6815186	18.55599999	8/8/2014	53:39.6
1076	BenS01	-122.1333506	38.03571086	1.63399994	16.75300026	621.7609863	18.3870002	-122.1333651	38.03570374	1.77900004	16.75300026	621.6514893	18.5320003	8/8/2014	53:39.5
1077	BenS01	-122.1333525	38.03571332	1.68599999	16.75300026	621.71698	18.43900025	-122.1333671	38.03570621	1.745	16.75300026	621.6345215	18.49800026	8/8/2014	53:39.4
1078	BenS01	-122.1333545	38.0357158	1.68599999	16.75300026	621.6719971	18.43900025	-122.133369	38.03570869	1.69400001	16.75300026	621.6065674	18.44700027	8/8/2014	53:39.3
1079	BenS01	-122.1333564	38.03571826	1.68599999	16.77499962	621.6939697	18.46099961	-122.1333709	38.03571115	1.81299996	16.77499962	621.6345215	18.58799958	8/8/2014	53:39.2
1080	BenS01	-122.1333583	38.03572073	1.68599999	16.80599976	621.5839844	18.49199975	-122.1333728	38.03571363	1.61000001	16.80599976	621.5625	18.41599977	8/8/2014	53:39.1
1081	BenS01	-122.1333612	38.03572441	1.68599999	16.77499962	621.664978	18.46099961	-122.1333757	38.03571732	1.65999997	16.77499962	621.588501	18.43499959	8/8/2014	53:39.0
1082	BenS01	-122.1333631	38.03572687	1.68599999	16.79000092	621.5579834	18.47600091	-122.1333777	38.03571978	1.57599998	16.79000092	621.5584717	18.36600089	8/8/2014	53:38.9
1083	BenS01	-122.1333651	38.03572935	1.68599999	16.79700089	621.5579834	18.48300087	-122.1333796	38.03572226	1.81299996	16.79700089	621.4985352	18.61000085	8/8/2014	53:38.8
1084	BenS01	-122.133367	38.03573184	1.68599999	16.81299973	621.5139771	18.49899971	-122.1333816	38.03572477	1.745	16.81299973	621.4925537	18.55799973	8/8/2014	53:38.7
1085	BenS01	-122.133369	38.03573436	1.68599999	16.82799911	621.4689941	18.5139991	-122.1333835	38.03572727	1.77900004	16.82799911	621.4484863	18.60699916	8/8/2014	53:38.6
1086	BenS01	-122.1333709	38.03573689	1.68599999	16.82799911	621.4680176	18.5139991	-122.1333855	38.0357298	1.69400001	16.82799911	621.4024658	18.52199912	8/8/2014	53:38.5
1087	BenS01	-122.1333729	38.03573939	1.68599999	16.81299973	621.460022	18.49899971	-122.1333874	38.03573231	1.65999997	16.81299973	621.3615723	18.47299969	8/8/2014	53:38.4
1088	BenS01	-122.1333748	38.03574192	1.63399994	16.81299973	621.3549805	18.44699967	-122.1333894	38.03573483	1.69400001	16.81299973	621.3115234	18.50699973	8/8/2014	53:38.3
1089	BenS01	-122.1333768	38.03574438	1.68599999	16.8220005	621.3330078	18.50800049	-122.1333913	38.03573729	1.77900004	16.8220005	621.2735596	18.60100055	8/8/2014	53:38.2
1090	BenS01	-122.1333787	38.03574684	1.63399994	16.81299973	621.3549805	18.44699967	-122.1333932	38.03573976	1.745	16.81299973	621.2545166	18.55799973	8/8/2014	53:38.1
1091	BenS01	-122.1333815	38.03575047	1.68599999	16.8220005	621.2639771	18.50800049	-122.133396	38.03574339	1.86300004	16.8220005	621.2435303	18.68500054	8/8/2014	53:38.0
1092	BenS01	-122.1333834	38.03575289	1.63399994	16.81299973	621.2789917	18.44699967	-122.133398	38.03574584	1.86300004	16.81299973	621.2304688	18.67599976	8/8/2014	53:37.9
1093	BenS01	-122.1333853	38.03575532	1.68599999	16.83799934	621.2620239	18.52399933	-122.1333998	38.03574824	1.77900004	16.83799934	621.1965332	18.61699939	8/8/2014	53:37.8
1094	BenS01	-122.1333872	38.03575775	1.63399994	16.86599922	621.2399902	18.49999917	-122.1334017	38.03575069	1.745	16.86599922	621.2025147	18.61099923	8/8/2014	53:37.7
1095	BenS01	-122.133389	38.03576019	1.63399994	16.83799934	621.2340088	18.47199929	-122.1334036	38.03575311	1.65999997	16.83799934	621.1364746	18.49799931	8/8/2014	53:37.6
1096	BenS01	-122.1333909	38.03576261	1.63399994	16.84399986	621.21698	18.47799981	-122.1334055	38.03575556	1.69400001	16.84399986	621.1514893	18.53799987	8/8/2014	53:37.5
1097	BenS01	-122.1333928	38.03576506	1.63399994	16.83799934	621.1699829	18.47199929	-122.1334074	38.035758	1.77900004	16.83799934	621.1485596	18.61699939	8/8/2014	53:37.4
1098	BenS01	-122.1333947	38.03576746	1.63399994	16.88199997	621.2139893	18.51599991	-122.1334092	38.03576041	1.77900004	16.88199997	621.154541	18.66100001	8/8/2014	53:37.3
1099	BenS01	-122.1333965	38.03576985	1.63399994	16.83799934	621.1859741	18.47199929	-122.1334111	38.0357628	1.69400001	16.83799934	621.154541	18.53199935	8/8/2014	53:37.2
1100	BenS01	-122.1333984	38.03577223	1.63399994	16.88199997	621.1920166	18.51599991	-122.1334129	38.03576519	1.77900004	16.88199997	621.154541	18.66100001	8/8/2014	53:37.1
1101	BenS01	-122.1334011	38.03577577	1.63399994	16.84399986	621.2130127	18.47799981	-122.1334157	38.03576873	1.61000001	16.84399986	621.1314697	18.45399988	8/8/2014	53:37.0
1102	BenS01	-122.1334029	38.03577814	1.60000002	16.87599945	621.2319946	18.47599947	-122.1334175	38.03577108	1.65999997	16.87599945	621.1665039	18.53599942	8/8/2014	53:36.9
1103	BenS01	-122.1334048	38.03578049	1.63399994	16.85400009	621.2930298	18.48800004	-122.1334193	38.03577345	1.77900004	16.85400009	621.1505127	18.63300014	8/8/2014	53:36.8
1104	BenS01	-122.1334066	38.03578287	1.63399994	16.87599945	621.2990112	18.50999939	-122.1334212	38.03577583	1.65999997	16.87599945	621.2115479	18.53599942	8/8/2014	53:36.7
1105	BenS01	-122.1334084	38.03578526	1.63399994	16.86000061	621.2540283	18.49400055	-122.133423	38.03577822	1.52499998	16.86000061	621.1065674	18.38500059	8/8/2014	53:36.6
1106	BenS01	-122.1334103	38.03578765	1.63399994	16.86000061	621.2979736	18.49400055	-122.1334249	38.03578061	1.57599998	16.86000061	621.1934815	18.43600059	8/8/2014	53:36.5
1107	BenS01	-122.1334121	38.03579004	1.63399994	16.86599922	621.2890015	18.49999917	-122.1334267	38.035783	1.77900004	16.86599922	621.1624756	18.64499927	8/8/2014	53:36.4
1108	BenS01	-122.133414	38.03579243	1.63399994	16.88199997	621.2719727	18.51599991	-122.1334286	38.03578537	1.69400001	16.88199997	621.1524658	18.57599998	8/8/2014	53:36.3
1109	BenS01	-122.1334158	38.0357948	1.60000002	16.87599945	621.2719727	18.47599947	-122.1334304	38.03578776	1.61000001	16.87599945	621.2075195	18.48599946	8/8/2014	53:36.2
1110	BenS01	-122.1334176	38.03579715	1.54900002	16.91399956	621.2719727	18.46299958	-122.1334322	38.03579011	1.65999997	16.91399956	621.2575684	18.57399952	8/8/2014	53:36.1
1111	BenS01	-122.1334203	38.03580068	1.54900002	16.92000008	621.2670288	18.4690001	-122.1334349	38.03579362	1.57599998	16.92000008	621.2514648	18.49600005	8/8/2014	53:36.0
1112	BenS01	-122.1334222	38.03580301	1.54900002	16.91399956	621.2269898	18.46299958	-122.1334367	38.03579596	1.57599998	16.91399956	621.2115479	18.48999953	8/8/2014	53:35.9
1113	BenS01	-122.133424	38.03580537	1.54900002	16.92000008	621.2680054	18.4690001	-122.1334386	38.03579831	1.52499998	16.92000008	621.2915039	18.44500005	8/8/2014	53:35.8
1114	BenS01	-122.1334258	38.03580774	1.54900002	16.92000008	621.2459717	18.4690001	-122.1334404	38.03580068	1.69400001	16.92000008	621.2695313	18.61400008	8/8/2014	53:35.7
1115	BenS01	-122.1334277	38.03581011	1.54900002	16.92000008	621.1959839	18.4690001	-122.1334422	38.03580306	1.57599998	16.92000008	621.25354	18.49600005	8/8/2014	53:35.6
1116	BenS01	-122.1334295	38.0358125	1.54900002	16.96699905	621.2680054	18.51599908	-122.1334441	38.03580545	1.57599998	16.96699905	621.2915039	18.54299903	8/8/2014	53:35.5
1117	BenS01	-122.1334313	38.03581489	1.54900002	16.95199966	621.2670288	18.50099969	-122.1334459	38.03580784	1.61000001	16.95199966	621.2745361	18.56199968	8/8/2014	53:35.4
1118	BenS01	-122.1334332	38.03581726	1.54900002	16.9829998	621.2199707	18.53199983	-122.1334478	38.03581021	1.745	16.9829998	621.2215576	18.72799981	8/8/2014	53:35.3
1119	BenS01	-122.133435	38.03581964	1.54900002	16.96100044	621.309021	18.51000047	-122.1334496	38.03581256	1.57599998	16.96100044	621.2655029	18.53700042	8/8/2014	53:35.2
1120	BenS01	-122.1334368	38.03582201	1.51499999	16.95199966	621.2369995	18.46699965	-122.1334514	38.03581493	1.44000006	16.95199966	621.2435303	18.39199972	8/8/2014	53:35.1
1121	BenS01	-122.1334396	38.0358255	1.54900002	16.97699928	621.2639771	18.52599931	-122.1334541	38.03581844	1.57599998	16.97699928	621.2044678	18.55299926	8/8/2014	53:35.0
1122	BenS01	-122.1334414	38.03582787	1.51499999	16.96100044	621.2420044	18.47600043	-122.133456	38.03582079	1.52499998	16.96100044	621.2215576	18.48600042	8/8/2014	53:34.9
1123	BenS01	-122.1334432	38.03583022	1.54900002	16.95199966	621.2340088	18.50099969	-122.1334578	38.03582315	1.52499998	16.95199966	621.2244873	18.47699964	8/8/2014	53:34.8
1124	BenS01	-122.1334451	38.03583261	1.51499999	16.96100044	621.1939697	18.47600043	-122.1334597	38.03582554	1.65999997	16.96100044	621.2175293	18.62100041	8/8/2014	53:34.7
1125	BenS01	-122.133447	38.035835	1.54900002	16.96100044	621.21698	18.51000047	-122.1334615	38.03582793	1.52499998	16.96100044	621.2175293	18.48600042	8/8/2014	53:34.6
1126	BenS01	-122.1334488	38.03583743	1.51499999	16.95199966	621.1729736	18.46699965	-122.1334634	38.03583035	1.49100006	16.95199966	621.2404785	18.44299972	8/8/2014	53:34.5
1127	BenS01	-122.1334507	38.03583982	1.54900002	16.95199966	621.1929932	18.50099969	-122.1334653	38.03583275	1.57599998	16.95199966	621.2225342	18.52799964	8/8/2014	53:34.4
1128	BenS01	-122.1334526	38.03584225	1.51499999	16.96100044	621.2069702	18.47600043	-122.1334671	38.03583515	1.52499998	16.96100044	621.2585449	18.48600042	8/8/2014	53:34.3
1129	BenS01	-122.1334544	38.03584464	1.51499999	17.00499916	621.1469727	18.51999915	-122.133469	38.03583756	1.52499998	17.00499916	621.1975098	18.52999914	8/8/2014	53:34.2
1130	BenS01	-122.1334563	38.03584704	1.46300006	16.97699928	621.1690064	18.43999934	-122.1334708	38.03583997	1.57599998	16.97699928	621.1865234	18.55299926	8/8/2014	53:34.1
1131	BenS01	-122.1334591	38.03585062	1.51499999	16.9829998	621.1849976	18.49799979	-122.1334736	38.03584353	1.49100006	16.9829998	621.1734619	18.47399986	8/8/2014	53:34.0
1132	BenS01	-122.133461	38.03585303	1.46300006	16.96699905	621.1669922	18.42999911	-122.1334755	38.03584593	1.57599998	16.96699905	621.1574707	18.54299903	8/8/2014	53:33.9
1133	BenS01	-122.1334628	38.03585543	1.51499999	16.96699905	621.1870117	18.48199904	-122.1334774	38.03584832	1.57599998	16.96699905	621.1495361	18.54299903	8/8/2014	53:33.8
1134	BenS01	-122.1334647	38.03585788	1.51499999	16.97699928	621.1870117	18.49199927	-122.1334793	38.03585077	1.49100006	16.97699928	621.12146	18.46799934	8/8/2014	53:33.7
1135	BenS01	-122.1334667	38.03586034	1.51499999	16.97699928	621.1589966	18.49199927	-122.1334812	38.03585323	1.57599998	16.97699928	621.1495361	18.55299926	8/8/2014	53:33.6
1136	BenS01	-122.1334686	38.03586282	1.46300006	16.98999977	621.2089844	18.45299983	-122.1334831	38.03585571	1.52499998	16.98999977	621.12146	18.51499975	8/8/2014	53:33.5
1137	BenS01	-122.1334705	38.03586526	1.51499999	16.99900055	621.1420288	18.51400054	-122.1334851	38.03585813	1.37300003	16.99900055	621.1044922	18.37200058	8/8/2014	53:33.4
1138	BenS01	-122.1334725	38.03586774	1.46300006	16.98999977	621.1389771	18.45299983	-122.133487	38.03586059	1.49100006	16.98999977	621.0794678	18.48099983	8/8/2014	53:33.3
1139	BenS01	-122.1334744	38.03587017	1.46300006	17.02099991	621.177002	18.48399997	-122.1334889	38.03586304	1.57599998	17.02099991	621.095459	18.59699988	8/8/2014	53:33.2
1140	BenS01	-122.1334763	38.03587259	1.46300006	17.02099991	621.1610107	18.48399997	-122.1334908	38.03586545	1.44000006	17.02099991	621.1295166	18.46099997	8/8/2014	53:33.1
1141	BenS01	-122.1334791	38.03587618	1.51499999	17.06900024	621.1829834	18.58400023	-122.1334936	38.03586902	1.49100006	17.06900024	621.095459	18.5600003	8/8/2014	53:33.0
1142	BenS01	-122.133481	38.03587859	1.46300006	17.01499939	621.2260132	18.47799945	-122.1334955	38.03587143	1.40699995	17.01499939	621.1165772	18.42199934	8/8/2014	53:32.9
1143	BenS01	-122.1334829	38.035881	1.46300006	17.03700066	621.1950073	18.50000072	-122.1334974	38.03587384	1.52499998	17.03700066	621.1254883	18.56200063	8/8/2014	53:32.8
1144	BenS01	-122.1334848	38.03588343	1.46300006	17.04599953	621.2449951	18.50899959	-122.1334993	38.03587625	1.57599998	17.04599953	621.1135254	18.6219995	8/8/2014	53:32.7
1145	BenS01	-122.1334868	38.03588583	1.51499999	17.04599953	621.3560181	18.56099951	-122.1335012	38.03587865	1.44000006	17.04599953	621.2244873	18.48599958	8/8/2014	53:32.6
1146	BenS01	-122.1334887	38.03588828	1.46300006	17.05900002	621.2680054	18.52200007	-122.1335032	38.0358811	1.28799999	17.05900002	621.1635742	18.347	8/8/2014	53:32.5
1147	BenS01	-122.1334906	38.0358907	1.46300006	17.03100014	621.3499756	18.4940002	-122.1335051	38.03588352	1.40699995	17.03100014	621.180542	18.43800008	8/8/2014	53:32.4
1148	BenS01	-122.1334925	38.03589313	1.46300006	17.04599953	621.2890015	18.50899959	-122.133507	38.03588591	1.32200003	17.04599953	621.2194824	18.36799955	8/8/2014	53:32.3
1149	BenS01	-122.1334944	38.0358955	1.46300006	17.04599953	621.3519898	18.50899959	-122.1335089	38.0358883	1.44000006	17.04599953	621.2425537	18.48599958	8/8/2014	53:32.2
1150	BenS01	-122.1334963	38.03589789	1.46300006	17.03100014	621.3519898	18.4940002	-122.1335108	38.03589068	1.40699995	17.03100014	621.286499	18.43800008	8/8/2014	53:32.1
1151	BenS01	-122.1334991	38.03590142	1.46300006	17.03700066	621.3740234	18.50000072	-122.1335136	38.0358942	1.37300003	17.03700066	621.3365479	18.41000068	8/8/2014	53:32.0
1152	BenS01	-122.133501	38.03590377	1.46300006	17.02099991	621.4130249	18.48399997	-122.1335154	38.03589656	1.44000006	17.02099991	621.3585205	18.46099997	8/8/2014	53:31.9
1153	BenS01	-122.1335029	38.03590614	1.46300006	17.02099991	621.4619751	18.48399997	-122.1335173	38.03589889	1.52499998	17.02099991	621.3745117	18.54599988	8/8/2014	53:31.8
1154	BenS01	-122.1335048	38.03590852	1.46300006	17.02099991	621.4589844	18.48399997	-122.1335192	38.03590127	1.44000006	17.02099991	621.4215088	18.46099997	8/8/2014	53:31.7
1155	BenS01	-122.1335067	38.03591089	1.46300006	17.04599953	621.4359741	18.50899959	-122.1335211	38.03590364	1.52499998	17.04599953	621.4215088	18.5709995	8/8/2014	53:31.6
1156	BenS01	-122.1335086	38.03591328	1.46300006	17.03700066	621.5469971	18.50000072	-122.1335231	38.03590603	1.37300003	17.03700066	621.4594727	18.41000068	8/8/2014	53:31.5
1157	BenS01	-122.1335105	38.03591564	1.51499999	17.04599953	621.5250244	18.56099951	-122.1335249	38.03590838	1.52499998	17.04599953	621.5095215	18.5709995	8/8/2014	53:31.4
1158	BenS01	-122.1335125	38.03591803	1.46300006	17.04599953	621.4959717	18.50899959	-122.1335269	38.03591076	1.28799999	17.04599953	621.5025635	18.33399951	8/8/2014	53:31.3
1159	BenS01	-122.1335144	38.03592038	1.51499999	17.04599953	621.4990234	18.56099951	-122.1335288	38.03591309	1.49100006	17.04599953	621.5054932	18.53699958	8/8/2014	53:31.2
1160	BenS01	-122.1335163	38.03592274	1.51499999	17.06900024	621.5430298	18.58400023	-122.1335306	38.03591545	1.44000006	17.06900024	621.5214844	18.5090003	8/8/2014	53:31.1
1161	BenS01	-122.1335191	38.03592624	1.51499999	17.02099991	621.5209961	18.53599989	-122.1335335	38.03591896	1.52499998	17.02099991	621.5054932	18.54599988	8/8/2014	53:31.0
1162	BenS01	-122.133521	38.0359286	1.51499999	17.03700066	621.5869751	18.55200064	-122.1335354	38.03592129	1.40699995	17.03700066	621.5214844	18.4440006	8/8/2014	53:30.9
1163	BenS01	-122.1335229	38.03593095	1.51499999	17.0529995	621.5200195	18.56799948	-122.1335373	38.03592365	1.40699995	17.0529995	621.5205078	18.45999944	8/8/2014	53:30.8
1164	BenS01	-122.1335249	38.03593334	1.51499999	17.01499939	621.5390015	18.52999938	-122.1335392	38.03592604	1.49100006	17.01499939	621.4954834	18.50599945	8/8/2014	53:30.7
1165	BenS01	-122.1335268	38.03593575	1.51499999	17.01499939	621.5549927	18.52999938	-122.1335412	38.03592843	1.52499998	17.01499939	621.5235596	18.53999937	8/8/2014	53:30.6
1166	BenS01	-122.1335288	38.03593816	1.51499999	17.00499916	621.5170288	18.51999915	-122.1335432	38.03593084	1.52499998	17.00499916	621.4954834	18.52999914	8/8/2014	53:30.5
1167	BenS01	-122.1335308	38.03594057	1.54900002	17.00499916	621.5830078	18.55399919	-122.1335451	38.03593323	1.44000006	17.00499916	621.5235596	18.44499922	8/8/2014	53:30.4
1168	BenS01	-122.1335327	38.03594296	1.54900002	17.00499916	621.5159912	18.55399919	-122.1335471	38.03593562	1.40699995	17.00499916	621.4945068	18.41199911	8/8/2014	53:30.3
1169	BenS01	-122.1335347	38.03594533	1.54900002	17.01499939	621.4689941	18.56399941	-122.133549	38.03593801	1.57599998	17.01499939	621.4975586	18.59099936	8/8/2014	53:30.2
1170	BenS01	-122.1335366	38.03594772	1.51499999	17.02099991	621.5789795	18.53599989	-122.133551	38.03594038	1.49100006	17.02099991	621.5355225	18.51199996	8/8/2014	53:30.1
1171	BenS01	-122.1335395	38.03595127	1.54900002	17.00499916	621.4689941	18.55399919	-122.1335538	38.03594391	1.57599998	17.00499916	621.4975586	18.58099914	8/8/2014	53:30.0
1172	BenS01	-122.1335415	38.03595364	1.51499999	17.00499916	621.5130005	18.51999915	-122.1335558	38.03594628	1.52499998	17.00499916	621.5135498	18.52999914	8/8/2014	53:29.9
1173	BenS01	-122.1335434	38.03595601	1.54900002	17.03100014	621.5280151	18.58000016	-122.1335577	38.03594865	1.61000001	17.03100014	621.5185547	18.64100015	8/8/2014	53:29.8
1174	BenS01	-122.1335454	38.03595842	1.51499999	17.00499916	621.5089722	18.51999915	-122.1335597	38.03595104	1.32200003	17.00499916	621.5135498	18.32699919	8/8/2014	53:29.7
1175	BenS01	-122.1335473	38.03596081	1.54900002	17.02099991	621.5529785	18.56999993	-122.1335617	38.03595344	1.44000006	17.02099991	621.5595703	18.46099997	8/8/2014	53:29.6
1176	BenS01	-122.1335493	38.03596322	1.54900002	17.02099991	621.5089722	18.56999993	-122.1335636	38.03595584	1.57599998	17.02099991	621.5095215	18.59699988	8/8/2014	53:29.5
1177	BenS01	-122.1335513	38.03596563	1.54900002	17.03100014	621.5750122	18.58000016	-122.1335656	38.03595824	1.57599998	17.03100014	621.5374756	18.60700011	8/8/2014	53:29.4
1178	BenS01	-122.1335533	38.03596802	1.54900002	17.03100014	621.4869995	18.58000016	-122.1335676	38.03596063	1.44000006	17.03100014	621.4935303	18.47100019	8/8/2014	53:29.3
1179	BenS01	-122.1335552	38.03597038	1.60000002	17.01499939	621.5499878	18.61499941	-122.1335695	38.03596298	1.52499998	17.01499939	621.5125732	18.53999937	8/8/2014	53:29.2
1180	BenS01	-122.1335572	38.03597273	1.60000002	17.01499939	621.5280151	18.61499941	-122.1335715	38.03596534	1.57599998	17.01499939	621.4744873	18.59099936	8/8/2014	53:29.1
1181	BenS01	-122.1335601	38.03597622	1.60000002	17.00499916	621.5219727	18.60499918	-122.1335744	38.03596881	1.57599998	17.00499916	621.5285645	18.58099914	8/8/2014	53:29.0
1182	BenS01	-122.133562	38.03597854	1.60000002	17.03100014	621.4840088	18.63100016	-122.1335763	38.03597113	1.49100006	17.03100014	621.4685059	18.52200019	8/8/2014	53:28.9
1183	BenS01	-122.1335639	38.03598086	1.63399994	16.99900055	621.5040283	18.63300049	-122.1335782	38.03597345	1.57599998	16.99900055	621.4885254	18.57500052	8/8/2014	53:28.8
1184	BenS01	-122.1335659	38.0359832	1.60000002	17.00499916	621.4580078	18.60499918	-122.1335801	38.03597579	1.61000001	17.00499916	621.4804688	18.61499918	8/8/2014	53:28.7
1185	BenS01	-122.1335678	38.03598554	1.63399994	17.00499916	621.4130249	18.6389991	-122.1335821	38.03597811	1.61000001	17.00499916	621.4644775	18.61499918	8/8/2014	53:28.6
1186	BenS01	-122.1335697	38.03598787	1.60000002	17.01499939	621.4580078	18.61499941	-122.133584	38.03598044	1.40699995	17.01499939	621.4644775	18.42199934	8/8/2014	53:28.5
1187	BenS01	-122.1335717	38.03599019	1.63399994	17.03700066	621.4520264	18.6710006	-122.1335859	38.03598276	1.57599998	17.03700066	621.4584961	18.61300063	8/8/2014	53:28.4
1188	BenS01	-122.1335736	38.03599251	1.60000002	17.05900002	621.4559937	18.65900004	-122.1335879	38.03598508	1.49100006	17.05900002	621.4465332	18.55000007	8/8/2014	53:28.3
1189	BenS01	-122.1335755	38.03599482	1.60000002	17.00499916	621.4979858	18.60499918	-122.1335898	38.03598739	1.52499998	17.00499916	621.4605713	18.52999914	8/8/2014	53:28.2
1190	BenS01	-122.1335774	38.03599708	1.60000002	17.01499939	621.4539795	18.61499941	-122.1335917	38.03598965	1.57599998	17.01499939	621.4324951	18.59099936	8/8/2014	53:28.1
1191	BenS01	-122.1335802	38.03600045	1.63399994	17.00499916	621.4320068	18.6389991	-122.1335945	38.035993	1.57599998	17.00499916	621.3725586	18.58099914	8/8/2014	53:28.0
1192	BenS01	-122.1335821	38.03600268	1.60000002	16.99900055	621.4539795	18.59900057	-122.1335963	38.03599523	1.57599998	16.99900055	621.4165039	18.57500052	8/8/2014	53:27.9
1193	BenS01	-122.1335839	38.03600489	1.63399994	17.00499916	621.4470215	18.6389991	-122.1335982	38.03599747	1.61000001	17.00499916	621.3654785	18.61499918	8/8/2014	53:27.8
1194	BenS01	-122.1335858	38.03600716	1.60000002	16.99900055	621.4279785	18.59900057	-122.1336001	38.03599971	1.52499998	16.99900055	621.3905029	18.52400053	8/8/2014	53:27.7
1195	BenS01	-122.1335877	38.03600939	1.63399994	17.00499916	621.4279785	18.6389991	-122.1336019	38.03600196	1.69400001	17.00499916	621.3685303	18.69899917	8/8/2014	53:27.6
1196	BenS01	-122.1335896	38.03601166	1.60000002	17.00499916	621.4279785	18.60499918	-122.1336038	38.03600421	1.57599998	17.00499916	621.3745117	18.58099914	8/8/2014	53:27.5
1197	BenS01	-122.1335914	38.03601391	1.63399994	17.02099991	621.4279785	18.65499985	-122.1336057	38.03600646	1.61000001	17.02099991	621.3625488	18.63099992	8/8/2014	53:27.4
1198	BenS01	-122.1335933	38.03601618	1.60000002	17.03700066	621.4489746	18.63700068	-122.1336076	38.03600873	1.52499998	17.03700066	621.3835449	18.56200063	8/8/2014	53:27.3
1199	BenS01	-122.1335952	38.03601841	1.63399994	17.00499916	621.335022	18.6389991	-122.1336094	38.03601096	1.49100006	17.00499916	621.2974854	18.49599922	8/8/2014	53:27.2
1200	BenS01	-122.133597	38.03602064	1.68599999	17.04599953	621.3740234	18.73199952	-122.1336113	38.03601319	1.44000006	17.04599953	621.3365479	18.48599958	8/8/2014	53:27.1
1201	BenS01	-122.1335999	38.03602401	1.68599999	17.04599953	621.3790283	18.73199952	-122.1336141	38.03601656	1.57599998	17.04599953	621.3585205	18.6219995	8/8/2014	53:27.0
1202	BenS01	-122.1336018	38.03602631	1.63399994	17.02099991	621.3129883	18.65499985	-122.133616	38.03601884	1.69400001	17.02099991	621.2915039	18.71499991	8/8/2014	53:26.9
1203	BenS01	-122.1336037	38.03602857	1.68599999	17.02099991	621.3560181	18.7069999	-122.1336179	38.03602113	1.57599998	17.02099991	621.3184815	18.59699988	8/8/2014	53:26.8
1204	BenS01	-122.1336056	38.03603091	1.63399994	17.03100014	621.309021	18.66500008	-122.1336199	38.03602347	1.69400001	17.03100014	621.2655029	18.72500014	8/8/2014	53:26.7
1205	BenS01	-122.1336076	38.03603323	1.68599999	17.03100014	621.2589722	18.71700013	-122.1336218	38.03602579	1.69400001	17.03100014	621.2275391	18.72500014	8/8/2014	53:26.6
1206	BenS01	-122.1336096	38.03603562	1.63399994	17.03700066	621.2869873	18.6710006	-122.1336238	38.03602816	1.57599998	17.03700066	621.2655029	18.61300063	8/8/2014	53:26.5
1207	BenS01	-122.1336115	38.03603796	1.68599999	17.03100014	621.2650147	18.71700013	-122.1336258	38.0360305	1.57599998	17.03100014	621.1994629	18.60700011	8/8/2014	53:26.4
1208	BenS01	-122.1336135	38.03604034	1.63399994	17.04599953	621.2420044	18.67999947	-122.1336278	38.03603287	1.61000001	17.04599953	621.1325684	18.65599954	8/8/2014	53:26.3
1209	BenS01	-122.1336155	38.03604267	1.68599999	17.01499939	621.28302	18.70099938	-122.1336297	38.03603521	1.61000001	17.01499939	621.1345215	18.6249994	8/8/2014	53:26.2
1210	BenS01	-122.1336175	38.03604503	1.68599999	17.01499939	621.2329712	18.70099938	-122.1336317	38.03603756	1.69400001	17.01499939	621.0844727	18.7089994	8/8/2014	53:26.1
1211	BenS01	-122.1336204	38.03604854	1.68599999	16.99900055	621.2609863	18.68500054	-122.1336346	38.03604107	1.57599998	16.99900055	621.0684815	18.57500052	8/8/2014	53:26.0
1212	BenS01	-122.1336224	38.03605091	1.68599999	17.02099991	621.28302	18.7069999	-122.1336366	38.03604343	1.52499998	17.02099991	621.0565186	18.54599988	8/8/2014	53:25.9
1213	BenS01	-122.1336244	38.03605328	1.68599999	16.9829998	621.2160034	18.66899979	-122.1336386	38.03604582	1.49100006	16.9829998	621.0455322	18.47399986	8/8/2014	53:25.8
1214	BenS01	-122.1336264	38.03605569	1.63399994	16.97699928	621.2290039	18.61099923	-122.1336406	38.03604823	1.745	16.97699928	621.036499	18.72199929	8/8/2014	53:25.7
1215	BenS01	-122.1336284	38.03605808	1.68599999	16.98999977	621.2349854	18.67599976	-122.1336426	38.03605062	1.61000001	16.98999977	621.0865479	18.59999979	8/8/2014	53:25.6
1216	BenS01	-122.1336304	38.03606051	1.72000003	16.95199966	621.1680298	18.67199969	-122.1336447	38.03605305	1.65999997	16.95199966	621.0524902	18.61199963	8/8/2014	53:25.5
1217	BenS01	-122.1336325	38.03606294	1.72000003	16.95199966	621.2130127	18.67199969	-122.1336467	38.03605545	1.69400001	16.95199966	621.1125488	18.64599967	8/8/2014	53:25.4
1218	BenS01	-122.1336345	38.03606534	1.72000003	16.95199966	621.184021	18.67199969	-122.1336487	38.03605788	1.745	16.95199966	621.107544	18.69699967	8/8/2014	53:25.3
1219	BenS01	-122.1336365	38.03606775	1.72000003	16.93600082	621.1640015	18.65600085	-122.1336507	38.03606029	1.745	16.93600082	621.1395264	18.68100083	8/8/2014	53:25.2
1220	BenS01	-122.1336385	38.03607014	1.68599999	16.96100044	621.1199951	18.64700043	-122.1336527	38.03606268	1.81299996	16.96100044	621.114502	18.77400041	8/8/2014	53:25.1
1221	BenS01	-122.1336415	38.03607369	1.72000003	16.96100044	621.1420288	18.68100047	-122.1336557	38.03606622	1.57599998	16.96100044	621.0985107	18.53700042	8/8/2014	53:25.0
1222	BenS01	-122.1336435	38.03607606	1.72000003	16.93600082	621.1359863	18.65600085	-122.1336577	38.0360686	1.57599998	16.93600082	621.1715088	18.5120008	8/8/2014	53:24.9
1223	BenS01	-122.1336455	38.03607843	1.72000003	16.95199966	621.1849976	18.67199969	-122.1336597	38.03607097	1.745	16.95199966	621.1035156	18.69699967	8/8/2014	53:24.8
1224	BenS01	-122.1336475	38.03608084	1.72000003	16.93600082	621.1820068	18.65600085	-122.1336617	38.03607338	1.52499998	16.93600082	621.1175537	18.4610008	8/8/2014	53:24.7
1225	BenS01	-122.1336495	38.03608325	1.72000003	16.92900085	621.1599731	18.64900088	-122.1336637	38.03607577	1.86300004	16.92900085	621.0784912	18.79200089	8/8/2014	53:24.6
1226	BenS01	-122.1336515	38.03608566	1.72000003	16.92000008	621.177002	18.6400001	-122.1336658	38.03607818	1.65999997	16.92000008	621.1004639	18.58000004	8/8/2014	53:24.5
1227	BenS01	-122.1336536	38.03608807	1.72000003	16.94499969	621.1380005	18.66499972	-122.1336678	38.03608059	1.65999997	16.94499969	621.0725098	18.60499966	8/8/2014	53:24.4
1228	BenS01	-122.1336556	38.03609044	1.72000003	16.90699959	621.1810303	18.62699962	-122.1336698	38.03608298	1.61000001	16.90699959	621.0834961	18.5169996	8/8/2014	53:24.3
1229	BenS01	-122.1336576	38.03609283	1.72000003	16.90699959	621.1779785	18.62699962	-122.1336718	38.03608535	1.69400001	16.90699959	621.0905762	18.60099959	8/8/2014	53:24.2
1230	BenS01	-122.1336595	38.03609519	1.72000003	16.88199997	621.2009888	18.602	-122.1336738	38.03608771	1.745	16.88199997	621.1354981	18.62699997	8/8/2014	53:24.1
1231	BenS01	-122.1336625	38.0360987	1.72000003	16.8920002	621.1729736	18.61200023	-122.1336767	38.03609122	1.745	16.8920002	621.1695557	18.6370002	8/8/2014	53:24.0
1232	BenS01	-122.1336644	38.03610102	1.72000003	16.8920002	621.1339722	18.61200023	-122.1336787	38.03609354	1.81299996	16.8920002	621.1574707	18.70500016	8/8/2014	53:23.9
1233	BenS01	-122.1336664	38.03610336	1.72000003	16.92900085	621.1560059	18.64900088	-122.1336806	38.03609589	1.57599998	16.92900085	621.1574707	18.50500083	8/8/2014	53:23.8
1234	BenS01	-122.1336684	38.03610573	1.72000003	16.92000008	621.0620117	18.6400001	-122.1336826	38.03609825	1.69400001	16.92000008	621.1855469	18.61400008	8/8/2014	53:23.7
1235	BenS01	-122.1336704	38.03610808	1.72000003	16.96100044	621.1090088	18.68100047	-122.1336846	38.0361006	1.77900004	16.96100044	621.1385498	18.74000049	8/8/2014	53:23.6
1236	BenS01	-122.1336723	38.03611046	1.72000003	16.90699959	621.1090088	18.62699962	-122.1336866	38.03610298	1.77900004	16.90699959	621.12146	18.68599963	8/8/2014	53:23.5
1237	BenS01	-122.1336743	38.0361128	1.77100003	16.90699959	621.0869751	18.67799962	-122.1336886	38.03610533	1.57599998	16.90699959	621.1765137	18.48299956	8/8/2014	53:23.4
1238	BenS01	-122.1336763	38.03611517	1.72000003	16.90699959	621.1030273	18.62699962	-122.1336906	38.03610771	1.65999997	16.90699959	621.1104736	18.56699955	8/8/2014	53:23.3
1239	BenS01	-122.1336783	38.03611751	1.77100003	16.89800072	621.1069946	18.66900074	-122.1336925	38.03611004	1.77900004	16.89800072	621.1364746	18.67700076	8/8/2014	53:23.2
1240	BenS01	-122.1336802	38.03611985	1.72000003	16.90699959	621.0609741	18.62699962	-122.1336945	38.0361124	1.52499998	16.90699959	621.0675049	18.43199956	8/8/2014	53:23.1
1241	BenS01	-122.1336831	38.03612332	1.77100003	16.89800072	621.1049805	18.66900074	-122.1336974	38.03611585	1.65999997	16.89800072	621.0834961	18.55800068	8/8/2014	53:23.0
1242	BenS01	-122.1336851	38.03612567	1.72000003	16.90699959	621.03302	18.62699962	-122.1336994	38.03611823	1.745	16.90699959	621.0615234	18.65199959	8/8/2014	53:22.9
1243	BenS01	-122.1336871	38.03612801	1.77100003	16.90699959	621.1049805	18.67799962	-122.1337013	38.03612055	1.77900004	16.90699959	621.0235596	18.68599963	8/8/2014	53:22.8
1244	BenS01	-122.1336891	38.03613038	1.72000003	16.91399956	621.059021	18.63399959	-122.1337033	38.03612294	1.745	16.91399956	621.0314941	18.65899956	8/8/2014	53:22.7
1245	BenS01	-122.133691	38.03613276	1.77100003	16.90699959	621.0289917	18.67799962	-122.1337053	38.03612529	1.81299996	16.90699959	621.0634766	18.71999955	8/8/2014	53:22.6
1246	BenS01	-122.1336931	38.03613517	1.72000003	16.87599945	621.0789795	18.59599948	-122.1337073	38.0361277	1.61000001	16.87599945	621.0355225	18.48599946	8/8/2014	53:22.5
1247	BenS01	-122.133695	38.03613752	1.77100003	16.8920002	621.0130005	18.66300023	-122.1337093	38.03613008	1.69400001	16.8920002	621.0415039	18.5860002	8/8/2014	53:22.4
1248	BenS01	-122.133697	38.03613991	1.72000003	16.86000061	620.9910278	18.58000064	-122.1337113	38.03613247	1.57599998	16.86000061	621.0135498	18.43600059	8/8/2014	53:22.3
1249	BenS01	-122.133699	38.03614225	1.77100003	16.86000061	621.0059815	18.63100064	-122.1337132	38.0361348	1.65999997	16.86000061	621.0185547	18.52000058	8/8/2014	53:22.2
1250	BenS01	-122.1337009	38.03614459	1.77100003	16.86599922	620.9869995	18.63699925	-122.1337152	38.03613712	1.65999997	16.86599922	621.0474854	18.52599919	8/8/2014	53:22.1
1251	BenS01	-122.1337038	38.03614804	1.77100003	16.86000061	621.0089722	18.63100064	-122.1337181	38.0361406	1.745	16.86000061	620.9935303	18.60500062	8/8/2014	53:22.0
1252	BenS01	-122.1337058	38.03615035	1.72000003	16.87599945	621.0250244	18.59599948	-122.13372	38.03614292	1.745	16.87599945	621.0314941	18.62099946	8/8/2014	53:21.9
1253	BenS01	-122.1337077	38.03615265	1.77100003	16.86599922	621.0089722	18.63699925	-122.1337219	38.0361452	1.745	16.86599922	620.9875488	18.61099923	8/8/2014	53:21.8
1254	BenS01	-122.1337096	38.03615497	1.72000003	16.86599922	620.986023	18.58599925	-122.1337239	38.03614754	1.86300004	16.86599922	621.0305176	18.72899926	8/8/2014	53:21.7
1255	BenS01	-122.1337115	38.03615727	1.77100003	16.86000061	621.0430298	18.63100064	-122.1337258	38.03614982	1.69400001	16.86000061	621.0335693	18.55400062	8/8/2014	53:21.6
1256	BenS01	-122.1337135	38.03615959	1.77100003	16.85400009	620.9829712	18.62500012	-122.1337277	38.03615216	1.65999997	16.85400009	621.0054932	18.51400006	8/8/2014	53:21.5
1257	BenS01	-122.1337154	38.03616191	1.77199996	16.86599922	620.9829712	18.63799918	-122.1337296	38.03615448	1.77999997	16.86599922	621.0054932	18.64599919	8/8/2014	53:21.4
1258	BenS01	-122.1337173	38.03616421	1.77199996	16.83799934	621.026001	18.6099993	-122.1337316	38.03615678	1.81400001	16.83799934	621.0324707	18.65199935	8/8/2014	53:21.3
1259	BenS01	-122.1337192	38.03616652	1.77199996	16.83799934	620.9949951	18.6099993	-122.1337335	38.03615909	1.66100001	16.83799934	621.0214844	18.49899936	8/8/2014	53:21.2
1260	BenS01	-122.1337211	38.0361688	1.77199996	16.85400009	620.9559937	18.62600005	-122.1337354	38.03616139	1.74600005	16.85400009	620.9915772	18.60000014	8/8/2014	53:21.1
1261	BenS01	-122.1337239	38.03617222	1.77199996	16.8220005	621.0009766	18.59400046	-122.1337382	38.03616481	1.86399996	16.8220005	621.0075684	18.68600047	8/8/2014	53:21.0
1262	BenS01	-122.1337259	38.0361745	1.72099996	16.80599976	620.9290161	18.52699971	-122.1337401	38.03616709	1.66100001	16.80599976	620.9794922	18.46699977	8/8/2014	53:20.9
1263	BenS01	-122.1337277	38.03617679	1.77199996	16.82799911	621	18.59999907	-122.133742	38.03616939	1.69500005	16.82799911	621.0064697	18.52299917	8/8/2014	53:20.8
1264	BenS01	-122.1337297	38.03617913	1.72099996	16.80599976	620.9299927	18.52699971	-122.133744	38.03617172	1.69500005	16.80599976	621.0195313	18.50099981	8/8/2014	53:20.7
1265	BenS01	-122.1337316	38.03618145	1.77199996	16.80599976	620.90802	18.57799971	-122.1337459	38.03617404	1.898	16.80599976	620.9754639	18.70399976	8/8/2014	53:20.6
1266	BenS01	-122.1337335	38.03618378	1.77199996	16.81299973	621.0130005	18.58499968	-122.1337478	38.03617637	1.86399996	16.81299973	621.0975342	18.67699969	8/8/2014	53:20.5
1267	BenS01	-122.1337355	38.03618612	1.77199996	16.8220005	620.90802	18.59400046	-122.1337498	38.03617873	1.52600002	16.8220005	621.0415039	18.34800053	8/8/2014	53:20.4
1268	BenS01	-122.1337374	38.03618846	1.77199996	16.80599976	620.9069824	18.57799971	-122.1337517	38.03618107	1.77999997	16.80599976	621.0085449	18.58599973	8/8/2014	53:20.3
1269	BenS01	-122.1337393	38.03619078	1.77199996	16.8220005	620.9650269	18.59400046	-122.1337536	38.03618339	1.949	16.8220005	621.1044922	18.7710005	8/8/2014	53:20.2
1270	BenS01	-122.1337412	38.0361931	1.72099996	16.8220005	620.9039917	18.54300046	-122.1337555	38.03618571	1.74600005	16.8220005	621.0374756	18.56800056	8/8/2014	53:20.1
1271	BenS01	-122.133744	38.03619652	1.77199996	16.8220005	620.992981	18.59400046	-122.1337584	38.03618912	1.69500005	16.8220005	621.0495606	18.51700056	8/8/2014	53:20.0
1272	BenS01	-122.1337459	38.0361988	1.77199996	16.82799911	620.9869995	18.59999907	-122.1337602	38.03619143	1.81400001	16.82799911	621.0825195	18.64199913	8/8/2014	53:19.9
1273	BenS01	-122.1337478	38.0362011	1.77199996	16.86599922	620.9920044	18.63799918	-122.1337621	38.03619375	1.86399996	16.86599922	621.081543	18.72999918	8/8/2014	53:19.8
1274	BenS01	-122.1337497	38.03620342	1.77199996	16.86000061	621.0109863	18.63200057	-122.1337641	38.03619607	1.86399996	16.86000061	621.0834961	18.72400057	8/8/2014	53:19.7
1275	BenS01	-122.1337516	38.03620576	1.77199996	16.82799911	620.9390259	18.59999907	-122.133766	38.0361984	1.81400001	16.82799911	621.0615234	18.64199913	8/8/2014	53:19.6
1276	BenS01	-122.1337536	38.0362081	1.77199996	16.82799911	620.96698	18.59999907	-122.1337679	38.03620074	1.66100001	16.82799911	620.9954834	18.48899913	8/8/2014	53:19.5
1277	BenS01	-122.1337555	38.03621042	1.80599999	16.83799934	620.96698	18.64399934	-122.1337698	38.03620306	1.74600005	16.83799934	621.0615234	18.5839994	8/8/2014	53:19.4
1278	BenS01	-122.1337574	38.03621276	1.77199996	16.8220005	620.8939819	18.59400046	-122.1337717	38.0362054	1.86399996	16.8220005	621.0335693	18.68600047	8/8/2014	53:19.3
1279	BenS01	-122.1337593	38.03621504	1.80599999	16.8220005	620.9849854	18.6280005	-122.1337736	38.0362077	1.81400001	16.8220005	621.0574951	18.63600051	8/8/2014	53:19.2
1280	BenS01	-122.1337612	38.03621734	1.77199996	16.8220005	620.9180298	18.59400046	-122.1337755	38.03621	1.81400001	16.8220005	621.0744629	18.63600051	8/8/2014	53:19.1
1281	BenS01	-122.1337639	38.03622075	1.77199996	16.8220005	620.9400024	18.59400046	-122.1337783	38.0362134	1.86399996	16.8220005	621.0794678	18.68600047	8/8/2014	53:19.0
1282	BenS01	-122.1337658	38.03622301	1.77199996	16.82799911	620.9130249	18.59999907	-122.1337801	38.03621567	1.81400001	16.82799911	621.0574951	18.64199913	8/8/2014	53:18.9
1283	BenS01	-122.1337676	38.03622528	1.77199996	16.82799911	620.9390259	18.59999907	-122.133782	38.03621796	1.77999997	16.82799911	621.0505371	18.60799909	8/8/2014	53:18.8
1284	BenS01	-122.1337695	38.03622756	1.77199996	16.83799934	620.9140015	18.6099993	-122.1337838	38.03622022	1.81400001	16.83799934	621.0715332	18.65199935	8/8/2014	53:18.7
1285	BenS01	-122.1337714	38.03622985	1.77199996	16.82799911	620.9310303	18.59999907	-122.1337857	38.03622251	1.69500005	16.82799911	621.0314941	18.52299917	8/8/2014	53:18.6
1286	BenS01	-122.1337732	38.03623213	1.77199996	16.8220005	620.9819946	18.59400046	-122.1337876	38.03622481	1.69500005	16.8220005	621.0715332	18.51700056	8/8/2014	53:18.5
1287	BenS01	-122.1337751	38.03623442	1.77199996	16.85400009	620.8930054	18.62600005	-122.1337894	38.03622709	1.81400001	16.85400009	621.00354	18.6680001	8/8/2014	53:18.4
1288	BenS01	-122.1337769	38.03623668	1.77199996	16.83799934	620.973999	18.6099993	-122.1337913	38.03622936	1.74600005	16.83799934	621.0245361	18.5839994	8/8/2014	53:18.3
1289	BenS01	-122.1337788	38.03623893	1.77199996	16.85400009	620.9110107	18.62600005	-122.1337931	38.03623163	1.86399996	16.85400009	621.0064697	18.71800005	8/8/2014	53:18.2
1290	BenS01	-122.1337806	38.03624116	1.77199996	16.84399986	620.9329834	18.61599982	-122.1337949	38.03623386	1.86399996	16.84399986	620.9785156	18.70799983	8/8/2014	53:18.1
1291	BenS01	-122.1337833	38.03624448	1.77199996	16.85400009	620.8889771	18.62600005	-122.1337976	38.03623719	1.69500005	16.85400009	620.9844971	18.54900014	8/8/2014	53:18.0
1292	BenS01	-122.1337851	38.03624671	1.72099996	16.84399986	620.9060059	18.56499982	-122.1337995	38.03623942	1.81400001	16.84399986	621.0385742	18.65799987	8/8/2014	53:17.9
1293	BenS01	-122.1337869	38.0362489	1.77199996	16.84399986	620.8649902	18.61599982	-122.1338012	38.03624162	1.86399996	16.84399986	621.0264893	18.70799983	8/8/2014	53:17.8
1294	BenS01	-122.1337887	38.03625113	1.77199996	16.84399986	620.9069824	18.61599982	-122.133803	38.03624385	1.81400001	16.84399986	621.0405273	18.65799987	8/8/2014	53:17.7
1295	BenS01	-122.1337905	38.03625336	1.77199996	16.86599922	620.8569946	18.63799918	-122.1338049	38.0362461	1.81400001	16.86599922	621.0245361	18.67999923	8/8/2014	53:17.6
1296	BenS01	-122.1337923	38.03625561	1.77199996	16.84399986	620.8410034	18.61599982	-122.1338067	38.03624833	1.81400001	16.84399986	621.0185547	18.65799987	8/8/2014	53:17.5
1297	BenS01	-122.1337941	38.03625786	1.77199996	16.84399986	620.9019775	18.61599982	-122.1338085	38.03625059	1.66100001	16.84399986	621.0185547	18.50499988	8/8/2014	53:17.4
1298	BenS01	-122.1337959	38.03626013	1.72099996	16.84399986	620.8400269	18.56499982	-122.1338103	38.03625284	1.81400001	16.84399986	620.9954834	18.65799987	8/8/2014	53:17.3
1299	BenS01	-122.1337977	38.03626234	1.77199996	16.8920002	620.8150024	18.66400015	-122.1338121	38.03625507	1.81400001	16.8920002	620.9324951	18.70600021	8/8/2014	53:17.2
1300	BenS01	-122.1337995	38.03626459	1.77199996	16.87100029	620.8530273	18.64300025	-122.1338139	38.03625732	1.69500005	16.87100029	620.904541	18.56600034	8/8/2014	53:17.1
1301	BenS01	-122.1338022	38.03626796	1.77199996	16.85000038	620.7930298	18.62200034	-122.1338167	38.0362607	1.81400001	16.85000038	620.904541	18.66400039	8/8/2014	53:17.0
1302	BenS01	-122.1338041	38.03627024	1.77199996	16.82900047	620.7260132	18.60100043	-122.1338185	38.03626299	1.86399996	16.82900047	620.8255615	18.69300044	8/8/2014	53:16.9
1303	BenS01	-122.1338059	38.03627252	1.80599999	16.80500031	620.7849731	18.6110003	-122.1338204	38.03626527	1.69500005	16.80500031	620.7974854	18.50000036	8/8/2014	53:16.8
1304	BenS01	-122.1338078	38.03627486	1.80599999	16.7840004	620.7000122	18.59000039	-122.1338222	38.03626763	1.74600005	16.7840004	620.8115234	18.53000045	8/8/2014	53:16.7
1305	BenS01	-122.1338097	38.03627722	1.80599999	16.7840004	620.6779785	18.59000039	-122.1338241	38.03626998	1.86399996	16.7840004	620.7235107	18.64800036	8/8/2014	53:16.6
1306	BenS01	-122.1338116	38.03627959	1.77199996	16.80599976	620.6500244	18.57799971	-122.133826	38.03627236	1.86399996	16.80599976	620.6855469	18.66999972	8/8/2014	53:16.5
1307	BenS01	-122.1338135	38.03628196	1.80599999	16.75300026	620.5900269	18.55900025	-122.1338279	38.03627473	1.86399996	16.75300026	620.6345215	18.61700022	8/8/2014	53:16.4
1308	BenS01	-122.1338154	38.03628434	1.80599999	16.73699951	620.6049805	18.54299951	-122.1338298	38.03627712	1.77999997	16.73699951	620.6455078	18.51699948	8/8/2014	53:16.3
1309	BenS01	-122.1338173	38.03628671	1.80599999	16.72699928	620.4970093	18.53299928	-122.1338317	38.03627951	1.74600005	16.72699928	620.5865479	18.47299933	8/8/2014	53:16.2
1310	BenS01	-122.1338192	38.03628908	1.80599999	16.72699928	620.5360107	18.53299928	-122.1338336	38.03628186	1.77999997	16.72699928	620.5205078	18.50699925	8/8/2014	53:16.1
1311	BenS01	-122.133822	38.03629262	1.84099996	16.70499992	620.4089966	18.54599988	-122.1338365	38.03628542	1.69500005	16.70499992	620.5484619	18.39999998	8/8/2014	53:16.0
1312	BenS01	-122.1338239	38.03629503	1.80599999	16.71500015	620.4030151	18.52100015	-122.1338384	38.03628783	1.86399996	16.71500015	620.4544678	18.57900012	8/8/2014	53:15.9
1313	BenS01	-122.1338258	38.03629744	1.84099996	16.72699928	620.3410034	18.56799924	-122.1338403	38.03629024	1.898	16.72699928	620.4534912	18.62499928	8/8/2014	53:15.8
1314	BenS01	-122.1338278	38.03629988	1.84099996	16.75300026	620.3109741	18.59400022	-122.1338422	38.03629268	1.86399996	16.75300026	620.411499	18.61700022	8/8/2014	53:15.7
1315	BenS01	-122.1338297	38.03630233	1.89199996	16.72100067	620.25	18.61300063	-122.1338442	38.03629513	1.86399996	16.72100067	620.3835449	18.58500063	8/8/2014	53:15.6
1316	BenS01	-122.1338317	38.03630482	1.84099996	16.6989994	620.2659912	18.53999937	-122.1338462	38.03629762	1.74600005	16.6989994	620.3955078	18.44499946	8/8/2014	53:15.5
1317	BenS01	-122.1338337	38.03630728	1.89199996	16.6989994	620.184021	18.59099936	-122.1338481	38.03630008	1.86399996	16.6989994	620.3394775	18.56299937	8/8/2014	53:15.4
1318	BenS01	-122.1338356	38.03630976	1.84099996	16.68300056	620.1329956	18.52400053	-122.1338501	38.0363026	1.66100001	16.68300056	620.2275391	18.34400058	8/8/2014	53:15.3
1319	BenS01	-122.1338376	38.03631222	1.89199996	16.70499992	620.0689697	18.59699988	-122.1338521	38.03630504	1.949	16.70499992	620.1865234	18.65399992	8/8/2014	53:15.2
1320	BenS01	-122.1338396	38.0363147	1.84099996	16.70499992	619.9970093	18.54599988	-122.133854	38.03630752	1.77999997	16.70499992	620.0925293	18.4849999	8/8/2014	53:15.1
1321	BenS01	-122.1338424	38.03631837	1.89199996	16.67399979	619.9530029	18.56599975	-122.1338569	38.03631119	1.86399996	16.67399979	620.114502	18.53799975	8/8/2014	53:15.0
1322	BenS01	-122.1338444	38.03632085	1.84099996	16.68300056	619.8920288	18.52400053	-122.1338589	38.03631367	1.61099994	16.68300056	620.0545654	18.29400051	8/8/2014	53:14.9
1323	BenS01	-122.1338464	38.03632331	1.89199996	16.72100067	619.8629761	18.61300063	-122.1338608	38.03631614	1.61099994	16.72100067	620.0025635	18.33200061	8/8/2014	53:14.8
1324	BenS01	-122.1338483	38.03632584	1.84099996	16.67399979	619.7059937	18.51499975	-122.1338629	38.03631866	1.57700002	16.67399979	619.9395752	18.25099981	8/8/2014	53:14.7
1325	BenS01	-122.1338503	38.03632834	1.89199996	16.67399979	619.7559815	18.56599975	-122.1338648	38.03632117	1.74600005	16.67399979	619.8675537	18.41999984	8/8/2014	53:14.6
1326	BenS01	-122.1338523	38.03633087	1.89199996	16.6989994	619.5729981	18.59099936	-122.1338668	38.0363237	1.949	16.6989994	619.7945557	18.64799941	8/8/2014	53:14.5
1327	BenS01	-122.1338543	38.03633338	1.89199996	16.65800095	619.5949707	18.55000091	-122.1338688	38.03632624	1.898	16.65800095	619.7185059	18.55600095	8/8/2014	53:14.4
1328	BenS01	-122.1338563	38.03633588	1.89199996	16.6609993	619.4829712	18.55299926	-122.1338708	38.03632873	1.74600005	16.6609993	619.661499	18.40699935	8/8/2014	53:14.3
1329	BenS01	-122.1338583	38.03633837	1.89199996	16.66399956	619.4580078	18.55599952	-122.1338727	38.03633123	1.86399996	16.66399956	619.5755615	18.52799952	8/8/2014	53:14.2
1330	BenS01	-122.1338602	38.03634085	1.84099996	16.66699982	619.3759766	18.50799978	-122.1338747	38.03633371	1.898	16.66699982	619.5314941	18.56499982	8/8/2014	53:14.1
1331	BenS01	-122.1338631	38.03634448	1.89199996	16.66699982	619.3040161	18.55899978	-122.1338776	38.03633736	1.98300004	16.66699982	619.4434815	18.64999986	8/8/2014	53:14.0
1332	BenS01	-122.133865	38.03634691	1.89199996	16.71500015	619.2810059	18.60700011	-122.1338795	38.03633976	1.949	16.71500015	619.3704834	18.66400015	8/8/2014	53:13.9
1333	BenS01	-122.1338669	38.03634933	1.89199996	16.64500046	619.1699829	18.53700042	-122.1338814	38.03634221	1.898	16.64500046	619.2655029	18.54300046	8/8/2014	53:13.8
1334	BenS01	-122.1338688	38.03635178	1.84099996	16.65099907	619.1450195	18.49199903	-122.1338833	38.03634465	1.949	16.65099907	619.2175293	18.59999907	8/8/2014	53:13.7
1335	BenS01	-122.1338707	38.03635419	1.89199996	16.63599968	619.0780029	18.52799964	-122.1338852	38.03634708	1.898	16.63599968	619.1514893	18.53399968	8/8/2014	53:13.6
1336	BenS01	-122.1338726	38.03635663	1.89199996	16.67399979	618.9899902	18.56599975	-122.1338871	38.0363495	1.74600005	16.67399979	619.1015625	18.41999984	8/8/2014	53:13.5
1337	BenS01	-122.1338745	38.03635905	1.89199996	16.66699982	618.9459839	18.55899978	-122.133889	38.03635193	1.81400001	16.66699982	619.0415039	18.48099983	8/8/2014	53:13.4
1338	BenS01	-122.1338764	38.03636146	1.89199996	16.63599968	618.8790283	18.52799964	-122.1338909	38.03635435	1.86399996	16.63599968	618.9465332	18.49999964	8/8/2014	53:13.3
1339	BenS01	-122.1338783	38.03636387	1.89199996	16.62899971	618.7880249	18.52099967	-122.1338928	38.03635674	2.03399992	16.62899971	618.8835449	18.66299963	8/8/2014	53:13.2
1340	BenS01	-122.1338801	38.03636624	1.89199996	16.63599968	618.7880249	18.52799964	-122.1338947	38.03635913	1.69500005	16.63599968	618.8105469	18.33099973	8/8/2014	53:13.1
1341	BenS01	-122.1338829	38.0363698	1.89199996	16.62000084	618.677002	18.5120008	-122.1338974	38.03636269	1.898	16.62000084	618.8165283	18.51800084	8/8/2014	53:13.0
1342	BenS01	-122.1338848	38.03637217	1.84099996	16.63599968	618.611023	18.47699964	-122.1338993	38.03636506	1.898	16.63599968	618.7005615	18.53399968	8/8/2014	53:12.9
1343	BenS01	-122.1338866	38.03637455	1.89199996	16.61300087	618.6309815	18.50500083	-122.1339012	38.03636744	1.949	16.61300087	618.7044678	18.56200087	8/8/2014	53:12.8
1344	BenS01	-122.1338885	38.03637695	1.84099996	16.62000084	618.5189819	18.4610008	-122.133903	38.03636984	1.898	16.62000084	618.6524658	18.51800084	8/8/2014	53:12.7
1345	BenS01	-122.1338904	38.03637933	1.89199996	16.63599968	618.5130005	18.52799964	-122.1339049	38.03637222	1.81400001	16.63599968	618.5915527	18.44999969	8/8/2014	53:12.6
1346	BenS01	-122.1338922	38.03638172	1.89199996	16.64500046	618.4520264	18.53700042	-122.1339068	38.03637462	1.898	16.64500046	618.5965576	18.54300046	8/8/2014	53:12.5
1347	BenS01	-122.1338941	38.03638412	1.89199996	16.62899971	618.4279785	18.52099967	-122.1339086	38.03637701	1.949	16.62899971	618.4735107	18.57799971	8/8/2014	53:12.4
1348	BenS01	-122.133896	38.0363865	1.89199996	16.61300087	618.4260254	18.50500083	-122.1339105	38.03637939	1.86399996	16.61300087	618.5324707	18.47700083	8/8/2014	53:12.3
1349	BenS01	-122.1338978	38.03638885	1.89199996	16.62899971	618.3599854	18.52099967	-122.1339123	38.03638176	1.898	16.62899971	618.4215088	18.52699971	8/8/2014	53:12.2
1350	BenS01	-122.1338996	38.03639119	1.89199996	16.61300087	618.3599854	18.50500083	-122.1339142	38.03638408	1.81400001	16.61300087	618.4334717	18.42700088	8/8/2014	53:12.1
1351	BenS01	-122.1339023	38.03639464	1.89199996	16.62000084	618.2880249	18.5120008	-122.1339169	38.03638755	1.949	16.62000084	618.3665772	18.56900084	8/8/2014	53:12.0
1352	BenS01	-122.1339041	38.03639693	1.89199996	16.61300087	618.2689819	18.50500083	-122.1339187	38.03638983	1.81400001	16.61300087	618.3145752	18.42700088	8/8/2014	53:11.9
1353	BenS01	-122.1339059	38.03639923	1.89199996	16.61300087	618.2009888	18.50500083	-122.1339205	38.03639213	1.86399996	16.61300087	618.2965088	18.47700083	8/8/2014	53:11.8
1354	BenS01	-122.1339077	38.03640153	1.89199996	16.65099907	618.1129761	18.54299903	-122.1339223	38.03639444	1.86399996	16.65099907	618.1855469	18.51499903	8/8/2014	53:11.7
1355	BenS01	-122.1339095	38.03640383	1.89199996	16.62000084	618.1290283	18.5120008	-122.1339241	38.03639674	1.77999997	16.62000084	618.2015381	18.40000081	8/8/2014	53:11.6
1356	BenS01	-122.1339113	38.03640613	1.89199996	16.59799957	618.0679932	18.48999953	-122.1339258	38.03639904	1.86399996	16.59799957	618.1635742	18.46199954	8/8/2014	53:11.5
1357	BenS01	-122.1339131	38.03640843	1.89199996	16.60400009	617.9569702	18.49600005	-122.1339276	38.03640134	1.898	16.60400009	618.0965576	18.50200009	8/8/2014	53:11.4
1358	BenS01	-122.1339149	38.03641072	1.89199996	16.62000084	617.9699707	18.5120008	-122.1339294	38.03640362	1.86399996	16.62000084	618.0715332	18.4840008	8/8/2014	53:11.3
1359	BenS01	-122.1339166	38.03641297	1.926	16.61300087	617.9760132	18.53900087	-122.1339312	38.03640587	1.898	16.61300087	618.0715332	18.51100087	8/8/2014	53:11.2
1360	BenS01	-122.1339184	38.03641525	1.84099996	16.64500046	617.8870239	18.48600042	-122.133933	38.03640816	1.898	16.64500046	617.9985352	18.54300046	8/8/2014	53:11.1
1361	BenS01	-122.133921	38.03641858	1.89199996	16.62899971	617.8150024	18.52099967	-122.1339355	38.03641149	1.949	16.62899971	617.9324951	18.57799971	8/8/2014	53:11.0
1362	BenS01	-122.1339227	38.03642081	1.89199996	16.62000084	617.7979736	18.5120008	-122.1339373	38.03641372	1.898	16.62000084	617.8935547	18.51800084	8/8/2014	53:10.9
1363	BenS01	-122.1339245	38.03642304	1.926	16.62899971	617.7230225	18.55499971	-122.133939	38.03641595	1.86399996	16.62899971	617.7735596	18.49299967	8/8/2014	53:10.8
1364	BenS01	-122.1339262	38.03642529	1.89199996	16.62000084	617.7730103	18.5120008	-122.1339408	38.03641819	1.86399996	16.62000084	617.8465576	18.4840008	8/8/2014	53:10.7
1365	BenS01	-122.133928	38.03642755	1.89199996	16.62899971	617.7509766	18.52099967	-122.1339425	38.03642046	1.98300004	16.62899971	617.8024902	18.61199975	8/8/2014	53:10.6
1366	BenS01	-122.1339297	38.03642982	1.89199996	16.61300087	617.7009888	18.50500083	-122.1339443	38.03642273	1.949	16.61300087	617.7354736	18.56200087	8/8/2014	53:10.5
1367	BenS01	-122.1339315	38.03643209	1.926	16.60400009	617.6829834	18.53000009	-122.133946	38.03642499	1.86399996	16.60400009	617.7344971	18.46800005	8/8/2014	53:10.4
1368	BenS01	-122.1339333	38.03643435	1.89199996	16.61300087	617.6519775	18.50500083	-122.1339478	38.03642728	1.86399996	16.61300087	617.7034912	18.47700083	8/8/2014	53:10.3
1369	BenS01	-122.133935	38.0364366	1.926	16.63599968	617.6359863	18.56199968	-122.1339496	38.03642953	1.898	16.63599968	617.6595459	18.53399968	8/8/2014	53:10.2
1370	BenS01	-122.1339368	38.03643887	1.89199996	16.61300087	617.6079712	18.50500083	-122.1339513	38.03643177	1.898	16.61300087	617.6815186	18.51100087	8/8/2014	53:10.1
1371	BenS01	-122.1339394	38.03644225	1.926	16.60400009	617.5700073	18.53000009	-122.133954	38.03643516	1.898	16.60400009	617.5925293	18.50200009	8/8/2014	53:10.0
1372	BenS01	-122.1339412	38.03644451	1.926	16.59799957	617.5250244	18.52399957	-122.1339557	38.03643744	1.949	16.59799957	617.6364746	18.54699957	8/8/2014	53:09.9
1373	BenS01	-122.133943	38.03644682	1.926	16.59799957	617.4719849	18.52399957	-122.1339575	38.03643972	2.03399992	16.59799957	617.5665283	18.63199949	8/8/2014	53:09.8
1374	BenS01	-122.1339448	38.03644913	1.926	16.60400009	617.5	18.53000009	-122.1339593	38.03644204	1.86399996	16.60400009	617.6115723	18.46800005	8/8/2014	53:09.7
1375	BenS01	-122.1339466	38.03645149	1.926	16.5909996	617.3829956	18.5169996	-122.1339611	38.0364444	1.98300004	16.5909996	617.5445557	18.57399964	8/8/2014	53:09.6
1376	BenS01	-122.1339484	38.03645383	1.926	16.57600021	617.3170166	18.50200021	-122.133963	38.03644677	2.06800008	16.57600021	617.5224609	18.64400029	8/8/2014	53:09.5
1377	BenS01	-122.1339503	38.0364562	1.926	16.57600021	617.3660278	18.50200021	-122.1339648	38.03644912	1.98300004	16.57600021	617.5054932	18.55900025	8/8/2014	53:09.4
1378	BenS01	-122.1339521	38.03645857	1.926	16.64500046	617.2910156	18.57100046	-122.1339667	38.0364515	1.81400001	16.64500046	617.4685059	18.45900047	8/8/2014	53:09.3
1379	BenS01	-122.1339539	38.03646094	1.926	16.62899971	617.2299805	18.55499971	-122.1339685	38.03645387	1.98300004	16.62899971	617.4145508	18.61199975	8/8/2014	53:09.2
1380	BenS01	-122.1339558	38.03646332	1.926	16.61300087	617.2689819	18.53900087	-122.1339703	38.03645622	1.86399996	16.61300087	617.4014893	18.47700083	8/8/2014	53:09.1
1381	BenS01	-122.1339585	38.03646687	1.926	16.60400009	617.2080078	18.53000009	-122.1339731	38.0364598	2.11800003	16.60400009	617.3695068	18.72200012	8/8/2014	53:09.0
1382	BenS01	-122.1339604	38.03646926	1.926	16.55999947	617.1359863	18.48599946	-122.133975	38.03646221	2.11800003	16.55999947	617.3355713	18.6779995	8/8/2014	53:08.9
1383	BenS01	-122.1339623	38.03647169	1.977	16.56599998	617.132019	18.54299998	-122.1339768	38.03646462	1.898	16.56599998	617.2774658	18.46399999	8/8/2014	53:08.8
1384	BenS01	-122.1339642	38.03647417	1.926	16.5340004	617.0269775	18.4600004	-122.1339788	38.03646708	1.86399996	16.5340004	617.2275391	18.39800036	8/8/2014	53:08.7
1385	BenS01	-122.1339661	38.03647663	1.977	16.5340004	617.0430298	18.51100039	-122.1339807	38.03646954	2.18600011	16.5340004	617.2275391	18.72000051	8/8/2014	53:08.6
1386	BenS01	-122.1339681	38.03647914	1.926	16.52799988	616.9550171	18.45399988	-122.1339826	38.03647205	2.15199995	16.52799988	617.2055664	18.67999983	8/8/2014	53:08.5
1387	BenS01	-122.13397	38.0364816	1.977	16.52799988	616.9130249	18.50499988	-122.1339846	38.03647453	2.15199995	16.52799988	617.1564941	18.67999983	8/8/2014	53:08.4
1388	BenS01	-122.133972	38.03648412	1.926	16.51199913	616.8850098	18.43799913	-122.1339865	38.03647701	2.15199995	16.51199913	617.1505127	18.66399908	8/8/2014	53:08.3
1389	BenS01	-122.1339739	38.03648656	1.977	16.52799988	616.8179932	18.50499988	-122.1339884	38.03647947	1.98300004	16.52799988	617.0865479	18.51099992	8/8/2014	53:08.2
1390	BenS01	-122.1339758	38.036489	1.977	16.50600052	616.802002	18.48300052	-122.1339903	38.03648189	2.03399992	16.50600052	617.0245361	18.54000044	8/8/2014	53:08.1
1391	BenS01	-122.1339786	38.03649262	1.977	16.49699974	616.7730103	18.47399974	-122.1339931	38.03648551	2.06800008	16.49699974	617.0235596	18.56499982	8/8/2014	53:08.0
1392	BenS01	-122.1339805	38.03649504	1.926	16.51199913	616.6829834	18.43799913	-122.133995	38.03648793	2.06800008	16.51199913	616.9544678	18.57999921	8/8/2014	53:07.9
1393	BenS01	-122.1339824	38.03649743	1.977	16.52799988	616.7050171	18.50499988	-122.1339969	38.03649032	2.06800008	16.52799988	616.9105225	18.59599996	8/8/2014	53:07.8
1394	BenS01	-122.1339843	38.03649986	1.977	16.51199913	616.6669922	18.48899913	-122.1339988	38.03649275	2.11800003	16.51199913	616.8945313	18.62999916	8/8/2014	53:07.7
1395	BenS01	-122.1339862	38.03650228	1.977	16.5340004	616.5939941	18.51100039	-122.1340007	38.03649516	1.949	16.5340004	616.8444824	18.4830004	8/8/2014	53:07.6
1396	BenS01	-122.1339881	38.03650473	1.926	16.5340004	616.5700073	18.4600004	-122.1340026	38.0364976	1.98300004	16.5340004	616.8134766	18.51700044	8/8/2014	53:07.5
1397	BenS01	-122.13399	38.03650713	1.977	16.54400063	616.5460205	18.52100062	-122.1340045	38.03650001	2.06800008	16.54400063	616.7645264	18.6120007	8/8/2014	53:07.4
1398	BenS01	-122.1339919	38.03650958	1.926	16.52799988	616.5020142	18.45399988	-122.1340064	38.03650243	2.23699999	16.52799988	616.7075195	18.76499987	8/8/2014	53:07.3
1399	BenS01	-122.1339938	38.03651195	1.977	16.52799988	616.5020142	18.50499988	-122.1340083	38.0365048	2.03399992	16.52799988	616.6855469	18.5619998	8/8/2014	53:07.2
1400	BenS01	-122.1339956	38.03651432	1.977	16.52199936	616.4190064	18.49899936	-122.1340102	38.0365072	2.03399992	16.52199936	616.6635742	18.55599928	8/8/2014	53:07.1
1401	BenS01	-122.1339985	38.0365179	1.977	16.49699974	616.434021	18.47399974	-122.1340129	38.03651074	2.18600011	16.49699974	616.6405029	18.68299985	8/8/2014	53:07.0
1402	BenS01	-122.1340003	38.03652029	1.926	16.49699974	616.4539795	18.42299974	-122.1340148	38.03651313	2.03399992	16.49699974	616.62146	18.53099966	8/8/2014	53:06.9
1403	BenS01	-122.1340022	38.03652264	1.977	16.52199936	616.3649902	18.49899936	-122.1340167	38.0365155	2.11800003	16.52199936	616.5424805	18.63999939	8/8/2014	53:06.8
1404	BenS01	-122.1340041	38.03652505	1.977	16.50600052	616.2990112	18.48300052	-122.1340186	38.03651791	2.06800008	16.50600052	616.482544	18.5740006	8/8/2014	53:06.7
1405	BenS01	-122.134006	38.03652748	1.977	16.5340004	616.3430176	18.51100039	-122.1340205	38.03652031	2.15199995	16.5340004	616.4505615	18.68600035	8/8/2014	53:06.6
1406	BenS01	-122.1340079	38.03652992	1.926	16.51199913	616.2540283	18.43799913	-122.1340224	38.03652276	2.15199995	16.51199913	616.3864746	18.66399908	8/8/2014	53:06.5
1407	BenS01	-122.1340099	38.03653233	1.977	16.48999977	616.2949829	18.46699977	-122.1340243	38.03652517	2.15199995	16.48999977	616.3745117	18.64199972	8/8/2014	53:06.4
1408	BenS01	-122.1340118	38.03653477	1.926	16.4810009	616.2340088	18.4070009	-122.1340262	38.03652761	2.06800008	16.4810009	616.3394775	18.54900098	8/8/2014	53:06.3
1409	BenS01	-122.1340137	38.03653716	1.977	16.47400093	616.1619873	18.45100093	-122.1340282	38.03652998	2.03399992	16.47400093	616.279541	18.50800085	8/8/2014	53:06.2
1410	BenS01	-122.1340156	38.03653957	1.926	16.44300079	616.2059937	18.36900079	-122.1340301	38.03653239	2.23699999	16.44300079	616.3015137	18.68000078	8/8/2014	53:06.1
1411	BenS01	-122.1340184	38.03654315	1.926	16.43700027	616.1829834	18.36300027	-122.1340329	38.03653597	2.06800008	16.43700027	616.2344971	18.50500035	8/8/2014	53:06.0
1412	BenS01	-122.1340203	38.03654554	1.926	16.43700027	616.1140137	18.36300027	-122.1340348	38.03653834	1.898	16.43700027	616.25354	18.33500028	8/8/2014	53:05.9
1413	BenS01	-122.1340222	38.03654793	1.977	16.43700027	616.1140137	18.41400027	-122.1340367	38.03654071	2.06800008	16.43700027	616.2475586	18.50500035	8/8/2014	53:05.8
1414	BenS01	-122.1340242	38.03655035	1.926	16.44300079	616.0700073	18.36900079	-122.1340386	38.03654316	2.11800003	16.44300079	616.2094727	18.56100082	8/8/2014	53:05.7
1415	BenS01	-122.1340261	38.03655278	1.926	16.42700005	616.0029907	18.35300004	-122.1340405	38.03654556	1.98300004	16.42700005	616.1875	18.41000009	8/8/2014	53:05.6
1416	BenS01	-122.134028	38.03655521	1.926	16.42099953	616.0689697	18.34699953	-122.1340425	38.03654799	1.98300004	16.42099953	616.1795654	18.40399957	8/8/2014	53:05.5
1417	BenS01	-122.1340299	38.03655761	1.926	16.44300079	615.9769898	18.36900079	-122.1340444	38.03655042	2.06800008	16.44300079	616.1385498	18.51100087	8/8/2014	53:05.4
1418	BenS01	-122.1340319	38.03656002	1.926	16.42099953	615.9990234	18.34699953	-122.1340463	38.03655281	2.11800003	16.42099953	616.1325684	18.53899956	8/8/2014	53:05.3
1419	BenS01	-122.1340338	38.03656241	1.926	16.43700027	615.9769898	18.36300027	-122.1340482	38.0365552	2.03399992	16.43700027	616.0725098	18.47100019	8/8/2014	53:05.2
1420	BenS01	-122.1340357	38.03656479	1.89199996	16.4810009	615.9320068	18.37300086	-122.1340501	38.03655757	2.03399992	16.4810009	616.0495606	18.51500082	8/8/2014	53:05.1
1421	BenS01	-122.1340385	38.03656829	1.926	16.40500069	615.9509888	18.33100069	-122.1340529	38.03656104	2.06800008	16.40500069	616.0245361	18.47300076	8/8/2014	53:05.0
1422	BenS01	-122.1340404	38.03657061	1.926	16.40500069	615.8850098	18.33100069	-122.1340548	38.03656338	2.15199995	16.40500069	616.0405273	18.55700064	8/8/2014	53:04.9
1423	BenS01	-122.1340422	38.03657295	1.926	16.39500046	615.8410034	18.32100046	-122.1340566	38.0365657	2.06800008	16.39500046	615.9735107	18.46300054	8/8/2014	53:04.8
1424	BenS01	-122.1340441	38.03657529	1.926	16.39500046	615.8179932	18.32100046	-122.1340585	38.03656803	2.03399992	16.39500046	615.9584961	18.42900038	8/8/2014	53:04.7
1425	BenS01	-122.134046	38.03657762	1.926	16.38899994	615.7960205	18.31499994	-122.1340604	38.03657035	2.11800003	16.38899994	616.0025635	18.50699997	8/8/2014	53:04.6
1426	BenS01	-122.1340479	38.03657998	1.89199996	16.39500046	615.7479858	18.28700042	-122.1340623	38.03657271	2.03399992	16.39500046	615.9255371	18.42900038	8/8/2014	53:04.5
1427	BenS01	-122.1340498	38.0365823	1.926	16.4109993	615.6760254	18.3369993	-122.1340642	38.03657503	2.06800008	16.4109993	615.9315186	18.47899938	8/8/2014	53:04.4
1428	BenS01	-122.1340517	38.03658464	1.89199996	16.38899994	615.7039795	18.2809999	-122.134066	38.03657735	1.98300004	16.38899994	615.8594971	18.37199998	8/8/2014	53:04.3
1429	BenS01	-122.1340535	38.0365869	1.926	16.44300079	615.6380005	18.36900079	-122.1340679	38.03657962	2.11800003	16.44300079	615.8875732	18.56100082	8/8/2014	53:04.2
1430	BenS01	-122.1340553	38.03658919	1.89199996	16.42099953	615.6380005	18.31299949	-122.1340697	38.03658188	2.06800008	16.42099953	615.8215332	18.48899961	8/8/2014	53:04.1
1431	BenS01	-122.1340581	38.03659255	1.84099996	16.45199966	615.5670166	18.29299963	-122.1340724	38.03658525	1.98300004	16.45199966	615.8234863	18.4349997	8/8/2014	53:04.0
1432	BenS01	-122.1340599	38.03659477	1.84099996	16.49699974	615.5889893	18.3379997	-122.1340742	38.03658744	2.03399992	16.49699974	615.7895508	18.53099966	8/8/2014	53:03.9
1433	BenS01	-122.1340617	38.036597	1.84099996	16.52199936	615.5670166	18.36299932	-122.1340761	38.03658966	2.06800008	16.52199936	615.7735596	18.58999944	8/8/2014	53:03.8
1434	BenS01	-122.1340635	38.03659921	1.84099996	16.4810009	615.5390015	18.32200086	-122.1340779	38.03659187	1.98300004	16.4810009	615.7735596	18.46400094	8/8/2014	53:03.7
1435	BenS01	-122.1340653	38.03660142	1.84099996	16.49699974	615.5219727	18.3379997	-122.1340797	38.03659408	2.03399992	16.49699974	615.7055664	18.53099966	8/8/2014	53:03.6
1436	BenS01	-122.1340671	38.03660364	1.84099996	16.50600052	615.4970093	18.34700048	-122.1340815	38.0365963	1.98300004	16.50600052	615.7185059	18.48900056	8/8/2014	53:03.5
1437	BenS01	-122.1340689	38.03660585	1.84099996	16.54400063	615.4749756	18.38500059	-122.1340833	38.03659849	1.949	16.54400063	615.6645508	18.49300063	8/8/2014	53:03.4
1438	BenS01	-122.1340707	38.03660803	1.84099996	16.51199913	615.4530029	18.35299909	-122.1340851	38.03660069	2.06800008	16.51199913	615.6304932	18.57999921	8/8/2014	53:03.3
1439	BenS01	-122.1340725	38.03661021	1.84099996	16.57600021	615.4470215	18.41700017	-122.1340868	38.03660283	1.98300004	16.57600021	615.6425781	18.55900025	8/8/2014	53:03.2
1440	BenS01	-122.1340743	38.03661235	1.80599999	16.50600052	615.4299927	18.31200051	-122.1340886	38.03660498	1.98300004	16.50600052	615.6514893	18.48900056	8/8/2014	53:03.1
1441	BenS01	-122.1340768	38.03661549	1.84099996	16.50600052	615.382019	18.34700048	-122.1340912	38.03660813	1.98300004	16.50600052	615.6325684	18.48900056	8/8/2014	53:03.0
1442	BenS01	-122.1340786	38.03661761	1.77199996	16.56599998	615.382019	18.33799994	-122.1340929	38.03661023	1.98300004	16.56599998	615.6115723	18.54900002	8/8/2014	53:02.9
1443	BenS01	-122.1340803	38.0366197	1.77199996	16.54400063	615.382019	18.31600058	-122.1340946	38.03661231	1.98300004	16.54400063	615.6264648	18.52700067	8/8/2014	53:02.8
1444	BenS01	-122.134082	38.03662179	1.77199996	16.54400063	615.361023	18.31600058	-122.1340964	38.0366144	1.949	16.54400063	615.6774902	18.49300063	8/8/2014	53:02.7
1445	BenS01	-122.1340838	38.0366239	1.77199996	16.54999924	615.3759766	18.32199919	-122.1340981	38.03661649	1.98300004	16.54999924	615.6385498	18.53299928	8/8/2014	53:02.6
1446	BenS01	-122.1340855	38.03662601	1.72099996	16.55999947	615.3129883	18.28099942	-122.1340998	38.03661859	1.949	16.55999947	615.6015625	18.50899947	8/8/2014	53:02.5
1447	BenS01	-122.1340872	38.03662808	1.77199996	16.56599998	615.3129883	18.33799994	-122.1341015	38.03662065	1.949	16.56599998	615.569458	18.51499999	8/8/2014	53:02.4
1448	BenS01	-122.134089	38.03663015	1.77199996	16.56599998	615.2470093	18.33799994	-122.1341032	38.03662272	1.898	16.56599998	615.5565186	18.46399999	8/8/2014	53:02.3
1449	BenS01	-122.1340907	38.0366322	1.77199996	16.57600021	615.3060303	18.34800017	-122.134105	38.03662478	1.898	16.57600021	615.6004639	18.47400022	8/8/2014	53:02.2
1450	BenS01	-122.1340924	38.03663428	1.72099996	16.60400009	615.2650147	18.32500005	-122.1341067	38.03662683	1.86399996	16.60400009	615.5655518	18.46800005	8/8/2014	53:02.1
1451	BenS01	-122.134095	38.03663734	1.68700004	16.61300087	615.242981	18.30000091	-122.1341092	38.03662988	1.86399996	16.61300087	615.5305176	18.47700083	8/8/2014	53:02.0
1452	BenS01	-122.1340967	38.03663938	1.68700004	16.62000084	615.242981	18.30700088	-122.1341109	38.03663191	1.86399996	16.62000084	615.5374756	18.4840008	8/8/2014	53:01.9
1453	BenS01	-122.1340984	38.03664143	1.68700004	16.62000084	615.2589722	18.30700088	-122.1341126	38.03663397	1.86399996	16.62000084	615.5155029	18.4840008	8/8/2014	53:01.8
1454	BenS01	-122.1341001	38.03664349	1.68700004	16.68300056	615.1970215	18.3700006	-122.1341144	38.03663602	1.86399996	16.68300056	615.4915772	18.54700053	8/8/2014	53:01.7
1455	BenS01	-122.1341019	38.03664558	1.68700004	16.64500046	615.21698	18.33200049	-122.1341161	38.03663808	1.81400001	16.64500046	615.482544	18.45900047	8/8/2014	53:01.6
1456	BenS01	-122.1341036	38.03664765	1.68700004	16.68300056	615.1939697	18.3700006	-122.1341178	38.03664015	1.81400001	16.68300056	615.482544	18.49700058	8/8/2014	53:01.5
1457	BenS01	-122.1341054	38.03664972	1.68700004	16.66699982	615.1660156	18.35399985	-122.1341196	38.03664222	1.81400001	16.66699982	615.4885254	18.48099983	8/8/2014	53:01.4
1458	BenS01	-122.1341071	38.03665179	1.63499999	16.68300056	615.21698	18.31800056	-122.1341213	38.03664429	1.86399996	16.68300056	615.4605713	18.54700053	8/8/2014	53:01.3
1459	BenS01	-122.1341089	38.03665385	1.63499999	16.71500015	615.1920166	18.35000014	-122.1341231	38.03664635	1.81400001	16.71500015	615.4644775	18.52900016	8/8/2014	53:01.2
1460	BenS01	-122.1341106	38.0366559	1.60099995	16.68899918	615.1619873	18.28999913	-122.1341248	38.03664837	1.74600005	16.68899918	615.4785156	18.43499923	8/8/2014	53:01.1
1461	BenS01	-122.1341131	38.03665891	1.60099995	16.6989994	615.1680298	18.29999936	-122.1341273	38.0366514	1.74600005	16.6989994	615.4785156	18.44499946	8/8/2014	53:01.0
1462	BenS01	-122.1341149	38.03666093	1.60099995	16.76799965	615.1459961	18.3689996	-122.134129	38.0366534	1.74600005	16.76799965	615.4625244	18.5139997	8/8/2014	53:00.9
1463	BenS01	-122.1341166	38.03666295	1.60099995	16.79700089	615.1459961	18.39800084	-122.1341308	38.03665542	1.74600005	16.79700089	615.4844971	18.54300094	8/8/2014	53:00.8
1464	BenS01	-122.1341183	38.03666499	1.60099995	16.73699951	615.1829834	18.33799946	-122.1341325	38.03665744	1.69500005	16.73699951	615.4715576	18.43199956	8/8/2014	53:00.7
1465	BenS01	-122.1341201	38.03666705	1.54999995	16.76799965	615.0980225	18.3179996	-122.1341342	38.03665947	1.74600005	16.76799965	615.4584961	18.5139997	8/8/2014	53:00.6
1466	BenS01	-122.1341218	38.03666908	1.51600003	16.79700089	615.1420288	18.31300092	-122.134136	38.03666151	1.69500005	16.79700089	615.4525147	18.49200094	8/8/2014	53:00.5
1467	BenS01	-122.1341236	38.0366711	1.54999995	16.79700089	615.09198	18.34700084	-122.1341377	38.03666351	1.69500005	16.79700089	615.3925781	18.49200094	8/8/2014	53:00.4
1468	BenS01	-122.1341253	38.0366731	1.54999995	16.8220005	615.1199951	18.37200046	-122.1341394	38.03666552	1.69500005	16.8220005	615.4085693	18.51700056	8/8/2014	53:00.3
1469	BenS01	-122.134127	38.03667512	1.46399999	16.85400009	615.0969849	18.31800008	-122.1341411	38.03666752	1.66100001	16.85400009	615.3695068	18.5150001	8/8/2014	53:00.2
1470	BenS01	-122.1341287	38.03667709	1.46399999	16.83799934	615.065979	18.30199933	-122.1341428	38.03666947	1.69500005	16.83799934	615.3604736	18.5329994	8/8/2014	53:00.1
1471	BenS01	-122.1341312	38.03667998	1.46399999	16.84399986	615.0280151	18.30799985	-122.1341453	38.03667235	1.66100001	16.84399986	615.3155518	18.50499988	8/8/2014	53:00.0
1472	BenS01	-122.1341328	38.03668189	1.46399999	16.88199997	615.0499878	18.34599996	-122.134147	38.03667425	1.57700002	16.88199997	615.3155518	18.45899999	8/8/2014	52:59.9
1473	BenS01	-122.1341345	38.0366838	1.46399999	16.86000061	615.0050049	18.3240006	-122.1341486	38.03667614	1.61099994	16.86000061	615.2995606	18.47100055	8/8/2014	52:59.8
1474	BenS01	-122.1341362	38.03668573	1.39600003	16.92000008	614.9730225	18.3160001	-122.1341502	38.03667808	1.61099994	16.92000008	615.2805176	18.53100002	8/8/2014	52:59.7
1475	BenS01	-122.1341378	38.03668765	1.39600003	16.88199997	614.9790039	18.278	-122.1341519	38.03667997	1.57700002	16.88199997	615.2895508	18.45899999	8/8/2014	52:59.6
1476	BenS01	-122.1341395	38.03668954	1.39600003	16.90699959	614.9349976	18.30299962	-122.1341536	38.03668187	1.52600002	16.90699959	615.2335205	18.43299961	8/8/2014	52:59.5
1477	BenS01	-122.1341411	38.03669144	1.39600003	16.95199966	614.8850098	18.34799969	-122.1341552	38.03668376	1.52600002	16.95199966	615.2705078	18.47799969	8/8/2014	52:59.4
1478	BenS01	-122.1341428	38.03669332	1.39600003	16.93600082	614.867981	18.33200085	-122.1341568	38.03668564	1.49199998	16.93600082	615.2724609	18.42800081	8/8/2014	52:59.3
1479	BenS01	-122.1341444	38.03669521	1.30999994	16.97699928	614.8369751	18.28699923	-122.1341585	38.03668752	1.40799999	16.97699928	615.2034912	18.38499928	8/8/2014	52:59.2
1480	BenS01	-122.1341461	38.03669706	1.30999994	17.00499916	614.7990112	18.3149991	-122.1341601	38.03668936	1.44099998	17.00499916	615.1975098	18.44599915	8/8/2014	52:59.1
1481	BenS01	-122.1341485	38.03669982	1.30999994	17.03100014	614.7479858	18.34100008	-122.1341625	38.03669211	1.44099998	17.03100014	615.1755371	18.47200012	8/8/2014	52:59.0
1482	BenS01	-122.1341501	38.03670164	1.30999994	17.02099991	614.7540283	18.33099985	-122.1341641	38.03669391	1.40799999	17.02099991	615.1595459	18.4289999	8/8/2014	52:58.9
1483	BenS01	-122.1341517	38.03670349	1.30999994	17.05900002	614.6870117	18.36899996	-122.1341657	38.03669576	1.40799999	17.05900002	615.114502	18.46700001	8/8/2014	52:58.8
1484	BenS01	-122.1341533	38.03670535	1.22500002	17.06900024	614.7000122	18.29400027	-122.1341674	38.03669762	1.37399995	17.06900024	615.0825195	18.4430002	8/8/2014	52:58.7
1485	BenS01	-122.134155	38.03670717	1.25899994	17.0909996	614.7059937	18.34999955	-122.134169	38.03669944	1.40799999	17.0909996	615.0515137	18.4989996	8/8/2014	52:58.6
1486	BenS01	-122.1341566	38.03670903	1.22500002	17.12199974	614.7000122	18.34699976	-122.1341706	38.0367013	1.32299995	17.12199974	615.0164795	18.44499969	8/8/2014	52:58.5
1487	BenS01	-122.1341582	38.03671088	1.22500002	17.11599922	614.684021	18.34099925	-122.1341722	38.03670315	1.32299995	17.11599922	615.0224609	18.43899918	8/8/2014	52:58.4
1488	BenS01	-122.1341599	38.03671272	1.22500002	17.12199974	614.6829834	18.34699976	-122.1341739	38.03670497	1.28900003	17.12199974	614.9494629	18.41099977	8/8/2014	52:58.3
1489	BenS01	-122.1341615	38.03671456	1.17299998	17.13800049	614.6079712	18.31100047	-122.1341755	38.0367068	1.32299995	17.13800049	614.8635254	18.46100044	8/8/2014	52:58.2
1490	BenS01	-122.1341631	38.03671637	1.13900006	17.1439991	614.5689697	18.28299916	-122.1341771	38.0367086	1.204	17.1439991	614.8415527	18.3479991	8/8/2014	52:58.1
1491	BenS01	-122.1341655	38.03671904	1.17299998	17.15399933	614.5629883	18.32699931	-122.1341794	38.03671128	1.23800004	17.15399933	614.8355713	18.39199936	8/8/2014	52:58.0
1492	BenS01	-122.1341671	38.03672087	1.10500002	17.1760006	614.5239868	18.28100061	-122.1341811	38.03671309	1.28900003	17.1760006	614.7905273	18.46500063	8/8/2014	52:57.9
1493	BenS01	-122.1341687	38.03672266	1.13900006	17.1760006	614.4940186	18.31500065	-122.1341826	38.03671488	1.204	17.1760006	614.8005371	18.38000059	8/8/2014	52:57.8
1494	BenS01	-122.1341703	38.03672447	1.10500002	17.19799995	614.4119873	18.30299997	-122.1341842	38.03671668	1.204	17.19799995	614.7885742	18.40199995	8/8/2014	52:57.7
1495	BenS01	-122.1341719	38.03672627	1.13900006	17.19799995	614.4500122	18.33700001	-122.1341858	38.03671849	1.204	17.19799995	614.7945557	18.40199995	8/8/2014	52:57.6
1496	BenS01	-122.1341735	38.0367281	1.05400002	17.22299957	614.3389893	18.27699959	-122.1341875	38.03672031	1.204	17.22299957	614.6994629	18.42699957	8/8/2014	52:57.5
1497	BenS01	-122.1341751	38.03672992	1.05400002	17.19799995	614.2999878	18.25199997	-122.1341891	38.03672214	1.204	17.19799995	614.7435303	18.40199995	8/8/2014	52:57.4
1498	BenS01	-122.1341767	38.03673171	1.05400002	17.2140007	614.3569946	18.26800072	-122.1341907	38.03672393	1.15400004	17.2140007	614.8065186	18.36800075	8/8/2014	52:57.3
1499	BenS01	-122.1341783	38.0367335	1.05400002	17.23900032	614.2750244	18.29300034	-122.1341923	38.03672572	1.204	17.23900032	614.7625732	18.44300032	8/8/2014	52:57.2
1500	BenS01	-122.1341799	38.03673527	1.05400002	17.25200081	614.2910156	18.30600083	-122.1341939	38.03672749	1.12	17.25200081	614.7185059	18.37200081	8/8/2014	52:57.1
1501	BenS01	-122.1341823	38.03673791	1.05400002	17.24500084	614.2750244	18.29900086	-122.1341962	38.03673013	1.12	17.24500084	614.6585693	18.36500084	8/8/2014	52:57.0
1502	BenS01	-122.1341838	38.03673969	1.01900005	17.26799965	614.2670288	18.2869997	-122.1341978	38.03673189	1.15400004	17.26799965	614.6435547	18.42199969	8/8/2014	52:56.9
1503	BenS01	-122.1341854	38.03674146	1.01900005	17.27700043	614.2650147	18.29600048	-122.1341994	38.03673366	1.12	17.27700043	614.6094971	18.39700043	8/8/2014	52:56.8
1504	BenS01	-122.134187	38.03674321	1.01900005	17.29299927	614.2050171	18.31199932	-122.134201	38.03673543	1.03499997	17.29299927	614.5595703	18.32799923	8/8/2014	52:56.7
1505	BenS01	-122.1341886	38.03674502	0.96799999	17.30900002	614.1989746	18.27700001	-122.1342026	38.03673722	1.08599997	17.30900002	614.5374756	18.39499998	8/8/2014	52:56.6
1506	BenS01	-122.1341902	38.03674681	0.96799999	17.30900002	614.1610107	18.27700001	-122.1342041	38.03673901	1.00100005	17.30900002	614.4925537	18.31000006	8/8/2014	52:56.5
1507	BenS01	-122.1341918	38.0367486	0.96799999	17.33099937	614.1300049	18.29899937	-122.1342058	38.03674082	1.03499997	17.33099937	614.4465332	18.36599934	8/8/2014	52:56.4
1508	BenS01	-122.1341934	38.03675041	0.93400002	17.34700012	614.1060181	18.28100014	-122.1342074	38.03674261	1.03499997	17.34700012	614.444458	18.38200009	8/8/2014	52:56.3
1509	BenS01	-122.134195	38.0367522	0.96799999	17.35300064	614.0900269	18.32100064	-122.134209	38.03674441	1.03499997	17.35300064	614.4665527	18.38800061	8/8/2014	52:56.2
1510	BenS01	-122.1341966	38.036754	0.93400002	17.36899948	614.0620117	18.3029995	-122.1342106	38.03674622	1.03499997	17.36899948	614.444458	18.40399945	8/8/2014	52:56.1
1511	BenS01	-122.1341991	38.03675673	0.96799999	17.38500023	613.9959717	18.35300022	-122.134213	38.03674895	1.03499997	17.38500023	614.4665527	18.4200002	8/8/2014	52:56.0
1512	BenS01	-122.1342007	38.03675859	0.93400002	17.39100075	614.0009766	18.32500076	-122.1342147	38.03675081	1.00100005	17.39100075	614.4215088	18.39200079	8/8/2014	52:55.9
1513	BenS01	-122.1342024	38.03676047	0.96799999	17.41600037	613.9470215	18.38400036	-122.1342164	38.03675269	1.00100005	17.41600037	614.4245606	18.41700041	8/8/2014	52:55.8
1514	BenS01	-122.1342041	38.03676238	0.935	17.44799995	613.9699707	18.38299996	-122.1342181	38.0367546	1.00199997	17.44799995	614.3685303	18.44999993	8/8/2014	52:55.7
1515	BenS01	-122.1342058	38.03676432	0.96899998	17.41600037	613.8649902	18.38500035	-122.1342198	38.03675653	1.00199997	17.41600037	614.3084717	18.41800034	8/8/2014	52:55.6
1516	BenS01	-122.1342076	38.03676626	0.935	17.43799973	613.9240112	18.37299973	-122.1342215	38.0367585	1.00199997	17.43799973	614.2845459	18.4399997	8/8/2014	52:55.5
1517	BenS01	-122.1342093	38.03676823	0.935	17.44799995	613.8770142	18.38299996	-122.1342233	38.03676047	0.95200002	17.44799995	614.2504883	18.39999998	8/8/2014	52:55.4
1518	BenS01	-122.1342111	38.0367702	0.935	17.42200089	613.927002	18.35700089	-122.134225	38.03676243	1.00199997	17.42200089	614.1934815	18.42400086	8/8/2014	52:55.3
1519	BenS01	-122.1342128	38.03677218	0.935	17.44799995	613.8770142	18.38299996	-122.1342268	38.0367644	1.00199997	17.44799995	614.1994629	18.44999993	8/8/2014	52:55.2
1520	BenS01	-122.1342146	38.03677415	0.935	17.43199921	613.7890015	18.36699921	-122.1342286	38.03676638	0.91799998	17.43199921	614.1054688	18.34999919	8/8/2014	52:55.1
1521	BenS01	-122.1342172	38.03677714	0.935	17.44799995	613.742981	18.38299996	-122.1342312	38.03676938	1.00199997	17.44799995	614.081543	18.44999993	8/8/2014	52:55.0
1522	BenS01	-122.134219	38.03677915	0.935	17.44799995	613.7399902	18.38299996	-122.134233	38.0367714	0.95200002	17.44799995	614.107544	18.39999998	8/8/2014	52:54.9
1523	BenS01	-122.1342208	38.0367812	0.935	17.43799973	613.6799927	18.37299973	-122.1342348	38.03677344	0.95200002	17.43799973	614.0784912	18.38999975	8/8/2014	52:54.8
1524	BenS01	-122.1342227	38.03678326	0.935	17.43199921	613.6519775	18.36699921	-122.1342367	38.03677551	0.86699998	17.43199921	614.1015625	18.29899919	8/8/2014	52:54.7
1525	BenS01	-122.1342245	38.03678535	0.935	17.43199921	613.5859985	18.36699921	-122.1342385	38.0367776	0.86699998	17.43199921	614.0195313	18.29899919	8/8/2014	52:54.6
1526	BenS01	-122.1342264	38.03678746	0.935	17.45400047	613.6069946	18.38900048	-122.1342404	38.03677971	0.95200002	17.45400047	614.055542	18.40600049	8/8/2014	52:54.5
1527	BenS01	-122.1342282	38.03678955	0.935	17.48600006	613.5599976	18.42100006	-122.1342422	38.0367818	0.86699998	17.48600006	613.9484863	18.35300004	8/8/2014	52:54.4
1528	BenS01	-122.1342301	38.03679166	0.935	17.51399994	613.5880127	18.44899994	-122.1342441	38.03678391	1.00199997	17.51399994	613.9644775	18.51599991	8/8/2014	52:54.3
1529	BenS01	-122.1342319	38.03679373	0.935	17.52400017	613.5599976	18.45900017	-122.1342459	38.03678598	0.95200002	17.52400017	613.8985596	18.47600019	8/8/2014	52:54.2
1530	BenS01	-122.1342337	38.03679578	0.935	17.50799942	613.5369873	18.44299942	-122.1342478	38.03678805	0.95200002	17.50799942	613.9205322	18.45999944	8/8/2014	52:54.1
1531	BenS01	-122.1342365	38.03679887	0.935	17.50799942	613.5139771	18.44299942	-122.1342505	38.03679114	1.00199997	17.50799942	613.8525391	18.50999939	8/8/2014	52:54.0
1532	BenS01	-122.1342383	38.0368009	0.935	17.52400017	613.4890137	18.45900017	-122.1342523	38.03679317	1.03600001	17.52400017	613.7835693	18.56000018	8/8/2014	52:53.9
1533	BenS01	-122.1342401	38.03680296	0.935	17.53899956	613.4450073	18.47399956	-122.1342541	38.03679523	1.00199997	17.53899956	613.7675781	18.54099953	8/8/2014	52:53.8
1534	BenS01	-122.1342419	38.03680503	0.88300002	17.50099945	613.3850098	18.38399947	-122.1342559	38.0367973	1.00199997	17.50099945	613.7614746	18.50299942	8/8/2014	52:53.7
1535	BenS01	-122.1342437	38.03680709	0.935	17.50099945	613.3560181	18.43599945	-122.1342577	38.03679938	1.00199997	17.50099945	613.6784668	18.50299942	8/8/2014	52:53.6
1536	BenS01	-122.1342456	38.03680918	0.88300002	17.50799942	613.375	18.39099944	-122.1342596	38.03680145	0.91799998	17.50799942	613.6915283	18.4259994	8/8/2014	52:53.5
1537	BenS01	-122.1342474	38.03681122	0.935	17.48600006	613.2860107	18.42100006	-122.1342614	38.0368035	0.91799998	17.48600006	613.6185303	18.40400004	8/8/2014	52:53.4
1538	BenS01	-122.1342492	38.03681329	0.935	17.50799942	613.3530273	18.44299942	-122.1342632	38.03680558	0.91799998	17.50799942	613.6755371	18.4259994	8/8/2014	52:53.3
1539	BenS01	-122.1342509	38.03681533	0.935	17.52400017	613.2860107	18.45900017	-122.134265	38.03680761	1.00199997	17.52400017	613.5805664	18.52600014	8/8/2014	52:53.2
1540	BenS01	-122.1342527	38.03681735	0.88300002	17.53899956	613.2630005	18.42199957	-122.1342668	38.03680967	0.95200002	17.53899956	613.6175537	18.49099958	8/8/2014	52:53.1
1541	BenS01	-122.1342554	38.03682036	0.935	17.49200058	613.2379761	18.42700058	-122.1342694	38.03681266	0.95200002	17.49200058	613.5605469	18.4440006	8/8/2014	52:53.0
1542	BenS01	-122.1342571	38.03682236	0.88300002	17.48600006	613.2379761	18.36900008	-122.1342712	38.03681468	0.86699998	17.48600006	613.5484619	18.35300004	8/8/2014	52:52.9
1543	BenS01	-122.1342589	38.03682438	0.88300002	17.49200058	613.3259888	18.3750006	-122.1342729	38.0368167	0.833	17.49200058	613.5385742	18.32500058	8/8/2014	52:52.8
1544	BenS01	-122.1342606	38.0368264	0.84899998	17.49200058	613.2819824	18.34100056	-122.1342747	38.03681874	0.91799998	17.49200058	613.5484619	18.41000056	8/8/2014	52:52.7
1545	BenS01	-122.1342624	38.03682844	0.88300002	17.50099945	613.2659912	18.38399947	-122.1342765	38.03682078	0.86699998	17.50099945	613.5264893	18.36799943	8/8/2014	52:52.6
1546	BenS01	-122.1342642	38.03683047	0.84899998	17.50099945	613.3010254	18.34999943	-122.1342783	38.03682282	0.95200002	17.50099945	613.5075684	18.45299947	8/8/2014	52:52.5
1547	BenS01	-122.1342659	38.03683249	0.88300002	17.50099945	613.3229981	18.38399947	-122.13428	38.03682485	0.95200002	17.50099945	613.5075684	18.45299947	8/8/2014	52:52.4
1548	BenS01	-122.1342677	38.03683455	0.84899998	17.50799942	613.3010254	18.3569994	-122.1342818	38.03682691	0.86699998	17.50799942	613.5235596	18.3749994	8/8/2014	52:52.3
1549	BenS01	-122.1342695	38.03683657	0.84899998	17.53899956	613.2349854	18.38799953	-122.1342835	38.03682893	0.91799998	17.53899956	613.5075684	18.45699954	8/8/2014	52:52.2
1550	BenS01	-122.1342712	38.03683859	0.84899998	17.53000069	613.2769775	18.37900066	-122.1342853	38.03683095	0.86699998	17.53000069	613.5274658	18.39700067	8/8/2014	52:52.1
1551	BenS01	-122.1342738	38.0368416	0.88300002	17.53899956	613.2310181	18.42199957	-122.1342879	38.03683398	0.91799998	17.53899956	613.5474854	18.45699954	8/8/2014	52:52.0
1552	BenS01	-122.1342756	38.03684362	0.84899998	17.54599953	613.2310181	18.3949995	-122.1342897	38.03683601	0.95200002	17.54599953	613.5474854	18.49799955	8/8/2014	52:51.9
1553	BenS01	-122.1342773	38.03684566	0.84899998	17.54599953	613.2089844	18.3949995	-122.1342914	38.03683807	0.86699998	17.54599953	613.5634766	18.41299951	8/8/2014	52:51.8
1554	BenS01	-122.1342791	38.03684773	0.79799998	17.52400017	613.2509766	18.32200015	-122.1342932	38.03684014	0.833	17.52400017	613.5455322	18.35700017	8/8/2014	52:51.7
1555	BenS01	-122.1342809	38.0368498	0.84899998	17.52400017	613.2490234	18.37300014	-122.134295	38.03684221	0.91799998	17.52400017	613.4995117	18.44200015	8/8/2014	52:51.6
1556	BenS01	-122.1342827	38.03685191	0.79799998	17.53000069	613.2269898	18.32800066	-122.1342968	38.03684434	0.86699998	17.53000069	613.581543	18.39700067	8/8/2014	52:51.5
1557	BenS01	-122.1342845	38.03685398	0.84899998	17.54599953	613.1890259	18.3949995	-122.1342986	38.03684643	0.833	17.54599953	613.5875244	18.37899953	8/8/2014	52:51.4
1558	BenS01	-122.1342862	38.03685607	0.84899998	17.54599953	613.1829834	18.3949995	-122.1343004	38.03684852	0.91799998	17.54599953	613.5725098	18.46399951	8/8/2014	52:51.3
1559	BenS01	-122.134288	38.03685816	0.84899998	17.55500031	613.2249756	18.40400028	-122.1343022	38.03685063	0.95200002	17.55500031	613.5925293	18.50700033	8/8/2014	52:51.2
1560	BenS01	-122.1342898	38.03686025	0.79799998	17.53000069	613.1119995	18.32800066	-122.134304	38.03685272	0.66399997	17.53000069	613.555542	18.19400066	8/8/2014	52:51.1
1561	BenS01	-122.1342924	38.03686339	0.84899998	17.50799942	613.1350098	18.3569994	-122.1343066	38.03685585	0.91799998	17.50799942	613.6275635	18.4259994	8/8/2014	52:51.0
1562	BenS01	-122.1342942	38.0368655	0.84899998	17.49200058	613.0679932	18.34100056	-122.1343084	38.03685798	0.833	17.49200058	613.5684815	18.32500058	8/8/2014	52:50.9
1563	BenS01	-122.134296	38.03686764	0.84899998	17.50799942	613.0460205	18.3569994	-122.1343102	38.03686012	0.86699998	17.50799942	613.5775147	18.3749994	8/8/2014	52:50.8
1564	BenS01	-122.1342979	38.03686978	0.79799998	17.43799973	613.0449829	18.2359997	-122.1343121	38.0368623	0.833	17.43799973	613.5385742	18.27099973	8/8/2014	52:50.7
1565	BenS01	-122.1342997	38.03687194	0.84899998	17.43799973	613.0200195	18.2869997	-122.1343139	38.03686448	0.833	17.43799973	613.5484619	18.27099973	8/8/2014	52:50.6
1566	BenS01	-122.1343015	38.03687414	0.79799998	17.38500023	612.9539795	18.18300021	-122.1343158	38.03686668	0.71499997	17.38500023	613.4844971	18.1000002	8/8/2014	52:50.5
1567	BenS01	-122.1343033	38.03687632	0.84899998	17.40699959	613.0200195	18.25599957	-122.1343176	38.03686885	0.86699998	17.40699959	613.5415039	18.27399957	8/8/2014	52:50.4
1568	BenS01	-122.1343052	38.0368785	0.84899998	17.29899979	613.0629883	18.14799976	-122.1343194	38.03687105	0.833	17.29899979	613.5125732	18.13199979	8/8/2014	52:50.3
1569	BenS01	-122.1343069	38.03688066	0.84899998	17.31500053	612.9500122	18.16400051	-122.1343212	38.03687323	0.833	17.31500053	613.4584961	18.14800054	8/8/2014	52:50.2
1570	BenS01	-122.1343087	38.03688282	0.79799998	17.28300095	612.9719849	18.08100092	-122.134323	38.03687541	0.95200002	17.28300095	613.4935303	18.23500097	8/8/2014	52:50.1
1571	BenS01	-122.1343114	38.03688601	0.84899998	17.31500053	612.9500122	18.16400051	-122.1343257	38.03687861	0.78200001	17.31500053	613.5095215	18.09700054	8/8/2014	52:50.0
1572	BenS01	-122.1343132	38.03688815	0.79799998	17.26799965	612.8829956	18.06599963	-122.1343275	38.03688076	0.833	17.26799965	613.5255127	18.10099965	8/8/2014	52:49.9
1573	BenS01	-122.1343149	38.03689027	0.84899998	17.31500053	612.9039917	18.16400051	-122.1343292	38.03688292	0.833	17.31500053	613.5435791	18.14800054	8/8/2014	52:49.8
1574	BenS01	-122.1343167	38.03689244	0.84899998	17.35300064	612.8129883	18.20200062	-122.134331	38.03688508	0.91799998	17.35300064	613.4765625	18.27100062	8/8/2014	52:49.7
1575	BenS01	-122.1343185	38.0368946	0.84899998	17.43199921	612.7630005	18.28099918	-122.1343328	38.03688724	0.86699998	17.43199921	613.3344727	18.29899919	8/8/2014	52:49.6
1576	BenS01	-122.1343202	38.03689676	0.84899998	17.42200089	612.7249756	18.27100086	-122.1343346	38.03688942	0.86699998	17.42200089	613.3504639	18.28900087	8/8/2014	52:49.5
1577	BenS01	-122.134322	38.03689892	0.84899998	17.44799995	612.835022	18.29699993	-122.1343364	38.03689159	0.91799998	17.44799995	613.3665772	18.36599994	8/8/2014	52:49.4
1578	BenS01	-122.1343237	38.03690108	0.79799998	17.44799995	612.723999	18.24599993	-122.1343381	38.03689375	0.78200001	17.44799995	613.3565674	18.22999996	8/8/2014	52:49.3
1579	BenS01	-122.1343255	38.03690318	0.84899998	17.47599983	612.6539917	18.32499981	-122.1343399	38.0368959	0.78200001	17.47599983	613.3244629	18.25799984	8/8/2014	52:49.2
1580	BenS01	-122.1343272	38.03690531	0.79799998	17.50099945	612.6979981	18.29899943	-122.1343416	38.03689802	0.78200001	17.50099945	613.3184815	18.28299946	8/8/2014	52:49.1
1581	BenS01	-122.1343297	38.03690843	0.84899998	17.50099945	612.6539917	18.34999943	-122.1343441	38.03690116	0.86699998	17.50099945	613.3084717	18.36799943	8/8/2014	52:49.0
1582	BenS01	-122.1343314	38.0369105	0.84899998	17.52400017	612.6979981	18.37300014	-122.1343458	38.03690325	0.833	17.52400017	613.2585449	18.35700017	8/8/2014	52:48.9
1583	BenS01	-122.1343331	38.03691259	0.84899998	17.56100082	612.6090088	18.4100008	-122.1343475	38.03690535	0.78200001	17.56100082	613.1845703	18.34300083	8/8/2014	52:48.8
1584	BenS01	-122.1343347	38.03691469	0.79799998	17.55500031	612.6220093	18.35300028	-122.1343492	38.03690746	0.78200001	17.55500031	613.1435547	18.33700031	8/8/2014	52:48.7
1585	BenS01	-122.1343364	38.03691677	0.84899998	17.56100082	612.6939697	18.4100008	-122.1343509	38.03690957	0.74900001	17.56100082	613.0775147	18.31000084	8/8/2014	52:48.6
1586	BenS01	-122.1343381	38.03691887	0.84899998	17.56100082	612.6939697	18.4100008	-122.1343525	38.03691167	0.86699998	17.56100082	613.0484619	18.42800081	8/8/2014	52:48.5
1587	BenS01	-122.1343397	38.03692096	0.84899998	17.57099915	612.6929932	18.41999912	-122.1343542	38.03691376	0.74900001	17.57099915	613.0324707	18.31999916	8/8/2014	52:48.4
1588	BenS01	-122.1343414	38.03692305	0.79799998	17.59300041	612.6680298	18.39100039	-122.1343559	38.03691589	0.86699998	17.59300041	612.9785156	18.4600004	8/8/2014	52:48.3
1589	BenS01	-122.134343	38.03692511	0.84899998	17.53000069	612.7349854	18.37900066	-122.1343575	38.03691794	0.78200001	17.53000069	612.9844971	18.31200069	8/8/2014	52:48.2
1590	BenS01	-122.1343447	38.03692718	0.79799998	17.52400017	612.7130127	18.32200015	-122.1343592	38.03692001	0.78200001	17.52400017	612.956543	18.30600017	8/8/2014	52:48.1
1591	BenS01	-122.1343471	38.03693022	0.84899998	17.49200058	612.7130127	18.34100056	-122.1343616	38.0369231	0.74900001	17.49200058	612.9844971	18.24100059	8/8/2014	52:48.0
1592	BenS01	-122.1343487	38.03693229	0.79799998	17.50099945	612.6890259	18.29899943	-122.1343632	38.03692517	0.833	17.50099945	613.0214844	18.33399945	8/8/2014	52:47.9
1593	BenS01	-122.1343503	38.03693433	0.84899998	17.49200058	612.6640015	18.34100056	-122.1343648	38.03692722	0.91799998	17.49200058	613.00354	18.41000056	8/8/2014	52:47.8
1594	BenS01	-122.1343519	38.03693642	0.79799998	17.48600006	612.6370239	18.28400004	-122.1343665	38.03692931	0.833	17.48600006	613.069458	18.31900007	8/8/2014	52:47.7
1595	BenS01	-122.1343535	38.03693849	0.84899998	17.47599983	612.6430054	18.32499981	-122.1343681	38.0369314	0.833	17.47599983	613.1304932	18.30899984	8/8/2014	52:47.6
1596	BenS01	-122.1343552	38.0369406	0.79799998	17.47599983	612.6430054	18.27399981	-122.1343697	38.03693352	0.63	17.47599983	613.1585693	18.10599983	8/8/2014	52:47.5
1597	BenS01	-122.1343568	38.03694269	0.84899998	17.49200058	612.6199951	18.34100056	-122.1343714	38.03693561	0.86699998	17.49200058	613.1795654	18.35900056	8/8/2014	52:47.4
1598	BenS01	-122.1343585	38.03694479	0.79799998	17.49200058	612.5949707	18.29000056	-122.134373	38.03693775	0.833	17.49200058	613.1925049	18.32500058	8/8/2014	52:47.3
1599	BenS01	-122.1343601	38.0369469	0.84899998	17.47599983	612.5949707	18.32499981	-122.1343746	38.03693986	0.78200001	17.47599983	613.1325684	18.25799984	8/8/2014	52:47.2
1600	BenS01	-122.1343617	38.03694902	0.79799998	17.45999908	612.5889893	18.25799906	-122.1343763	38.036942	0.78200001	17.45999908	613.1044922	18.24199909	8/8/2014	52:47.1
1601	BenS01	-122.1343642	38.03695223	0.84899998	17.45999908	612.5499878	18.30899906	-122.1343788	38.03694521	0.66399997	17.45999908	613.0505371	18.12399906	8/8/2014	52:47.0
1602	BenS01	-122.1343658	38.03695441	0.79799998	17.45999908	612.5689697	18.25799906	-122.1343805	38.0369474	0.71499997	17.45999908	613.0844727	18.17499906	8/8/2014	52:46.9
1603	BenS01	-122.1343675	38.03695658	0.88300002	17.46999931	612.5029907	18.35299933	-122.1343821	38.0369496	0.833	17.46999931	612.99646	18.30299932	8/8/2014	52:46.8
1604	BenS01	-122.1343692	38.03695885	0.84899998	17.47599983	612.5250244	18.32499981	-122.1343839	38.03695186	0.74900001	17.47599983	613.0335693	18.22499985	8/8/2014	52:46.7
1605	BenS01	-122.1343709	38.0369611	0.88300002	17.45999908	612.4359741	18.3429991	-122.1343856	38.03695413	0.86699998	17.45999908	613.0305176	18.32699907	8/8/2014	52:46.6
1606	BenS01	-122.1343727	38.0369634	0.84899998	17.47599983	612.4279785	18.32499981	-122.1343873	38.03695645	0.86699998	17.47599983	613.0534668	18.34299982	8/8/2014	52:46.5
1607	BenS01	-122.1343745	38.03696568	0.88300002	17.50799942	612.3220215	18.39099944	-122.1343891	38.03695875	0.74900001	17.50799942	612.9925537	18.25699943	8/8/2014	52:46.4
1608	BenS01	-122.1343762	38.03696802	0.84899998	17.49200058	612.3439941	18.34100056	-122.1343908	38.03696107	0.95200002	17.49200058	613.036499	18.4440006	8/8/2014	52:46.3
1609	BenS01	-122.1343779	38.0369703	0.88300002	17.50099945	612.2999878	18.38399947	-122.1343926	38.03696337	0.78200001	17.50099945	612.9694824	18.28299946	8/8/2014	52:46.2
1610	BenS01	-122.1343797	38.0369726	0.935	17.50099945	612.3220215	18.43599945	-122.1343944	38.03696567	0.71499997	17.50099945	612.8375244	18.21599942	8/8/2014	52:46.1
1611	BenS01	-122.1343823	38.03697607	0.935	17.47599983	612.3359985	18.41099983	-122.134397	38.03696916	0.86699998	17.47599983	612.857544	18.34299982	8/8/2014	52:46.0
1612	BenS01	-122.1343841	38.03697841	0.88300002	17.46999931	612.3619995	18.35299933	-122.1343987	38.03697149	0.78200001	17.46999931	612.6724854	18.25199932	8/8/2014	52:45.9
1613	BenS01	-122.1343858	38.03698076	0.88300002	17.45400047	612.2509766	18.33700049	-122.1344005	38.03697387	0.91799998	17.45400047	612.6624756	18.37200046	8/8/2014	52:45.8
1614	BenS01	-122.1343876	38.03698315	0.88300002	17.44799995	612.4060059	18.33099997	-122.1344023	38.03697627	0.833	17.44799995	612.6054688	18.28099996	8/8/2014	52:45.7
1615	BenS01	-122.1343894	38.03698556	0.935	17.45999908	612.3330078	18.39499909	-122.1344041	38.03697866	0.833	17.45999908	612.5894775	18.29299909	8/8/2014	52:45.6
1616	BenS01	-122.1343913	38.036988	0.88300002	17.39999962	612.3359985	18.28299963	-122.134406	38.03698112	0.95200002	17.39999962	612.5645752	18.35199964	8/8/2014	52:45.5
1617	BenS01	-122.1343931	38.03699041	0.96899998	17.39100075	612.3140259	18.36000073	-122.1344078	38.03698355	1.00199997	17.39100075	612.5195313	18.39300072	8/8/2014	52:45.4
1618	BenS01	-122.1343949	38.03699285	0.935	17.38500023	612.2700195	18.32000023	-122.1344096	38.03698597	0.74900001	17.38500023	612.4754639	18.13400024	8/8/2014	52:45.3
1619	BenS01	-122.1343967	38.03699526	0.96899998	17.31500053	612.2630005	18.28400052	-122.1344114	38.0369884	0.78200001	17.31500053	612.4694824	18.09700054	8/8/2014	52:45.2
1620	BenS01	-122.1343985	38.03699769	0.935	17.29299927	612.2459717	18.22799927	-122.1344132	38.03699082	0.91799998	17.29299927	612.4744873	18.21099925	8/8/2014	52:45.1
1621	BenS01	-122.1344012	38.0370013	0.96899998	17.29899979	612.2659912	18.26799977	-122.1344159	38.03699443	0.833	17.29899979	612.5004883	18.13199979	8/8/2014	52:45.0
1622	BenS01	-122.134403	38.0370037	0.96899998	17.27700043	612.2659912	18.24600041	-122.1344177	38.03699686	0.78200001	17.27700043	612.5314941	18.05900043	8/8/2014	52:44.9
1623	BenS01	-122.1344048	38.03700615	0.96899998	17.27700043	612.3040161	18.24600041	-122.1344195	38.03699932	0.91799998	17.27700043	612.5095215	18.19500041	8/8/2014	52:44.8
1624	BenS01	-122.1344066	38.03700861	0.96899998	17.26799965	612.3319702	18.23699963	-122.1344213	38.03700178	0.91799998	17.26799965	612.5224609	18.18599963	8/8/2014	52:44.7
1625	BenS01	-122.1344084	38.03701108	1.01999998	17.28300095	612.2869873	18.30300093	-122.1344232	38.03700426	0.74900001	17.28300095	612.5305176	18.03200096	8/8/2014	52:44.6
1626	BenS01	-122.1344103	38.0370136	0.96899998	17.26799965	612.3720093	18.23699963	-122.134425	38.03700675	0.833	17.26799965	612.5495606	18.10099965	8/8/2014	52:44.5
1627	BenS01	-122.1344121	38.03701608	1.01999998	17.25200081	612.2620239	18.27200079	-122.1344269	38.03700925	0.66399997	17.25200081	612.4675293	17.91600078	8/8/2014	52:44.4
1628	BenS01	-122.134414	38.03701855	1.01999998	17.25200081	612.2999878	18.27200079	-122.1344287	38.03701173	0.74900001	17.25200081	612.5715332	18.00100082	8/8/2014	52:44.3
1629	BenS01	-122.1344158	38.03702103	1.05499995	17.22299957	612.1950073	18.27799952	-122.1344305	38.0370142	0.91799998	17.22299957	612.5335693	18.14099956	8/8/2014	52:44.2
1630	BenS01	-122.1344176	38.03702351	1.01999998	17.20800018	612.2160034	18.22800016	-122.1344324	38.03701668	1.03600001	17.20800018	612.482544	18.2440002	8/8/2014	52:44.1
1631	BenS01	-122.1344204	38.03702719	1.05499995	17.20800018	612.1030273	18.26300013	-122.1344351	38.03702036	1.00199997	17.20800018	612.5455322	18.21000016	8/8/2014	52:44.0
1632	BenS01	-122.1344222	38.03702967	1.01999998	17.1439991	612.2069702	18.16399908	-122.1344369	38.03702286	1.08700001	17.1439991	612.529541	18.23099911	8/8/2014	52:43.9
1633	BenS01	-122.134424	38.03703216	1.05499995	17.12899971	612.1030273	18.18399966	-122.1344388	38.03702534	1.00199997	17.12899971	612.4355469	18.13099968	8/8/2014	52:43.8
1634	BenS01	-122.1344259	38.03703468	1.05499995	17.12899971	612.1680298	18.18399966	-122.1344406	38.03702785	1.03600001	17.12899971	612.4625244	18.16499972	8/8/2014	52:43.7
1635	BenS01	-122.1344278	38.03703719	1.10599995	17.10000038	612.0700073	18.20600033	-122.1344425	38.03703036	1.03600001	17.10000038	612.3864746	18.13600039	8/8/2014	52:43.6
1636	BenS01	-122.1344296	38.03703974	1.05499995	17.12199974	612.0549927	18.17699969	-122.1344444	38.03703293	1.08700001	17.12199974	612.3864746	18.20899975	8/8/2014	52:43.5
1637	BenS01	-122.1344315	38.03704229	1.10599995	17.0529995	611.9660034	18.15899944	-122.1344463	38.03703546	1.08700001	17.0529995	612.3265381	18.13999951	8/8/2014	52:43.4
1638	BenS01	-122.1344334	38.03704482	1.10599995	17.03100014	611.9379883	18.13700008	-122.1344481	38.03703801	1.12100005	17.03100014	612.2984619	18.15200019	8/8/2014	52:43.3
1639	BenS01	-122.1344353	38.03704737	1.10599995	17.02099991	612.0089722	18.12699986	-122.13445	38.03704054	0.833	17.02099991	612.3704834	17.85399991	8/8/2014	52:43.2
1640	BenS01	-122.1344371	38.0370499	1.05499995	17.03700066	611.9180298	18.0920006	-122.1344519	38.03704309	1.15499997	17.03700066	612.3165283	18.19200063	8/8/2014	52:43.1
1641	BenS01	-122.1344399	38.03705367	1.13999999	17.02099991	611.9119873	18.16099989	-122.1344547	38.03704684	1.03600001	17.02099991	612.2724609	18.05699992	8/8/2014	52:43.0
1642	BenS01	-122.1344418	38.0370562	1.13999999	17.01499939	611.8070068	18.15499938	-122.1344566	38.03704937	1.15499997	17.01499939	612.338501	18.16999936	8/8/2014	52:42.9
1643	BenS01	-122.1344437	38.03705877	1.13999999	17.03100014	611.9180298	18.17100012	-122.1344584	38.03705196	1.12100005	17.03100014	612.2344971	18.15200019	8/8/2014	52:42.8
1644	BenS01	-122.1344456	38.03706135	1.13999999	17.03700066	611.7780151	18.17700064	-122.1344603	38.03705452	1.03600001	17.03700066	612.1385498	18.07300067	8/8/2014	52:42.7
1645	BenS01	-122.1344475	38.03706393	1.17400002	17.03700066	611.8709717	18.21100068	-122.1344622	38.03705712	1.12100005	17.03700066	612.1505127	18.15800071	8/8/2014	52:42.6
1646	BenS01	-122.1344494	38.03706655	1.13999999	17.03700066	611.8200073	18.17700064	-122.1344642	38.03705974	1.00199997	17.03700066	612.1435547	18.03900063	8/8/2014	52:42.5
1647	BenS01	-122.1344514	38.03706917	1.17400002	17.0529995	611.8709717	18.22699952	-122.1344661	38.03706236	0.86699998	17.0529995	612.0925293	17.91999948	8/8/2014	52:42.4
1648	BenS01	-122.1344533	38.03707179	1.13999999	16.99900055	611.8239746	18.13900054	-122.1344681	38.03706496	0.95200002	16.99900055	612.0085449	17.95100057	8/8/2014	52:42.3
1649	BenS01	-122.1344552	38.03707436	1.22599995	17.02099991	611.7940064	18.24699986	-122.1344699	38.03706755	0.95200002	17.02099991	611.9995117	17.97299993	8/8/2014	52:42.2
1650	BenS01	-122.1344571	38.03707696	1.17400002	16.95199966	611.7559815	18.12599969	-122.1344719	38.03707013	0.833	16.95199966	612.0064697	17.78499967	8/8/2014	52:42.1
1651	BenS01	-122.13446	38.03708082	1.17400002	16.96100044	611.8380127	18.13500047	-122.1344747	38.03707401	1.08700001	16.96100044	611.9995117	18.04800045	8/8/2014	52:42.0
1652	BenS01	-122.1344619	38.0370834	1.17400002	16.93600082	611.7340088	18.11000085	-122.1344766	38.03707658	1.00199997	16.93600082	611.9844971	17.9380008	8/8/2014	52:41.9
1653	BenS01	-122.1344638	38.03708599	1.22599995	16.93600082	611.8209839	18.16200078	-122.1344785	38.03707918	1.08700001	16.93600082	611.9455566	18.02300084	8/8/2014	52:41.8
1654	BenS01	-122.1344657	38.03708861	1.22599995	16.89800072	611.8120117	18.12400067	-122.1344805	38.0370818	1.12100005	16.89800072	611.9074707	18.01900077	8/8/2014	52:41.7
1655	BenS01	-122.1344677	38.03709124	1.22599995	16.8920002	611.8850098	18.11800015	-122.1344824	38.03708442	1.20500004	16.8920002	611.8415527	18.09700024	8/8/2014	52:41.6
1656	BenS01	-122.1344696	38.0370939	1.22599995	16.8920002	611.7680054	18.11800015	-122.1344844	38.03708705	0.86699998	16.8920002	611.8695068	17.75900018	8/8/2014	52:41.5
1657	BenS01	-122.1344716	38.03709653	1.22599995	16.86599922	611.9069824	18.09199917	-122.1344863	38.03708969	0.95200002	16.86599922	611.7974854	17.81799924	8/8/2014	52:41.4
1658	BenS01	-122.1344735	38.03709915	1.22599995	16.90699959	611.861023	18.13299954	-122.1344883	38.03709233	1.03600001	16.90699959	611.8234863	17.9429996	8/8/2014	52:41.3
1659	BenS01	-122.1344755	38.03710177	1.22599995	16.89800072	611.8519898	18.12400067	-122.1344902	38.03709493	1.03600001	16.89800072	611.7265625	17.93400073	8/8/2014	52:41.2
1660	BenS01	-122.1344774	38.03710438	1.22599995	16.92000008	611.8140259	18.14600003	-122.1344921	38.03709753	0.833	16.92000008	611.8375244	17.75300008	8/8/2014	52:41.1
1661	BenS01	-122.1344803	38.03710822	1.31099999	16.92000008	611.8519898	18.23100007	-122.134495	38.03710139	1.12100005	16.92000008	611.8284912	18.04100013	8/8/2014	52:41.0
1662	BenS01	-122.1344822	38.03711082	1.25999999	16.92900085	611.8359985	18.18900084	-122.1344969	38.03710397	1.15499997	16.92900085	611.8365479	18.08400083	8/8/2014	52:40.9
1663	BenS01	-122.1344841	38.0371134	1.31099999	16.91399956	611.8989868	18.22499955	-122.1344989	38.03710656	1.12100005	16.91399956	611.9284668	18.03499961	8/8/2014	52:40.8
1664	BenS01	-122.1344861	38.03711604	1.25999999	16.93600082	611.8709717	18.19600081	-122.1345008	38.0371092	1.08700001	16.93600082	611.9064941	18.02300084	8/8/2014	52:40.7
1665	BenS01	-122.134488	38.03711866	1.25999999	16.88199997	611.8770142	18.14199996	-122.1345028	38.03711181	1.15499997	16.88199997	611.9655762	18.03699994	8/8/2014	52:40.6
1666	BenS01	-122.13449	38.0371213	1.25999999	16.8220005	611.9210205	18.08200049	-122.1345047	38.03711445	1.00199997	16.8220005	611.9945068	17.82400048	8/8/2014	52:40.5
1667	BenS01	-122.1344919	38.03712392	1.31099999	16.83799934	611.9799805	18.14899933	-122.1345067	38.03711707	1.23899996	16.83799934	611.9644775	18.07699931	8/8/2014	52:40.4
1668	BenS01	-122.1344939	38.03712654	1.25999999	16.73699951	611.9609985	17.9969995	-122.1345086	38.03711971	1.23899996	16.73699951	611.9835205	17.97599947	8/8/2014	52:40.3
1669	BenS01	-122.1344958	38.03712912	1.31099999	16.75300026	611.9390259	18.06400025	-122.1345105	38.03712228	1.20500004	16.75300026	612.0345459	17.9580003	8/8/2014	52:40.2
1670	BenS01	-122.1344977	38.0371317	1.25999999	16.77499962	611.9550171	18.03499961	-122.1345124	38.03712486	1.03600001	16.77499962	612.0285645	17.81099963	8/8/2014	52:40.1
1671	BenS01	-122.1345005	38.03713551	1.31099999	16.79000092	611.9609985	18.10100091	-122.1345152	38.03712866	1.20500004	16.79000092	612.0345459	17.99500096	8/8/2014	52:40.0
1672	BenS01	-122.1345024	38.03713806	1.31099999	16.72699928	612.0040283	18.03799927	-122.1345171	38.03713121	1.20500004	16.72699928	612.0645752	17.93199933	8/8/2014	52:39.9
1673	BenS01	-122.1345043	38.03714061	1.31099999	16.75900078	612.0390015	18.07000077	-122.134519	38.03713376	1.12100005	16.75900078	612.0744629	17.88000083	8/8/2014	52:39.8
1674	BenS01	-122.1345062	38.03714316	1.31099999	16.66699982	612.0239868	17.97799981	-122.1345209	38.03713633	1.00199997	16.66699982	612.0905762	17.66899979	8/8/2014	52:39.7
1675	BenS01	-122.1345081	38.03714574	1.31099999	16.71500015	612.0679932	18.02600014	-122.1345228	38.03713889	1.03600001	16.71500015	612.0905762	17.75100017	8/8/2014	52:39.6
1676	BenS01	-122.13451	38.03714831	1.31099999	16.81299973	612.0380249	18.12399971	-122.1345248	38.03714144	1.03600001	16.81299973	612.0894775	17.84899974	8/8/2014	52:39.5
1677	BenS01	-122.1345119	38.03715087	1.31099999	16.76799965	612.1300049	18.07899964	-122.1345266	38.03714401	1.15499997	16.76799965	612.0705566	17.92299962	8/8/2014	52:39.4
1678	BenS01	-122.1345138	38.0371534	1.31099999	16.76799965	612.1300049	18.07899964	-122.1345285	38.03714656	1.12100005	16.76799965	612.0865479	17.8889997	8/8/2014	52:39.3
1679	BenS01	-122.1345157	38.03715593	1.31099999	16.75900078	612.1459961	18.07000077	-122.1345304	38.03714909	1.28999996	16.75900078	612.0865479	18.04900074	8/8/2014	52:39.2
1680	BenS01	-122.1345176	38.03715845	1.31099999	16.73699951	612.2189941	18.0479995	-122.1345323	38.03715159	1.03600001	16.73699951	612.1085205	17.77299953	8/8/2014	52:39.1
1681	BenS01	-122.1345203	38.03716216	1.31099999	16.77499962	612.2189941	18.08599961	-122.1345351	38.0371553	1.12100005	16.77499962	612.0925293	17.89599967	8/8/2014	52:39.0
1682	BenS01	-122.1345222	38.03716464	1.25999999	16.70499992	612.1920166	17.96499991	-122.1345369	38.03715778	1.20500004	16.70499992	612.1264648	17.90999997	8/8/2014	52:38.9
1683	BenS01	-122.134524	38.0371671	1.31099999	16.74300003	612.2810059	18.05400002	-122.1345387	38.03716024	1.15499997	16.74300003	612.1555176	17.898	8/8/2014	52:38.8
1684	BenS01	-122.1345259	38.0371696	1.31099999	16.68899918	612.2299805	17.99999917	-122.1345406	38.03716274	1.08700001	16.68899918	612.1485596	17.77599919	8/8/2014	52:38.7
1685	BenS01	-122.1345277	38.03717209	1.31099999	16.65099907	612.2589722	17.96199906	-122.1345424	38.03716523	1.15499997	16.65099907	612.1705322	17.80599904	8/8/2014	52:38.6
1686	BenS01	-122.1345296	38.03717459	1.31099999	16.66699982	612.2550049	17.97799981	-122.1345443	38.03716773	0.95200002	16.66699982	612.1895752	17.61899984	8/8/2014	52:38.5
1687	BenS01	-122.1345315	38.03717709	1.31099999	16.67399979	612.3209839	17.98499978	-122.1345462	38.03717022	1.28999996	16.67399979	612.239502	17.96399975	8/8/2014	52:38.4
1688	BenS01	-122.1345333	38.03717956	1.31099999	16.6989994	612.3369751	18.00999939	-122.134548	38.0371727	1.23899996	16.6989994	612.2254639	17.93799937	8/8/2014	52:38.3
1689	BenS01	-122.1345351	38.03718202	1.31099999	16.64500046	612.3870239	17.95600045	-122.1345499	38.03717518	1.23899996	16.64500046	612.2995606	17.88400042	8/8/2014	52:38.2
1690	BenS01	-122.134537	38.03718448	1.31099999	16.62899971	612.40802	17.9399997	-122.1345517	38.03717762	1.20500004	16.62899971	612.3494873	17.83399975	8/8/2014	52:38.1
1691	BenS01	-122.1345397	38.03718813	1.31099999	16.63599968	612.4279785	17.94699967	-122.1345544	38.03718127	1.15499997	16.63599968	612.3685303	17.79099965	8/8/2014	52:38.0
1692	BenS01	-122.1345415	38.03719057	1.31099999	16.62899971	612.4940186	17.9399997	-122.1345562	38.03718373	1.15499997	16.62899971	612.3845215	17.78399968	8/8/2014	52:37.9
1693	BenS01	-122.1345433	38.03719303	1.31099999	16.62899971	612.5380249	17.9399997	-122.1345581	38.03718617	1.03600001	16.62899971	612.3964844	17.66499972	8/8/2014	52:37.8
1694	BenS01	-122.1345452	38.03719549	1.31099999	16.62000084	612.5319824	17.93100083	-122.1345599	38.03718865	1.23899996	16.62000084	612.4345703	17.8590008	8/8/2014	52:37.7
1695	BenS01	-122.134547	38.03719799	1.31099999	16.65800095	612.5809937	17.96900094	-122.1345617	38.03719113	1.12100005	16.65800095	612.4274902	17.779001	8/8/2014	52:37.6
1696	BenS01	-122.1345489	38.03720048	1.31099999	16.63599968	612.5789795	17.94699967	-122.1345636	38.03719362	1.08700001	16.63599968	612.4754639	17.72299969	8/8/2014	52:37.5
1697	BenS01	-122.1345507	38.03720296	1.34500003	16.5909996	612.6240234	17.93599963	-122.1345655	38.03719612	1.03600001	16.5909996	612.4754639	17.62699962	8/8/2014	52:37.4
1698	BenS01	-122.1345526	38.03720548	1.31099999	16.49699974	612.6010132	17.80799973	-122.1345673	38.03719861	1.20500004	16.49699974	612.4754639	17.70199978	8/8/2014	52:37.3
1699	BenS01	-122.1345545	38.03720795	1.31099999	16.54400063	612.6879883	17.85500062	-122.1345692	38.03720109	1.28999996	16.54400063	612.555542	17.83400059	8/8/2014	52:37.2
1700	BenS01	-122.1345563	38.03721043	1.31099999	16.45899963	612.7520142	17.76999962	-122.134571	38.03720355	1.08700001	16.45899963	612.6705322	17.54599965	8/8/2014	52:37.1
1701	BenS01	-122.1345591	38.03721415	1.31099999	16.45899963	612.7960205	17.76999962	-122.1345738	38.03720727	1.08700001	16.45899963	612.6555176	17.54599965	8/8/2014	52:37.0
1702	BenS01	-122.1345609	38.03721663	1.31099999	16.45199966	612.8410034	17.76299965	-122.1345756	38.03720975	1.08700001	16.45199966	612.6925049	17.53899968	8/8/2014	52:36.9
1703	BenS01	-122.1345628	38.03721912	1.31099999	16.42700005	612.8189697	17.73800004	-122.1345775	38.03721226	1.03600001	16.42700005	612.6865234	17.46300006	8/8/2014	52:36.8
1704	BenS01	-122.1345647	38.03722167	1.31099999	16.45199966	612.9500122	17.76299965	-122.1345794	38.03721479	1.15499997	16.45199966	612.7585449	17.60699964	8/8/2014	52:36.7
1705	BenS01	-122.1345666	38.03722422	1.31099999	16.45199966	612.8590088	17.76299965	-122.1345813	38.03721732	1.20500004	16.45199966	612.7554932	17.65699971	8/8/2014	52:36.6
1706	BenS01	-122.1345685	38.03722679	1.31099999	16.43700027	612.9910278	17.74800026	-122.1345832	38.03721989	1.03600001	16.43700027	612.8435059	17.47300029	8/8/2014	52:36.5
1707	BenS01	-122.1345704	38.03722934	1.31099999	16.42099953	612.9689941	17.73199952	-122.1345851	38.03722244	1.03600001	16.42099953	612.8654785	17.45699954	8/8/2014	52:36.4
1708	BenS01	-122.1345723	38.03723188	1.31099999	16.42700005	613.0360107	17.73800004	-122.134587	38.03722499	1.12100005	16.42700005	612.8814697	17.5480001	8/8/2014	52:36.3
1709	BenS01	-122.1345742	38.03723442	1.31099999	16.37299919	613.0570068	17.68399918	-122.1345889	38.03722752	1.20500004	16.37299919	612.8935547	17.57799923	8/8/2014	52:36.2
1710	BenS01	-122.1345761	38.03723693	1.31099999	16.37299919	613.0980225	17.68399918	-122.1345908	38.03723001	1.23899996	16.37299919	612.9725342	17.61199915	8/8/2014	52:36.1
1711	BenS01	-122.1345789	38.03724066	1.31099999	16.42099953	613.1199951	17.73199952	-122.1345936	38.03723375	1.20500004	16.42099953	613.0104981	17.62599957	8/8/2014	52:36.0
1712	BenS01	-122.1345808	38.03724314	1.31099999	16.30400085	613.1199951	17.61500084	-122.1345955	38.03723624	1.12100005	16.30400085	613.0605469	17.42500091	8/8/2014	52:35.9
1713	BenS01	-122.1345827	38.03724566	1.31099999	16.28800011	613.2520142	17.5990001	-122.1345974	38.03723872	1.08700001	16.28800011	613.1264648	17.37500012	8/8/2014	52:35.8
1714	BenS01	-122.1345846	38.03724817	1.31099999	16.24399948	613.2490234	17.55499947	-122.1345993	38.03724124	1.08700001	16.24399948	613.1834717	17.33099949	8/8/2014	52:35.7
1715	BenS01	-122.1345865	38.03725067	1.34500003	16.27199936	613.3649902	17.61699939	-122.1346011	38.03724373	1.15499997	16.27199936	613.1955566	17.42699933	8/8/2014	52:35.6
1716	BenS01	-122.1345884	38.0372532	1.31099999	16.21800041	613.3150024	17.5290004	-122.1346031	38.03724626	1.03600001	16.21800041	613.220459	17.25400043	8/8/2014	52:35.5
1717	BenS01	-122.1345903	38.03725573	1.31099999	16.20299911	613.4479981	17.5139991	-122.1346049	38.03724879	1.08700001	16.20299911	613.2845459	17.28999913	8/8/2014	52:35.4
1718	BenS01	-122.1345922	38.03725826	1.25999999	16.15800095	613.4470215	17.41800094	-122.1346069	38.03725131	1.08700001	16.15800095	613.3365479	17.24500096	8/8/2014	52:35.3
1719	BenS01	-122.1345941	38.03726074	1.31099999	16.17399979	613.4439697	17.48499978	-122.1346087	38.03725379	1.23899996	16.17399979	613.3845215	17.41299975	8/8/2014	52:35.2
1720	BenS01	-122.134596	38.03726322	1.31099999	16.14900017	613.5830078	17.46000016	-122.1346106	38.03725626	1.15499997	16.14900017	613.444458	17.30400014	8/8/2014	52:35.1
1721	BenS01	-122.1345988	38.03726692	1.34500003	16.18099976	613.5100098	17.52599978	-122.1346134	38.03725995	0.95200002	16.18099976	613.4945068	17.13299978	8/8/2014	52:35.0
1722	BenS01	-122.1346007	38.03726939	1.31099999	16.07299995	613.5759888	17.38399994	-122.1346153	38.03726242	1.15499997	16.07299995	613.5175781	17.22799993	8/8/2014	52:34.9
1723	BenS01	-122.1346025	38.03727187	1.34500003	16.07299995	613.6420288	17.41799998	-122.1346172	38.0372649	1.324	16.07299995	613.5605469	17.39699996	8/8/2014	52:34.8
1724	BenS01	-122.1346044	38.03727439	1.31099999	16.0890007	613.6229858	17.40000069	-122.1346191	38.03726742	1.15499997	16.0890007	613.5794678	17.24400067	8/8/2014	52:34.7
1725	BenS01	-122.1346064	38.0372769	1.34500003	16.0510006	613.7490234	17.39600062	-122.134621	38.03726991	1.00199997	16.0510006	613.6175537	17.05300057	8/8/2014	52:34.6
1726	BenS01	-122.1346083	38.03727945	1.31099999	15.99699974	613.6829834	17.30799973	-122.1346229	38.03727244	1.12100005	15.99699974	613.6674805	17.11799979	8/8/2014	52:34.5
1727	BenS01	-122.1346102	38.03728196	1.34500003	15.98799992	613.8150024	17.33299994	-122.1346248	38.03727498	1.08700001	15.98799992	613.6884766	17.07499993	8/8/2014	52:34.4
1728	BenS01	-122.1346122	38.03728448	1.34500003	15.97200012	613.8400269	17.31700015	-122.1346268	38.03727749	1.03600001	15.97200012	613.7084961	17.00800014	8/8/2014	52:34.3
1729	BenS01	-122.1346141	38.03728701	1.34500003	15.93999958	613.8339844	17.28499961	-122.1346287	38.03728	1.28999996	15.93999958	613.7365723	17.22999954	8/8/2014	52:34.2
1730	BenS01	-122.134616	38.0372895	1.34500003	15.90200043	613.9279785	17.24700046	-122.1346306	38.0372825	1.324	15.90200043	613.7965088	17.22600043	8/8/2014	52:34.1
1731	BenS01	-122.1346188	38.03729324	1.39699996	15.88000011	613.9219971	17.27700007	-122.1346335	38.03728622	1.324	15.88000011	613.8115234	17.20400012	8/8/2014	52:34.0
1732	BenS01	-122.1346208	38.03729577	1.34500003	15.88000011	613.9869995	17.22500014	-122.1346354	38.03728875	1.375	15.88000011	613.8554688	17.25500011	8/8/2014	52:33.9
1733	BenS01	-122.1346227	38.03729828	1.34500003	15.88700008	613.9689941	17.23200011	-122.1346373	38.03729128	1.20500004	15.88700008	613.8845215	17.09200013	8/8/2014	52:33.8
1734	BenS01	-122.1346247	38.03730085	1.34500003	15.82699966	614.0949707	17.17199969	-122.1346393	38.03729383	1.20500004	15.82699966	613.9475098	17.03199971	8/8/2014	52:33.7
1735	BenS01	-122.1346267	38.03730342	1.34500003	15.83300018	614.0729981	17.17800021	-122.1346413	38.0372964	1.15499997	15.83300018	613.9915772	16.98800015	8/8/2014	52:33.6
1736	BenS01	-122.1346287	38.03730602	1.31099999	15.79500008	614.1660156	17.10600007	-122.1346433	38.03729898	1.23899996	15.79500008	614.0565186	17.03400004	8/8/2014	52:33.5
1737	BenS01	-122.1346307	38.03730859	1.39699996	15.77299976	614.1569824	17.16999972	-122.1346453	38.03730155	1.28999996	15.77299976	614.1204834	17.06299973	8/8/2014	52:33.4
1738	BenS01	-122.1346327	38.03731117	1.34500003	15.81099987	614.2080078	17.1559999	-122.1346473	38.03730413	1.00199997	15.81099987	614.1264648	16.81299984	8/8/2014	52:33.3
1739	BenS01	-122.1346347	38.03731374	1.34500003	15.76299953	614.2459717	17.10799956	-122.1346492	38.0373067	1.40900004	15.76299953	614.1865234	17.17199957	8/8/2014	52:33.2
1740	BenS01	-122.1346366	38.03731629	1.34500003	15.78899956	614.2739868	17.13399959	-122.1346512	38.03730923	1.324	15.78899956	614.2084961	17.11299956	8/8/2014	52:33.1
1741	BenS01	-122.1346396	38.03732008	1.39699996	15.76299953	614.3779907	17.15999949	-122.1346541	38.03731302	1.324	15.76299953	614.3095703	17.08699954	8/8/2014	52:33.0
1742	BenS01	-122.1346415	38.03732264	1.34500003	15.76299953	614.4479981	17.10799956	-122.1346561	38.03731559	1.23899996	15.76299953	614.338501	17.0019995	8/8/2014	52:32.9
1743	BenS01	-122.1346435	38.03732519	1.39699996	15.74800014	614.4630127	17.1450001	-122.1346581	38.03731812	1.375	15.74800014	614.4255371	17.12300014	8/8/2014	52:32.8
1744	BenS01	-122.1346455	38.03732778	1.34500003	15.75699997	614.5579834	17.102	-122.1346601	38.0373207	1.23899996	15.75699997	614.4544678	16.99599993	8/8/2014	52:32.7
1745	BenS01	-122.1346475	38.03733038	1.34500003	15.77299976	614.4910278	17.11799979	-122.1346621	38.03732329	1.12100005	15.77299976	614.4484863	16.89399981	8/8/2014	52:32.6
1746	BenS01	-122.1346496	38.03733296	1.34500003	15.74800014	614.6170044	17.09300017	-122.1346641	38.03732587	1.23899996	15.74800014	614.4754639	16.98700011	8/8/2014	52:32.5
1747	BenS01	-122.1346516	38.03733557	1.34500003	15.74800014	614.598999	17.09300017	-122.1346661	38.03732846	1.23899996	15.74800014	614.5775147	16.98700011	8/8/2014	52:32.4
1748	BenS01	-122.1346536	38.03733815	1.34500003	15.74800014	614.6810303	17.09300017	-122.1346681	38.03733104	1.15499997	15.74800014	614.6054688	16.90300012	8/8/2014	52:32.3
1749	BenS01	-122.1346556	38.0373407	1.39699996	15.75699997	614.7529907	17.15399992	-122.1346701	38.03733357	1.324	15.75699997	614.6724854	17.08099997	8/8/2014	52:32.2
1750	BenS01	-122.1346576	38.03734325	1.34500003	15.73499966	614.7960205	17.07999969	-122.1346721	38.03733612	1.375	15.73499966	614.7365723	17.10999966	8/8/2014	52:32.1
1751	BenS01	-122.1346606	38.03734702	1.39699996	15.72599983	614.8759766	17.12299979	-122.1346751	38.03733989	1.20500004	15.72599983	614.7285156	16.93099988	8/8/2014	52:32.0
1752	BenS01	-122.1346626	38.03734955	1.34500003	15.70300007	614.9260254	17.0480001	-122.1346771	38.03734243	1.20500004	15.70300007	614.8005371	16.90800011	8/8/2014	52:31.9
1753	BenS01	-122.1346645	38.03735209	1.34500003	15.69400024	614.992981	17.03900027	-122.1346791	38.03734494	1.40900004	15.69400024	614.838501	17.10300028	8/8/2014	52:31.8
1754	BenS01	-122.1346666	38.03735462	1.34500003	15.67199993	615.059021	17.01699996	-122.134681	38.03734747	1.375	15.67199993	614.904541	17.04699993	8/8/2014	52:31.7
1755	BenS01	-122.1346686	38.03735717	1.34500003	15.66499996	615.1229858	17.00999999	-122.134683	38.03735002	1.20500004	15.66499996	614.9534912	16.87	8/8/2014	52:31.6
1756	BenS01	-122.1346706	38.03735972	1.34500003	15.67800045	615.1820068	17.02300048	-122.1346851	38.03735255	1.375	15.67800045	615.0114746	17.05300045	8/8/2014	52:31.5
1757	BenS01	-122.1346726	38.03736227	1.34500003	15.64000034	615.276001	16.98500037	-122.134687	38.0373551	1.28999996	15.64000034	615.0844727	16.93000031	8/8/2014	52:31.4
1758	BenS01	-122.1346746	38.03736478	1.34500003	15.61800003	615.3870239	16.96300006	-122.1346891	38.03735762	1.324	15.61800003	615.232544	16.94200003	8/8/2014	52:31.3
1759	BenS01	-122.1346765	38.03736728	1.39699996	15.60200024	615.3400269	16.99900019	-122.134691	38.0373601	1.324	15.60200024	615.2084961	16.92600024	8/8/2014	52:31.2
1760	BenS01	-122.1346785	38.03736977	1.34500003	15.61800003	615.492981	16.96300006	-122.134693	38.03736259	1.08700001	15.61800003	615.3175049	16.70500004	8/8/2014	52:31.1
1761	BenS01	-122.1346814	38.03737344	1.34500003	15.61800003	615.492981	16.96300006	-122.1346959	38.03736626	1.28999996	15.61800003	615.345459	16.90799999	8/8/2014	52:31.0
1762	BenS01	-122.1346834	38.03737588	1.34500003	15.59599972	615.5819702	16.94099975	-122.1346978	38.0373687	1.40900004	15.59599972	615.4055176	17.00499976	8/8/2014	52:30.9
1763	BenS01	-122.1346853	38.03737833	1.34500003	15.5710001	615.6040039	16.91600013	-122.1346998	38.03737114	1.375	15.5710001	615.4785156	16.9460001	8/8/2014	52:30.8
1764	BenS01	-122.1346872	38.03738079	1.34500003	15.53299999	615.6690064	16.87800002	-122.1347017	38.03737359	1.28999996	15.53299999	615.4925537	16.82299995	8/8/2014	52:30.7
1765	BenS01	-122.1346892	38.03738325	1.34500003	15.49499989	615.710022	16.83999991	-122.1347037	38.03737605	1.03600001	15.49499989	615.5844727	16.5309999	8/8/2014	52:30.6
1766	BenS01	-122.1346912	38.03738571	1.34500003	15.5010004	615.7550049	16.84600043	-122.1347056	38.03737849	1.324	15.5010004	615.6665039	16.82500041	8/8/2014	52:30.5
1767	BenS01	-122.1346931	38.03738814	1.34500003	15.44099998	615.8430176	16.78600001	-122.1347076	38.03738094	1.375	15.44099998	615.7175293	16.81599998	8/8/2014	52:30.4
1768	BenS01	-122.1346951	38.03739058	1.34500003	15.44099998	615.8430176	16.78600001	-122.1347095	38.03738336	1.375	15.44099998	615.7554932	16.81599998	8/8/2014	52:30.3
1769	BenS01	-122.134697	38.03739299	1.34500003	15.41600037	615.90802	16.76100039	-122.1347114	38.03738575	1.28999996	15.41600037	615.7824707	16.70600033	8/8/2014	52:30.2
1770	BenS01	-122.1346989	38.03739538	1.34500003	15.38700008	615.9050293	16.73200011	-122.1347133	38.03738814	1.324	15.38700008	615.845459	16.71100008	8/8/2014	52:30.1
1771	BenS01	-122.1347017	38.03739892	1.34599996	15.37199974	615.927002	16.7179997	-122.1347162	38.03739168	1.08800006	15.37199974	615.8615723	16.4599998	8/8/2014	52:30.0
1772	BenS01	-122.1347036	38.03740127	1.34599996	15.37199974	615.9719849	16.7179997	-122.134718	38.03739404	1.20599997	15.37199974	615.956543	16.57799971	8/8/2014	52:29.9
1773	BenS01	-122.1347055	38.03740363	1.398	15.37199974	615.9710083	16.76999974	-122.1347199	38.03739638	1.40999997	15.37199974	615.9014893	16.78199971	8/8/2014	52:29.8
1774	BenS01	-122.1347074	38.037406	1.34599996	15.33399963	615.9899902	16.67999959	-122.1347218	38.03739877	1.29100001	15.33399963	615.9465332	16.62499964	8/8/2014	52:29.7
1775	BenS01	-122.1347093	38.03740837	1.398	15.38700008	616.0339966	16.78500009	-122.1347237	38.03740112	1.32500005	15.38700008	615.99646	16.71200013	8/8/2014	52:29.6
1776	BenS01	-122.1347112	38.03741075	1.398	15.35599995	616.1060181	16.75399995	-122.1347256	38.0374035	1.20599997	15.35599995	616.0025635	16.56199992	8/8/2014	52:29.5
1777	BenS01	-122.1347131	38.03741312	1.398	15.36200047	616.0780029	16.76000047	-122.1347275	38.03740587	1.44299996	15.36200047	616.0125732	16.80500042	8/8/2014	52:29.4
1778	BenS01	-122.134715	38.03741551	1.34599996	15.39400005	616.1660156	16.74000001	-122.1347295	38.03740826	1.24000001	15.39400005	616.0245361	16.63400006	8/8/2014	52:29.3
1779	BenS01	-122.1347169	38.03741785	1.398	15.36200047	616.1630249	16.76000047	-122.1347314	38.0374106	1.15600002	15.36200047	616.0305176	16.51800048	8/8/2014	52:29.2
1780	BenS01	-122.1347188	38.0374202	1.398	15.34000015	616.1630249	16.73800015	-122.1347332	38.03741293	1.37600005	15.34000015	616.036499	16.7160002	8/8/2014	52:29.1
1781	BenS01	-122.1347216	38.03742369	1.43200004	15.28600025	616.2069702	16.71800029	-122.134736	38.03741644	1.32500005	15.28600025	616.0875244	16.6110003	8/8/2014	52:29.0
1782	BenS01	-122.1347235	38.03742605	1.398	15.30799961	616.1680298	16.70599961	-122.134738	38.03741879	1.40999997	15.30799961	616.1025391	16.71799958	8/8/2014	52:28.9
1783	BenS01	-122.1347254	38.03742842	1.398	15.19499969	616.2249756	16.5929997	-122.1347398	38.03742115	1.29100001	15.19499969	616.1655273	16.4859997	8/8/2014	52:28.8
1784	BenS01	-122.1347274	38.03743079	1.398	15.20699978	616.2249756	16.60499978	-122.1347418	38.03742354	1.24000001	15.20699978	616.1655273	16.44699979	8/8/2014	52:28.7
1785	BenS01	-122.1347293	38.03743318	1.43200004	15.19499969	616.2689819	16.62699974	-122.1347437	38.03742593	1.32500005	15.19499969	616.2315674	16.51999974	8/8/2014	52:28.6
1786	BenS01	-122.1347312	38.03743561	1.398	15.07800007	616.2910156	16.47600007	-122.1347456	38.03742836	1.24000001	15.07800007	616.3265381	16.31800008	8/8/2014	52:28.5
1787	BenS01	-122.1347332	38.03743802	1.398	15.04599953	616.289978	16.44399953	-122.1347476	38.03743077	1.37600005	15.04599953	616.2755127	16.42199957	8/8/2014	52:28.4
1788	BenS01	-122.1347351	38.03744043	1.398	15.02999973	616.2490234	16.42799973	-122.1347495	38.03743317	1.37600005	15.02999973	616.3105469	16.40599978	8/8/2014	52:28.3
1789	BenS01	-122.134737	38.03744282	1.398	14.97700024	616.2869873	16.37500024	-122.1347514	38.03743556	1.29100001	14.97700024	616.2845459	16.26800025	8/8/2014	52:28.2
1790	BenS01	-122.134739	38.03744521	1.398	14.97700024	616.2650147	16.37500024	-122.1347534	38.03743795	1.20599997	14.97700024	616.3165283	16.18300021	8/8/2014	52:28.1
1791	BenS01	-122.1347418	38.03744877	1.46599996	14.91699982	616.309021	16.38299978	-122.1347562	38.03744151	1.37600005	14.91699982	616.3325195	16.29299986	8/8/2014	52:28.0
1792	BenS01	-122.1347438	38.03745119	1.398	14.87899971	616.2919922	16.27699971	-122.1347582	38.03744394	1.44299996	14.87899971	616.3215332	16.32199967	8/8/2014	52:27.9
1793	BenS01	-122.1347457	38.0374536	1.43200004	14.86900043	616.2839966	16.30100048	-122.1347601	38.03744635	1.20599997	14.86900043	616.3134766	16.07500041	8/8/2014	52:27.8
1794	BenS01	-122.1347477	38.03745604	1.43200004	14.84700012	616.2839966	16.27900016	-122.1347621	38.03744877	1.20599997	14.84700012	616.3134766	16.05300009	8/8/2014	52:27.7
1795	BenS01	-122.1347497	38.03745849	1.46599996	14.82199955	616.3060303	16.28799951	-122.1347641	38.03745122	1.24000001	14.82199955	616.3355713	16.06199956	8/8/2014	52:27.6
1796	BenS01	-122.1347517	38.03746097	1.43200004	14.80000019	616.2600098	16.23200023	-122.1347661	38.0374537	1.32500005	14.80000019	616.2895508	16.12500024	8/8/2014	52:27.5
1797	BenS01	-122.1347537	38.03746345	1.43200004	14.7840004	616.2420044	16.21600044	-122.1347681	38.03745616	1.44299996	14.7840004	616.2874756	16.22700036	8/8/2014	52:27.4
1798	BenS01	-122.1347556	38.03746591	1.43200004	14.76200008	616.2579956	16.19400012	-122.13477	38.03745862	1.40999997	14.76200008	616.2814941	16.17200005	8/8/2014	52:27.3
1799	BenS01	-122.1347576	38.03746833	1.46599996	14.76200008	616.2139893	16.22800004	-122.134772	38.03746105	1.40999997	14.76200008	616.2714844	16.17200005	8/8/2014	52:27.2
1800	BenS01	-122.1347596	38.03747078	1.43200004	14.76799965	616.236023	16.19999969	-122.134774	38.03746349	1.24000001	14.76799965	616.2585449	16.00799966	8/8/2014	52:27.1
1801	BenS01	-122.1347625	38.03747439	1.43200004	14.80900002	616.2130127	16.24100006	-122.1347769	38.0374671	1.37600005	14.80900002	616.1755371	16.18500006	8/8/2014	52:27.0
1802	BenS01	-122.1347645	38.03747681	1.43200004	14.76200008	616.2160034	16.19400012	-122.1347788	38.03746951	1.32500005	14.76200008	616.1884766	16.08700013	8/8/2014	52:26.9
1803	BenS01	-122.1347664	38.03747924	1.43200004	14.77799988	616.1439819	16.20999992	-122.1347808	38.03747194	1.40999997	14.77799988	616.0844727	16.18799984	8/8/2014	52:26.8
1804	BenS01	-122.1347684	38.03748168	1.43200004	14.83100033	616.210022	16.26300037	-122.1347828	38.0374744	1.37600005	14.83100033	616.1225586	16.20700037	8/8/2014	52:26.7
1805	BenS01	-122.1347704	38.03748415	1.46599996	14.77799988	616.1430054	16.24399984	-122.1347848	38.03747684	1.40999997	14.77799988	616.0675049	16.18799984	8/8/2014	52:26.6
1806	BenS01	-122.1347724	38.03748661	1.46599996	14.79300022	616.1619873	16.25900018	-122.1347868	38.0374793	1.20599997	14.79300022	616.0744629	15.99900019	8/8/2014	52:26.5
1807	BenS01	-122.1347744	38.03748907	1.51800001	14.81499958	616.0949707	16.33299959	-122.1347888	38.03748176	1.528	14.81499958	616.036499	16.34299958	8/8/2014	52:26.4
1808	BenS01	-122.1347764	38.03749155	1.46599996	14.8380003	616.117981	16.30400026	-122.1347908	38.03748423	1.66299999	14.8380003	616.0075684	16.50100029	8/8/2014	52:26.3
1809	BenS01	-122.1347784	38.03749399	1.46599996	14.86299992	616.0349731	16.32899988	-122.1347928	38.03748669	1.44299996	14.86299992	616.0135498	16.30599988	8/8/2014	52:26.2
1810	BenS01	-122.1347804	38.03749645	1.46599996	14.8380003	616.1170044	16.30400026	-122.1347948	38.03748915	1.528	14.8380003	616.0125732	16.36600029	8/8/2014	52:26.1
1811	BenS01	-122.1347834	38.03750012	1.46599996	14.79300022	615.9810181	16.25900018	-122.1347978	38.03749281	1.15600002	14.79300022	615.9875488	15.94900024	8/8/2014	52:26.0
1812	BenS01	-122.1347854	38.0375026	1.46599996	14.75199986	616.0029907	16.21799982	-122.1347998	38.03749528	1.29100001	14.75199986	615.9155273	16.04299986	8/8/2014	52:25.9
1813	BenS01	-122.1347874	38.03750506	1.51800001	14.73999977	615.8920288	16.25799978	-122.1348018	38.03749776	1.24000001	14.73999977	615.9655762	15.97999978	8/8/2014	52:25.8
1814	BenS01	-122.1347895	38.03750759	1.46599996	14.75199986	615.9580078	16.21799982	-122.1348039	38.03750029	1.37600005	14.75199986	615.9365234	16.1279999	8/8/2014	52:25.7
1815	BenS01	-122.1347915	38.03751011	1.51800001	14.68299961	615.8880005	16.20099962	-122.1348059	38.03750278	1.24000001	14.68299961	615.9515381	15.92299962	8/8/2014	52:25.6
1816	BenS01	-122.1347936	38.03751268	1.46599996	14.66100025	615.9329834	16.12700021	-122.134808	38.03750535	1.40999997	14.66100025	615.9174805	16.07100022	8/8/2014	52:25.5
1817	BenS01	-122.1347957	38.03751521	1.51800001	14.62899971	615.8660278	16.14699972	-122.1348101	38.03750788	1.44299996	14.62899971	615.8735352	16.07199967	8/8/2014	52:25.4
1818	BenS01	-122.1347978	38.03751776	1.46599996	14.68299961	615.8660278	16.14899957	-122.1348121	38.03751043	1.37600005	14.68299961	615.8675537	16.05899966	8/8/2014	52:25.3
1819	BenS01	-122.1347998	38.03752027	1.51800001	14.62300014	615.7769775	16.14100015	-122.1348142	38.03751297	1.579	14.62300014	615.8125	16.20200014	8/8/2014	52:25.2
1820	BenS01	-122.1348019	38.0375228	1.46599996	14.60099983	615.802002	16.06699979	-122.1348163	38.0375155	1.24000001	14.60099983	615.7745361	15.84099984	8/8/2014	52:25.1
1821	BenS01	-122.1348049	38.03752656	1.51800001	14.57499981	615.7299805	16.09299982	-122.1348193	38.03751925	1.37600005	14.57499981	615.7495117	15.95099986	8/8/2014	52:25.0
1822	BenS01	-122.134807	38.03752911	1.46599996	14.54699993	615.7520142	16.01299989	-122.1348214	38.03752179	1.37600005	14.54699993	615.7084961	15.92299998	8/8/2014	52:24.9
1823	BenS01	-122.1348091	38.03753164	1.46599996	14.51500034	615.6630249	15.9810003	-122.1348234	38.03752434	1.528	14.51500034	615.6485596	16.04300034	8/8/2014	52:24.8
1824	BenS01	-122.1348112	38.03753419	1.51800001	14.48400021	615.684021	16.00200021	-122.1348255	38.03752687	1.44299996	14.48400021	615.713501	15.92700016	8/8/2014	52:24.7
1825	BenS01	-122.1348133	38.03753676	1.51800001	14.4460001	615.6810303	15.96400011	-122.1348276	38.03752945	1.61300004	14.4460001	615.6445313	16.05900013	8/8/2014	52:24.6
1826	BenS01	-122.1348153	38.03753934	1.51800001	14.41399956	615.6370239	15.93199956	-122.1348297	38.03753204	1.66299999	14.41399956	615.6605225	16.07699955	8/8/2014	52:24.5
1827	BenS01	-122.1348175	38.03754191	1.51800001	14.38300037	615.6810303	15.90100038	-122.1348318	38.03753461	1.40999997	14.38300037	615.6505127	15.79300034	8/8/2014	52:24.4
1828	BenS01	-122.1348196	38.03754452	1.46599996	14.35400009	615.6359863	15.82000005	-122.1348339	38.03753719	1.579	14.35400009	615.6595459	15.93300009	8/8/2014	52:24.3
1829	BenS01	-122.1348216	38.03754705	1.51800001	14.32199955	615.6550293	15.83999956	-122.134836	38.03753973	1.29100001	14.32199955	615.6464844	15.61299956	8/8/2014	52:24.2
1830	BenS01	-122.1348237	38.03754958	1.51800001	14.32199955	615.5449829	15.83999956	-122.1348381	38.03754226	1.20599997	14.32199955	615.595459	15.52799952	8/8/2014	52:24.1
1831	BenS01	-122.1348268	38.03755335	1.51800001	14.31299973	615.5670166	15.83099973	-122.1348411	38.03754605	1.40999997	14.31299973	615.6115723	15.72299969	8/8/2014	52:24.0
1832	BenS01	-122.1348288	38.03755588	1.51800001	14.22099972	615.5449829	15.73899972	-122.1348432	38.03754856	1.78199995	14.22099972	615.5805664	16.00299966	8/8/2014	52:23.9
1833	BenS01	-122.1348309	38.03755842	1.51800001	14.22799969	615.5170288	15.74599969	-122.1348453	38.03755109	1.579	14.22799969	615.6335449	15.80699968	8/8/2014	52:23.8
1834	BenS01	-122.134833	38.03756098	1.51800001	14.16800022	615.5629883	15.68600023	-122.1348473	38.03755366	1.37600005	14.16800022	615.6364746	15.54400027	8/8/2014	52:23.7
1835	BenS01	-122.1348351	38.03756357	1.51800001	14.22799969	615.473999	15.74599969	-122.1348494	38.03755625	1.579	14.22799969	615.5474854	15.80699968	8/8/2014	52:23.6
1836	BenS01	-122.1348372	38.03756619	1.46599996	14.14599991	615.5189819	15.61199987	-122.1348516	38.03755887	1.40999997	14.14599991	615.6364746	15.55599988	8/8/2014	52:23.5
1837	BenS01	-122.1348393	38.03756879	1.51800001	14.14599991	615.4520264	15.66399992	-122.1348537	38.03756149	1.37600005	14.14599991	615.6204834	15.52199996	8/8/2014	52:23.4
1838	BenS01	-122.1348415	38.03757143	1.51800001	14.15799999	615.4699707	15.676	-122.1348559	38.03756413	1.44299996	14.15799999	615.6035156	15.60099995	8/8/2014	52:23.3
1839	BenS01	-122.1348436	38.03757407	1.51800001	14.14599991	615.382019	15.66399992	-122.134858	38.03756675	1.32500005	14.14599991	615.5875244	15.47099996	8/8/2014	52:23.2
1840	BenS01	-122.1348458	38.03757669	1.51800001	14.16800022	615.4479981	15.68600023	-122.1348601	38.03756939	1.29100001	14.16800022	615.581543	15.45900023	8/8/2014	52:23.1
1841	BenS01	-122.1348479	38.03757933	1.51800001	14.18299961	615.382019	15.70099962	-122.1348623	38.03757203	1.528	14.18299961	615.5655518	15.71099961	8/8/2014	52:23.0
1842	BenS01	-122.13485	38.03758197	1.46599996	14.11999989	615.4249878	15.58599985	-122.1348644	38.03757466	1.37600005	14.11999989	615.5805664	15.49599993	8/8/2014	52:22.9
1843	BenS01	-122.1348521	38.03758454	1.51800001	14.15200043	615.335022	15.67000043	-122.1348665	38.03757725	1.69700003	14.15200043	615.5185547	15.84900045	8/8/2014	52:22.8
1844	BenS01	-122.1348542	38.03758712	1.51800001	14.15200043	615.4229736	15.67000043	-122.1348686	38.03757984	1.37600005	14.15200043	615.5565186	15.52800047	8/8/2014	52:22.7
1845	BenS01	-122.1348563	38.03758967	1.55200005	14.18999958	615.3070068	15.74199963	-122.1348707	38.03758239	1.49399996	14.18999958	615.49646	15.68399954	8/8/2014	52:22.6
1846	BenS01	-122.1348583	38.03759222	1.51800001	14.15799999	615.3989868	15.676	-122.1348727	38.03758494	1.40999997	14.15799999	615.5324707	15.56799996	8/8/2014	52:22.5
1847	BenS01	-122.1348604	38.03759472	1.51800001	14.14599991	615.2869873	15.66399992	-122.1348748	38.03758743	1.579	14.14599991	615.470459	15.7249999	8/8/2014	52:22.4
1848	BenS01	-122.1348624	38.0375972	1.51800001	14.13599968	615.3530273	15.65399969	-122.1348768	38.03758993	1.49399996	14.13599968	615.5085449	15.62999964	8/8/2014	52:22.3
1849	BenS01	-122.1348643	38.03759962	1.51800001	14.15799999	615.309021	15.676	-122.1348787	38.03759236	1.37600005	14.15799999	615.4484863	15.53400004	8/8/2014	52:22.2
1850	BenS01	-122.1348663	38.03760203	1.51800001	14.16800022	615.309021	15.68600023	-122.1348807	38.03759476	1.61300004	14.16800022	615.4644775	15.78100026	8/8/2014	52:22.1
1851	BenS01	-122.1348691	38.03760559	1.55200005	14.22099972	615.3070068	15.77299976	-122.1348836	38.03759834	1.61300004	14.22099972	615.4904785	15.83399975	8/8/2014	52:22.0
1852	BenS01	-122.1348711	38.03760797	1.51800001	14.22099972	615.2600098	15.73899972	-122.1348855	38.03760071	1.40999997	14.22099972	615.4155273	15.63099968	8/8/2014	52:21.9
1853	BenS01	-122.134873	38.03761034	1.55200005	14.21500015	615.3270264	15.7670002	-122.1348874	38.0376031	1.528	14.21500015	615.4665527	15.74300015	8/8/2014	52:21.8
1854	BenS01	-122.1348749	38.03761275	1.51800001	14.20600033	615.2600098	15.72400033	-122.1348893	38.03760551	1.24000001	14.20600033	615.3935547	15.44600034	8/8/2014	52:21.7
1855	BenS01	-122.1348768	38.03761515	1.55200005	14.22799969	615.3189697	15.77999973	-122.1348913	38.03760792	1.44299996	14.22799969	615.3754883	15.67099965	8/8/2014	52:21.6
1856	BenS01	-122.1348788	38.03761762	1.51800001	14.25899982	615.3010254	15.77699983	-122.1348932	38.03761038	1.579	14.25899982	615.3895264	15.83799982	8/8/2014	52:21.5
1857	BenS01	-122.1348807	38.03762006	1.55200005	14.25899982	615.2340088	15.81099987	-122.1348952	38.03761283	1.49399996	14.25899982	615.3074951	15.75299978	8/8/2014	52:21.4
1858	BenS01	-122.1348827	38.03762254	1.51800001	14.25300026	615.3229981	15.77100027	-122.1348972	38.0376153	1.44299996	14.25300026	615.3294678	15.69600022	8/8/2014	52:21.3
1859	BenS01	-122.1348847	38.03762502	1.55200005	14.23700047	615.2789917	15.78900051	-122.1348992	38.03761778	1.37600005	14.23700047	615.3074951	15.61300051	8/8/2014	52:21.2
1860	BenS01	-122.1348867	38.0376275	1.51800001	14.21500015	615.2550049	15.73300016	-122.1349012	38.0376203	1.579	14.21500015	615.2724609	15.79400015	8/8/2014	52:21.1
1861	BenS01	-122.1348887	38.03762998	1.55200005	14.18299961	615.3189697	15.73499966	-122.1349031	38.03762278	1.61300004	14.18299961	615.2774658	15.79599965	8/8/2014	52:21.0
1862	BenS01	-122.1348907	38.03763249	1.51800001	14.19900036	615.223999	15.71700037	-122.1349051	38.03762527	1.37600005	14.19900036	615.2755127	15.57500041	8/8/2014	52:20.9
1863	BenS01	-122.1348926	38.03763495	1.55200005	14.16800022	615.2520142	15.72000027	-122.1349071	38.03762775	1.40999997	14.16800022	615.2814941	15.57800019	8/8/2014	52:20.8
1864	BenS01	-122.1348946	38.03763743	1.51800001	14.13000011	615.2299805	15.64800012	-122.1349091	38.03763025	1.29100001	14.13000011	615.3255615	15.42100012	8/8/2014	52:20.7
1865	BenS01	-122.1348965	38.03763987	1.55200005	14.10400009	615.2290039	15.65600014	-122.134911	38.03763269	1.66299999	14.10400009	615.2965088	15.76700008	8/8/2014	52:20.6
1866	BenS01	-122.1348985	38.03764232	1.51800001	14.10400009	615.2479858	15.6220001	-122.134913	38.03763514	1.528	14.10400009	615.3215332	15.63200009	8/8/2014	52:20.5
1867	BenS01	-122.1349004	38.03764472	1.55200005	14.16800022	615.1599731	15.72000027	-122.1349149	38.03763754	1.579	14.16800022	615.2774658	15.74700022	8/8/2014	52:20.4
1868	BenS01	-122.1349023	38.03764711	1.51800001	14.07600021	615.2260132	15.59400022	-122.1349168	38.03763995	1.49399996	14.07600021	615.2335205	15.57000017	8/8/2014	52:20.3
1869	BenS01	-122.1349041	38.03764947	1.51800001	14.06000042	615.2030029	15.57800043	-122.1349187	38.03764231	1.528	14.06000042	615.2824707	15.58800042	8/8/2014	52:20.2
1870	BenS01	-122.134906	38.03765181	1.51800001	14.08199978	615.1719971	15.59999979	-122.1349205	38.03764464	1.528	14.08199978	615.2454834	15.60999978	8/8/2014	52:20.1
1871	BenS01	-122.1349087	38.03765526	1.55200005	14.03499985	615.2000122	15.58699989	-122.1349232	38.03764811	1.528	14.03499985	615.2735596	15.56299984	8/8/2014	52:20.0
1872	BenS01	-122.1349105	38.03765758	1.51800001	14.02900028	615.2219849	15.54700029	-122.134925	38.03765043	1.49399996	14.02900028	615.2955322	15.52300024	8/8/2014	52:19.9
1873	BenS01	-122.1349123	38.0376599	1.55200005	14.02900028	615.0679932	15.58100033	-122.1349269	38.03765275	1.44299996	14.02900028	615.2235107	15.47200024	8/8/2014	52:19.8
1874	BenS01	-122.1349142	38.03766225	1.51800001	14.02200031	615.1989746	15.54000032	-122.1349287	38.03765512	1.49399996	14.02200031	615.2285156	15.51600027	8/8/2014	52:19.7
1875	BenS01	-122.1349161	38.03766461	1.55200005	14.01299953	615.1079712	15.56499958	-122.1349306	38.0376575	1.66299999	14.01299953	615.2475586	15.67599952	8/8/2014	52:19.6
1876	BenS01	-122.1349179	38.03766702	1.51800001	14.02200031	615.0800171	15.54000032	-122.1349325	38.03765991	1.579	14.02200031	615.1965332	15.60100031	8/8/2014	52:19.5
1877	BenS01	-122.1349198	38.03766942	1.55200005	14.01299953	615.1519775	15.56499958	-122.1349344	38.03766231	1.40999997	14.01299953	615.1875	15.4229995	8/8/2014	52:19.4
1878	BenS01	-122.1349218	38.03767187	1.51800001	13.98099995	615.1069946	15.49899995	-122.1349363	38.03766477	1.40999997	13.98099995	615.2025147	15.39099991	8/8/2014	52:19.3
1879	BenS01	-122.1349237	38.03767433	1.55200005	13.98099995	615.0819702	15.53299999	-122.1349382	38.03766722	1.49399996	13.98099995	615.1705322	15.4749999	8/8/2014	52:19.2
1880	BenS01	-122.1349256	38.03767679	1.51800001	13.9119997	615.0369873	15.42999971	-122.1349401	38.0376697	1.37600005	13.9119997	615.0665283	15.28799975	8/8/2014	52:19.1
1881	BenS01	-122.1349275	38.03767927	1.55200005	13.89000034	615.1040039	15.44200039	-122.134942	38.03767217	1.66299999	13.89000034	615.1555176	15.55300033	8/8/2014	52:19.0
1882	BenS01	-122.1349294	38.03768175	1.55200005	13.85200024	615.0980225	15.40400028	-122.134944	38.03767465	1.579	13.85200024	615.1264648	15.43100023	8/8/2014	52:18.9
1883	BenS01	-122.1349314	38.03768422	1.55200005	13.81999969	614.9920044	15.37199974	-122.1349459	38.03767715	1.579	13.81999969	615.0435791	15.39899969	8/8/2014	52:18.8
1884	BenS01	-122.1349333	38.0376867	1.51800001	13.81999969	615.0780029	15.3379997	-122.1349479	38.03767965	1.528	13.81999969	615.1004639	15.34799969	8/8/2014	52:18.7
1885	BenS01	-122.1349352	38.03768916	1.55200005	13.78199959	614.9890137	15.33399963	-122.1349498	38.03768211	1.40999997	13.78199959	615.0565186	15.19199955	8/8/2014	52:18.6
1886	BenS01	-122.1349371	38.03769162	1.55200005	13.81400013	615.03302	15.36600018	-122.1349517	38.03768455	1.579	13.81400013	615.0844727	15.39300013	8/8/2014	52:18.5
1887	BenS01	-122.134939	38.03769405	1.55200005	13.73499966	615.0040283	15.2869997	-122.1349536	38.03768699	1.61300004	13.73499966	615.0335693	15.34799969	8/8/2014	52:18.4
1888	BenS01	-122.1349409	38.03769647	1.51800001	13.74400043	614.9199829	15.26200044	-122.1349554	38.03768942	1.40999997	13.74400043	615.0314941	15.1540004	8/8/2014	52:18.3
1889	BenS01	-122.1349427	38.03769885	1.55200005	13.74400043	614.9630127	15.29600048	-122.1349573	38.03769177	1.44299996	13.74400043	614.9935303	15.18700039	8/8/2014	52:18.2
1890	BenS01	-122.1349445	38.03770118	1.55200005	13.7510004	614.9420166	15.30300045	-122.1349591	38.03769414	1.528	13.7510004	614.963501	15.2790004	8/8/2014	52:18.1
1891	BenS01	-122.1349472	38.03770471	1.55200005	13.77299976	614.8699951	15.32499981	-122.1349618	38.03769765	1.528	13.77299976	614.9484863	15.30099976	8/8/2014	52:18.0
1892	BenS01	-122.1349491	38.03770704	1.51800001	13.78199959	614.8959961	15.29999959	-122.1349636	38.0377	1.44299996	13.78199959	614.8964844	15.22499955	8/8/2014	52:17.9
1893	BenS01	-122.1349509	38.0377094	1.55200005	13.79800034	614.8270264	15.35000038	-122.1349654	38.03770236	1.44299996	13.79800034	614.9005127	15.24100029	8/8/2014	52:17.8
1894	BenS01	-122.1349527	38.03771179	1.51800001	13.77299976	614.8270264	15.29099977	-122.1349673	38.03770475	1.528	13.77299976	614.8665772	15.30099976	8/8/2014	52:17.7
1895	BenS01	-122.1349546	38.0377142	1.51800001	13.77299976	614.7990112	15.29099977	-122.1349691	38.03770717	1.49399996	13.77299976	614.9005127	15.26699972	8/8/2014	52:17.6
1896	BenS01	-122.1349564	38.03771664	1.51800001	13.8739996	614.7150269	15.3919996	-122.134971	38.0377096	1.528	13.8739996	614.8045654	15.40199959	8/8/2014	52:17.5
1897	BenS01	-122.1349583	38.03771908	1.51800001	13.77299976	614.7789917	15.29099977	-122.1349729	38.03771208	1.37600005	13.77299976	614.8244629	15.14899981	8/8/2014	52:17.4
1898	BenS01	-122.1349602	38.03772156	1.51800001	13.78800011	614.7069702	15.30600011	-122.1349748	38.03771456	1.40999997	13.78800011	614.8244629	15.19800007	8/8/2014	52:17.3
1899	BenS01	-122.1349621	38.03772404	1.55200005	13.76000023	614.757019	15.31200027	-122.1349768	38.03771703	1.49399996	13.76000023	614.7645264	15.25400019	8/8/2014	52:17.2
1900	BenS01	-122.1349641	38.03772655	1.51800001	13.81999969	614.7349854	15.3379997	-122.1349787	38.03771955	1.528	13.81999969	614.7354736	15.34799969	8/8/2014	52:17.1
1901	BenS01	-122.134966	38.03772907	1.51800001	13.76599979	614.684021	15.2839998	-122.1349806	38.03772206	1.49399996	13.76599979	614.6815186	15.25999975	8/8/2014	52:17.0
1902	BenS01	-122.1349679	38.0377316	1.51800001	13.77299976	614.7310181	15.29099977	-122.1349825	38.03772459	1.40999997	13.77299976	614.6934815	15.18299973	8/8/2014	52:16.9
1903	BenS01	-122.1349699	38.03773413	1.51800001	13.77299976	614.664978	15.29099977	-122.1349845	38.03772713	1.49399996	13.77299976	614.6655273	15.26699972	8/8/2014	52:16.8
1904	BenS01	-122.1349718	38.03773664	1.51800001	13.77299976	614.6430054	15.29099977	-122.1349864	38.03772964	1.528	13.77299976	614.5834961	15.30099976	8/8/2014	52:16.7
1905	BenS01	-122.1349737	38.03773916	1.51800001	13.76000023	614.6350098	15.27800024	-122.1349883	38.03773215	1.49399996	13.76000023	614.5985107	15.25400019	8/8/2014	52:16.6
1906	BenS01	-122.1349756	38.03774165	1.46599996	13.73499966	614.5499878	15.20099962	-122.1349902	38.03773467	1.49399996	13.73499966	614.5505371	15.22899961	8/8/2014	52:16.5
1907	BenS01	-122.1349775	38.03774413	1.51800001	13.76000023	614.565979	15.27800024	-122.1349921	38.03773713	1.528	13.76000023	614.5574951	15.28800023	8/8/2014	52:16.4
1908	BenS01	-122.1349794	38.03774661	1.46599996	13.7510004	614.5280151	15.21700037	-122.134994	38.03773961	1.44299996	13.7510004	614.5794678	15.19400036	8/8/2014	52:16.3
1909	BenS01	-122.1349813	38.03774903	1.51800001	13.78199959	614.5280151	15.29999959	-122.1349959	38.03774201	1.37600005	13.78199959	614.5355225	15.15799963	8/8/2014	52:16.2
1910	BenS01	-122.1349831	38.03775146	1.46599996	13.78800011	614.4990234	15.25400007	-122.1349978	38.03774446	1.20599997	13.78800011	614.5114746	14.99400008	8/8/2014	52:16.1
1911	BenS01	-122.1349859	38.03775507	1.51800001	13.78800011	614.5460205	15.30600011	-122.1350005	38.03774807	1.37600005	13.78800011	614.5465088	15.16400015	8/8/2014	52:16.0
1912	BenS01	-122.1349878	38.03775751	1.46599996	13.82600021	614.4799805	15.29200017	-122.1350024	38.03775051	1.32500005	13.82600021	614.5314941	15.15100026	8/8/2014	52:15.9
1913	BenS01	-122.1349896	38.03775997	1.46599996	13.85200024	614.5839844	15.3180002	-122.1350043	38.03775297	1.44299996	13.85200024	614.5465088	15.2950002	8/8/2014	52:15.8
1914	BenS01	-122.1349916	38.03776245	1.46599996	13.8579998	614.4790039	15.32399976	-122.1350062	38.03775547	1.37600005	13.8579998	614.4575195	15.23399985	8/8/2014	52:15.7
1915	BenS01	-122.1349935	38.03776498	1.46599996	13.8739996	614.4920044	15.33999956	-122.1350081	38.037758	1.40999997	13.8739996	614.482544	15.28399956	8/8/2014	52:15.6
1916	BenS01	-122.1349955	38.03776753	1.46599996	13.88300037	614.4089966	15.34900033	-122.1350101	38.03776055	1.24000001	13.88300037	614.4324951	15.12300038	8/8/2014	52:15.5
1917	BenS01	-122.1349974	38.03777014	1.46599996	13.89599991	614.4539795	15.36199987	-122.135012	38.03776313	1.49399996	13.89599991	614.4005127	15.38999987	8/8/2014	52:15.4
1918	BenS01	-122.1349994	38.03777274	1.46599996	13.89000034	614.4699707	15.3560003	-122.135014	38.03776573	1.20599997	13.89000034	614.4544678	15.09600031	8/8/2014	52:15.3
1919	BenS01	-122.1350014	38.03777536	1.46599996	13.89000034	614.4749756	15.3560003	-122.1350161	38.03776837	1.29100001	13.89000034	614.4095459	15.18100035	8/8/2014	52:15.2
1920	BenS01	-122.1350035	38.03777801	1.43200004	13.9119997	614.4210205	15.34399974	-122.1350181	38.03777103	1.44299996	13.9119997	614.3465576	15.35499966	8/8/2014	52:15.1
1921	BenS01	-122.1350055	38.03778067	1.46599996	13.86699963	614.4279785	15.33299959	-122.1350201	38.03777366	1.12199998	13.86699963	614.3685303	14.98899961	8/8/2014	52:15.0
1922	BenS01	-122.1350075	38.03778332	1.46599996	13.83600044	614.4050293	15.3020004	-122.1350222	38.03777634	1.15600002	13.83600044	614.3175049	14.99200046	8/8/2014	52:14.9
1923	BenS01	-122.1350096	38.037786	1.46599996	13.84200001	614.4429932	15.30799997	-122.1350242	38.03777899	1.32500005	13.84200001	614.3234863	15.16700006	8/8/2014	52:14.8
1924	BenS01	-122.1350116	38.03778865	1.43200004	13.83600044	614.4680176	15.26800048	-122.1350262	38.03778167	1.40999997	13.83600044	614.3355713	15.24600041	8/8/2014	52:14.7
1925	BenS01	-122.1350136	38.03779131	1.46599996	13.79800034	614.4619751	15.2640003	-122.1350282	38.0377843	1.61300004	13.79800034	614.3355713	15.41100037	8/8/2014	52:14.6
1926	BenS01	-122.1350156	38.03779395	1.46599996	13.8039999	614.5339966	15.26999986	-122.1350303	38.03778694	1.44299996	13.8039999	614.3585205	15.24699986	8/8/2014	52:14.5
1927	BenS01	-122.1350177	38.03779657	1.46599996	13.77299976	614.4680176	15.23899972	-122.1350323	38.03778954	1.528	13.77299976	614.3585205	15.30099976	8/8/2014	52:14.4
1928	BenS01	-122.1350196	38.03779913	1.46599996	13.76599979	614.5490112	15.23199975	-122.1350343	38.03779215	1.29100001	13.76599979	614.3795166	15.0569998	8/8/2014	52:14.3
1929	BenS01	-122.1350216	38.0378017	1.46599996	13.7510004	614.5300293	15.21700037	-122.1350362	38.0377947	1.44299996	13.7510004	614.3604736	15.19400036	8/8/2014	52:14.2
1930	BenS01	-122.1350235	38.03780421	1.46599996	13.68999958	614.486023	15.15599954	-122.1350381	38.03779721	1.32500005	13.68999958	614.3914795	15.01499963	8/8/2014	52:14.1
1931	BenS01	-122.1350264	38.03780797	1.46599996	13.68999958	614.5679932	15.15599954	-122.135041	38.03780094	1.49399996	13.68999958	614.3604736	15.18399954	8/8/2014	52:14.0
1932	BenS01	-122.1350283	38.03781044	1.46599996	13.68099976	614.5510254	15.14699972	-122.1350429	38.03780342	1.49399996	13.68099976	614.4415283	15.17499971	8/8/2014	52:13.9
1933	BenS01	-122.1350302	38.03781294	1.46599996	13.68999958	614.526001	15.15599954	-122.1350448	38.03780592	1.528	13.68999958	614.4384766	15.21799958	8/8/2014	52:13.8
1934	BenS01	-122.1350322	38.03781544	1.46599996	13.66499996	614.5200195	15.13099992	-122.1350467	38.03780842	1.40999997	13.66499996	614.4165039	15.07499993	8/8/2014	52:13.7
1935	BenS01	-122.1350341	38.03781793	1.46599996	13.61100006	614.5040283	15.07700002	-122.1350487	38.03781091	1.49399996	13.61100006	614.4384766	15.10500002	8/8/2014	52:13.6
1936	BenS01	-122.135036	38.03782045	1.43200004	13.61100006	614.5419922	15.0430001	-122.1350506	38.03781343	1.24000001	13.61100006	614.4165039	14.85100007	8/8/2014	52:13.5
1937	BenS01	-122.1350379	38.03782294	1.46599996	13.64900017	614.4379883	15.11500013	-122.1350525	38.0378159	1.29100001	13.64900017	614.444458	14.94000018	8/8/2014	52:13.4
1938	BenS01	-122.1350398	38.03782542	1.46599996	13.58899975	614.5230103	15.05499971	-122.1350544	38.0378184	1.37600005	13.58899975	614.4575195	14.96499979	8/8/2014	52:13.3
1939	BenS01	-122.1350417	38.03782786	1.46599996	13.59599972	614.4730225	15.06199968	-122.1350563	38.03782084	1.29100001	13.59599972	614.4575195	14.88699973	8/8/2014	52:13.2
1940	BenS01	-122.1350436	38.03783031	1.43200004	13.56400013	614.5230103	14.99600017	-122.1350582	38.03782329	1.40999997	13.56400013	614.4575195	14.9740001	8/8/2014	52:13.1
1941	BenS01	-122.1350463	38.03783388	1.46599996	13.55799961	614.5209961	15.02399957	-122.1350609	38.03782686	1.40999997	13.55799961	614.4615479	14.96799958	8/8/2014	52:13.0
1942	BenS01	-122.1350482	38.03783627	1.43200004	13.56400013	614.4689941	14.99600017	-122.1350628	38.03782923	1.44299996	13.56400013	614.4915772	15.00700009	8/8/2014	52:12.9
1943	BenS01	-122.13505	38.03783863	1.46599996	13.53600025	614.4970093	15.00200021	-122.1350646	38.03783161	1.40999997	13.53600025	614.4594727	14.94600022	8/8/2014	52:12.8
1944	BenS01	-122.1350518	38.037841	1.46599996	13.54199982	614.4910278	15.00799978	-122.1350664	38.03783398	1.37600005	13.54199982	614.5195313	14.91799986	8/8/2014	52:12.7
1945	BenS01	-122.1350537	38.03784339	1.46599996	13.52600002	614.4970093	14.99199998	-122.1350683	38.03783635	1.32500005	13.52600002	614.5324707	14.85100007	8/8/2014	52:12.6
1946	BenS01	-122.1350555	38.03784574	1.46599996	13.50399971	614.5170288	14.96999967	-122.1350701	38.03783872	1.32500005	13.50399971	614.5684815	14.82899976	8/8/2014	52:12.5
1947	BenS01	-122.1350573	38.03784812	1.46599996	13.48799992	614.4869995	14.95399988	-122.1350719	38.03784109	1.37600005	13.48799992	614.588501	14.86399996	8/8/2014	52:12.4
1948	BenS01	-122.1350591	38.03785049	1.43200004	13.48799992	614.4710083	14.91999996	-122.1350737	38.03784347	1.528	13.48799992	614.5605469	15.01599991	8/8/2014	52:12.3
1949	BenS01	-122.1350609	38.03785283	1.46599996	13.48799992	614.5369873	14.95399988	-122.1350755	38.0378458	1.29100001	13.48799992	614.5944824	14.77899992	8/8/2014	52:12.2
1950	BenS01	-122.1350627	38.03785516	1.43200004	13.4659996	614.507019	14.89799964	-122.1350773	38.03784816	1.44299996	13.4659996	614.5805664	14.90899956	8/8/2014	52:12.1
1951	BenS01	-122.1350654	38.03785867	1.46599996	13.54199982	614.5109863	15.00799978	-122.13508	38.03785163	1.44299996	13.54199982	614.6004639	14.98499978	8/8/2014	52:12.0
1952	BenS01	-122.1350672	38.037861	1.46599996	13.42800045	614.5490112	14.89400041	-122.1350818	38.03785396	1.29100001	13.42800045	614.5844727	14.71900046	8/8/2014	52:11.9
1953	BenS01	-122.135069	38.03786336	1.51800001	13.41899967	614.5999756	14.93699968	-122.1350836	38.03785632	1.49399996	13.41899967	614.6225586	14.91299963	8/8/2014	52:11.8
1954	BenS01	-122.1350709	38.03786575	1.46599996	13.40299988	614.5549927	14.86899984	-122.1350855	38.03785871	1.44299996	13.40299988	614.5844727	14.84599984	8/8/2014	52:11.7
1955	BenS01	-122.1350727	38.03786812	1.51800001	13.37100029	614.664978	14.8890003	-122.1350873	38.0378611	1.32500005	13.37100029	614.6495361	14.69600034	8/8/2014	52:11.6
1956	BenS01	-122.1350746	38.03787055	1.46599996	13.38099957	614.6779785	14.84699953	-122.1350892	38.03786351	1.32500005	13.38099957	614.6845703	14.70599961	8/8/2014	52:11.5
1957	BenS01	-122.1350764	38.03787292	1.51800001	13.32699966	614.7059937	14.84499967	-122.135091	38.0378659	1.579	13.32699966	614.6755371	14.90599966	8/8/2014	52:11.4
1958	BenS01	-122.1350783	38.03787534	1.46599996	13.32699966	614.684021	14.79299963	-122.1350928	38.0378683	1.49399996	13.32699966	614.6845703	14.82099962	8/8/2014	52:11.3
1959	BenS01	-122.1350801	38.0378777	1.51800001	13.30200005	614.7210083	14.82000005	-122.1350947	38.03787066	1.579	13.30200005	614.661499	14.88100004	8/8/2014	52:11.2
1960	BenS01	-122.1350819	38.03788007	1.51800001	13.29500008	614.723999	14.81300008	-122.1350965	38.03787303	1.579	13.29500008	614.7094727	14.87400007	8/8/2014	52:11.1
1961	BenS01	-122.1350846	38.03788359	1.51800001	13.26399994	614.7910156	14.78199995	-122.1350992	38.03787655	1.528	13.26399994	614.75354	14.79199994	8/8/2014	52:11.0
1962	BenS01	-122.1350865	38.03788597	1.51800001	13.24199963	614.7839966	14.75999963	-122.135101	38.03787893	1.579	13.24199963	614.7244873	14.82099962	8/8/2014	52:10.9
1963	BenS01	-122.1350883	38.03788834	1.51800001	13.24199963	614.8569946	14.75999963	-122.1351029	38.0378813	1.32500005	13.24199963	614.7974854	14.56699967	8/8/2014	52:10.8
1964	BenS01	-122.1350901	38.03789073	1.51800001	13.26399994	614.9000244	14.78199995	-122.1351047	38.03788367	1.528	13.26399994	614.8344727	14.79199994	8/8/2014	52:10.7
1965	BenS01	-122.135092	38.03789312	1.55200005	13.22000027	614.9190064	14.77200031	-122.1351065	38.03788606	1.49399996	13.22000027	614.9105225	14.71400023	8/8/2014	52:10.6
1966	BenS01	-122.1350938	38.03789553	1.51800001	13.22000027	614.9630127	14.73800027	-122.1351084	38.03788847	1.49399996	13.22000027	614.9195557	14.71400023	8/8/2014	52:10.5
1967	BenS01	-122.1350957	38.03789792	1.55200005	13.21000004	615.0300293	14.76200008	-122.1351103	38.03789088	1.49399996	13.21000004	615.0145264	14.704	8/8/2014	52:10.4
1968	BenS01	-122.1350975	38.03790032	1.51800001	13.22000027	615.0230103	14.73800027	-122.1351121	38.03789328	1.37600005	13.22000027	615.0515137	14.59600031	8/8/2014	52:10.3
1969	BenS01	-122.1350994	38.0379027	1.55200005	13.1789999	615.1140137	14.73099995	-122.135114	38.03789566	1.528	13.1789999	615.0994873	14.7069999	8/8/2014	52:10.2
1970	BenS01	-122.1351012	38.03790509	1.55200005	13.22599983	615.15802	14.77799988	-122.1351158	38.03789803	1.528	13.22599983	615.1375732	14.75399983	8/8/2014	52:10.1
1971	BenS01	-122.135104	38.03790863	1.60300004	13.15600014	615.1140137	14.75900018	-122.1351185	38.03790157	1.69700003	13.15600014	615.1815186	14.85300016	8/8/2014	52:10.0
1972	BenS01	-122.1351058	38.03791102	1.55200005	13.14999962	615.2030029	14.70199966	-122.1351204	38.03790396	1.32500005	13.14999962	615.2094727	14.47499967	8/8/2014	52:09.9
1973	BenS01	-122.1351077	38.03791339	1.60300004	13.16600037	615.223999	14.76900041	-122.1351222	38.03790633	1.579	13.16600037	615.2905273	14.74500036	8/8/2014	52:09.8
1974	BenS01	-122.1351096	38.03791581	1.55200005	13.125	615.1989746	14.67700005	-122.1351241	38.03790876	1.528	13.125	615.2714844	14.653	8/8/2014	52:09.7
1975	BenS01	-122.1351114	38.03791824	1.60300004	13.125	615.3250122	14.72800004	-122.135126	38.03791116	1.44299996	13.125	615.2874756	14.56799996	8/8/2014	52:09.6
1976	BenS01	-122.1351133	38.03792068	1.55200005	13.15600014	615.3309937	14.70800018	-122.1351279	38.03791362	1.579	13.15600014	615.3604736	14.73500013	8/8/2014	52:09.5
1977	BenS01	-122.1351152	38.03792311	1.60300004	13.08699989	615.3300171	14.68999994	-122.1351298	38.03791603	1.74800003	13.08699989	615.3535156	14.83499992	8/8/2014	52:09.4
1978	BenS01	-122.1351171	38.03792553	1.60300004	13.08699989	615.3720093	14.68999994	-122.1351317	38.03791848	1.579	13.08699989	615.37854	14.66599989	8/8/2014	52:09.3
1979	BenS01	-122.135119	38.03792794	1.63699996	13.1789999	615.4160156	14.81599987	-122.1351335	38.03792087	1.579	13.1789999	615.4165039	14.7579999	8/8/2014	52:09.2
1980	BenS01	-122.1351208	38.03793033	1.63699996	13.21000004	615.3720093	14.847	-122.1351354	38.03792326	1.32500005	13.21000004	615.4005127	14.53500009	8/8/2014	52:09.1
1981	BenS01	-122.1351236	38.03793389	1.63699996	13.14999962	615.460022	14.78699958	-122.1351381	38.0379268	1.61300004	13.14999962	615.4384766	14.76299965	8/8/2014	52:09.0
1982	BenS01	-122.1351254	38.03793628	1.60300004	13.14099979	615.5029907	14.74399984	-122.13514	38.03792919	1.579	13.14099979	615.4594727	14.71999979	8/8/2014	52:08.9
1983	BenS01	-122.1351273	38.03793863	1.63699996	13.14999962	615.5	14.78699958	-122.1351418	38.03793154	1.579	13.14999962	615.4694824	14.72899961	8/8/2014	52:08.8
1984	BenS01	-122.1351292	38.03794102	1.63699996	13.09599972	615.5	14.73299968	-122.1351437	38.03793391	1.66299999	13.09599972	615.4345703	14.75899971	8/8/2014	52:08.7
1985	BenS01	-122.135131	38.03794343	1.63699996	13.03999996	615.611023	14.67699993	-122.1351456	38.0379363	1.579	13.03999996	615.4625244	14.61899996	8/8/2014	52:08.6
1986	BenS01	-122.1351329	38.03794584	1.63699996	13.05500031	615.5880127	14.69200027	-122.1351474	38.03793871	1.579	13.05500031	615.5224609	14.6340003	8/8/2014	52:08.5
1987	BenS01	-122.1351348	38.03794823	1.63699996	13.09599972	615.6300049	14.73299968	-122.1351493	38.0379411	1.528	13.09599972	615.5324707	14.62399971	8/8/2014	52:08.4
1988	BenS01	-122.1351367	38.03795062	1.63699996	13.10299969	615.6519775	14.73999965	-122.1351512	38.03794347	1.528	13.10299969	615.5484619	14.63099968	8/8/2014	52:08.3
1989	BenS01	-122.1351385	38.03795297	1.68900001	13.16600037	615.6959839	14.85500038	-122.135153	38.03794583	1.579	13.16600037	615.5765381	14.74500036	8/8/2014	52:08.2
1990	BenS01	-122.1351404	38.03795535	1.63699996	13.16600037	615.7399902	14.80300033	-122.1351549	38.03794818	1.528	13.16600037	615.6585693	14.69400036	8/8/2014	52:08.1
1991	BenS01	-122.1351431	38.03795885	1.63699996	13.09599972	615.7379761	14.73299968	-122.1351576	38.03795169	1.579	13.09599972	615.6505127	14.67499971	8/8/2014	52:08.0
1992	BenS01	-122.135145	38.03796119	1.63699996	13.10900021	615.7420044	14.74600017	-122.1351595	38.03795403	1.61300004	13.10900021	615.7275391	14.72200024	8/8/2014	52:07.9
1993	BenS01	-122.1351469	38.03796353	1.68900001	13.14999962	615.7589722	14.83899963	-122.1351613	38.03795636	1.69700003	13.14999962	615.7155762	14.84699965	8/8/2014	52:07.8
1994	BenS01	-122.1351487	38.03796592	1.63699996	13.0710001	615.8029785	14.70800006	-122.1351632	38.03795874	1.66299999	13.0710001	615.7655029	14.73400009	8/8/2014	52:07.7
1995	BenS01	-122.1351506	38.03796827	1.68900001	13.06499958	615.802002	14.75399959	-122.1351651	38.03796111	1.579	13.06499958	615.7705078	14.64399958	8/8/2014	52:07.6
1996	BenS01	-122.1351525	38.03797068	1.63699996	13.13399982	615.8430176	14.77099979	-122.135167	38.0379635	1.66299999	13.13399982	615.8215332	14.79699981	8/8/2014	52:07.5
1997	BenS01	-122.1351544	38.03797305	1.68900001	13.10900021	615.7990112	14.79800022	-122.1351689	38.03796585	1.69700003	13.10900021	615.8405762	14.80600023	8/8/2014	52:07.4
1998	BenS01	-122.1351563	38.03797543	1.68900001	13.11900043	615.9089966	14.80800045	-122.1351708	38.03796823	1.61300004	13.11900043	615.8654785	14.73200047	8/8/2014	52:07.3
1999	BenS01	-122.1351582	38.0379778	1.68900001	13.10900021	615.9539795	14.79800022	-122.1351726	38.0379706	1.579	13.10900021	615.9165039	14.6880002	8/8/2014	52:07.2
[truncated: 85,859 more rows]
