# Supplementary material for: Modeling Magnetic Fields from a DC Power Cable Buried Beneath San Francisco Bay Based on Empirical Measurements
Source: PLoS One. 2016 Feb 25;11(2):e0148543. doi: 10.1371/journal.pone.0148543 (PMC4767330; doi:10.1371/journal.pone.0148543)
Supplement: S1 File — Table A. BenD, Raw Data. Table B. BenS, Raw Data. Table C. RSRD, Raw Data. Table D. RSRS, Raw Data. Table E1. SPD, Raw Data1. Table E2. SPD, Raw Data2. Table F1. SPS, Raw Data1. Table F2. SPS, Raw Data2. (ZIP) [file pone.0148543.s001.zip › S1, Table C_RSR-D RawData.csv]

Record	Profile	Longitude1	Latitude1	Z1	ALT1	T1	Alt+Depth1	Longitude2	Latitude2	Z2	ALT2	T2	Alt+Depth2	DATE	TIME
1	RSRD01	-122.4468571	37.92654467	5.03200006	9.26000023	290.8599854	14.29200029	-122.4468581	37.92653115	5.01900005	9.26000023	290.7269898	14.27900028	8/4/2014	12:48.5
2	RSRD01	-122.4468594	37.92654477	5.03200006	9.27600002	290.8999939	14.30800009	-122.4468604	37.92653125	5.05299997	9.27600002	290.75	14.329	8/4/2014	12:48.4
3	RSRD01	-122.4468617	37.92654486	5.03200006	9.28199959	290.9440002	14.31399965	-122.4468627	37.92653135	5.01900005	9.28199959	290.7669983	14.30099964	8/4/2014	12:48.3
4	RSRD01	-122.4468643	37.92654498	5.08400011	9.27000046	291.006012	14.35400057	-122.4468653	37.92653147	5.01900005	9.27000046	290.8339844	14.28900051	8/4/2014	12:48.2
5	RSRD01	-122.4468666	37.92654508	5.03200006	9.28199959	290.9840088	14.31399965	-122.4468676	37.92653157	5.01900005	9.28199959	290.8509827	14.30099964	8/4/2014	12:48.1
6	RSRD01	-122.4468689	37.92654518	5.03200006	9.27600002	291.04599	14.30800009	-122.4468699	37.92653167	5.01900005	9.27600002	290.9179993	14.29500008	8/4/2014	12:48.0
7	RSRD01	-122.4468711	37.92654528	5.03200006	9.28199959	291.0889893	14.31399965	-122.4468721	37.92653176	4.96799994	9.28199959	290.9179993	14.24999952	8/4/2014	12:47.9
8	RSRD01	-122.4468738	37.9265454	5.03200006	9.29199982	291.1289978	14.32399988	-122.4468748	37.92653188	5.01900005	9.29199982	290.9790039	14.31099987	8/4/2014	12:47.8
9	RSRD01	-122.446876	37.9265455	5.03200006	9.27600002	291.1950073	14.30800009	-122.446877	37.92653198	4.93499994	9.27600002	291.0379944	14.21099997	8/4/2014	12:47.7
10	RSRD01	-122.4468783	37.92654559	5.03200006	9.29199982	291.2139893	14.32399988	-122.4468793	37.92653208	5.01900005	9.29199982	291.0639954	14.31099987	8/4/2014	12:47.6
11	RSRD01	-122.4468805	37.92654569	4.99800014	9.30799961	291.2789917	14.30599976	-122.4468815	37.92653218	4.96799994	9.30799961	291.0899963	14.27599955	8/4/2014	12:47.5
12	RSRD01	-122.4468832	37.92654581	5.03200006	9.30799961	291.3420105	14.33999968	-122.4468842	37.9265323	4.96799994	9.30799961	291.1210022	14.27599955	8/4/2014	12:47.4
13	RSRD01	-122.4468856	37.92654591	5.03200006	9.29199982	291.3460083	14.32399988	-122.4468866	37.9265324	4.93499994	9.29199982	291.1699829	14.22699976	8/4/2014	12:47.3
14	RSRD01	-122.4468879	37.92654601	5.03200006	9.31400013	291.4299927	14.34600019	-122.4468889	37.92653249	5.01900005	9.31400013	291.2179871	14.33300018	8/4/2014	12:47.2
15	RSRD01	-122.4468903	37.92654611	4.99800014	9.31400013	291.4700012	14.31200027	-122.4468912	37.92653259	4.93499994	9.31400013	291.2489929	14.24900007	8/4/2014	12:47.1
16	RSRD01	-122.446893	37.92654623	5.03200006	9.29199982	291.4920044	14.32399988	-122.446894	37.92653271	4.93499994	9.29199982	291.3420105	14.22699976	8/4/2014	12:47.0
17	RSRD01	-122.4468953	37.92654633	4.99800014	9.29199982	291.5570068	14.28999996	-122.4468963	37.92653281	4.93499994	9.29199982	291.3509827	14.22699976	8/4/2014	12:46.9
18	RSRD01	-122.4468977	37.92654642	5.03200006	9.30799961	291.5969849	14.33999968	-122.4468987	37.92653291	4.93499994	9.30799961	291.3989868	14.24299955	8/4/2014	12:46.8
19	RSRD01	-122.4469	37.92654652	5.03200006	9.29199982	291.6679993	14.32399988	-122.446901	37.92653301	4.88399982	9.29199982	291.4519959	14.17599964	8/4/2014	12:46.7
20	RSRD01	-122.4469028	37.92654664	5.03200006	9.28199959	291.6849976	14.31399965	-122.4469037	37.92653313	4.93499994	9.28199959	291.4689941	14.21699953	8/4/2014	12:46.6
21	RSRD01	-122.4469051	37.92654674	4.99800014	9.29800034	291.7070007	14.29600048	-122.4469061	37.92653323	4.88399982	9.29800034	291.5130005	14.18200016	8/4/2014	12:46.5
22	RSRD01	-122.4469075	37.92654684	5.03200006	9.32299995	291.7690125	14.35500002	-122.4469084	37.92653333	4.88399982	9.32299995	291.553009	14.20699978	8/4/2014	12:46.4
23	RSRD01	-122.4469101	37.92654696	4.99800014	9.29800034	291.7730103	14.29600048	-122.446911	37.92653344	4.88399982	9.29800034	291.5749817	14.18200016	8/4/2014	12:46.3
24	RSRD01	-122.4469132	37.9265471	5.03200006	9.27000046	291.8349915	14.30200052	-122.4469141	37.92653358	4.88399982	9.27000046	291.5969849	14.15400028	8/4/2014	12:46.2
25	RSRD01	-122.4469158	37.92654721	4.99800014	9.29199982	291.8129883	14.28999996	-122.4469168	37.9265337	4.8499999	9.29199982	291.6059876	14.14199972	8/4/2014	12:46.1
26	RSRD01	-122.4469185	37.92654733	5.03200006	9.27000046	291.8829956	14.30200052	-122.4469195	37.92653382	4.88399982	9.27000046	291.6409912	14.15400028	8/4/2014	12:46.0
27	RSRD01	-122.4469212	37.92654745	4.99800014	9.26000023	291.901001	14.25800037	-122.4469221	37.92653394	4.8499999	9.26000023	291.6409912	14.11000013	8/4/2014	12:45.9
28	RSRD01	-122.4469243	37.92654759	5.03200006	9.27600002	291.9230042	14.30800009	-122.4469252	37.92653407	4.88399982	9.27600002	291.6849976	14.15999985	8/4/2014	12:45.8
29	RSRD01	-122.4469269	37.92654771	5.03200006	9.26000023	291.9710083	14.29200029	-122.4469279	37.92653419	4.8499999	9.26000023	291.6849976	14.11000013	8/4/2014	12:45.7
30	RSRD01	-122.4469296	37.92654782	5.03200006	9.23799992	291.9450073	14.26999998	-122.4469306	37.92653431	4.88399982	9.23799992	291.7109985	14.12199974	8/4/2014	12:45.6
31	RSRD01	-122.4469323	37.92654794	4.99800014	9.22200012	292.0100098	14.22000027	-122.4469332	37.92653443	4.8499999	9.22200012	291.7290039	14.07200003	8/4/2014	12:45.5
32	RSRD01	-122.4469351	37.92654806	5.03200006	9.22900009	292.0150147	14.26100016	-122.446936	37.92653455	4.88399982	9.22900009	291.7510071	14.11299992	8/4/2014	12:45.4
33	RSRD01	-122.4469373	37.92654816	4.99800014	9.20600033	292.0320129	14.20400047	-122.4469383	37.92653465	4.8499999	9.20600033	291.7730103	14.05600023	8/4/2014	12:45.3
34	RSRD01	-122.4469396	37.92654826	5.03200006	9.19999981	292.0539856	14.23199987	-122.4469405	37.92653474	4.8499999	9.19999981	291.7730103	14.04999971	8/4/2014	12:45.2
35	RSRD01	-122.4469418	37.92654836	4.99800014	9.19099998	292.0809937	14.18900013	-122.4469428	37.92653484	4.8499999	9.19099998	291.7949829	14.04099989	8/4/2014	12:45.1
36	RSRD01	-122.4469444	37.92654847	5.03100014	9.17500019	292.1199951	14.20600033	-122.4469454	37.92653496	4.8829999	9.17500019	291.8379822	14.05800009	8/4/2014	12:45.0
37	RSRD01	-122.4469467	37.92654857	4.99700022	9.16899967	292.1029968	14.16599989	-122.4469476	37.92653506	4.84899998	9.16899967	291.8559876	14.01799965	8/4/2014	12:44.9
38	RSRD01	-122.4469489	37.92654867	5.03100014	9.19999981	292.1419983	14.23099995	-122.4469499	37.92653516	4.84899998	9.19999981	291.8649902	14.04899979	8/4/2014	12:44.8
39	RSRD01	-122.4469512	37.92654877	4.99700022	9.18400002	292.1679993	14.18100023	-122.4469521	37.92653526	4.84899998	9.18400002	291.9039917	14.03299999	8/4/2014	12:44.7
40	RSRD01	-122.4469538	37.92654889	5.03100014	9.1590004	292.1719971	14.19000053	-122.4469547	37.92653537	4.8829999	9.1590004	291.9129944	14.04200029	8/4/2014	12:44.6
41	RSRD01	-122.446956	37.92654899	5.03100014	9.16899967	292.2340088	14.19999981	-122.446957	37.92653547	4.84899998	9.16899967	291.9479981	14.01799965	8/4/2014	12:44.5
42	RSRD01	-122.4469583	37.92654909	5.03100014	9.13700008	292.2340088	14.16800022	-122.4469592	37.92653557	4.8829999	9.13700008	291.9349976	14.01999998	8/4/2014	12:44.4
43	RSRD01	-122.4469607	37.92654919	5.03100014	9.1590004	292.2820129	14.19000053	-122.4469616	37.92653567	4.79799986	9.1590004	291.9299927	13.95700026	8/4/2014	12:44.3
44	RSRD01	-122.4469636	37.9265493	5.03100014	9.14599991	292.2600098	14.17700005	-122.4469645	37.92653579	4.8829999	9.14599991	291.9559937	14.02899981	8/4/2014	12:44.2
45	RSRD01	-122.4469661	37.9265494	5.03100014	9.12100029	292.3299866	14.15200043	-122.446967	37.92653589	4.84899998	9.12100029	291.9559937	13.97000027	8/4/2014	12:44.1
46	RSRD01	-122.4469686	37.9265495	5.08300018	9.10499954	292.3479919	14.18799973	-122.4469695	37.92653599	4.84899998	9.10499954	292	13.95399952	8/4/2014	12:44.0
47	RSRD01	-122.4469711	37.9265496	5.03100014	9.13700008	292.3519898	14.16800022	-122.446972	37.92653609	4.84899998	9.13700008	292	13.98600006	8/4/2014	12:43.9
48	RSRD01	-122.446974	37.92654972	5.03100014	9.10499954	292.3519898	14.13599968	-122.4469749	37.92653621	4.84899998	9.10499954	292.0039978	13.95399952	8/4/2014	12:43.8
49	RSRD01	-122.4469765	37.92654982	5.03100014	9.06700039	292.3999939	14.09800053	-122.4469774	37.92653631	4.84899998	9.06700039	292.026001	13.91600037	8/4/2014	12:43.7
50	RSRD01	-122.446979	37.92654992	5.03100014	9.09899998	292.4179993	14.13000011	-122.4469799	37.92653641	4.8829999	9.09899998	292.0700073	13.98199987	8/4/2014	12:43.6
51	RSRD01	-122.4469815	37.92655002	5.03100014	9.06700039	292.4440002	14.09800053	-122.4469824	37.92653651	4.84899998	9.06700039	292.0700073	13.91600037	8/4/2014	12:43.5
52	RSRD01	-122.4469844	37.92655014	5.08300018	9.04500008	292.4429932	14.12800026	-122.4469853	37.92653663	4.8829999	9.04500008	292.0920105	13.92799997	8/4/2014	12:43.4
53	RSRD01	-122.4469869	37.92655024	5.03100014	9.02900028	292.4909973	14.06000042	-122.4469878	37.92653673	4.8829999	9.02900028	292.1180115	13.91200018	8/4/2014	12:43.3
54	RSRD01	-122.4469895	37.92655036	5.08300018	9.01399994	292.4880066	14.09700012	-122.4469904	37.92653684	4.8829999	9.01399994	292.1220093	13.89699984	8/4/2014	12:43.2
55	RSRD01	-122.4469921	37.92655048	5.08300018	8.99800014	292.5169983	14.08100033	-122.446993	37.92653696	4.93400002	8.99800014	292.1210022	13.93200016	8/4/2014	12:43.1
56	RSRD01	-122.4469951	37.9265506	5.08300018	8.98200035	292.5119934	14.06500053	-122.4469961	37.9265371	4.8829999	8.98200035	292.1430054	13.86500025	8/4/2014	12:43.0
57	RSRD01	-122.4469977	37.9265507	5.03100014	8.99199963	292.5610046	14.02299976	-122.4469987	37.92653722	4.8829999	8.99199963	292.1520081	13.87499952	8/4/2014	12:42.9
58	RSRD01	-122.4470003	37.92655081	5.08300018	8.97599983	292.5379944	14.05900002	-122.4470013	37.92653734	4.93400002	8.97599983	292.1470032	13.90999985	8/4/2014	12:42.8
59	RSRD01	-122.4470029	37.92655093	5.08300018	8.95400047	292.5870056	14.03700066	-122.4470039	37.92653745	4.8829999	8.95400047	292.1690064	13.83700037	8/4/2014	12:42.7
60	RSRD01	-122.447006	37.92655107	5.1170001	8.93799973	292.5870056	14.05499983	-122.4470069	37.92653757	4.93400002	8.93799973	292.1950073	13.87199974	8/4/2014	12:42.6
61	RSRD01	-122.4470086	37.92655119	5.08300018	8.92800045	292.6080017	14.01100063	-122.4470095	37.92653769	4.93400002	8.92800045	292.1730042	13.86200047	8/4/2014	12:42.5
62	RSRD01	-122.4470112	37.92655131	5.08300018	8.90600014	292.6130066	13.98900032	-122.4470121	37.92653781	4.96700001	8.90600014	292.2210083	13.87300014	8/4/2014	12:42.4
63	RSRD01	-122.4470137	37.92655141	5.08300018	8.88399982	292.6080017	13.96700001	-122.4470146	37.92653791	4.96700001	8.88399982	292.1950073	13.85099983	8/4/2014	12:42.3
64	RSRD01	-122.4470167	37.92655153	5.1170001	8.875	292.6560059	13.9920001	-122.4470176	37.92653803	4.96700001	8.875	292.2389832	13.84200001	8/4/2014	12:42.2
65	RSRD01	-122.4470193	37.92655164	5.1170001	8.86800003	292.678009	13.98500013	-122.4470202	37.92653815	4.93400002	8.86800003	292.2519836	13.80200005	8/4/2014	12:42.1
66	RSRD01	-122.4470219	37.92655176	5.16800022	8.85299969	292.70401	14.02099991	-122.4470228	37.92653826	5.01800013	8.85299969	292.2869873	13.87099981	8/4/2014	12:42.0
67	RSRD01	-122.4470245	37.92655188	5.1170001	8.82699966	292.7000122	13.94399977	-122.4470254	37.92653838	4.96700001	8.82699966	292.2649841	13.79399967	8/4/2014	12:41.9
68	RSRD01	-122.4470275	37.926552	5.16800022	8.81499958	292.7080078	13.9829998	-122.4470284	37.9265385	5.01800013	8.81499958	292.2730103	13.83299971	8/4/2014	12:41.8
69	RSRD01	-122.4470301	37.92655212	5.16800022	8.79899979	292.730011	13.96700001	-122.447031	37.92653862	5.01800013	8.79899979	292.3129883	13.81699991	8/4/2014	12:41.7
70	RSRD01	-122.4470327	37.92655223	5.16800022	8.77400017	292.70401	13.94200039	-122.4470336	37.92653874	5.01800013	8.77400017	292.3129883	13.79200029	8/4/2014	12:41.6
71	RSRD01	-122.4470353	37.92655235	5.16800022	8.78299999	292.7340088	13.95100021	-122.4470362	37.92653885	5.01800013	8.78299999	292.3429871	13.80100012	8/4/2014	12:41.5
72	RSRD01	-122.4470383	37.92655247	5.16800022	8.75800037	292.730011	13.9260006	-122.4470392	37.92653897	5.05200005	8.75800037	292.3379822	13.81000042	8/4/2014	12:41.4
73	RSRD01	-122.4470409	37.92655257	5.16800022	8.7510004	292.7120056	13.91900063	-122.4470418	37.92653907	5.01800013	8.7510004	292.3479919	13.76900053	8/4/2014	12:41.3
74	RSRD01	-122.4470438	37.92655269	5.20200014	8.74499989	292.756012	13.94700003	-122.4470447	37.92653919	5.01800013	8.74499989	292.3379822	13.76300001	8/4/2014	12:41.2
75	RSRD01	-122.4470466	37.92655281	5.16800022	8.72000027	292.7780151	13.88800049	-122.4470475	37.92653931	5.01800013	8.72000027	292.3639832	13.73800039	8/4/2014	12:41.1
76	RSRD01	-122.4470499	37.92655295	5.20200014	8.69799995	292.7820129	13.9000001	-122.4470509	37.92653945	5.01800013	8.69799995	292.3639832	13.71600008	8/4/2014	12:41.0
77	RSRD01	-122.4470528	37.92655307	5.16800022	8.68200016	292.7999878	13.85000038	-122.4470537	37.92653957	5.05200005	8.68200016	292.3859863	13.73400021	8/4/2014	12:40.9
78	RSRD01	-122.4470556	37.92655319	5.20200014	8.67599964	292.7820129	13.87799978	-122.4470566	37.92653969	5.10300016	8.67599964	292.3639832	13.77899981	8/4/2014	12:40.8
79	RSRD01	-122.4470585	37.92655331	5.16800022	8.68200016	292.7860107	13.85000038	-122.4470594	37.92653981	5.05200005	8.68200016	292.4169922	13.73400021	8/4/2014	12:40.7
80	RSRD01	-122.4470618	37.92655345	5.20200014	8.64999962	292.8479919	13.85199976	-122.4470627	37.92653995	5.10300016	8.64999962	292.4559937	13.75299978	8/4/2014	12:40.6
81	RSRD01	-122.4470646	37.92655356	5.20200014	8.64400005	292.8299866	13.84600019	-122.4470656	37.92654007	5.05200005	8.64400005	292.4559937	13.6960001	8/4/2014	12:40.5
82	RSRD01	-122.447067	37.92655366	5.20200014	8.62199974	292.8259888	13.82399988	-122.447068	37.92654017	5.10300016	8.62199974	292.4339905	13.7249999	8/4/2014	12:40.4
83	RSRD01	-122.4470693	37.92655376	5.20200014	8.59700012	292.8779907	13.79900026	-122.4470703	37.92654026	5.10300016	8.59700012	292.4599915	13.70000029	8/4/2014	12:40.3
84	RSRD01	-122.4470719	37.92655386	5.23699999	8.58100033	292.8340149	13.81800032	-122.4470729	37.92654037	5.10300016	8.58100033	292.4819946	13.68400049	8/4/2014	12:40.2
85	RSRD01	-122.4470742	37.92655396	5.20200014	8.57400036	292.8739929	13.7760005	-122.4470752	37.92654046	5.10300016	8.57400036	292.5039978	13.67700052	8/4/2014	12:40.1
86	RSRD01	-122.4470765	37.92655406	5.20200014	8.54300022	292.8559876	13.74500036	-122.4470774	37.92654056	5.10300016	8.54300022	292.4869995	13.64600039	8/4/2014	12:40.0
87	RSRD01	-122.4470787	37.92655416	5.20200014	8.5369997	292.8340149	13.73899984	-122.4470797	37.92654066	5.13700008	8.5369997	292.4819946	13.67399979	8/4/2014	12:39.9
88	RSRD01	-122.4470814	37.92655428	5.23699999	8.52099991	292.8739929	13.7579999	-122.4470824	37.92654078	5.13700008	8.52099991	292.5039978	13.65799999	8/4/2014	12:39.8
89	RSRD01	-122.4470837	37.92655438	5.20200014	8.50500011	292.8120117	13.70700026	-122.4470846	37.92654088	5.10300016	8.50500011	292.526001	13.60800028	8/4/2014	12:39.7
90	RSRD01	-122.4470859	37.92655447	5.23699999	8.48900032	292.8340149	13.72600031	-122.4470869	37.92654098	5.13700008	8.48900032	292.4869995	13.6260004	8/4/2014	12:39.6
91	RSRD01	-122.4470882	37.92655457	5.20200014	8.46700001	292.8110046	13.66900015	-122.4470892	37.92654108	5.13700008	8.46700001	292.5029907	13.60400009	8/4/2014	12:39.5
92	RSRD01	-122.4470908	37.92655467	5.23699999	8.44200039	292.8160095	13.67900038	-122.4470918	37.92654118	5.13700008	8.44200039	292.5130005	13.57900047	8/4/2014	12:39.4
93	RSRD01	-122.4470932	37.92655477	5.20200014	8.45100021	292.8340149	13.65300035	-122.4470942	37.92654127	5.13700008	8.45100021	292.4859924	13.5880003	8/4/2014	12:39.3
94	RSRD01	-122.4470957	37.92655487	5.23699999	8.4289999	292.7720032	13.66599989	-122.4470967	37.92654137	5.13700008	8.4289999	292.5130005	13.56599998	8/4/2014	12:39.2
95	RSRD01	-122.4470982	37.92655497	5.20200014	8.41300011	292.7940064	13.61500025	-122.4470991	37.92654147	5.13700008	8.41300011	292.4819946	13.55000019	8/4/2014	12:39.1
96	RSRD01	-122.4471011	37.92655509	5.23699999	8.4289999	292.8120117	13.66599989	-122.447102	37.92654159	5.171	8.4289999	292.5050049	13.5999999	8/4/2014	12:39.0
97	RSRD01	-122.4471035	37.92655519	5.23699999	8.40400028	292.7940064	13.64100027	-122.4471045	37.92654169	5.13700008	8.40400028	292.5079956	13.54100037	8/4/2014	12:38.9
98	RSRD01	-122.447106	37.92655529	5.20200014	8.39700031	292.7940064	13.59900045	-122.447107	37.92654179	5.13700008	8.39700031	292.4949951	13.5340004	8/4/2014	12:38.8
99	RSRD01	-122.4471085	37.92655539	5.20200014	8.37199974	292.7900085	13.57399988	-122.4471095	37.92654189	5.171	8.37199974	292.5350037	13.54299974	8/4/2014	12:38.7
100	RSRD01	-122.4471114	37.92655551	5.23699999	8.35000038	292.8160095	13.58700037	-122.4471124	37.92654201	5.13700008	8.35000038	292.5130005	13.48700047	8/4/2014	12:38.6
101	RSRD01	-122.4471139	37.92655561	5.23699999	8.35999966	292.8120117	13.59699965	-122.4471149	37.92654211	5.13700008	8.35999966	292.5740051	13.49699974	8/4/2014	12:38.5
102	RSRD01	-122.4471164	37.92655571	5.23699999	8.35999966	292.7940064	13.59699965	-122.4471174	37.92654221	5.171	8.35999966	292.5299988	13.53099966	8/4/2014	12:38.4
103	RSRD01	-122.4471188	37.92655581	5.23699999	8.32800007	292.8340149	13.56500006	-122.4471198	37.92654231	5.171	8.32800007	292.5749817	13.49900007	8/4/2014	12:38.3
104	RSRD01	-122.4471216	37.92655593	5.23699999	8.31799984	292.8299866	13.55499983	-122.4471226	37.92654243	5.13700008	8.31799984	292.6139832	13.45499992	8/4/2014	12:38.2
105	RSRD01	-122.447124	37.92655603	5.23699999	8.32800007	292.8120117	13.56500006	-122.447125	37.92654253	5.171	8.32800007	292.5920105	13.49900007	8/4/2014	12:38.1
106	RSRD01	-122.4471264	37.92655613	5.23699999	8.31799984	292.8299866	13.55499983	-122.4471274	37.92654263	5.171	8.31799984	292.6009827	13.48899984	8/4/2014	12:38.0
107	RSRD01	-122.4471289	37.92655622	5.23699999	8.31200027	292.8559876	13.54900026	-122.4471298	37.92654273	5.13700008	8.31200027	292.6139832	13.44900036	8/4/2014	12:37.9
108	RSRD01	-122.4471317	37.92655634	5.23699999	8.31799984	292.8340149	13.55499983	-122.4471327	37.92654285	5.13700008	8.31799984	292.6009827	13.45499992	8/4/2014	12:37.8
109	RSRD01	-122.4471341	37.92655644	5.23699999	8.30300045	292.8519898	13.54000044	-122.4471351	37.92654295	5.171	8.30300045	292.6139832	13.47400045	8/4/2014	12:37.7
110	RSRD01	-122.4471365	37.92655654	5.23699999	8.29599953	292.8739929	13.53299952	-122.4471375	37.92654305	5.13700008	8.29599953	292.6099854	13.43299961	8/4/2014	12:37.6
111	RSRD01	-122.4471389	37.92655664	5.23699999	8.28999996	292.8739929	13.52699995	-122.4471399	37.92654314	5.13700008	8.28999996	292.6579895	13.42700005	8/4/2014	12:37.5
112	RSRD01	-122.4471418	37.92655676	5.23699999	8.31200027	292.8919983	13.54900026	-122.4471427	37.92654326	5.171	8.31200027	292.6319885	13.48300028	8/4/2014	12:37.4
113	RSRD01	-122.4471442	37.92655686	5.23699999	8.30300045	292.8739929	13.54000044	-122.4471452	37.92654336	5.13700008	8.30300045	292.5920105	13.44000053	8/4/2014	12:37.3
114	RSRD01	-122.4471467	37.92655696	5.28800011	8.26500034	292.9140015	13.55300045	-122.4471476	37.92654346	5.171	8.26500034	292.6759949	13.43600035	8/4/2014	12:37.2
115	RSRD01	-122.4471491	37.92655706	5.23699999	8.25800037	292.95401	13.49500036	-122.4471501	37.92654356	5.13700008	8.25800037	292.6979981	13.39500046	8/4/2014	12:37.1
116	RSRD01	-122.447152	37.92655718	5.23699999	8.25800037	292.9580078	13.49500036	-122.447153	37.92654368	5.171	8.25800037	292.6759949	13.42900038	8/4/2014	12:37.0
117	RSRD01	-122.4471544	37.92655728	5.23699999	8.2489996	292.9580078	13.48599958	-122.4471554	37.92654378	5.13700008	8.2489996	292.7160034	13.38599968	8/4/2014	12:36.9
118	RSRD01	-122.4471569	37.92655738	5.28800011	8.2489996	292.993988	13.5369997	-122.4471579	37.92654388	5.171	8.2489996	292.7120056	13.4199996	8/4/2014	12:36.8
119	RSRD01	-122.4471593	37.92655748	5.23699999	8.22700024	293.019989	13.46400023	-122.4471603	37.92654398	5.13700008	8.22700024	292.7120056	13.36400032	8/4/2014	12:36.7
120	RSRD01	-122.4471622	37.9265576	5.23699999	8.20499992	293.019989	13.44199991	-122.4471632	37.9265441	5.171	8.20499992	292.7380066	13.37599993	8/4/2014	12:36.6
121	RSRD01	-122.4471647	37.9265577	5.23699999	8.20499992	293.0109863	13.44199991	-122.4471657	37.9265442	5.13700008	8.20499992	292.7519836	13.34200001	8/4/2014	12:36.5
122	RSRD01	-122.4471671	37.9265578	5.28800011	8.18900013	293.0379944	13.47700024	-122.4471681	37.9265443	5.171	8.18900013	292.7519836	13.36000013	8/4/2014	12:36.4
123	RSRD01	-122.4471702	37.92655792	5.23699999	8.1789999	293.0379944	13.41599989	-122.4471712	37.92654442	5.13700008	8.1789999	292.7519836	13.31599998	8/4/2014	12:36.3
124	RSRD01	-122.447173	37.92655803	5.28800011	8.17300034	293.0729981	13.46100044	-122.4471739	37.92654454	5.171	8.17300034	292.7739868	13.34400034	8/4/2014	12:36.2
125	RSRD01	-122.4471757	37.92655815	5.23699999	8.17300034	293.0339966	13.41000032	-122.4471767	37.92654466	5.171	8.17300034	292.769989	13.34400034	8/4/2014	12:36.1
126	RSRD01	-122.4471785	37.92655827	5.28800011	8.15699959	293.0740051	13.44499969	-122.4471794	37.92654476	5.22100019	8.15699959	292.7659912	13.37799978	8/4/2014	12:36.0
127	RSRD01	-122.4471817	37.92655839	5.28800011	8.1420002	293.0740051	13.43000031	-122.4471827	37.92654489	5.13700008	8.1420002	292.7869873	13.27900028	8/4/2014	12:35.9
128	RSRD01	-122.4471844	37.92655849	5.28800011	8.1260004	293.0650024	13.41400051	-122.4471854	37.92654501	5.22100019	8.1260004	292.7659912	13.3470006	8/4/2014	12:35.8
129	RSRD01	-122.4471872	37.92655861	5.28800011	8.10999966	293.0700073	13.39799976	-122.4471882	37.92654513	5.171	8.10999966	292.7829895	13.28099966	8/4/2014	12:35.7
130	RSRD01	-122.44719	37.92655873	5.28800011	8.10400009	293.0700073	13.3920002	-122.4471909	37.92654523	5.171	8.10400009	292.8049927	13.2750001	8/4/2014	12:35.6
131	RSRD01	-122.4471927	37.92655883	5.28800011	8.09700012	293.0830078	13.38500023	-122.4471937	37.92654535	5.171	8.09700012	292.7839966	13.26800013	8/4/2014	12:35.5
132	RSRD01	-122.4471955	37.92655895	5.28800011	8.0880003	293.0880127	13.3760004	-122.4471965	37.92654547	5.171	8.0880003	292.8009949	13.2590003	8/4/2014	12:35.4
133	RSRD01	-122.4471978	37.92655905	5.23699999	8.10400009	293.0849915	13.34100008	-122.4471988	37.92654557	5.22100019	8.10400009	292.8200073	13.32500029	8/4/2014	12:35.3
134	RSRD01	-122.4472001	37.92655915	5.28800011	8.09700012	293.0840149	13.38500023	-122.4472011	37.92654567	5.171	8.09700012	292.802002	13.26800013	8/4/2014	12:35.2
135	RSRD01	-122.4472027	37.92655925	5.28800011	8.07199955	293.0969849	13.35999966	-122.4472037	37.92654577	5.171	8.07199955	292.7929993	13.24299955	8/4/2014	12:35.1
136	RSRD01	-122.447205	37.92655935	5.32200003	8.05000019	293.098999	13.37200022	-122.447206	37.92654587	5.171	8.05000019	292.7680054	13.22100019	8/4/2014	12:35.0
137	RSRD01	-122.4472073	37.92655945	5.28800011	8.02799988	293.1199951	13.31599998	-122.4472083	37.92654597	5.171	8.02799988	292.7900085	13.19899988	8/4/2014	12:34.9
138	RSRD01	-122.4472096	37.92655954	5.32200003	8.02799988	293.1159973	13.3499999	-122.4472106	37.92654606	5.22100019	8.02799988	292.7879944	13.24900007	8/4/2014	12:34.8
139	RSRD01	-122.4472122	37.92655964	5.28800011	8.01799965	293.1329956	13.30599976	-122.4472132	37.92654616	5.171	8.01799965	292.7850037	13.18899965	8/4/2014	12:34.7
140	RSRD01	-122.4472145	37.92655974	5.32200003	7.98699999	293.1119995	13.30900002	-122.4472155	37.92654626	5.22100019	7.98699999	292.7869873	13.20800018	8/4/2014	12:34.6
141	RSRD01	-122.4472168	37.92655984	5.32200003	7.97100019	293.1340027	13.29300022	-122.4472178	37.92654636	5.22100019	7.97100019	292.7869873	13.19200039	8/4/2014	12:34.5
142	RSRD01	-122.4472191	37.92655994	5.32200003	7.96500015	293.1260071	13.28700018	-122.44722	37.92654644	5.25500011	7.96500015	292.7999878	13.22000027	8/4/2014	12:34.4
143	RSRD01	-122.4472219	37.92656006	5.32200003	7.95800018	293.1260071	13.28000021	-122.4472229	37.92654656	5.25500011	7.95800018	292.8009949	13.2130003	8/4/2014	12:34.3
144	RSRD01	-122.4472245	37.92656016	5.32200003	7.94899988	293.1260071	13.27099991	-122.4472254	37.92654666	5.25500011	7.94899988	292.8009949	13.204	8/4/2014	12:34.2
145	RSRD01	-122.447227	37.92656026	5.32200003	7.94199991	293.1220093	13.26399994	-122.447228	37.92654676	5.25500011	7.94199991	292.8139954	13.19700003	8/4/2014	12:34.1
146	RSRD01	-122.4472296	37.92656036	5.32200003	7.93300009	293.1400147	13.25500011	-122.4472306	37.92654686	5.25500011	7.93300009	292.8229981	13.1880002	8/4/2014	12:34.0
147	RSRD01	-122.4472326	37.92656048	5.32200003	7.91699982	293.1180115	13.23899984	-122.4472336	37.92654698	5.25500011	7.91699982	292.7659912	13.17199993	8/4/2014	12:33.9
148	RSRD01	-122.4472352	37.92656058	5.37400007	7.91699982	293.0920105	13.29099989	-122.4472362	37.92654708	5.30600023	7.91699982	292.7890015	13.22300005	8/4/2014	12:33.8
149	RSRD01	-122.4472377	37.92656068	5.32200003	7.89499998	293.0920105	13.21700001	-122.4472387	37.92654718	5.30600023	7.89499998	292.7449951	13.20100021	8/4/2014	12:33.7
150	RSRD01	-122.4472403	37.92656078	5.32200003	7.87900019	293.0629883	13.20100021	-122.4472413	37.92654728	5.34000015	7.87900019	292.7160034	13.21900034	8/4/2014	12:33.6
151	RSRD01	-122.4472433	37.9265609	5.32200003	7.87300014	293.0639954	13.19500017	-122.4472443	37.9265474	5.34000015	7.87300014	292.6940002	13.2130003	8/4/2014	12:33.5
152	RSRD01	-122.4472459	37.926561	5.37400007	7.86299992	293.019989	13.23699999	-122.4472469	37.9265475	5.30600023	7.86299992	292.6900024	13.16900015	8/4/2014	12:33.4
153	RSRD01	-122.4472485	37.9265611	5.32200003	7.85699987	293.0379944	13.1789999	-122.4472495	37.9265476	5.34000015	7.85699987	292.6900024	13.19700003	8/4/2014	12:33.3
154	RSRD01	-122.4472513	37.92656122	5.37400007	7.84100008	292.9849854	13.21500015	-122.4472523	37.9265477	5.39099979	7.84100008	292.6640015	13.23199987	8/4/2014	12:33.2
155	RSRD01	-122.4472546	37.92656134	5.37400007	7.80999994	293.0109863	13.18400002	-122.4472556	37.92654784	5.39099979	7.80999994	292.6849976	13.20099974	8/4/2014	12:33.1
156	RSRD01	-122.4472575	37.92656146	5.37400007	7.78800011	292.9859924	13.16200018	-122.4472584	37.92654794	5.39099979	7.78800011	292.678009	13.1789999	8/4/2014	12:33.0
157	RSRD01	-122.4472603	37.92656156	5.37400007	7.77199984	292.9769898	13.14599991	-122.4472613	37.92654806	5.42399979	7.77199984	292.6999817	13.19599962	8/4/2014	12:32.9
158	RSRD01	-122.4472631	37.92656168	5.37400007	7.75600004	293	13.13000011	-122.4472641	37.92654816	5.42399979	7.75600004	292.7179871	13.17999983	8/4/2014	12:32.8
159	RSRD01	-122.4472664	37.9265618	5.32200003	7.76499987	292.9559937	13.08699989	-122.4472674	37.92654829	5.39099979	7.76499987	292.7349854	13.15599966	8/4/2014	12:32.7
160	RSRD01	-122.4472692	37.9265619	5.37400007	7.75	292.9960022	13.12400007	-122.4472702	37.92654839	5.4749999	7.75	292.7799988	13.2249999	8/4/2014	12:32.6
161	RSRD01	-122.447272	37.926562	5.37400007	7.73999977	292.9649963	13.11399984	-122.447273	37.92654849	5.42399979	7.73999977	292.7489929	13.16399956	8/4/2014	12:32.5
162	RSRD01	-122.4472745	37.9265621	5.40799999	7.73400021	292.9479981	13.1420002	-122.4472755	37.92654859	5.4749999	7.73400021	292.776001	13.20900011	8/4/2014	12:32.4
163	RSRD01	-122.4472772	37.9265622	5.37400007	7.73400021	292.9880066	13.10800028	-122.4472782	37.92654869	5.42399979	7.73400021	292.7669983	13.15799999	8/4/2014	12:32.3
164	RSRD01	-122.4472795	37.92656228	5.40799999	7.72399998	292.9570007	13.13199997	-122.4472805	37.92654877	5.4749999	7.72399998	292.7900085	13.19899988	8/4/2014	12:32.2
165	RSRD01	-122.4472818	37.92656237	5.37400007	7.71799994	292.9840088	13.09200001	-122.4472828	37.92654885	5.4749999	7.71799994	292.7850037	13.19299984	8/4/2014	12:32.1
166	RSRD01	-122.447284	37.92656245	5.40799999	7.70200014	292.9590149	13.11000013	-122.4472851	37.92654893	5.4749999	7.70200014	292.8039856	13.17700005	8/4/2014	12:32.0
167	RSRD01	-122.4472868	37.92656255	5.37400007	7.6960001	292.9930115	13.07000017	-122.4472878	37.92654903	5.4749999	7.6960001	292.8209839	13.171	8/4/2014	12:31.9
168	RSRD01	-122.4472891	37.92656263	5.40799999	7.68599987	292.9949951	13.09399986	-122.4472901	37.92654911	5.4749999	7.68599987	292.8229981	13.16099977	8/4/2014	12:31.8
169	RSRD01	-122.4472914	37.92656271	5.37400007	7.67999983	292.9509888	13.0539999	-122.4472924	37.92654919	5.4749999	7.67999983	292.8399963	13.15499973	8/4/2014	12:31.7
170	RSRD01	-122.4472937	37.92656279	5.40799999	7.67999983	292.9909973	13.08799982	-122.4472947	37.92654928	5.50899982	7.67999983	292.8630066	13.18899965	8/4/2014	12:31.6
171	RSRD01	-122.4472963	37.92656289	5.37400007	7.67999983	293.0039978	13.0539999	-122.4472973	37.92654938	5.42399979	7.67999983	292.8540039	13.10399961	8/4/2014	12:31.5
172	RSRD01	-122.4472986	37.92656297	5.40799999	7.671	293.0090027	13.079	-122.4472996	37.92654946	5.4749999	7.671	292.8809815	13.14599991	8/4/2014	12:31.4
173	RSRD01	-122.447301	37.92656307	5.37400007	7.671	292.9830017	13.04500008	-122.447302	37.92654956	5.42399979	7.671	292.8500061	13.09499979	8/4/2014	12:31.3
174	RSRD01	-122.4473034	37.92656317	5.37400007	7.671	292.9570007	13.04500008	-122.4473044	37.92654966	5.4749999	7.671	292.8680115	13.14599991	8/4/2014	12:31.2
175	RSRD01	-122.4473061	37.92656327	5.37400007	7.6960001	292.9920044	13.07000017	-122.4473071	37.92654976	5.42399979	7.6960001	292.8200073	13.11999989	8/4/2014	12:31.1
176	RSRD01	-122.4473085	37.92656337	5.40799999	7.70200014	292.9309998	13.11000013	-122.4473095	37.92654986	5.42399979	7.70200014	292.868988	13.12599993	8/4/2014	12:31.0
177	RSRD01	-122.4473108	37.92656345	5.37400007	7.68599987	292.927002	13.05999994	-122.4473119	37.92654995	5.42399979	7.68599987	292.8379822	13.10999966	8/4/2014	12:30.9
178	RSRD01	-122.4473132	37.92656355	5.37400007	7.68599987	292.9400024	13.05999994	-122.4473142	37.92655004	5.42399979	7.68599987	292.8120117	13.10999966	8/4/2014	12:30.8
179	RSRD01	-122.447316	37.92656365	5.37400007	7.70200014	292.901001	13.07600021	-122.447317	37.92655014	5.42399979	7.70200014	292.8120117	13.12599993	8/4/2014	12:30.7
180	RSRD01	-122.4473183	37.92656373	5.37400007	7.6960001	292.8980103	13.07000017	-122.4473193	37.92655022	5.42399979	7.6960001	292.8059998	13.11999989	8/4/2014	12:30.6
181	RSRD01	-122.4473207	37.92656383	5.37400007	7.68599987	292.9159851	13.05999994	-122.4473217	37.9265503	5.39099979	7.68599987	292.7879944	13.07699966	8/4/2014	12:30.5
182	RSRD01	-122.447323	37.92656391	5.37400007	7.68599987	292.8890076	13.05999994	-122.4473241	37.92655038	5.42399979	7.68599987	292.7600098	13.10999966	8/4/2014	12:30.4
183	RSRD01	-122.4473258	37.92656401	5.37400007	7.6960001	292.9110107	13.07000017	-122.4473269	37.92655048	5.39099979	7.6960001	292.7609863	13.08699989	8/4/2014	12:30.3
184	RSRD01	-122.4473283	37.92656411	5.37400007	7.70200014	292.8640137	13.07600021	-122.4473293	37.92655056	5.42399979	7.70200014	292.7139893	13.12599993	8/4/2014	12:30.2
185	RSRD01	-122.4473307	37.9265642	5.32200003	7.68599987	292.881012	13.0079999	-122.4473317	37.92655065	5.39099979	7.68599987	292.7309876	13.07699966	8/4/2014	12:30.1
186	RSRD01	-122.4473331	37.92656428	5.37400007	7.68599987	292.8380127	13.05999994	-122.4473341	37.92655073	5.39099979	7.68599987	292.6879883	13.07699966	8/4/2014	12:30.0
187	RSRD01	-122.447336	37.92656438	5.32200003	7.6960001	292.8779907	13.01800013	-122.447337	37.92655083	5.39099979	7.6960001	292.6879883	13.08699989	8/4/2014	12:29.9
188	RSRD01	-122.4473384	37.92656446	5.37400007	7.6960001	292.8510132	13.07000017	-122.4473394	37.92655091	5.39099979	7.6960001	292.7009888	13.08699989	8/4/2014	12:29.8
189	RSRD01	-122.4473408	37.92656454	5.32200003	7.6960001	292.8739929	13.01800013	-122.4473418	37.92655099	5.34000015	7.6960001	292.723999	13.03600025	8/4/2014	12:29.7
190	RSRD01	-122.4473432	37.92656462	5.37400007	7.71799994	292.8699951	13.09200001	-122.4473443	37.92655109	5.39099979	7.71799994	292.6929932	13.10899973	8/4/2014	12:29.6
191	RSRD01	-122.4473461	37.92656473	5.32200003	7.72399998	292.8039856	13.046	-122.4473471	37.92655119	5.39099979	7.72399998	292.7200012	13.11499977	8/4/2014	12:29.5
192	RSRD01	-122.4473485	37.92656481	5.32200003	7.72399998	292.8609924	13.046	-122.4473495	37.92655128	5.34000015	7.72399998	292.7160034	13.06400013	8/4/2014	12:29.4
193	RSRD01	-122.4473506	37.92656489	5.28800011	7.75	292.8399963	13.03800011	-122.4473516	37.92655136	5.34000015	7.75	292.7290039	13.09000015	8/4/2014	12:29.3
194	RSRD01	-122.4473528	37.92656497	5.32200003	7.75600004	292.8619995	13.07800007	-122.4473538	37.92655144	5.34000015	7.75600004	292.7290039	13.09600019	8/4/2014	12:29.2
195	RSRD01	-122.4473553	37.92656505	5.28800011	7.73999977	292.8529968	13.02799988	-122.4473563	37.92655152	5.30600023	7.73999977	292.6950073	13.046	8/4/2014	12:29.1
196	RSRD01	-122.4473574	37.92656513	5.32200003	7.73999977	292.8359985	13.0619998	-122.4473584	37.9265516	5.30600023	7.73999977	292.6809998	13.046	8/4/2014	12:29.0
197	RSRD01	-122.4473596	37.92656521	5.28800011	7.75600004	292.855011	13.04400015	-122.4473606	37.92655168	5.30600023	7.75600004	292.6829834	13.06200027	8/4/2014	12:28.9
198	RSRD01	-122.4473617	37.92656529	5.32200003	7.76499987	292.8460083	13.08699989	-122.4473627	37.92655176	5.34000015	7.76499987	292.6740112	13.10500002	8/4/2014	12:28.8
199	RSRD01	-122.4473642	37.92656537	5.32200003	7.75600004	292.8720093	13.07800007	-122.4473653	37.92655186	5.30600023	7.75600004	292.678009	13.06200027	8/4/2014	12:28.7
200	RSRD01	-122.4473664	37.92656546	5.32200003	7.75	292.868988	13.07200003	-122.4473674	37.92655194	5.30600023	7.75	292.6309815	13.05600023	8/4/2014	12:28.6
201	RSRD01	-122.4473685	37.92656554	5.28800011	7.75	292.8420105	13.03800011	-122.4473696	37.92655202	5.25500011	7.75	292.6480103	13.00500011	8/4/2014	12:28.5
202	RSRD01	-122.4473707	37.92656562	5.32200003	7.75	292.8429871	13.07200003	-122.4473717	37.9265521	5.30600023	7.75	292.6439819	13.05600023	8/4/2014	12:28.4
203	RSRD01	-122.4473735	37.92656572	5.32200003	7.76499987	292.8640137	13.08699989	-122.4473745	37.9265522	5.25500011	7.76499987	292.6520081	13.01999998	8/4/2014	12:28.3
204	RSRD01	-122.4473758	37.9265658	5.28800011	7.77199984	292.8389893	13.05999994	-122.4473768	37.92655228	5.25500011	7.77199984	292.6399841	13.02699995	8/4/2014	12:28.2
205	RSRD01	-122.4473781	37.92656588	5.28800011	7.76499987	292.8340149	13.05299997	-122.4473791	37.92655237	5.25500011	7.76499987	292.6399841	13.01999998	8/4/2014	12:28.1
206	RSRD01	-122.4473804	37.92656596	5.32200003	7.77199984	292.8349915	13.09399986	-122.4473815	37.92655245	5.25500011	7.77199984	292.6409912	13.02699995	8/4/2014	12:28.0
207	RSRD01	-122.4473832	37.92656606	5.28800011	7.77799988	292.8340149	13.06599998	-122.4473842	37.92655255	5.25500011	7.77799988	292.6569824	13.03299999	8/4/2014	12:27.9
208	RSRD01	-122.4473854	37.92656614	5.28800011	7.77799988	292.8039856	13.06599998	-122.4473865	37.92655263	5.25500011	7.77799988	292.6369934	13.03299999	8/4/2014	12:27.8
209	RSRD01	-122.4473878	37.92656623	5.28800011	7.77799988	292.8309937	13.06599998	-122.4473888	37.92655271	5.22100019	7.77799988	292.6279907	12.99900007	8/4/2014	12:27.7
210	RSRD01	-122.4473901	37.92656631	5.32200003	7.77799988	292.8269959	13.0999999	-122.4473912	37.92655279	5.22100019	7.77799988	292.6369934	12.99900007	8/4/2014	12:27.6
211	RSRD01	-122.4473928	37.92656641	5.28800011	7.77799988	292.848999	13.06599998	-122.4473938	37.92655289	5.171	7.77799988	292.6239929	12.94899988	8/4/2014	12:27.5
212	RSRD01	-122.4473952	37.92656649	5.28800011	7.79400015	292.79599	13.08200026	-122.4473962	37.92655297	5.22100019	7.79400015	292.5849915	13.01500034	8/4/2014	12:27.4
213	RSRD01	-122.4473978	37.92656657	5.28800011	7.80999994	292.8229981	13.09800005	-122.4473988	37.92655306	5.171	7.80999994	292.6239929	12.98099995	8/4/2014	12:27.3
214	RSRD01	-122.4474003	37.92656665	5.28800011	7.80299997	292.8190002	13.09100008	-122.4474013	37.92655314	5.171	7.80299997	292.5589905	12.97399998	8/4/2014	12:27.2
215	RSRD01	-122.4474033	37.92656676	5.28800011	7.79400015	292.8359985	13.08200026	-122.4474043	37.92655324	5.171	7.79400015	292.5939941	12.96500015	8/4/2014	12:27.1
216	RSRD01	-122.4474058	37.92656684	5.28700018	7.80299997	292.7929993	13.09000015	-122.4474068	37.92655332	5.17000008	7.80299997	292.5769959	12.97300005	8/4/2014	12:27.0
217	RSRD01	-122.4474083	37.92656692	5.28700018	7.80299997	292.8370056	13.09000015	-122.4474093	37.92655341	5.17000008	7.80299997	292.571991	12.97300005	8/4/2014	12:26.9
218	RSRD01	-122.4474107	37.926567	5.28700018	7.79400015	292.82901	13.08100033	-122.4474117	37.92655349	5.17000008	7.79400015	292.6180115	12.96400023	8/4/2014	12:26.8
219	RSRD01	-122.4474138	37.9265671	5.28700018	7.79400015	292.855011	13.08100033	-122.4474148	37.92655359	5.17000008	7.79400015	292.5639954	12.96400023	8/4/2014	12:26.7
220	RSRD01	-122.4474163	37.92656719	5.28700018	7.80299997	292.8519898	13.09000015	-122.4474173	37.92655367	5.13600016	7.80299997	292.6359863	12.93900013	8/4/2014	12:26.6
221	RSRD01	-122.4474188	37.92656727	5.23600006	7.81899977	292.8959961	13.05499983	-122.4474198	37.92655375	5.13600016	7.81899977	292.6090088	12.95499992	8/4/2014	12:26.5
222	RSRD01	-122.4474213	37.92656735	5.28700018	7.82600021	292.868988	13.11300039	-122.4474223	37.92655384	5.17000008	7.82600021	292.6139832	12.99600029	8/4/2014	12:26.4
223	RSRD01	-122.447424	37.92656743	5.28700018	7.81899977	292.9129944	13.10599995	-122.447425	37.92655392	5.13600016	7.81899977	292.6489868	12.95499992	8/4/2014	12:26.3
224	RSRD01	-122.4474264	37.92656752	5.28700018	7.81899977	292.9349976	13.10599995	-122.4474274	37.926554	5.17000008	7.81899977	292.6459961	12.98899984	8/4/2014	12:26.2
225	RSRD01	-122.4474287	37.9265676	5.28700018	7.81899977	292.9530029	13.10599995	-122.4474297	37.92655408	5.13600016	7.81899977	292.6669922	12.95499992	8/4/2014	12:26.1
226	RSRD01	-122.447431	37.92656768	5.28700018	7.82600021	292.9930115	13.11300039	-122.447432	37.92655416	5.13600016	7.82600021	292.6799927	12.96200037	8/4/2014	12:26.0
227	RSRD01	-122.4474337	37.92656776	5.28700018	7.83500004	293.0180054	13.12200022	-122.4474347	37.92655425	5.13600016	7.83500004	292.6889954	12.97100019	8/4/2014	12:25.9
228	RSRD01	-122.4474361	37.92656784	5.28700018	7.82600021	293.0589905	13.11300039	-122.4474371	37.92655433	5.13600016	7.82600021	292.7070007	12.96200037	8/4/2014	12:25.8
229	RSRD01	-122.4474384	37.92656792	5.23600006	7.81899977	293.0809937	13.05499983	-122.4474394	37.92655441	5.13600016	7.81899977	292.7510071	12.95499992	8/4/2014	12:25.7
230	RSRD01	-122.4474408	37.92656801	5.28700018	7.81899977	293.098999	13.10599995	-122.4474417	37.92655449	5.13600016	7.81899977	292.7600098	12.95499992	8/4/2014	12:25.6
231	RSRD01	-122.4474435	37.92656809	5.28700018	7.81899977	293.1430054	13.10599995	-122.4474444	37.92655457	5.13600016	7.81899977	292.7689819	12.95499992	8/4/2014	12:25.5
232	RSRD01	-122.4474458	37.92656817	5.28700018	7.80999994	293.1650085	13.09700012	-122.4474468	37.92655465	5.13600016	7.80999994	292.7949829	12.9460001	8/4/2014	12:25.4
233	RSRD01	-122.4474482	37.92656825	5.28700018	7.80299997	293.2049866	13.09000015	-122.4474492	37.92655474	5.13600016	7.80299997	292.8569946	12.93900013	8/4/2014	12:25.3
234	RSRD01	-122.4474508	37.92656833	5.28700018	7.81899977	293.2049866	13.10599995	-122.4474518	37.92655482	5.13600016	7.81899977	292.8529968	12.95499992	8/4/2014	12:25.2
235	RSRD01	-122.4474538	37.92656844	5.28700018	7.81899977	293.2709961	13.10599995	-122.4474548	37.92655492	5.13600016	7.81899977	292.9060059	12.95499992	8/4/2014	12:25.1
236	RSRD01	-122.4474564	37.92656852	5.3210001	7.80999994	293.2669983	13.13100004	-122.4474574	37.926555	5.13600016	7.80999994	292.9190064	12.9460001	8/4/2014	12:25.0
237	RSRD01	-122.447459	37.9265686	5.28700018	7.81899977	293.3110046	13.10599995	-122.4474599	37.92655509	5.13600016	7.81899977	292.9589844	12.95499992	8/4/2014	12:24.9
238	RSRD01	-122.4474615	37.92656868	5.28700018	7.81899977	293.3720093	13.10599995	-122.4474625	37.92655517	5.13600016	7.81899977	293.0069885	12.95499992	8/4/2014	12:24.8
239	RSRD01	-122.4474645	37.92656879	5.28700018	7.81899977	293.3720093	13.10599995	-122.4474655	37.92655527	5.13600016	7.81899977	293.0249939	12.95499992	8/4/2014	12:24.7
240	RSRD01	-122.4474671	37.92656887	5.28700018	7.80999994	293.4159851	13.09700012	-122.4474681	37.92655535	5.13600016	7.80999994	293.0469971	12.9460001	8/4/2014	12:24.6
241	RSRD01	-122.4474696	37.92656895	5.28700018	7.81899977	293.4599915	13.10599995	-122.4474706	37.92655544	5.10200024	7.81899977	293.0639954	12.921	8/4/2014	12:24.5
242	RSRD01	-122.4474722	37.92656903	5.3210001	7.82600021	293.4559937	13.14700031	-122.4474732	37.92655552	5.13600016	7.82600021	293.0870056	12.96200037	8/4/2014	12:24.4
243	RSRD01	-122.4474752	37.92656913	5.28700018	7.81899977	293.5	13.10599995	-122.4474762	37.92655562	5.10200024	7.81899977	293.1130066	12.921	8/4/2014	12:24.3
244	RSRD01	-122.4474777	37.92656922	5.28700018	7.82600021	293.5220032	13.11300039	-122.4474787	37.9265557	5.13600016	7.82600021	293.1090088	12.96200037	8/4/2014	12:24.2
245	RSRD01	-122.4474802	37.9265693	5.28700018	7.81899977	293.5180054	13.10599995	-122.4474812	37.92655578	5.10200024	7.81899977	293.1000061	12.921	8/4/2014	12:24.1
246	RSRD01	-122.4474828	37.92656938	5.3210001	7.80999994	293.5400085	13.13100004	-122.4474838	37.92655587	5.13600016	7.80999994	293.1269836	12.9460001	8/4/2014	12:24.0
247	RSRD01	-122.4474857	37.92656947	5.28700018	7.81899977	293.5620117	13.10599995	-122.4474867	37.92655595	5.13600016	7.81899977	293.1269836	12.95499992	8/4/2014	12:23.9
248	RSRD01	-122.4474882	37.92656955	5.3210001	7.80999994	293.5620117	13.13100004	-122.4474892	37.92655603	5.13600016	7.80999994	293.1439819	12.9460001	8/4/2014	12:23.8
249	RSRD01	-122.4474908	37.92656963	5.28700018	7.80299997	293.5809937	13.09000015	-122.4474918	37.92655612	5.13600016	7.80299997	293.1459961	12.93900013	8/4/2014	12:23.7
250	RSRD01	-122.4474933	37.92656971	5.3210001	7.80299997	293.5580139	13.12400007	-122.4474943	37.9265562	5.13600016	7.80299997	293.1409912	12.93900013	8/4/2014	12:23.6
251	RSRD01	-122.4474963	37.92656982	5.3210001	7.80299997	293.5580139	13.12400007	-122.4474973	37.92655628	5.13600016	7.80299997	293.1669922	12.93900013	8/4/2014	12:23.5
252	RSRD01	-122.4474988	37.9265699	5.3210001	7.79400015	293.5549927	13.11500025	-122.4474998	37.92655636	5.13600016	7.79400015	293.1589966	12.93000031	8/4/2014	12:23.4
253	RSRD01	-122.4475012	37.92656998	5.28700018	7.79400015	293.5549927	13.08100033	-122.4475023	37.92655645	5.13600016	7.79400015	293.1860046	12.93000031	8/4/2014	12:23.3
254	RSRD01	-122.4475037	37.92657006	5.3210001	7.78800011	293.5329895	13.10900021	-122.4475047	37.92655653	5.13600016	7.78800011	293.1589966	12.92400026	8/4/2014	12:23.2
255	RSRD01	-122.4475066	37.92657015	5.3210001	7.78800011	293.5069885	13.10900021	-122.4475076	37.92655661	5.13600016	7.78800011	293.1380005	12.92400026	8/4/2014	12:23.1
256	RSRD01	-122.447509	37.92657023	5.3210001	7.79400015	293.4630127	13.11500025	-122.44751	37.92655668	5.13600016	7.79400015	293.0939941	12.93000031	8/4/2014	12:23.0
257	RSRD01	-122.4475115	37.92657031	5.3210001	7.79400015	293.4849854	13.11500025	-122.4475125	37.92655676	5.10200024	7.79400015	293.0889893	12.89600039	8/4/2014	12:22.9
258	RSRD01	-122.4475139	37.92657037	5.3210001	7.79400015	293.4370117	13.11500025	-122.447515	37.92655684	5.13600016	7.79400015	292.9970093	12.93000031	8/4/2014	12:22.8
259	RSRD01	-122.4475168	37.92657046	5.3210001	7.79400015	293.4330139	13.11500025	-122.4475178	37.92655692	5.13600016	7.79400015	293.0019836	12.93000031	8/4/2014	12:22.7
260	RSRD01	-122.4475192	37.92657052	5.3210001	7.80299997	293.348999	13.12400007	-122.4475203	37.92655701	5.13600016	7.80299997	292.9320068	12.93900013	8/4/2014	12:22.6
261	RSRD01	-122.4475217	37.9265706	5.3210001	7.80299997	293.3450012	13.12400007	-122.4475227	37.92655707	5.13600016	7.80299997	292.9060059	12.93900013	8/4/2014	12:22.5
262	RSRD01	-122.4475241	37.92657067	5.3210001	7.80299997	293.2799988	13.12400007	-122.4475252	37.92655715	5.17000008	7.80299997	292.8439941	12.97300005	8/4/2014	12:22.4
263	RSRD01	-122.4475271	37.92657075	5.3210001	7.80299997	293.2789917	13.12400007	-122.4475281	37.92655724	5.10200024	7.80299997	292.8209839	12.90500021	8/4/2014	12:22.3
264	RSRD01	-122.4475296	37.92657083	5.3210001	7.79400015	293.1659851	13.11500025	-122.4475306	37.92655732	5.13600016	7.79400015	292.7479858	12.93000031	8/4/2014	12:22.2
265	RSRD01	-122.4475321	37.9265709	5.3210001	7.80999994	293.1220093	13.13100004	-122.4475331	37.92655738	5.13600016	7.80999994	292.70401	12.9460001	8/4/2014	12:22.1
266	RSRD01	-122.4475346	37.92657096	5.37300014	7.82600021	293.0780029	13.19900036	-122.4475357	37.92655747	5.17000008	7.82600021	292.6740112	12.99600029	8/4/2014	12:22.0
267	RSRD01	-122.4475375	37.92657105	5.3210001	7.81899977	293.0039978	13.13999987	-122.4475386	37.92655755	5.13600016	7.81899977	292.5549927	12.95499992	8/4/2014	12:21.9
268	RSRD01	-122.44754	37.92657111	5.37300014	7.82600021	292.9419861	13.19900036	-122.4475411	37.92655762	5.13600016	7.82600021	292.5239868	12.96200037	8/4/2014	12:21.8
269	RSRD01	-122.4475426	37.92657119	5.3210001	7.82600021	292.8980103	13.14700031	-122.4475436	37.92655768	5.13600016	7.82600021	292.4629822	12.96200037	8/4/2014	12:21.7
270	RSRD01	-122.4475451	37.92657126	5.37300014	7.83500004	292.8540039	13.20800018	-122.4475462	37.92655774	5.17000008	7.83500004	292.3970032	13.00500011	8/4/2014	12:21.6
271	RSRD01	-122.447548	37.92657134	5.37300014	7.84100008	292.7799988	13.21400023	-122.4475491	37.92655783	5.13600016	7.84100008	292.3450012	12.97700024	8/4/2014	12:21.5
272	RSRD01	-122.4475505	37.92657141	5.37300014	7.82600021	292.7409973	13.19900036	-122.4475516	37.92655789	5.13600016	7.82600021	292.2349854	12.96200037	8/4/2014	12:21.4
273	RSRD01	-122.4475533	37.92657149	5.37300014	7.82600021	292.6530151	13.19900036	-122.4475544	37.92655798	5.13600016	7.82600021	292.2179871	12.96200037	8/4/2014	12:21.3
274	RSRD01	-122.4475562	37.92657158	5.37300014	7.81899977	292.57901	13.19199991	-122.4475573	37.92655806	5.13600016	7.81899977	292.1210022	12.95499992	8/4/2014	12:21.2
275	RSRD01	-122.4475598	37.92657168	5.37300014	7.82600021	292.5610046	13.19900036	-122.4475609	37.92655817	5.13600016	7.82600021	292.1040039	12.96200037	8/4/2014	12:21.1
276	RSRD01	-122.4475628	37.92657176	5.37300014	7.83500004	292.4949951	13.20800018	-122.4475639	37.92655825	5.17000008	7.83500004	292.0379944	13.00500011	8/4/2014	12:21.0
277	RSRD01	-122.4475657	37.92657185	5.37300014	7.83500004	292.4429932	13.20800018	-122.4475668	37.92655833	5.13600016	7.83500004	292.0079956	12.97100019	8/4/2014	12:20.9
278	RSRD01	-122.4475687	37.92657193	5.40700006	7.83500004	292.4030151	13.2420001	-122.4475698	37.92655842	5.17000008	7.83500004	291.9679871	13.00500011	8/4/2014	12:20.8
279	RSRD01	-122.4475721	37.92657202	5.40700006	7.83500004	292.355011	13.2420001	-122.4475733	37.92655851	5.17000008	7.83500004	291.9199829	13.00500011	8/4/2014	12:20.7
280	RSRD01	-122.4475751	37.9265721	5.40700006	7.84800005	292.3129883	13.25500011	-122.4475762	37.92655859	5.17000008	7.84800005	291.8769836	13.01800013	8/4/2014	12:20.6
281	RSRD01	-122.4475781	37.92657219	5.37300014	7.85699987	292.2850037	13.23000002	-122.4475792	37.92655867	5.13600016	7.85699987	291.8720093	12.99300003	8/4/2014	12:20.5
282	RSRD01	-122.4475803	37.92657225	5.40700006	7.84800005	292.2460022	13.25500011	-122.4475815	37.92655874	5.13600016	7.84800005	291.8280029	12.98400021	8/4/2014	12:20.4
283	RSRD01	-122.447583	37.92657232	5.40700006	7.84800005	292.2460022	13.25500011	-122.4475841	37.9265588	5.17000008	7.84800005	291.7890015	13.01800013	8/4/2014	12:20.3
284	RSRD01	-122.4475852	37.92657238	5.45800018	7.85699987	292.2380066	13.31500006	-122.4475864	37.92655887	5.17000008	7.85699987	291.7640076	13.02699995	8/4/2014	12:20.2
285	RSRD01	-122.4475875	37.92657244	5.40700006	7.85699987	292.1730042	13.26399994	-122.4475887	37.92655893	5.13600016	7.85699987	291.7149963	12.99300003	8/4/2014	12:20.1
286	RSRD01	-122.4475898	37.92657251	5.45800018	7.85699987	292.1549988	13.31500006	-122.4475909	37.92655899	5.21999979	7.85699987	291.7420044	13.07699966	8/4/2014	12:20.0
287	RSRD01	-122.4475924	37.92657257	5.45800018	7.86299992	292.1730042	13.3210001	-122.4475936	37.92655906	5.17000008	7.86299992	291.6889954	13.03299999	8/4/2014	12:19.9
288	RSRD01	-122.4475947	37.92657264	5.45800018	7.85699987	292.125	13.31500006	-122.4475959	37.92655912	5.17000008	7.85699987	291.6669922	13.02699995	8/4/2014	12:19.8
289	RSRD01	-122.447597	37.9265727	5.45800018	7.85699987	292.0629883	13.31500006	-122.4475981	37.92655919	5.17000008	7.85699987	291.6279907	13.02699995	8/4/2014	12:19.7
290	RSRD01	-122.4475992	37.92657274	5.4920001	7.86299992	292.1029968	13.35500002	-122.4476004	37.92655925	5.21999979	7.86299992	291.6009827	13.08299971	8/4/2014	12:19.6
291	RSRD01	-122.4476019	37.92657281	5.4920001	7.87300014	291.9890137	13.36500025	-122.4476031	37.92655931	5.13600016	7.87300014	291.5319824	13.0090003	8/4/2014	12:19.5
292	RSRD01	-122.4476042	37.92657287	5.4920001	7.86299992	291.9930115	13.35500002	-122.4476053	37.92655936	5.21999979	7.86299992	291.4660034	13.08299971	8/4/2014	12:19.4
293	RSRD01	-122.4476066	37.92657294	5.4920001	7.87900019	291.901001	13.37100029	-122.4476078	37.92655942	5.21999979	7.87900019	291.4440002	13.09899998	8/4/2014	12:19.3
294	RSRD01	-122.4476092	37.926573	5.54400015	7.88899994	291.8619995	13.43300009	-122.4476104	37.92655949	5.17000008	7.88899994	291.3819885	13.05900002	8/4/2014	12:19.2
295	RSRD01	-122.4476123	37.92657307	5.4920001	7.87300014	291.8089905	13.36500025	-122.4476135	37.92655956	5.21999979	7.87300014	291.303009	13.09299994	8/4/2014	12:19.1
296	RSRD01	-122.4476149	37.92657314	5.54400015	7.87900019	291.7430115	13.42300034	-122.4476161	37.92655962	5.21999979	7.87900019	291.2860107	13.09899998	8/4/2014	12:19.0
297	RSRD01	-122.4476175	37.9265732	5.4920001	7.90100002	291.6820068	13.39300013	-122.4476187	37.92655969	5.17000008	7.90100002	291.1940002	13.0710001	8/4/2014	12:18.9
298	RSRD01	-122.4476201	37.92657327	5.54400015	7.91099977	291.6340027	13.45499992	-122.4476213	37.92655975	5.21999979	7.91099977	291.1589966	13.13099957	8/4/2014	12:18.8
299	RSRD01	-122.4476232	37.92657333	5.54400015	7.90100002	291.5639954	13.44500017	-122.4476244	37.92655982	5.21999979	7.90100002	291.1019898	13.12099981	8/4/2014	12:18.7
300	RSRD01	-122.4476257	37.92657338	5.54400015	7.87900019	291.480011	13.42300034	-122.4476269	37.92655987	5.21999979	7.87900019	290.9970093	13.09899998	8/4/2014	12:18.6
301	RSRD01	-122.4476284	37.92657345	5.54400015	7.86299992	291.45401	13.40700006	-122.4476296	37.92655993	5.21999979	7.86299992	290.9700012	13.08299971	8/4/2014	12:18.5
302	RSRD01	-122.447631	37.92657349	5.57800007	7.87900019	291.3880005	13.45700026	-122.4476322	37.92655998	5.21999979	7.87900019	290.8919983	13.09899998	8/4/2014	12:18.4
303	RSRD01	-122.4476341	37.92657356	5.57800007	7.88899994	291.29599	13.46700001	-122.4476353	37.92656005	5.21999979	7.88899994	290.8339844	13.10899973	8/4/2014	12:18.3
304	RSRD01	-122.4476369	37.92657363	5.57800007	7.90100002	291.2789917	13.47900009	-122.4476381	37.92656011	5.21999979	7.90100002	290.7730103	13.12099981	8/4/2014	12:18.2
305	RSRD01	-122.4476397	37.92657369	5.57800007	7.91099977	291.1870117	13.48899984	-122.4476409	37.92656018	5.21999979	7.91099977	290.6849976	13.13099957	8/4/2014	12:18.1
306	RSRD01	-122.4476424	37.92657374	5.57800007	7.87900019	291.1430054	13.45700026	-122.4476436	37.92656023	5.25400019	7.87900019	290.6589966	13.13300037	8/4/2014	12:18.0
307	RSRD01	-122.4476457	37.92657381	5.57800007	7.87900019	291.0950012	13.45700026	-122.4476469	37.92656029	5.25400019	7.87900019	290.6159973	13.13300037	8/4/2014	12:17.9
308	RSRD01	-122.4476485	37.92657386	5.57800007	7.87300014	291.0509949	13.45100021	-122.4476497	37.92656034	5.25400019	7.87300014	290.5499878	13.12700033	8/4/2014	12:17.8
309	RSRD01	-122.4476514	37.92657391	5.57800007	7.86299992	290.9849854	13.44099998	-122.4476526	37.92656039	5.25400019	7.86299992	290.5010071	13.1170001	8/4/2014	12:17.7
310	RSRD01	-122.4476541	37.92657395	5.61199999	7.85699987	290.9190064	13.46899986	-122.4476553	37.92656044	5.30499983	7.85699987	290.4400024	13.1619997	8/4/2014	12:17.6
311	RSRD01	-122.4476574	37.92657402	5.61199999	7.84800005	290.875	13.46000004	-122.4476586	37.92656051	5.21999979	7.84800005	290.3890076	13.06799984	8/4/2014	12:17.5
312	RSRD01	-122.44766	37.92657407	5.61199999	7.84800005	290.8049927	13.46000004	-122.4476611	37.92656055	5.25400019	7.84800005	290.3479919	13.10200024	8/4/2014	12:17.4
313	RSRD01	-122.4476624	37.92657412	5.57800007	7.84100008	290.743988	13.41900015	-122.4476636	37.9265606	5.25400019	7.84100008	290.2819824	13.09500027	8/4/2014	12:17.3
314	RSRD01	-122.4476648	37.92657416	5.57800007	7.84800005	290.6740112	13.42600012	-122.447666	37.92656065	5.30499983	7.84800005	290.1940002	13.15299988	8/4/2014	12:17.2
315	RSRD01	-122.4476677	37.92657421	5.61199999	7.84800005	290.625	13.46000004	-122.4476689	37.9265607	5.25400019	7.84800005	290.1459961	13.10200024	8/4/2014	12:17.1
316	RSRD01	-122.4476702	37.92657426	5.61199999	7.84100008	290.5599976	13.45300007	-122.4476713	37.92656074	5.30499983	7.84100008	290.1069946	13.14599991	8/4/2014	12:17.0
317	RSRD01	-122.4476726	37.9265743	5.61199999	7.84100008	290.5159912	13.45300007	-122.4476738	37.92656079	5.30499983	7.84100008	290.0589905	13.14599991	8/4/2014	12:16.9
318	RSRD01	-122.447675	37.92657435	5.66300011	7.83500004	290.4500122	13.49800014	-122.4476762	37.92656084	5.33900023	7.83500004	289.9880066	13.17400026	8/4/2014	12:16.8
319	RSRD01	-122.4476779	37.9265744	5.61199999	7.83500004	290.4060059	13.44700003	-122.4476791	37.92656089	5.30499983	7.83500004	289.9710083	13.13999987	8/4/2014	12:16.7
320	RSRD01	-122.4476803	37.92657445	5.66300011	7.83500004	290.3619995	13.49800014	-122.4476815	37.92656093	5.30499983	7.83500004	289.9049988	13.13999987	8/4/2014	12:16.6
321	RSRD01	-122.4476828	37.92657449	5.61199999	7.83500004	290.2919922	13.44700003	-122.447684	37.92656098	5.30499983	7.83500004	289.8349915	13.13999987	8/4/2014	12:16.5
322	RSRD01	-122.4476852	37.92657454	5.61199999	7.83500004	290.269989	13.44700003	-122.4476864	37.92656103	5.30499983	7.83500004	289.8529968	13.13999987	8/4/2014	12:16.4
323	RSRD01	-122.4476882	37.92657459	5.61199999	7.81899977	290.2489929	13.43099976	-122.4476894	37.92656107	5.30499983	7.81899977	289.7689819	13.1239996	8/4/2014	12:16.3
324	RSRD01	-122.447691	37.92657464	5.61199999	7.80999994	290.2000122	13.42199993	-122.4476921	37.92656112	5.33900023	7.80999994	289.79599	13.14900017	8/4/2014	12:16.2
325	RSRD01	-122.4476937	37.92657468	5.61199999	7.80999994	290.1610107	13.42199993	-122.4476949	37.92656117	5.33900023	7.80999994	289.7430115	13.14900017	8/4/2014	12:16.1
326	RSRD01	-122.4476965	37.92657473	5.66300011	7.80299997	290.1359863	13.46600008	-122.4476976	37.92656122	5.38999987	7.80299997	289.7179871	13.19299984	8/4/2014	12:16.0
327	RSRD01	-122.4476997	37.92657478	5.66300011	7.80299997	290.1350098	13.46600008	-122.4477009	37.92656127	5.33900023	7.80299997	289.6820068	13.1420002	8/4/2014	12:15.9
328	RSRD01	-122.4477025	37.92657481	5.66300011	7.78800011	290.0690002	13.45100021	-122.4477036	37.9265613	5.33900023	7.78800011	289.6730042	13.12700033	8/4/2014	12:15.8
329	RSRD01	-122.4477052	37.92657484	5.66300011	7.77799988	290.0859985	13.44099998	-122.4477064	37.92656133	5.38999987	7.77799988	289.6730042	13.16799974	8/4/2014	12:15.7
330	RSRD01	-122.447708	37.92657488	5.66300011	7.76499987	290.0469971	13.42799997	-122.4477091	37.92656136	5.38999987	7.76499987	289.6560059	13.15499973	8/4/2014	12:15.6
331	RSRD01	-122.4477112	37.92657493	5.66300011	7.75600004	290.0690002	13.41900015	-122.4477123	37.92656141	5.38999987	7.75600004	289.6340027	13.14599991	8/4/2014	12:15.5
332	RSRD01	-122.4477138	37.92657496	5.66300011	7.73999977	290.0220032	13.40299988	-122.447715	37.92656144	5.38999987	7.73999977	289.6309815	13.12999964	8/4/2014	12:15.4
333	RSRD01	-122.4477165	37.92657499	5.61199999	7.73400021	290.0220032	13.34600019	-122.4477176	37.92656147	5.33900023	7.73400021	289.6309815	13.07300043	8/4/2014	12:15.3
334	RSRD01	-122.4477191	37.92657502	5.66300011	7.70200014	290.0400085	13.36500025	-122.4477202	37.9265615	5.38999987	7.70200014	289.6480103	13.09200001	8/4/2014	12:15.2
335	RSRD01	-122.4477222	37.92657505	5.66300011	7.66400003	290	13.32700014	-122.4477233	37.92656153	5.38999987	7.66400003	289.6040039	13.0539999	8/4/2014	12:15.1
336	RSRD01	-122.4477248	37.92657508	5.69799995	7.65500021	290.0440064	13.35300016	-122.4477259	37.92656156	5.42299986	7.65500021	289.6309815	13.07800007	8/4/2014	12:15.0
337	RSRD01	-122.4477274	37.92657511	5.66300011	7.63899994	289.9960022	13.30200005	-122.4477285	37.92656159	5.38999987	7.63899994	289.6000061	13.02899981	8/4/2014	12:14.9
338	RSRD01	-122.44773	37.92657514	5.66300011	7.6170001	289.9920044	13.28000021	-122.4477311	37.92656162	5.42299986	7.6170001	289.6000061	13.03999996	8/4/2014	12:14.8
339	RSRD01	-122.4477331	37.92657517	5.66300011	7.60099983	289.9960022	13.26399994	-122.4477342	37.92656165	5.42299986	7.60099983	289.6220093	13.02399969	8/4/2014	12:14.7
340	RSRD01	-122.4477357	37.9265752	5.69799995	7.60099983	290.0400085	13.29899979	-122.4477368	37.92656168	5.42299986	7.60099983	289.605011	13.02399969	8/4/2014	12:14.6
341	RSRD01	-122.4477383	37.92657523	5.66300011	7.60099983	289.9960022	13.26399994	-122.4477394	37.92656171	5.47399998	7.60099983	289.6220093	13.07499981	8/4/2014	12:14.5
342	RSRD01	-122.4477409	37.92657526	5.69799995	7.59499979	290.0140076	13.29299974	-122.447742	37.92656174	5.42299986	7.59499979	289.6269836	13.01799965	8/4/2014	12:14.4
343	RSRD01	-122.4477437	37.92657529	5.66300011	7.579	290.0169983	13.2420001	-122.4477448	37.92656178	5.47399998	7.579	289.6210022	13.05299997	8/4/2014	12:14.3
344	RSRD01	-122.4477462	37.92657532	5.69799995	7.58500004	290.0140076	13.28299999	-122.4477472	37.9265618	5.47399998	7.58500004	289.6180115	13.05900002	8/4/2014	12:14.2
345	RSRD01	-122.4477486	37.92657535	5.66300011	7.55700016	290.0360107	13.22000027	-122.4477497	37.92656183	5.42299986	7.55700016	289.6619873	12.98000002	8/4/2014	12:14.1
346	RSRD01	-122.447751	37.92657538	5.69799995	7.55700016	290.053009	13.25500011	-122.4477521	37.92656184	5.47399998	7.55700016	289.6669922	13.03100014	8/4/2014	12:14.0
347	RSRD01	-122.4477539	37.92657541	5.69799995	7.54699993	290.0360107	13.24499989	-122.4477549	37.92656188	5.47399998	7.54699993	289.6619873	13.02099991	8/4/2014	12:13.9
348	RSRD01	-122.4477563	37.92657542	5.69799995	7.54099989	290.0360107	13.23899984	-122.4477574	37.92656189	5.47399998	7.54099989	289.6669922	13.01499987	8/4/2014	12:13.8
349	RSRD01	-122.4477588	37.92657543	5.69799995	7.54699993	290.0580139	13.24499989	-122.4477598	37.9265619	5.47399998	7.54699993	289.7009888	13.02099991	8/4/2014	12:13.7
350	RSRD01	-122.4477612	37.92657544	5.74900007	7.5250001	290.0799866	13.27400017	-122.4477622	37.92656191	5.5079999	7.5250001	289.7109985	13.03299999	8/4/2014	12:13.6
351	RSRD01	-122.447764	37.92657546	5.69799995	7.51000023	290.0710144	13.20800018	-122.447765	37.92656192	5.47399998	7.51000023	289.723999	12.98400021	8/4/2014	12:13.5
352	RSRD01	-122.4477665	37.92657547	5.74900007	7.51000023	290.0539856	13.2590003	-122.4477675	37.92656193	5.5079999	7.51000023	289.7720032	13.01800013	8/4/2014	12:13.4
353	RSRD01	-122.4477689	37.92657548	5.69799995	7.50299978	290.1419983	13.20099974	-122.4477699	37.92656195	5.47399998	7.50299978	289.7900085	12.97699976	8/4/2014	12:13.3
354	RSRD01	-122.4477715	37.92657549	5.74900007	7.49399996	290.1199951	13.24300003	-122.4477725	37.92656196	5.5079999	7.49399996	289.8160095	13.00199986	8/4/2014	12:13.2
355	RSRD01	-122.4477744	37.9265755	5.69799995	7.49399996	290.1199951	13.19199991	-122.4477754	37.92656197	5.5079999	7.49399996	289.8049927	13.00199986	8/4/2014	12:13.1
356	RSRD01	-122.447777	37.92657552	5.69799995	7.47800016	290.1369934	13.17600012	-122.447778	37.92656198	5.5079999	7.47800016	289.8429871	12.98600006	8/4/2014	12:13.0
357	RSRD01	-122.4477795	37.92657553	5.69799995	7.50299978	290.2080078	13.20099974	-122.4477805	37.926562	5.5079999	7.50299978	289.8599854	13.01099968	8/4/2014	12:12.9
358	RSRD01	-122.4477821	37.92657554	5.74900007	7.49399996	290.1860046	13.24300003	-122.447783	37.92656201	5.5079999	7.49399996	289.8989868	13.00199986	8/4/2014	12:12.8
359	RSRD01	-122.447785	37.92657555	5.69799995	7.47800016	290.2070007	13.17600012	-122.447786	37.92656202	5.5079999	7.47800016	289.9079895	12.98600006	8/4/2014	12:12.7
360	RSRD01	-122.4477876	37.92657557	5.74900007	7.46199989	290.2470093	13.21099997	-122.4477885	37.92656203	5.5079999	7.46199989	289.894989	12.96999979	8/4/2014	12:12.6
361	RSRD01	-122.4477901	37.92657558	5.69799995	7.47200012	290.2690125	13.17000008	-122.4477911	37.92656205	5.5079999	7.47200012	289.9389954	12.98000002	8/4/2014	12:12.5
362	RSRD01	-122.4477927	37.92657559	5.74900007	7.45599985	290.2690125	13.20499992	-122.4477936	37.92656206	5.54199982	7.45599985	289.9930115	12.99799967	8/4/2014	12:12.4
363	RSRD01	-122.4477956	37.9265756	5.74900007	7.4460001	290.3529968	13.19500017	-122.4477965	37.92656207	5.54199982	7.4460001	290.0490112	12.98799992	8/4/2014	12:12.3
364	RSRD01	-122.4477983	37.92657562	5.74900007	7.4460001	290.3129883	13.19500017	-122.4477992	37.92656208	5.5079999	7.4460001	290.0759888	12.954	8/4/2014	12:12.2
365	RSRD01	-122.4478009	37.92657563	5.74900007	7.4460001	290.4230042	13.19500017	-122.4478019	37.9265621	5.5079999	7.4460001	290.1459961	12.954	8/4/2014	12:12.1
366	RSRD01	-122.4478036	37.92657564	5.74900007	7.43400002	290.4230042	13.18300009	-122.4478045	37.92656211	5.5079999	7.43400002	290.1589966	12.94199991	8/4/2014	12:12.0
367	RSRD01	-122.4478067	37.92657564	5.74900007	7.43400002	290.4450073	13.18300009	-122.4478076	37.9265621	5.5079999	7.43400002	290.2070007	12.94199991	8/4/2014	12:11.9
368	RSRD01	-122.4478094	37.92657565	5.74900007	7.43400002	290.5109863	13.18300009	-122.4478103	37.92656212	5.5079999	7.43400002	290.2070007	12.94199991	8/4/2014	12:11.8
369	RSRD01	-122.4478121	37.92657565	5.74900007	7.42399979	290.5549927	13.17299986	-122.4478129	37.92656211	5.5079999	7.42399979	290.2470093	12.93199968	8/4/2014	12:11.7
370	RSRD01	-122.4478147	37.92657564	5.74900007	7.41800022	290.6210022	13.16700029	-122.4478156	37.92656211	5.5079999	7.41800022	290.321991	12.92600012	8/4/2014	12:11.6
371	RSRD01	-122.4478178	37.92657564	5.69799995	7.40799999	290.6430054	13.10599995	-122.4478187	37.9265621	5.5079999	7.40799999	290.3169861	12.91599989	8/4/2014	12:11.5
372	RSRD01	-122.4478204	37.92657563	5.74900007	7.41800022	290.7090149	13.16700029	-122.4478213	37.9265621	5.5079999	7.41800022	290.3779907	12.92600012	8/4/2014	12:11.4
373	RSRD01	-122.4478229	37.92657563	5.74900007	7.41800022	290.7520142	13.16700029	-122.4478237	37.92656209	5.5079999	7.41800022	290.4100037	12.92600012	8/4/2014	12:11.3
374	RSRD01	-122.4478254	37.92657562	5.78299999	7.40799999	290.79599	13.19099998	-122.4478262	37.92656209	5.54199982	7.40799999	290.4710083	12.94999981	8/4/2014	12:11.2
375	RSRD01	-122.4478281	37.92657562	5.74900007	7.40199995	290.8399963	13.15100002	-122.447829	37.92656208	5.54199982	7.40199995	290.5369873	12.94399977	8/4/2014	12:11.1
376	RSRD01	-122.4478307	37.92657561	5.78299999	7.40799999	290.8840027	13.19099998	-122.4478314	37.92656208	5.54199982	7.40799999	290.5589905	12.94999981	8/4/2014	12:11.0
377	RSRD01	-122.4478332	37.9265756	5.74900007	7.40199995	290.9060059	13.15100002	-122.447834	37.92656207	5.5079999	7.40199995	290.6239929	12.90999985	8/4/2014	12:10.9
378	RSRD01	-122.4478356	37.9265756	5.78299999	7.38600016	290.9500122	13.16900015	-122.4478364	37.92656206	5.54199982	7.38600016	290.6419983	12.92799997	8/4/2014	12:10.8
379	RSRD01	-122.4478384	37.92657559	5.74900007	7.38600016	290.9760132	13.13500023	-122.4478392	37.92656206	5.5079999	7.38600016	290.6900024	12.89400005	8/4/2014	12:10.7
380	RSRD01	-122.4478409	37.92657559	5.78299999	7.39300013	290.993988	13.17600012	-122.4478416	37.92656205	5.54199982	7.39300013	290.6900024	12.93499994	8/4/2014	12:10.6
381	RSRD01	-122.4478433	37.92657558	5.74900007	7.40199995	290.9979858	13.15100002	-122.4478441	37.92656205	5.54199982	7.40199995	290.7120056	12.94399977	8/4/2014	12:10.5
382	RSRD01	-122.4478458	37.92657557	5.74900007	7.40199995	290.9979858	13.15100002	-122.4478465	37.92656204	5.54199982	7.40199995	290.7380066	12.94399977	8/4/2014	12:10.4
383	RSRD01	-122.4478486	37.92657557	5.74900007	7.40199995	291.019989	13.15100002	-122.4478493	37.92656204	5.5079999	7.40199995	290.6940002	12.90999985	8/4/2014	12:10.3
384	RSRD01	-122.4478511	37.92657556	5.78299999	7.38600016	290.9979858	13.16900015	-122.4478518	37.92656203	5.54199982	7.38600016	290.6940002	12.92799997	8/4/2014	12:10.2
385	RSRD01	-122.4478535	37.92657556	5.74900007	7.38600016	291.0419922	13.13500023	-122.4478543	37.92656202	5.5079999	7.38600016	290.6900024	12.89400005	8/4/2014	12:10.1
386	RSRD01	-122.447856	37.92657555	5.78299999	7.39300013	290.95401	13.17600012	-122.4478567	37.92656202	5.54199982	7.39300013	290.6499939	12.93499994	8/4/2014	12:10.0
387	RSRD01	-122.4478589	37.92657555	5.78299999	7.37699986	290.9760132	13.15999985	-122.4478596	37.92656201	5.59299994	7.37699986	290.6279907	12.96999979	8/4/2014	12:09.9
388	RSRD01	-122.4478613	37.92657554	5.78299999	7.36399984	290.9140015	13.14699984	-122.447862	37.92656201	5.59299994	7.36399984	290.6059876	12.95699978	8/4/2014	12:09.8
389	RSRD01	-122.4478638	37.92657554	5.78299999	7.36999989	290.9100037	13.15299988	-122.4478645	37.926562	5.54199982	7.36999989	290.6019898	12.9119997	8/4/2014	12:09.7
390	RSRD01	-122.4478663	37.92657553	5.78299999	7.36999989	290.8919983	13.15299988	-122.447867	37.926562	5.54199982	7.36999989	290.5889893	12.9119997	8/4/2014	12:09.6
391	RSRD01	-122.4478691	37.92657551	5.78299999	7.38600016	290.8039856	13.16900015	-122.4478698	37.92656197	5.59299994	7.38600016	290.5620117	12.97900009	8/4/2014	12:09.5
392	RSRD01	-122.4478716	37.9265755	5.78299999	7.40799999	290.8259888	13.19099998	-122.4478723	37.92656197	5.54199982	7.40799999	290.5449829	12.94999981	8/4/2014	12:09.4
393	RSRD01	-122.4478741	37.9265755	5.78299999	7.36999989	290.7820129	13.15299988	-122.4478748	37.92656195	5.54199982	7.36999989	290.5180054	12.9119997	8/4/2014	12:09.3
394	RSRD01	-122.4478767	37.92657547	5.78299999	7.38600016	290.7170105	13.16900015	-122.4478774	37.92656192	5.59299994	7.38600016	290.5230103	12.97900009	8/4/2014	12:09.2
395	RSRD01	-122.4478797	37.92657545	5.78299999	7.39300013	290.7210083	13.17600012	-122.4478804	37.9265619	5.54199982	7.39300013	290.5050049	12.93499994	8/4/2014	12:09.1
396	RSRD01	-122.4478823	37.92657543	5.78200006	7.38600016	290.677002	13.16800022	-122.4478829	37.92656188	5.59200001	7.38600016	290.4930115	12.97800016	8/4/2014	12:09.0
397	RSRD01	-122.4478849	37.92657541	5.78200006	7.39300013	290.6990051	13.17500019	-122.4478855	37.92656185	5.59200001	7.39300013	290.5090027	12.98500013	8/4/2014	12:08.9
398	RSRD01	-122.4478875	37.92657538	5.83400011	7.40199995	290.6549988	13.23600006	-122.4478881	37.92656183	5.54099989	7.40199995	290.5050049	12.94299984	8/4/2014	12:08.8
399	RSRD01	-122.4478905	37.92657536	5.78200006	7.40799999	290.6549988	13.19000006	-122.4478911	37.92656181	5.59200001	7.40799999	290.5	13	8/4/2014	12:08.7
400	RSRD01	-122.4478931	37.92657534	5.78200006	7.39300013	290.723999	13.17500019	-122.4478937	37.92656179	5.54099989	7.39300013	290.5339966	12.93400002	8/4/2014	12:08.6
401	RSRD01	-122.4478957	37.92657532	5.78200006	7.40199995	290.7460022	13.18400002	-122.4478963	37.92656176	5.54099989	7.40199995	290.5700073	12.94299984	8/4/2014	12:08.5
402	RSRD01	-122.4478982	37.92657529	5.78200006	7.40199995	290.7250061	13.18400002	-122.4478988	37.92656174	5.59200001	7.40199995	290.57901	12.99399996	8/4/2014	12:08.4
403	RSRD01	-122.4479009	37.92657527	5.78200006	7.38600016	290.7900085	13.16800022	-122.4479015	37.92656172	5.59200001	7.38600016	290.6139832	12.97800016	8/4/2014	12:08.3
404	RSRD01	-122.4479033	37.92657525	5.83400011	7.39300013	290.8150024	13.22700024	-122.4479038	37.92656169	5.54099989	7.39300013	290.6430054	12.93400002	8/4/2014	12:08.2
405	RSRD01	-122.4479056	37.92657522	5.78200006	7.36999989	290.8150024	13.15199995	-122.4479062	37.92656167	5.54099989	7.36999989	290.6699829	12.91099977	8/4/2014	12:08.1
406	RSRD01	-122.4479079	37.9265752	5.83400011	7.37699986	290.7929993	13.21099997	-122.4479085	37.92656165	5.59200001	7.37699986	290.6650085	12.96899986	8/4/2014	12:08.0
407	RSRD01	-122.4479106	37.92657517	5.78200006	7.39300013	290.8160095	13.17500019	-122.4479112	37.92656162	5.59200001	7.39300013	290.6879883	12.98500013	8/4/2014	12:07.9
408	RSRD01	-122.4479129	37.92657515	5.83400011	7.39300013	290.8190002	13.22700024	-122.4479135	37.9265616	5.59200001	7.39300013	290.7129822	12.98500013	8/4/2014	12:07.8
409	RSRD01	-122.4479152	37.92657513	5.78200006	7.36999989	290.8410034	13.15199995	-122.4479158	37.92656157	5.59200001	7.36999989	290.7129822	12.96199989	8/4/2014	12:07.7
410	RSRD01	-122.4479176	37.9265751	5.83400011	7.36399984	290.8190002	13.19799995	-122.4479182	37.92656155	5.59200001	7.36399984	290.7349854	12.95599985	8/4/2014	12:07.6
411	RSRD01	-122.4479203	37.92657508	5.78200006	7.36399984	290.8229981	13.14599991	-122.4479209	37.92656153	5.54099989	7.36399984	290.7170105	12.90499973	8/4/2014	12:07.5
412	RSRD01	-122.4479226	37.92657505	5.83400011	7.36399984	290.8009949	13.19799995	-122.4479232	37.9265615	5.59200001	7.36399984	290.7170105	12.95599985	8/4/2014	12:07.4
413	RSRD01	-122.4479249	37.92657503	5.83400011	7.37699986	290.8009949	13.21099997	-122.4479255	37.92656148	5.59200001	7.37699986	290.7219849	12.96899986	8/4/2014	12:07.3
414	RSRD01	-122.4479274	37.92657501	5.83400011	7.37699986	290.8049927	13.21099997	-122.447928	37.92656146	5.59200001	7.37699986	290.6990051	12.96899986	8/4/2014	12:07.2
415	RSRD01	-122.4479303	37.92657497	5.83400011	7.38600016	290.7399902	13.22000027	-122.4479309	37.92656142	5.625	7.38600016	290.677002	13.01100016	8/4/2014	12:07.1
416	RSRD01	-122.4479328	37.92657494	5.83400011	7.37699986	290.7399902	13.21099997	-122.4479333	37.92656139	5.625	7.37699986	290.6549988	13.00199986	8/4/2014	12:07.0
417	RSRD01	-122.4479353	37.92657492	5.83400011	7.36999989	290.743988	13.204	-122.4479358	37.92656137	5.59200001	7.36999989	290.6589966	12.96199989	8/4/2014	12:06.9
418	RSRD01	-122.4479378	37.9265749	5.86800003	7.38600016	290.70401	13.25400019	-122.4479383	37.92656133	5.59200001	7.38600016	290.6159973	12.97800016	8/4/2014	12:06.8
419	RSRD01	-122.4479407	37.92657486	5.83400011	7.41800022	290.6960144	13.25200033	-122.4479412	37.92656129	5.59200001	7.41800022	290.6170044	13.01000023	8/4/2014	12:06.7
420	RSRD01	-122.4479432	37.92657482	5.83400011	7.37699986	290.6820068	13.21099997	-122.4479437	37.92656125	5.625	7.37699986	290.6369934	13.00199986	8/4/2014	12:06.6
421	RSRD01	-122.4479456	37.92657478	5.83400011	7.37699986	290.6600037	13.21099997	-122.4479461	37.92656121	5.59200001	7.37699986	290.6199951	12.96899986	8/4/2014	12:06.5
422	RSRD01	-122.4479481	37.92657473	5.86800003	7.38600016	290.6380005	13.25400019	-122.4479486	37.92656116	5.625	7.38600016	290.5759888	13.01100016	8/4/2014	12:06.4
423	RSRD01	-122.4479511	37.9265747	5.83400011	7.39300013	290.6419983	13.22700024	-122.4479516	37.92656113	5.59200001	7.39300013	290.5969849	12.98500013	8/4/2014	12:06.3
424	RSRD01	-122.4479536	37.92657465	5.86800003	7.38600016	290.5979919	13.25400019	-122.4479541	37.92656108	5.625	7.38600016	290.5620117	13.01100016	8/4/2014	12:06.2
425	RSRD01	-122.4479562	37.92657461	5.86800003	7.40199995	290.5979919	13.26999998	-122.4479567	37.92656104	5.59200001	7.40199995	290.5749817	12.99399996	8/4/2014	12:06.1
426	RSRD01	-122.4479588	37.92657457	5.86800003	7.40199995	290.5580139	13.26999998	-122.4479592	37.926561	5.625	7.40199995	290.5180054	13.02699995	8/4/2014	12:06.0
427	RSRD01	-122.4479617	37.92657453	5.86800003	7.38600016	290.5360107	13.25400019	-122.4479622	37.92656096	5.625	7.38600016	290.5130005	13.01100016	8/4/2014	12:05.9
428	RSRD01	-122.4479643	37.92657449	5.86800003	7.37699986	290.5180054	13.24499989	-122.4479648	37.92656092	5.625	7.37699986	290.5	13.00199986	8/4/2014	12:05.8
429	RSRD01	-122.4479668	37.92657445	5.86800003	7.36999989	290.5180054	13.23799992	-122.4479673	37.92656088	5.67600012	7.36999989	290.4729919	13.046	8/4/2014	12:05.7
430	RSRD01	-122.4479694	37.92657441	5.86800003	7.37699986	290.4519959	13.24499989	-122.4479699	37.92656084	5.625	7.37699986	290.4339905	13.00199986	8/4/2014	12:05.6
431	RSRD01	-122.4479724	37.92657436	5.86800003	7.38600016	290.4779968	13.25400019	-122.4479729	37.92656079	5.67600012	7.38600016	290.4549866	13.06200027	8/4/2014	12:05.5
432	RSRD01	-122.4479748	37.92657431	5.86800003	7.38600016	290.4559937	13.25400019	-122.4479753	37.92656074	5.625	7.38600016	290.4379883	13.01100016	8/4/2014	12:05.4
433	RSRD01	-122.4479772	37.92657427	5.83400011	7.37699986	290.4150085	13.21099997	-122.4479776	37.9265607	5.625	7.37699986	290.3919983	13.00199986	8/4/2014	12:05.3
434	RSRD01	-122.4479796	37.92657423	5.86800003	7.38600016	290.3940125	13.25400019	-122.44798	37.92656066	5.625	7.38600016	290.3980103	13.01100016	8/4/2014	12:05.2
435	RSRD01	-122.4479823	37.92657419	5.86800003	7.41800022	290.3269959	13.28600025	-122.4479827	37.92656062	5.625	7.41800022	290.3529968	13.04300022	8/4/2014	12:05.1
436	RSRD01	-122.4479847	37.92657415	5.86800003	7.39300013	290.375	13.26100016	-122.4479851	37.92656058	5.67600012	7.39300013	290.3569946	13.06900024	8/4/2014	12:05.0
437	RSRD01	-122.447987	37.92657411	5.86800003	7.38600016	290.3089905	13.25400019	-122.4479874	37.92656054	5.625	7.38600016	290.3309937	13.01100016	8/4/2014	12:04.9
438	RSRD01	-122.4479894	37.92657407	5.86800003	7.38600016	290.2919922	13.25400019	-122.4479897	37.92656049	5.625	7.38600016	290.3169861	13.01100016	8/4/2014	12:04.8
439	RSRD01	-122.4479921	37.92657401	5.86800003	7.37699986	290.2709961	13.24499989	-122.4479925	37.92656044	5.625	7.37699986	290.2680054	13.00199986	8/4/2014	12:04.7
440	RSRD01	-122.4479944	37.92657397	5.86800003	7.38600016	290.29599	13.25400019	-122.4479947	37.9265604	5.71000004	7.38600016	290.2770081	13.09600019	8/4/2014	12:04.6
441	RSRD01	-122.4479967	37.92657392	5.86800003	7.38600016	290.230011	13.25400019	-122.4479971	37.92656035	5.625	7.38600016	290.2550049	13.01100016	8/4/2014	12:04.5
442	RSRD01	-122.447999	37.92657388	5.86800003	7.38600016	290.2510071	13.25400019	-122.4479994	37.92656031	5.67600012	7.38600016	290.2550049	13.06200027	8/4/2014	12:04.4
443	RSRD01	-122.4480018	37.92657382	5.86800003	7.37699986	290.1910095	13.24499989	-122.4480022	37.92656025	5.625	7.37699986	290.2210083	13.00199986	8/4/2014	12:04.3
444	RSRD01	-122.4480042	37.92657378	5.90199995	7.36999989	290.1940002	13.27199984	-122.4480046	37.92656021	5.67600012	7.36999989	290.1929932	13.046	8/4/2014	12:04.2
445	RSRD01	-122.4480066	37.92657374	5.86800003	7.37699986	290.1719971	13.24499989	-122.448007	37.92656017	5.625	7.37699986	290.1799927	13.00199986	8/4/2014	12:04.1
446	RSRD01	-122.448009	37.9265737	5.90199995	7.37699986	290.1759949	13.27899981	-122.4480094	37.92656013	5.67600012	7.37699986	290.1579895	13.05299997	8/4/2014	12:04.0
447	RSRD01	-122.4480118	37.92657364	5.90199995	7.37699986	290.1489868	13.27899981	-122.4480122	37.92656007	5.625	7.37699986	290.1309815	13.00199986	8/4/2014	12:03.9
448	RSRD01	-122.4480142	37.9265736	5.90199995	7.38600016	290.1359863	13.28800011	-122.4480145	37.92656003	5.71000004	7.38600016	290.1399841	13.09600019	8/4/2014	12:03.8
449	RSRD01	-122.4480166	37.92657354	5.90199995	7.37699986	290.1359863	13.27899981	-122.4480169	37.92655997	5.67600012	7.37699986	290.0740051	13.05299997	8/4/2014	12:03.7
450	RSRD01	-122.448019	37.92657348	5.90199995	7.36999989	290.1180115	13.27199984	-122.4480193	37.92655991	5.67600012	7.36999989	290.0950012	13.046	8/4/2014	12:03.6
451	RSRD01	-122.4480218	37.92657343	5.90199995	7.37699986	290.0960083	13.27899981	-122.4480221	37.92655985	5.67600012	7.37699986	290.0390015	13.05299997	8/4/2014	12:03.5
452	RSRD01	-122.4480242	37.92657337	5.90199995	7.39300013	290.0920105	13.29500008	-122.4480245	37.9265598	5.67600012	7.39300013	290.0729981	13.06900024	8/4/2014	12:03.4
453	RSRD01	-122.4480266	37.92657331	5.86800003	7.36999989	290.0559998	13.23799992	-122.4480269	37.92655974	5.71000004	7.36999989	290.0329895	13.07999992	8/4/2014	12:03.3
454	RSRD01	-122.4480291	37.92657325	5.90199995	7.37699986	290.0780029	13.27899981	-122.4480294	37.92655968	5.71000004	7.37699986	290.0650024	13.08699989	8/4/2014	12:03.2
455	RSRD01	-122.4480321	37.92657317	5.90199995	7.37699986	290.1000061	13.27899981	-122.4480323	37.9265596	5.67600012	7.37699986	290.0859985	13.05299997	8/4/2014	12:03.1
456	RSRD01	-122.4480346	37.92657312	5.95300007	7.36999989	290.0599976	13.32299995	-122.4480348	37.92655954	5.71000004	7.36999989	290.0419922	13.07999992	8/4/2014	12:03.0
457	RSRD01	-122.4480371	37.92657306	5.90199995	7.38600016	290.0409851	13.28800011	-122.4480374	37.92655949	5.67600012	7.38600016	290.0449829	13.06200027	8/4/2014	12:02.9
458	RSRD01	-122.4480396	37.926573	5.95300007	7.36999989	290.0629883	13.32299995	-122.4480399	37.92655943	5.71000004	7.36999989	290.0629883	13.07999992	8/4/2014	12:02.8
459	RSRD01	-122.4480425	37.92657292	5.90199995	7.35500002	290.0629883	13.25699997	-122.4480428	37.92655935	5.67600012	7.35500002	290.0270081	13.03100014	8/4/2014	12:02.7
460	RSRD01	-122.448045	37.92657287	5.90199995	7.36399984	290.0669861	13.26599979	-122.4480453	37.92655929	5.71000004	7.36399984	290.0490112	13.07399988	8/4/2014	12:02.6
461	RSRD01	-122.4480476	37.92657281	5.90199995	7.35500002	290.0710144	13.25699997	-122.4480478	37.92655924	5.67600012	7.35500002	290.0480042	13.03100014	8/4/2014	12:02.5
462	RSRD01	-122.4480501	37.92657275	5.95300007	7.35500002	290.0490112	13.30800009	-122.4480503	37.92655918	5.71000004	7.35500002	290.0140076	13.06500006	8/4/2014	12:02.4
463	RSRD01	-122.4480528	37.92657267	5.90199995	7.35500002	290.0310059	13.25699997	-122.448053	37.9265591	5.71000004	7.35500002	289.9859924	13.06500006	8/4/2014	12:02.3
464	RSRD01	-122.4480551	37.92657261	5.95300007	7.36399984	290.0050049	13.31699991	-122.4480553	37.92655904	5.76100016	7.36399984	289.9689941	13.125	8/4/2014	12:02.2
465	RSRD01	-122.4480574	37.92657255	5.90199995	7.35500002	290.0350037	13.25699997	-122.4480576	37.92655898	5.71000004	7.35500002	289.9679871	13.06500006	8/4/2014	12:02.1
466	RSRD01	-122.4480598	37.92657249	5.95300007	7.33900023	289.946991	13.29200029	-122.44806	37.92655892	5.76100016	7.33900023	289.9509888	13.10000038	8/4/2014	12:02.0
467	RSRD01	-122.4480625	37.92657242	5.90199995	7.34800005	289.946991	13.25	-122.4480627	37.92655885	5.71000004	7.34800005	289.9069824	13.05800009	8/4/2014	12:01.9
468	RSRD01	-122.4480648	37.92657236	5.95300007	7.34800005	289.9070129	13.30100012	-122.448065	37.92655879	5.76100016	7.34800005	289.8850098	13.10900021	8/4/2014	12:01.8
469	RSRD01	-122.4480671	37.9265723	5.95300007	7.34800005	289.8900147	13.30100012	-122.4480673	37.92655873	5.71000004	7.34800005	289.8670044	13.05800009	8/4/2014	12:01.7
470	RSRD01	-122.4480695	37.92657224	5.95300007	7.32299995	289.8190002	13.27600002	-122.4480695	37.92655867	5.71000004	7.32299995	289.8280029	13.03299999	8/4/2014	12:01.6
471	RSRD01	-122.4480721	37.92657217	5.90199995	7.32299995	289.802002	13.2249999	-122.4480723	37.92655859	5.76100016	7.32299995	289.7789917	13.08400011	8/4/2014	12:01.5
472	RSRD01	-122.4480744	37.92657211	5.95300007	7.31699991	289.7839966	13.26999998	-122.4480746	37.92655853	5.76100016	7.31699991	289.7659912	13.07800007	8/4/2014	12:01.4
473	RSRD01	-122.4480767	37.92657205	5.95300007	7.31699991	289.7349854	13.26999998	-122.4480769	37.92655847	5.71000004	7.31699991	289.6950073	13.02699995	8/4/2014	12:01.3
474	RSRD01	-122.4480792	37.92657197	5.95300007	7.31699991	289.7219849	13.26999998	-122.4480793	37.92655842	5.76100016	7.31699991	289.677002	13.07800007	8/4/2014	12:01.2
475	RSRD01	-122.448082	37.92657189	5.95300007	7.30700016	289.6560059	13.26000023	-122.4480822	37.92655834	5.76100016	7.30700016	289.6329956	13.06800032	8/4/2014	12:01.1
476	RSRD01	-122.4480844	37.92657184	5.98799992	7.30100012	289.6340027	13.28900003	-122.4480846	37.92655826	5.76100016	7.30100012	289.5759888	13.06200027	8/4/2014	12:01.0
477	RSRD01	-122.4480869	37.92657176	5.95300007	7.30100012	289.6159973	13.25400019	-122.448087	37.92655819	5.76100016	7.30100012	289.5929871	13.06200027	8/4/2014	12:00.9
478	RSRD01	-122.4480893	37.92657168	5.98799992	7.29500008	289.54599	13.28299999	-122.4480894	37.92655811	5.76100016	7.29500008	289.5279846	13.05600023	8/4/2014	12:00.8
479	RSRD01	-122.4480921	37.92657161	5.95300007	7.28499985	289.5100098	13.23799992	-122.4480923	37.92655802	5.76100016	7.28499985	289.5100098	13.046	8/4/2014	12:00.7
480	RSRD01	-122.4480946	37.92657153	5.98799992	7.28499985	289.4840088	13.27299976	-122.4480947	37.92655794	5.79500008	7.28499985	289.4920044	13.07999992	8/4/2014	12:00.6
481	RSRD01	-122.448097	37.92657145	5.98799992	7.28499985	289.4259949	13.27299976	-122.4480971	37.92655787	5.71000004	7.28499985	289.446991	12.99499989	8/4/2014	12:00.5
482	RSRD01	-122.4480994	37.92657138	6.03900003	7.28499985	289.3989868	13.32399988	-122.4480995	37.92655779	5.76100016	7.28499985	289.4029846	13.046	8/4/2014	12:00.4
483	RSRD01	-122.4481022	37.92657129	5.98799992	7.28499985	289.3609924	13.27299976	-122.4481023	37.9265577	5.79500008	7.28499985	289.3359985	13.07999992	8/4/2014	12:00.3
484	RSRD01	-122.4481047	37.92657121	6.03900003	7.28499985	289.3150024	13.32399988	-122.4481048	37.92655762	5.76100016	7.28499985	289.3190002	13.046	8/4/2014	12:00.2
485	RSRD01	-122.4481072	37.92657113	6.03900003	7.27899981	289.276001	13.31799984	-122.4481073	37.92655754	5.76100016	7.27899981	289.2550049	13.03999996	8/4/2014	12:00.1
486	RSRD01	-122.4481097	37.92657106	6.03900003	7.27899981	289.2319946	13.31799984	-122.4481098	37.92655747	5.79500008	7.27899981	289.2430115	13.07399988	8/4/2014	12:00.0
487	RSRD01	-122.4481126	37.92657096	6.03900003	7.26900005	289.2359924	13.30800009	-122.4481127	37.92655737	5.79500008	7.26900005	289.2129822	13.06400013	8/4/2014	11:59.9
488	RSRD01	-122.4481151	37.92657089	6.03900003	7.26900005	289.1879883	13.30800009	-122.4481152	37.9265573	5.79500008	7.26900005	289.2129822	13.06400013	8/4/2014	11:59.8
489	RSRD01	-122.4481176	37.92657081	5.98799992	7.25400019	289.1740112	13.2420001	-122.4481177	37.92655722	5.79500008	7.25400019	289.178009	13.04900026	8/4/2014	11:59.7
490	RSRD01	-122.4481201	37.92657074	6.03900003	7.24700022	289.1260071	13.28600025	-122.4481202	37.92655715	5.79500008	7.24700022	289.151001	13.04200029	8/4/2014	11:59.6
491	RSRD01	-122.4481231	37.92657064	6.03900003	7.25400019	289.1480103	13.29300022	-122.4481231	37.92655705	5.79500008	7.25400019	289.1560059	13.04900026	8/4/2014	11:59.5
492	RSRD01	-122.4481254	37.92657057	6.03900003	7.24100018	289.0859985	13.28000021	-122.4481256	37.92655698	5.79500008	7.24100018	289.1289978	13.03600025	8/4/2014	11:59.4
493	RSRD01	-122.4481277	37.92657049	6.07299995	7.24100018	289.0639954	13.31400013	-122.4481278	37.9265569	5.76100016	7.24100018	289.0899963	13.00200033	8/4/2014	11:59.3
494	RSRD01	-122.44813	37.92657041	6.07299995	7.23099995	289.0249939	13.3039999	-122.4481301	37.92655682	5.79500008	7.23099995	289.0769959	13.02600002	8/4/2014	11:59.2
495	RSRD01	-122.4481327	37.92657032	6.07299995	7.2249999	289.0209961	13.29799986	-122.4481327	37.92655673	5.76100016	7.2249999	289.0469971	12.98600006	8/4/2014	11:59.1
496	RSRD01	-122.448135	37.92657024	6.07299995	7.25400019	288.980011	13.32700014	-122.448135	37.92655665	5.79500008	7.25400019	289.0279846	13.04900026	8/4/2014	11:59.0
497	RSRD01	-122.4481373	37.92657016	6.07299995	7.23099995	289.0069885	13.3039999	-122.4481373	37.92655658	5.79500008	7.23099995	289.0100098	13.02600002	8/4/2014	11:58.9
498	RSRD01	-122.4481396	37.92657009	6.07299995	7.24700022	288.980011	13.32000017	-122.4481396	37.9265565	5.79500008	7.24700022	289.0059815	13.04200029	8/4/2014	11:58.8
499	RSRD01	-122.4481423	37.92656999	6.07299995	7.23099995	288.9360046	13.3039999	-122.4481423	37.9265564	5.76100016	7.23099995	288.9670105	12.9920001	8/4/2014	11:58.7
500	RSRD01	-122.4481446	37.92656992	6.12400007	7.2249999	288.9410095	13.34899998	-122.4481446	37.92655633	5.79500008	7.2249999	288.9620056	13.01999998	8/4/2014	11:58.6
501	RSRD01	-122.4481469	37.92656984	6.07299995	7.2249999	288.8959961	13.29799986	-122.4481469	37.92655625	5.79500008	7.2249999	288.9440002	13.01999998	8/4/2014	11:58.5
502	RSRD01	-122.4481492	37.92656976	6.12400007	7.23099995	288.9179993	13.35500002	-122.4481492	37.92655617	5.79500008	7.23099995	288.927002	13.02600002	8/4/2014	11:58.4
503	RSRD01	-122.4481518	37.92656967	6.07299995	7.23099995	288.8349915	13.3039999	-122.4481518	37.92655608	5.79500008	7.23099995	288.9219971	13.02600002	8/4/2014	11:58.3
504	RSRD01	-122.4481542	37.92656958	6.12400007	7.21600008	288.8519898	13.34000015	-122.4481542	37.92655599	5.79500008	7.21600008	288.8999939	13.01100016	8/4/2014	11:58.2
505	RSRD01	-122.4481565	37.9265695	6.12400007	7.21600008	288.8299866	13.34000015	-122.4481565	37.92655591	5.79500008	7.21600008	288.8829956	13.01100016	8/4/2014	11:58.1
506	RSRD01	-122.4481589	37.9265694	6.12400007	7.2249999	288.8349915	13.34899998	-122.4481589	37.92655581	5.79500008	7.2249999	288.8559876	13.01999998	8/4/2014	11:58.0
507	RSRD01	-122.4481616	37.92656931	6.12400007	7.21600008	288.7430115	13.34000015	-122.4481616	37.92655572	5.79500008	7.21600008	288.8559876	13.01100016	8/4/2014	11:57.9
508	RSRD01	-122.448164	37.92656922	6.12400007	7.19999981	288.7690125	13.32399988	-122.448164	37.92655563	5.79500008	7.19999981	288.8160095	12.99499989	8/4/2014	11:57.8
509	RSRD01	-122.4481664	37.92656912	6.12400007	7.20900011	288.7470093	13.33300018	-122.4481663	37.92655555	5.79500008	7.20900011	288.8160095	13.00400019	8/4/2014	11:57.7
510	RSRD01	-122.4481687	37.92656903	6.12400007	7.19999981	288.7290039	13.32399988	-122.4481687	37.92655545	5.79500008	7.19999981	288.7720032	12.99499989	8/4/2014	11:57.6
511	RSRD01	-122.4481715	37.92656892	6.12400007	7.20900011	288.7030029	13.33300018	-122.4481714	37.92655534	5.79500008	7.20900011	288.7720032	13.00400019	8/4/2014	11:57.5
512	RSRD01	-122.4481738	37.92656882	6.12400007	7.20900011	288.6809998	13.33300018	-122.4481738	37.92655525	5.79500008	7.20900011	288.7720032	13.00400019	8/4/2014	11:57.4
513	RSRD01	-122.4481762	37.92656873	6.12400007	7.18400002	288.6589966	13.30800009	-122.4481761	37.92655516	5.79500008	7.18400002	288.7279968	12.97900009	8/4/2014	11:57.3
514	RSRD01	-122.4481787	37.92656863	6.15899992	7.18400002	288.6629944	13.34299994	-122.4481786	37.92655506	5.79500008	7.18400002	288.7059937	12.97900009	8/4/2014	11:57.2
515	RSRD01	-122.4481816	37.92656852	6.12400007	7.18400002	288.6589966	13.30800009	-122.4481815	37.92655495	5.79500008	7.18400002	288.7279968	12.97900009	8/4/2014	11:57.1
516	RSRD01	-122.4481841	37.92656843	6.15899992	7.19399977	288.6369934	13.35299969	-122.448184	37.92655486	5.79500008	7.19399977	288.7019959	12.98899984	8/4/2014	11:57.0
517	RSRD01	-122.4481865	37.92656834	6.15899992	7.17799997	288.6369934	13.33699989	-122.4481864	37.92655476	5.79500008	7.17799997	288.6839905	12.97300005	8/4/2014	11:56.9
518	RSRD01	-122.4481891	37.92656822	6.21000004	7.17799997	288.6369934	13.38800001	-122.448189	37.92655465	5.79500008	7.17799997	288.7070007	12.97300005	8/4/2014	11:56.8
519	RSRD01	-122.448192	37.92656812	6.15899992	7.18400002	288.6109924	13.34299994	-122.4481919	37.92655454	5.82800007	7.18400002	288.6979981	13.01200008	8/4/2014	11:56.7
520	RSRD01	-122.4481945	37.92656802	6.15899992	7.171	288.6109924	13.32999992	-122.4481944	37.92655445	5.79500008	7.171	288.6799927	12.96600008	8/4/2014	11:56.6
521	RSRD01	-122.448197	37.92656793	6.15899992	7.17799997	288.6109924	13.33699989	-122.4481968	37.92655435	5.82800007	7.17799997	288.6799927	13.00600004	8/4/2014	11:56.5
522	RSRD01	-122.4481995	37.92656783	6.21000004	7.18400002	288.5669861	13.39400005	-122.4481993	37.92655426	5.82800007	7.18400002	288.6849976	13.01200008	8/4/2014	11:56.4
523	RSRD01	-122.4482023	37.92656772	6.21000004	7.171	288.5929871	13.38100004	-122.4482022	37.92655415	5.82800007	7.171	288.6759949	12.99900007	8/4/2014	11:56.3
524	RSRD01	-122.4482048	37.92656763	6.21000004	7.17799997	288.5409851	13.38800001	-122.4482047	37.92655404	5.82800007	7.17799997	288.6549988	13.00600004	8/4/2014	11:56.2
525	RSRD01	-122.4482073	37.92656752	6.21000004	7.19999981	288.5629883	13.40999985	-122.4482071	37.92655394	5.82800007	7.19999981	288.6659851	13.02799988	8/4/2014	11:56.1
526	RSRD01	-122.4482098	37.92656741	6.21000004	7.17799997	288.5629883	13.38800001	-122.4482096	37.92655383	5.82800007	7.17799997	288.6640015	13.00600004	8/4/2014	11:56.0
527	RSRD01	-122.4482127	37.92656728	6.21000004	7.19999981	288.5190125	13.40999985	-122.4482125	37.92655371	5.82800007	7.19999981	288.6549988	13.02799988	8/4/2014	11:55.9
528	RSRD01	-122.4482152	37.92656717	6.21000004	7.19999981	288.5849915	13.40999985	-122.448215	37.92655359	5.87900019	7.19999981	288.6719971	13.079	8/4/2014	11:55.8
529	RSRD01	-122.4482177	37.92656706	6.21000004	7.18400002	288.5150147	13.39400005	-122.4482175	37.92655348	5.82800007	7.18400002	288.6549988	13.01200008	8/4/2014	11:55.7
530	RSRD01	-122.4482202	37.92656694	6.24399996	7.19399977	288.5150147	13.43799973	-122.4482199	37.92655337	5.82800007	7.19399977	288.6289978	13.02199984	8/4/2014	11:55.6
531	RSRD01	-122.448223	37.92656682	6.21000004	7.18400002	288.5109863	13.39400005	-122.4482228	37.92655324	5.82800007	7.18400002	288.6860046	13.01200008	8/4/2014	11:55.5
532	RSRD01	-122.4482253	37.92656672	6.24399996	7.19399977	288.5109863	13.43799973	-122.4482251	37.92655315	5.87900019	7.19399977	288.6289978	13.07299995	8/4/2014	11:55.4
533	RSRD01	-122.4482275	37.92656663	6.21000004	7.19999981	288.493988	13.40999985	-122.4482273	37.92655305	5.82800007	7.19999981	288.625	13.02799988	8/4/2014	11:55.3
534	RSRD01	-122.4482298	37.92656653	6.24399996	7.19999981	288.4849854	13.44399977	-122.4482295	37.92655296	5.87900019	7.19999981	288.5769959	13.079	8/4/2014	11:55.2
535	RSRD01	-122.4482324	37.92656642	6.24399996	7.19399977	288.4630127	13.43799973	-122.4482321	37.92655285	5.82800007	7.19399977	288.5809937	13.02199984	8/4/2014	11:55.1
536	RSRD01	-122.4482346	37.92656633	6.24399996	7.19399977	288.4370117	13.43799973	-122.4482343	37.92655275	5.87900019	7.19399977	288.5509949	13.07299995	8/4/2014	11:55.0
537	RSRD01	-122.4482368	37.92656623	6.24399996	7.19999981	288.4370117	13.44399977	-122.4482366	37.92655266	5.82800007	7.19999981	288.5549927	13.02799988	8/4/2014	11:54.9
538	RSRD01	-122.448239	37.92656614	6.24399996	7.23099995	288.4169922	13.4749999	-122.4482388	37.92655256	5.87900019	7.23099995	288.526001	13.11000013	8/4/2014	11:54.8
539	RSRD01	-122.4482416	37.92656602	6.24399996	7.19999981	288.4110107	13.44399977	-122.4482414	37.92655245	5.82800007	7.19999981	288.5249939	13.02799988	8/4/2014	11:54.7
540	RSRD01	-122.4482439	37.92656591	6.24399996	7.19999981	288.3640137	13.44399977	-122.4482436	37.92655236	5.87900019	7.19999981	288.5050049	13.079	8/4/2014	11:54.6
541	RSRD01	-122.4482461	37.92656582	6.24399996	7.18400002	288.4039917	13.42799997	-122.4482458	37.92655226	5.87900019	7.18400002	288.5180054	13.0630002	8/4/2014	11:54.5
542	RSRD01	-122.4482483	37.92656572	6.27799988	7.18400002	288.3599854	13.46199989	-122.448248	37.92655217	5.87900019	7.18400002	288.5130005	13.0630002	8/4/2014	11:54.4
543	RSRD01	-122.4482511	37.92656559	6.24399996	7.19399977	288.3779907	13.43799973	-122.4482508	37.92655204	5.91300011	7.19399977	288.5010071	13.10699987	8/4/2014	11:54.3
544	RSRD01	-122.4482536	37.92656548	6.27799988	7.20900011	288.3519898	13.48699999	-122.4482533	37.92655193	5.87900019	7.20900011	288.5100098	13.0880003	8/4/2014	11:54.2
545	RSRD01	-122.4482561	37.92656537	6.24399996	7.20900011	288.3789978	13.45300007	-122.4482558	37.92655181	5.87900019	7.20900011	288.5539856	13.0880003	8/4/2014	11:54.1
546	RSRD01	-122.4482586	37.92656526	6.27799988	7.19999981	288.3479919	13.47799969	-122.4482583	37.9265517	5.87900019	7.19999981	288.5279846	13.079	8/4/2014	11:54.0
547	RSRD01	-122.4482616	37.92656511	6.24399996	7.20900011	288.3880005	13.45300007	-122.4482612	37.92655158	5.87900019	7.20900011	288.5679932	13.0880003	8/4/2014	11:53.9
548	RSRD01	-122.448264	37.926565	6.27799988	7.19999981	288.3439941	13.47799969	-122.4482637	37.92655146	5.91300011	7.19999981	288.5499878	13.11299992	8/4/2014	11:53.8
549	RSRD01	-122.4482665	37.92656489	6.27799988	7.21600008	288.3840027	13.49399996	-122.4482661	37.92655135	5.87900019	7.21600008	288.5419922	13.09500027	8/4/2014	11:53.7
550	RSRD01	-122.448269	37.92656478	6.27799988	7.20900011	288.4020081	13.48699999	-122.4482686	37.92655124	5.87900019	7.20900011	288.5820007	13.0880003	8/4/2014	11:53.6
551	RSRD01	-122.4482719	37.92656463	6.27799988	7.23099995	288.381012	13.50899982	-122.4482715	37.9265511	5.87900019	7.23099995	288.5559998	13.11000013	8/4/2014	11:53.5
552	RSRD01	-122.4482744	37.92656452	6.27799988	7.2249999	288.3940125	13.50299978	-122.448274	37.92655098	5.91300011	7.2249999	288.552002	13.13800001	8/4/2014	11:53.4
553	RSRD01	-122.4482767	37.92656441	6.27799988	7.20900011	288.4349976	13.48699999	-122.4482763	37.92655087	5.87900019	7.20900011	288.5660095	13.0880003	8/4/2014	11:53.3
554	RSRD01	-122.448279	37.9265643	6.32999992	7.2249999	288.4349976	13.55499983	-122.4482785	37.92655076	5.91300011	7.2249999	288.552002	13.13800001	8/4/2014	11:53.2
555	RSRD01	-122.4482816	37.92656417	6.27799988	7.19999981	288.4089966	13.47799969	-122.4482812	37.92655063	5.91300011	7.19999981	288.5620117	13.11299992	8/4/2014	11:53.1
556	RSRD01	-122.4482839	37.92656406	6.32999992	7.18400002	288.4490051	13.51399994	-122.4482835	37.92655052	5.91300011	7.18400002	288.6059876	13.09700012	8/4/2014	11:53.0
557	RSRD01	-122.4482862	37.92656394	6.32999992	7.18400002	288.4500122	13.51399994	-122.4482858	37.92655041	5.91300011	7.18400002	288.6239929	13.09700012	8/4/2014	11:52.9
558	RSRD01	-122.4482885	37.92656383	6.32999992	7.19399977	288.4849854	13.52399969	-122.448288	37.92655029	5.91300011	7.19399977	288.6640015	13.10699987	8/4/2014	11:52.8
559	RSRD01	-122.4482911	37.9265637	6.27799988	7.17799997	288.4809876	13.45599985	-122.4482907	37.92655016	5.91300011	7.17799997	288.6600037	13.09100008	8/4/2014	11:52.7
560	RSRD01	-122.4482934	37.92656359	6.36399984	7.17799997	288.4769898	13.54199982	-122.448293	37.92655005	5.91300011	7.17799997	288.6560059	13.09100008	8/4/2014	11:52.6
561	RSRD01	-122.4482957	37.92656348	6.32999992	7.18400002	288.5390015	13.51399994	-122.4482953	37.92654994	5.91300011	7.18400002	288.6959839	13.09700012	8/4/2014	11:52.5
562	RSRD01	-122.448298	37.92656337	6.36399984	7.18400002	288.4949951	13.54799986	-122.4482975	37.92654983	5.91300011	7.18400002	288.6480103	13.09700012	8/4/2014	11:52.4
563	RSRD01	-122.4483006	37.92656324	6.32999992	7.17799997	288.5310059	13.5079999	-122.4483001	37.9265497	5.91300011	7.17799997	288.6879883	13.09100008	8/4/2014	11:52.3
564	RSRD01	-122.448303	37.92656311	6.36399984	7.18400002	288.5280151	13.54799986	-122.4483025	37.92654959	5.91300011	7.18400002	288.6629944	13.09700012	8/4/2014	11:52.2
565	RSRD01	-122.4483054	37.92656298	6.36399984	7.18400002	288.5239868	13.54799986	-122.4483049	37.92654946	5.91300011	7.18400002	288.6369934	13.09700012	8/4/2014	11:52.1
566	RSRD01	-122.4483077	37.92656285	6.36399984	7.18400002	288.5020142	13.54799986	-122.4483072	37.92654933	5.96400023	7.18400002	288.6329956	13.14800024	8/4/2014	11:52.0
567	RSRD01	-122.4483105	37.9265627	6.36399984	7.19399977	288.5119934	13.55799961	-122.44831	37.92654918	5.96400023	7.19399977	288.625	13.15799999	8/4/2014	11:51.9
568	RSRD01	-122.4483129	37.92656257	6.36399984	7.17799997	288.4859924	13.54199982	-122.4483124	37.92654905	5.91300011	7.17799997	288.598999	13.09100008	8/4/2014	11:51.8
569	RSRD01	-122.4483153	37.92656244	6.36399984	7.18400002	288.4379883	13.54799986	-122.4483148	37.92654892	5.91300011	7.18400002	288.5509949	13.09700012	8/4/2014	11:51.7
570	RSRD01	-122.4483177	37.92656231	6.36399984	7.17799997	288.4599915	13.54199982	-122.4483172	37.92654879	5.96400023	7.17799997	288.5679932	13.1420002	8/4/2014	11:51.6
571	RSRD01	-122.4483205	37.92656217	6.36399984	7.16200018	288.4079895	13.52600002	-122.4483199	37.92654865	5.96400023	7.16200018	288.4949951	13.1260004	8/4/2014	11:51.5
572	RSRD01	-122.4483229	37.92656204	6.41499996	7.171	288.3599854	13.58599997	-122.4483223	37.92654852	5.96400023	7.171	288.4559937	13.13500023	8/4/2014	11:51.4
573	RSRD01	-122.4483254	37.92656191	6.36399984	7.17799997	288.3529968	13.54199982	-122.4483248	37.92654839	5.96400023	7.17799997	288.4450073	13.1420002	8/4/2014	11:51.3
574	RSRD01	-122.4483281	37.92656176	6.41499996	7.19399977	288.3049927	13.60899973	-122.4483275	37.92654824	5.96400023	7.19399977	288.3970032	13.15799999	8/4/2014	11:51.2
575	RSRD01	-122.4483312	37.9265616	6.41499996	7.16200018	288.2569885	13.57700014	-122.4483306	37.92654808	5.96400023	7.16200018	288.3580017	13.1260004	8/4/2014	11:51.1
576	RSRD01	-122.4483338	37.92656147	6.41499996	7.16200018	288.2090149	13.57700014	-122.4483332	37.92654795	5.96400023	7.16200018	288.2739868	13.1260004	8/4/2014	11:51.0
577	RSRD01	-122.4483365	37.92656133	6.36399984	7.16200018	288.1220093	13.52600002	-122.4483359	37.92654781	5.96400023	7.16200018	288.2309876	13.1260004	8/4/2014	11:50.9
578	RSRD01	-122.4483392	37.92656118	6.41499996	7.171	288.1099854	13.58599997	-122.4483385	37.92654766	5.96400023	7.171	288.1619873	13.13500023	8/4/2014	11:50.8
579	RSRD01	-122.4483423	37.92656102	6.41499996	7.14599991	288.0400085	13.56099987	-122.4483416	37.9265475	5.96400023	7.14599991	288.0870056	13.11000013	8/4/2014	11:50.7
580	RSRD01	-122.448345	37.92656088	6.44999981	7.17799997	287.9479981	13.62799978	-122.4483443	37.92654735	5.99800014	7.17799997	288.0180054	13.17600012	8/4/2014	11:50.6
581	RSRD01	-122.4483476	37.92656073	6.41499996	7.14599991	287.8999939	13.56099987	-122.4483469	37.92654721	5.99800014	7.14599991	287.9479981	13.14400005	8/4/2014	11:50.5
582	RSRD01	-122.4483499	37.9265606	6.44999981	7.171	287.8710022	13.62099981	-122.4483492	37.92654708	5.99800014	7.171	287.8970032	13.16900015	8/4/2014	11:50.4
583	RSRD01	-122.4483524	37.92656045	6.41499996	7.14599991	287.8229981	13.56099987	-122.4483518	37.92654693	5.99800014	7.14599991	287.8320007	13.14400005	8/4/2014	11:50.3
584	RSRD01	-122.4483546	37.92656034	6.44999981	7.14599991	287.7749939	13.59599972	-122.4483539	37.92654682	5.99800014	7.14599991	287.8009949	13.14400005	8/4/2014	11:50.2
585	RSRD01	-122.4483569	37.92656021	6.44999981	7.13000011	287.7669983	13.57999992	-122.4483561	37.9265467	5.99800014	7.13000011	287.743988	13.12800026	8/4/2014	11:50.1
586	RSRD01	-122.4483591	37.9265601	6.44999981	7.13999987	287.7409973	13.58999968	-122.4483584	37.92654657	5.99800014	7.13999987	287.7720032	13.13800001	8/4/2014	11:50.0
587	RSRD01	-122.4483617	37.92655995	6.44999981	7.13999987	287.7369995	13.58999968	-122.4483609	37.92654645	5.99800014	7.13999987	287.7189941	13.13800001	8/4/2014	11:49.9
588	RSRD01	-122.4483639	37.92655984	6.50099993	7.12400007	287.6889954	13.625	-122.4483632	37.92654632	6.04799986	7.12400007	287.6929932	13.17199993	8/4/2014	11:49.8
589	RSRD01	-122.4483661	37.92655973	6.44999981	7.14599991	287.6809998	13.59599972	-122.4483654	37.9265462	5.99800014	7.14599991	287.6629944	13.14400005	8/4/2014	11:49.7
590	RSRD01	-122.4483684	37.92655959	6.50099993	7.13000011	287.6549988	13.63100004	-122.4483676	37.92654609	6.04799986	7.13000011	287.6539917	13.17799997	8/4/2014	11:49.6
591	RSRD01	-122.4483709	37.92655947	6.44999981	7.12400007	287.6090088	13.57399988	-122.4483702	37.92654594	6.04799986	7.12400007	287.6170044	13.17199993	8/4/2014	11:49.5
592	RSRD01	-122.4483732	37.92655934	6.5	7.13999987	287.5830078	13.63999987	-122.4483724	37.92654583	6.04699993	7.13999987	287.5859985	13.1869998	8/4/2014	11:49.4
593	RSRD01	-122.4483754	37.92655922	6.44899988	7.13000011	287.553009	13.579	-122.4483746	37.92654572	6.04699993	7.13000011	287.552002	13.17700005	8/4/2014	11:49.3
594	RSRD01	-122.4483776	37.92655909	6.5	7.11499977	287.4609985	13.61499977	-122.4483768	37.92654559	6.04699993	7.11499977	287.4869995	13.1619997	8/4/2014	11:49.2
595	RSRD01	-122.4483803	37.92655895	6.44899988	7.13999987	287.4790039	13.58899975	-122.4483794	37.92654544	6.04699993	7.13999987	287.4389954	13.1869998	8/4/2014	11:49.1
596	RSRD01	-122.4483825	37.92655882	6.5	7.13000011	287.4219971	13.63000011	-122.4483817	37.92654531	6.08099985	7.13000011	287.3599854	13.21099997	8/4/2014	11:49.0
597	RSRD01	-122.4483848	37.92655869	6.5	7.11499977	287.3569946	13.61499977	-122.4483839	37.92654518	6.08099985	7.11499977	287.3609924	13.19599962	8/4/2014	11:48.9
598	RSRD01	-122.448387	37.92655856	6.53399992	7.12400007	287.3089905	13.65799999	-122.4483861	37.92654505	6.08099985	7.12400007	287.3079834	13.20499992	8/4/2014	11:48.8
599	RSRD01	-122.4483897	37.92655841	6.5	7.12400007	287.2619934	13.62400007	-122.4483888	37.9265449	6.08099985	7.12400007	287.243988	13.20499992	8/4/2014	11:48.7
600	RSRD01	-122.4483919	37.92655828	6.53399992	7.12400007	287.1700134	13.65799999	-122.448391	37.92654477	6.08099985	7.12400007	287.2129822	13.20499992	8/4/2014	11:48.6
601	RSRD01	-122.4483942	37.92655815	6.5	7.15600014	287.118988	13.65600014	-122.4483932	37.92654464	6.08099985	7.15600014	287.1220093	13.23699999	8/4/2014	11:48.5
602	RSRD01	-122.4483964	37.92655802	6.53399992	7.13999987	287.0660095	13.67399979	-122.4483955	37.92654451	6.13199997	7.13999987	287.0700073	13.27199984	8/4/2014	11:48.4
603	RSRD01	-122.448399	37.92655787	6.53399992	7.14599991	286.9790039	13.67999983	-122.4483981	37.92654437	6.08099985	7.14599991	286.9779968	13.22699976	8/4/2014	11:48.3
604	RSRD01	-122.4484014	37.92655774	6.53399992	7.1079998	286.9089966	13.64199972	-122.4484005	37.92654424	6.08099985	7.1079998	286.9129944	13.18899965	8/4/2014	11:48.2
605	RSRD01	-122.4484038	37.92655761	6.53399992	7.12400007	286.8609924	13.65799999	-122.4484028	37.92654411	6.08099985	7.12400007	286.8379822	13.20499992	8/4/2014	11:48.1
606	RSRD01	-122.4484062	37.92655748	6.53399992	7.14599991	286.7390137	13.67999983	-122.4484052	37.92654398	6.13199997	7.14599991	286.7250061	13.27799988	8/4/2014	11:48.0
607	RSRD01	-122.448409	37.92655732	6.53399992	7.11499977	286.7170105	13.64899969	-122.448408	37.92654381	6.13199997	7.11499977	286.651001	13.24699974	8/4/2014	11:47.9
608	RSRD01	-122.4484114	37.92655719	6.53399992	7.12400007	286.6260071	13.65799999	-122.4484104	37.92654368	6.13199997	7.12400007	286.5599976	13.25600004	8/4/2014	11:47.8
609	RSRD01	-122.4484137	37.92655706	6.53399992	7.11499977	286.5960083	13.64899969	-122.4484127	37.92654355	6.13199997	7.11499977	286.5169983	13.24699974	8/4/2014	11:47.7
610	RSRD01	-122.4484161	37.92655693	6.53399992	7.11499977	286.5310059	13.64899969	-122.4484151	37.92654342	6.13199997	7.11499977	286.4419861	13.24699974	8/4/2014	11:47.6
611	RSRD01	-122.4484189	37.92655677	6.53399992	7.11499977	286.5	13.64899969	-122.4484179	37.92654326	6.13199997	7.11499977	286.4159851	13.24699974	8/4/2014	11:47.5
612	RSRD01	-122.4484213	37.92655664	6.58500004	7.1079998	286.4349976	13.69299984	-122.4484202	37.92654313	6.16599989	7.1079998	286.3630066	13.27399969	8/4/2014	11:47.4
613	RSRD01	-122.4484235	37.92655651	6.58500004	7.1079998	286.3599854	13.69299984	-122.4484225	37.926543	6.16599989	7.1079998	286.303009	13.27399969	8/4/2014	11:47.3
614	RSRD01	-122.4484258	37.92655638	6.58500004	7.11499977	286.2950134	13.69999981	-122.4484248	37.92654287	6.16599989	7.11499977	286.25	13.28099966	8/4/2014	11:47.2
615	RSRD01	-122.4484285	37.92655621	6.58500004	7.12400007	286.2470093	13.70900011	-122.4484275	37.92654271	6.16599989	7.12400007	286.2340088	13.28999996	8/4/2014	11:47.1
616	RSRD01	-122.4484309	37.92655609	6.61999989	7.10200024	286.1950073	13.72200012	-122.4484298	37.92654258	6.19999981	7.10200024	286.1549988	13.30200005	8/4/2014	11:47.0
617	RSRD01	-122.4484331	37.92655596	6.58500004	7.1079998	286.1740112	13.69299984	-122.448432	37.92654245	6.16599989	7.1079998	286.1549988	13.27399969	8/4/2014	11:46.9
618	RSRD01	-122.4484354	37.92655583	6.61999989	7.10200024	286.098999	13.72200012	-122.4484343	37.92654232	6.19999981	7.10200024	286.1080017	13.30200005	8/4/2014	11:46.8
619	RSRD01	-122.4484381	37.92655566	6.58500004	7.10200024	286.0740051	13.68700027	-122.4484369	37.92654217	6.16599989	7.10200024	286.0119934	13.26800013	8/4/2014	11:46.7
620	RSRD01	-122.4484404	37.92655553	6.61999989	7.1079998	286.0090027	13.72799969	-122.4484392	37.92654204	6.16599989	7.1079998	285.9859924	13.27399969	8/4/2014	11:46.6
621	RSRD01	-122.4484427	37.9265554	6.58500004	7.10200024	286	13.68700027	-122.4484415	37.92654191	6.19999981	7.10200024	285.9429932	13.30200005	8/4/2014	11:46.5
622	RSRD01	-122.4484451	37.92655527	6.61999989	7.10200024	285.9790039	13.72200012	-122.4484438	37.92654178	6.19999981	7.10200024	285.8899841	13.30200005	8/4/2014	11:46.4
623	RSRD01	-122.4484476	37.92655513	6.61999989	7.09200001	285.9039917	13.71199989	-122.4484464	37.92654164	6.25099993	7.09200001	285.8639832	13.34299994	8/4/2014	11:46.3
624	RSRD01	-122.4484499	37.926555	6.61999989	7.09200001	285.8869934	13.71199989	-122.4484487	37.92654151	6.19999981	7.09200001	285.8519898	13.29199982	8/4/2014	11:46.2
625	RSRD01	-122.4484522	37.92655487	6.61999989	7.10200024	285.8349915	13.72200012	-122.448451	37.92654138	6.19999981	7.10200024	285.7720032	13.30200005	8/4/2014	11:46.1
626	RSRD01	-122.4484545	37.92655474	6.61999989	7.09200001	285.8089905	13.71199989	-122.4484533	37.92654125	6.25099993	7.09200001	285.7510071	13.34299994	8/4/2014	11:46.0
627	RSRD01	-122.4484572	37.92655457	6.61999989	7.09200001	285.7650147	13.71199989	-122.448456	37.92654108	6.19999981	7.09200001	285.7210083	13.29199982	8/4/2014	11:45.9
628	RSRD01	-122.4484595	37.92655444	6.61999989	7.08599997	285.7170105	13.70599985	-122.4484583	37.92654095	6.25099993	7.08599997	285.6549988	13.33699989	8/4/2014	11:45.8
629	RSRD01	-122.4484618	37.92655431	6.61999989	7.07000017	285.7130127	13.69000006	-122.4484605	37.92654082	6.25099993	7.07000017	285.6289978	13.3210001	8/4/2014	11:45.7
630	RSRD01	-122.4484641	37.92655418	6.61999989	7.08599997	285.6700134	13.70599985	-122.4484629	37.92654067	6.25099993	7.08599997	285.5809937	13.33699989	8/4/2014	11:45.6
631	RSRD01	-122.4484668	37.92655402	6.61999989	7.06099987	285.6210022	13.68099976	-122.4484655	37.92654053	6.25099993	7.06099987	285.5369873	13.3119998	8/4/2014	11:45.5
632	RSRD01	-122.4484691	37.92655389	6.65399981	7.07000017	285.6180115	13.72399998	-122.4484678	37.9265404	6.28399992	7.07000017	285.5660095	13.35400009	8/4/2014	11:45.4
633	RSRD01	-122.4484714	37.92655376	6.65399981	7.04500008	285.5969849	13.69899988	-122.4484702	37.92654027	6.28399992	7.04500008	285.4859924	13.329	8/4/2014	11:45.3
634	RSRD01	-122.4484738	37.92655363	6.65399981	7.0539999	285.5700073	13.70799971	-122.4484725	37.92654014	6.28399992	7.0539999	285.4909973	13.33799982	8/4/2014	11:45.2
635	RSRD01	-122.4484767	37.92655347	6.65399981	7.03900003	285.5440064	13.69299984	-122.4484754	37.92653998	6.28399992	7.03900003	285.4769898	13.32299995	8/4/2014	11:45.1
636	RSRD01	-122.448479	37.92655334	6.65399981	7.03200006	285.5490112	13.68599987	-122.4484777	37.92653985	6.28399992	7.03200006	285.5310059	13.31599998	8/4/2014	11:45.0
637	RSRD01	-122.4484815	37.92655319	6.65399981	7.03900003	285.5400085	13.69299984	-122.4484802	37.9265397	6.28399992	7.03900003	285.4729919	13.32299995	8/4/2014	11:44.9
638	RSRD01	-122.4484839	37.92655306	6.65399981	7.03900003	285.5620117	13.69299984	-122.4484825	37.92653957	6.33500004	7.03900003	285.5270081	13.37400007	8/4/2014	11:44.8
639	RSRD01	-122.4484868	37.9265529	6.65399981	7.03200006	285.5580139	13.68599987	-122.4484854	37.92653941	6.28399992	7.03200006	285.5350037	13.31599998	8/4/2014	11:44.7
640	RSRD01	-122.4484892	37.92655275	6.65399981	7.02299976	285.6289978	13.67699957	-122.4484878	37.92653928	6.33500004	7.02299976	285.5669861	13.3579998	8/4/2014	11:44.6
641	RSRD01	-122.4484916	37.92655262	6.65399981	7.03200006	285.6640015	13.68599987	-122.4484902	37.92653913	6.33500004	7.03200006	285.5969849	13.3670001	8/4/2014	11:44.5
642	RSRD01	-122.448494	37.92655249	6.70499992	7.03200006	285.6900024	13.73699999	-122.4484926	37.926539	6.36899996	7.03200006	285.651001	13.40100002	8/4/2014	11:44.4
643	RSRD01	-122.4484964	37.92655236	6.65399981	7.0170002	285.7739868	13.671	-122.448495	37.92653887	6.36899996	7.0170002	285.6849976	13.38600016	8/4/2014	11:44.3
644	RSRD01	-122.4484986	37.92655223	6.70499992	7.00699997	285.7919922	13.71199989	-122.4484972	37.92653874	6.36899996	7.00699997	285.7340088	13.37599993	8/4/2014	11:44.2
645	RSRD01	-122.4485008	37.9265521	6.65399981	7.00099993	285.8619995	13.65499973	-122.4484993	37.92653863	6.33500004	7.00099993	285.7460022	13.33599997	8/4/2014	11:44.1
646	RSRD01	-122.4485029	37.92655199	6.70499992	7.0170002	285.901001	13.72200012	-122.4485015	37.9265385	6.33500004	7.0170002	285.7779846	13.35200024	8/4/2014	11:44.0
647	RSRD01	-122.4485055	37.92655184	6.65399981	7.00099993	285.9020081	13.65499973	-122.448504	37.92653835	6.33500004	7.00099993	285.8129883	13.33599997	8/4/2014	11:43.9
648	RSRD01	-122.4485076	37.92655173	6.70499992	6.98500013	285.9410095	13.69000006	-122.4485062	37.92653822	6.36899996	6.98500013	285.8349915	13.35400009	8/4/2014	11:43.8
649	RSRD01	-122.4485098	37.9265516	6.65399981	6.97900009	285.9190064	13.6329999	-122.4485084	37.92653809	6.33500004	6.97900009	285.8129883	13.31400013	8/4/2014	11:43.7
650	RSRD01	-122.448512	37.92655147	6.70499992	6.96299982	285.9460144	13.66799974	-122.4485105	37.92653797	6.36899996	6.96299982	285.8129883	13.33199978	8/4/2014	11:43.6
651	RSRD01	-122.4485145	37.92655132	6.65399981	6.96899986	285.9190064	13.62299967	-122.448513	37.92653783	6.36899996	6.96899986	285.8129883	13.33799982	8/4/2014	11:43.5
652	RSRD01	-122.4485167	37.92655119	6.70499992	6.96299982	285.8980103	13.66799974	-122.4485152	37.9265377	6.42000008	6.96299982	285.7869873	13.3829999	8/4/2014	11:43.4
653	RSRD01	-122.4485188	37.92655108	6.65399981	6.96899986	285.9150085	13.62299967	-122.4485173	37.92653758	6.36899996	6.96899986	285.7649841	13.33799982	8/4/2014	11:43.3
654	RSRD01	-122.448521	37.92655095	6.70499992	6.96299982	285.8980103	13.66799974	-122.4485196	37.92653745	6.42000008	6.96299982	285.7430115	13.3829999	8/4/2014	11:43.2
655	RSRD01	-122.4485237	37.9265508	6.70499992	6.95300007	285.848999	13.65799999	-122.4485222	37.92653731	6.36899996	6.95300007	285.7210083	13.32200003	8/4/2014	11:43.1
656	RSRD01	-122.4485259	37.92655067	6.70499992	6.94700003	285.848999	13.65199995	-122.4485245	37.92653718	6.42000008	6.94700003	285.7219849	13.3670001	8/4/2014	11:43.0
657	RSRD01	-122.4485282	37.92655054	6.65399981	6.94700003	285.8320007	13.60099983	-122.4485267	37.92653705	6.42000008	6.94700003	285.678009	13.3670001	8/4/2014	11:42.9
658	RSRD01	-122.4485305	37.92655041	6.70499992	6.93100023	285.8049927	13.63600016	-122.448529	37.92653692	6.50400019	6.93100023	285.678009	13.43500042	8/4/2014	11:42.8
659	RSRD01	-122.4485331	37.92655026	6.70499992	6.94700003	285.7879944	13.65199995	-122.4485316	37.92653677	6.53800011	6.94700003	285.6390076	13.48500013	8/4/2014	11:42.7
660	RSRD01	-122.4485353	37.92655013	6.70499992	6.90899992	285.7839966	13.61399984	-122.4485338	37.92653664	6.57200003	6.90899992	285.6340027	13.48099995	8/4/2014	11:42.6
661	RSRD01	-122.4485376	37.92655	6.70499992	6.92199993	285.7399902	13.62699986	-122.4485361	37.92653651	6.53800011	6.92199993	285.5950012	13.46000004	8/4/2014	11:42.5
662	RSRD01	-122.4485399	37.92654987	6.73899984	6.90899992	285.743988	13.64799976	-122.4485384	37.92653638	6.53800011	6.90899992	285.6119995	13.44700003	8/4/2014	11:42.4
663	RSRD01	-122.4485423	37.92654974	6.70499992	6.89300013	285.7399902	13.59800005	-122.4485408	37.92653625	6.53800011	6.89300013	285.5899963	13.43100023	8/4/2014	11:42.3
664	RSRD01	-122.4485446	37.92654961	6.73899984	6.90899992	285.7179871	13.64799976	-122.4485431	37.92653612	6.53800011	6.90899992	285.5559998	13.44700003	8/4/2014	11:42.2
665	RSRD01	-122.4485469	37.92654948	6.70499992	6.86199999	285.743988	13.56699991	-122.4485454	37.92653599	6.454	6.86199999	285.54599	13.31599998	8/4/2014	11:42.1
666	RSRD01	-122.4485492	37.92654935	6.73899984	6.86800003	285.7179871	13.60699987	-122.4485477	37.92653586	6.50400019	6.86800003	285.5239868	13.37200022	8/4/2014	11:42.0
667	RSRD01	-122.4485519	37.92654921	6.70499992	6.86199999	285.6740112	13.56699991	-122.4485504	37.92653572	6.50400019	6.86199999	285.5239868	13.36600018	8/4/2014	11:41.9
668	RSRD01	-122.4485542	37.92654908	6.73899984	6.84600019	285.7260132	13.58500004	-122.4485527	37.92653559	6.53800011	6.84600019	285.5499878	13.3840003	8/4/2014	11:41.8
669	RSRD01	-122.4485565	37.92654895	6.73899984	6.84000015	285.7219849	13.579	-122.448555	37.92653546	6.50400019	6.84000015	285.5109863	13.34400034	8/4/2014	11:41.7
670	RSRD01	-122.4485588	37.92654882	6.73899984	6.82999992	285.6610107	13.56899977	-122.4485573	37.92653533	6.53800011	6.82999992	285.5059815	13.36800003	8/4/2014	11:41.6
671	RSRD01	-122.4485615	37.92654867	6.73899984	6.82399988	285.7000122	13.56299973	-122.4485599	37.92653518	6.53800011	6.82399988	285.5279846	13.36199999	8/4/2014	11:41.5
672	RSRD01	-122.4485638	37.92654854	6.73899984	6.81400013	285.678009	13.55299997	-122.4485622	37.92653505	6.57200003	6.81400013	285.493988	13.38600016	8/4/2014	11:41.4
673	RSRD01	-122.448566	37.92654843	6.70499992	6.80800009	285.6650085	13.51300001	-122.4485644	37.92653494	6.53800011	6.80800009	285.5100098	13.34600019	8/4/2014	11:41.3
674	RSRD01	-122.4485682	37.92654831	6.73899984	6.79199982	285.6820068	13.53099966	-122.4485666	37.92653482	6.53800011	6.79199982	285.5319824	13.32999992	8/4/2014	11:41.2
675	RSRD01	-122.4485708	37.92654817	6.70499992	6.76100016	285.6820068	13.46600008	-122.4485692	37.92653468	6.65700006	6.76100016	285.4880066	13.41800022	8/4/2014	11:41.1
676	RSRD01	-122.448573	37.92654806	6.73899984	6.76100016	285.6430054	13.5	-122.4485714	37.92653456	6.57200003	6.76100016	285.4660034	13.33300018	8/4/2014	11:41.0
677	RSRD01	-122.4485753	37.92654794	6.73899984	6.75400019	285.6600037	13.49300003	-122.4485737	37.92653445	6.53800011	6.75400019	285.4710083	13.29200029	8/4/2014	11:40.9
678	RSRD01	-122.4485775	37.92654783	6.79099989	6.72300005	285.6419983	13.51399994	-122.4485759	37.92653434	6.62300014	6.72300005	285.4479981	13.34600019	8/4/2014	11:40.8
679	RSRD01	-122.44858	37.9265477	6.73899984	6.70699978	285.6470032	13.44599962	-122.4485785	37.92653419	6.62300014	6.70699978	285.4479981	13.32999992	8/4/2014	11:40.7
680	RSRD01	-122.4485823	37.92654757	6.79099989	6.71600008	285.6419983	13.50699997	-122.4485807	37.92653408	6.62300014	6.71600008	285.4479981	13.33900023	8/4/2014	11:40.6
681	RSRD01	-122.4485845	37.92654746	6.73899984	6.70699978	285.6199951	13.44599962	-122.4485829	37.92653397	6.62300014	6.70699978	285.4479981	13.32999992	8/4/2014	11:40.5
682	RSRD01	-122.448587	37.92654733	6.79099989	6.70100021	285.6289978	13.4920001	-122.4485854	37.92653384	6.65700006	6.70100021	285.4519959	13.35800028	8/4/2014	11:40.4
683	RSRD01	-122.448589	37.92654721	6.73899984	6.70699978	285.6019898	13.44599962	-122.4485874	37.92653372	6.65700006	6.70699978	285.4299927	13.36399984	8/4/2014	11:40.3
684	RSRD01	-122.4485911	37.9265471	6.79099989	6.68499994	285.6239929	13.47599983	-122.4485896	37.92653361	6.65700006	6.68499994	285.4519959	13.34200001	8/4/2014	11:40.2
685	RSRD01	-122.4485933	37.92654699	6.73899984	6.66900015	285.6289978	13.40799999	-122.4485917	37.9265335	6.79199982	6.66900015	285.4249878	13.46099997	8/4/2014	11:40.1
686	RSRD01	-122.4485958	37.92654686	6.79099989	6.69099998	285.5840149	13.48199987	-122.4485942	37.92653337	6.82600021	6.69099998	285.4169922	13.5170002	8/4/2014	11:40.0
687	RSRD01	-122.4485979	37.92654675	6.73899984	6.65299988	285.6279907	13.39199972	-122.4485963	37.92653325	6.82600021	6.65299988	285.4069824	13.47900009	8/4/2014	11:39.9
688	RSRD01	-122.4486	37.92654663	6.79099989	6.65299988	285.6059876	13.44399977	-122.4485984	37.92653314	6.79199982	6.65299988	285.4169922	13.44499969	8/4/2014	11:39.8
689	RSRD01	-122.4486021	37.92654652	6.79099989	6.63100004	285.5929871	13.42199993	-122.4486006	37.92653303	6.87699986	6.63100004	285.4110107	13.5079999	8/4/2014	11:39.7
690	RSRD01	-122.4486046	37.92654639	6.79099989	6.64699984	285.5880127	13.43799973	-122.4486031	37.9265329	6.82600021	6.64699984	285.3989868	13.47300005	8/4/2014	11:39.6
691	RSRD01	-122.4486068	37.92654628	6.79099989	6.61499977	285.5660095	13.40599966	-122.4486052	37.92653279	6.82600021	6.61499977	285.4110107	13.44099998	8/4/2014	11:39.5
692	RSRD01	-122.4486089	37.92654616	6.79099989	6.61499977	285.5929871	13.40599966	-122.4486073	37.92653267	6.79199982	6.61499977	285.3720093	13.40699959	8/4/2014	11:39.4
693	RSRD01	-122.4486108	37.92654607	6.79099989	6.60599995	285.5480042	13.39699984	-122.4486093	37.92653258	6.91099977	6.60599995	285.3980103	13.51699972	8/4/2014	11:39.3
694	RSRD01	-122.4486134	37.92654594	6.82499981	6.59000015	285.5700073	13.41499996	-122.4486119	37.92653245	6.87699986	6.59000015	285.3760071	13.46700001	8/4/2014	11:39.2
695	RSRD01	-122.4486156	37.92654583	6.79099989	6.58400011	285.5310059	13.375	-122.4486141	37.92653233	6.79199982	6.58400011	285.3760071	13.37599993	8/4/2014	11:39.1
696	RSRD01	-122.4486179	37.92654571	6.82499981	6.57700014	285.5069885	13.40199995	-122.4486163	37.92653222	6.87699986	6.57700014	285.3129883	13.454	8/4/2014	11:39.0
697	RSRD01	-122.4486201	37.9265456	6.82499981	6.58400011	285.4849854	13.40899992	-122.4486185	37.92653211	6.87699986	6.58400011	285.3299866	13.46099997	8/4/2014	11:38.9
698	RSRD01	-122.4486227	37.92654547	6.82499981	6.5619998	285.4849854	13.38699961	-122.4486211	37.92653198	6.87699986	6.5619998	285.269989	13.43899965	8/4/2014	11:38.8
699	RSRD01	-122.4486249	37.92654536	6.82499981	6.55200005	285.4240112	13.37699986	-122.4486233	37.92653187	6.94399977	6.55200005	285.2479858	13.49599981	8/4/2014	11:38.7
700	RSRD01	-122.4486271	37.92654525	6.87599993	6.546	285.3800049	13.42199993	-122.4486255	37.92653175	6.94399977	6.546	285.1860046	13.48999977	8/4/2014	11:38.6
701	RSRD01	-122.4486294	37.92654513	6.82499981	6.53599977	285.3800049	13.36099958	-122.4486278	37.92653164	6.99499989	6.53599977	285.1640015	13.53099966	8/4/2014	11:38.5
702	RSRD01	-122.448632	37.926545	6.87599993	6.53000021	285.3139954	13.40600014	-122.4486304	37.92653151	6.94399977	6.53000021	285.125	13.47399998	8/4/2014	11:38.4
703	RSRD01	-122.4486339	37.92654491	6.87599993	6.51999998	285.2529907	13.39599991	-122.4486323	37.92653142	6.91099977	6.51999998	285.0539856	13.43099976	8/4/2014	11:38.3
704	RSRD01	-122.448636	37.92654479	6.87599993	6.53599977	285.2520142	13.4119997	-122.4486345	37.9265313	6.99499989	6.53599977	285.0629883	13.53099966	8/4/2014	11:38.2
705	RSRD01	-122.4486382	37.92654468	6.82499981	6.5079999	285.1860046	13.33299971	-122.4486366	37.92653119	6.91099977	6.5079999	285.0140076	13.41899967	8/4/2014	11:38.1
706	RSRD01	-122.4486406	37.92654455	6.87599993	6.49800014	285.1640015	13.37400007	-122.4486391	37.92653106	7.02899981	6.49800014	284.9700012	13.52699995	8/4/2014	11:38.0
707	RSRD01	-122.4486428	37.92654444	6.87599993	6.51399994	285.1199951	13.38999987	-122.4486412	37.92653095	7.02899981	6.51399994	284.9259949	13.54299974	8/4/2014	11:37.9
708	RSRD01	-122.4486449	37.92654433	6.90999985	6.4920001	285.0580139	13.40199995	-122.4486433	37.92653083	7.07999992	6.4920001	284.9079895	13.57200003	8/4/2014	11:37.8
709	RSRD01	-122.448647	37.92654421	6.87599993	6.51399994	285.0360107	13.38999987	-122.4486455	37.92653072	6.99499989	6.51399994	284.8429871	13.50899982	8/4/2014	11:37.7
710	RSRD01	-122.4486494	37.9265441	6.90999985	6.49800014	285.0140076	13.40799999	-122.4486479	37.92653061	7.07999992	6.49800014	284.7770081	13.57800007	8/4/2014	11:37.6
711	RSRD01	-122.4486516	37.92654399	6.87599993	6.5079999	284.9309998	13.38399982	-122.4486501	37.9265305	7.11399984	6.5079999	284.7550049	13.62199974	8/4/2014	11:37.5
712	RSRD01	-122.4486537	37.92654389	6.90999985	6.46700001	284.9049988	13.37699986	-122.4486522	37.92653038	6.99499989	6.46700001	284.7059937	13.46199989	8/4/2014	11:37.4
713	RSRD01	-122.4486557	37.9265438	6.90999985	6.46000004	284.8829956	13.36999989	-122.4486542	37.92653029	7.11399984	6.46000004	284.6549988	13.57399988	8/4/2014	11:37.3
714	RSRD01	-122.4486583	37.92654367	6.90999985	6.4380002	284.8429871	13.34800005	-122.4486567	37.92653016	7.07999992	6.4380002	284.6220093	13.51800013	8/4/2014	11:37.2
715	RSRD01	-122.4486604	37.92654357	6.90999985	6.4289999	284.7990112	13.33899975	-122.4486589	37.92653004	7.02899981	6.4289999	284.6099854	13.45799971	8/4/2014	11:37.1
716	RSRD01	-122.4486626	37.92654346	6.96199989	6.4380002	284.7550049	13.4000001	-122.4486611	37.92652993	7.07999992	6.4380002	284.5830078	13.51800013	8/4/2014	11:37.0
717	RSRD01	-122.4486648	37.92654335	6.90999985	6.4289999	284.7330017	13.33899975	-122.4486633	37.92652982	7.11399984	6.4289999	284.5559998	13.54299974	8/4/2014	11:36.9
718	RSRD01	-122.4486674	37.92654322	6.96199989	6.40700006	284.7109985	13.36899996	-122.4486658	37.92652969	7.07999992	6.40700006	284.5440064	13.48699999	8/4/2014	11:36.8
719	RSRD01	-122.4486695	37.92654312	6.90999985	6.42199993	284.6669922	13.33199978	-122.448668	37.92652958	7.11399984	6.42199993	284.446991	13.53599977	8/4/2014	11:36.7
720	RSRD01	-122.4486717	37.92654301	6.96199989	6.41300011	284.6229858	13.375	-122.4486702	37.92652946	7.16400003	6.41300011	284.4299927	13.57700014	8/4/2014	11:36.6
721	RSRD01	-122.4486739	37.9265429	6.96199989	6.41300011	284.5830078	13.375	-122.4486723	37.92652937	7.23199987	6.41300011	284.4119873	13.64499998	8/4/2014	11:36.5
722	RSRD01	-122.4486764	37.92654278	6.96199989	6.41300011	284.5610046	13.375	-122.4486749	37.92652924	7.23199987	6.41300011	284.3680115	13.64499998	8/4/2014	11:36.4
723	RSRD01	-122.4486786	37.92654267	6.96199989	6.38500023	284.5130005	13.34700012	-122.4486771	37.92652913	7.16400003	6.38500023	284.3240051	13.54900026	8/4/2014	11:36.3
724	RSRD01	-122.448681	37.92654256	6.96199989	6.38500023	284.4960022	13.34700012	-122.4486794	37.92652901	7.16400003	6.38500023	284.3460083	13.54900026	8/4/2014	11:36.2
725	RSRD01	-122.4486833	37.92654245	6.96199989	6.39099979	284.4519959	13.35299969	-122.4486818	37.9265289	7.19799995	6.39099979	284.2969971	13.58899975	8/4/2014	11:36.1
726	RSRD01	-122.4486862	37.92654232	6.99599981	6.35900021	284.4079895	13.35500002	-122.4486845	37.92652877	7.19799995	6.35900021	284.2799988	13.55700016	8/4/2014	11:36.0
727	RSRD01	-122.4486885	37.92654221	6.96199989	6.36899996	284.4079895	13.33099985	-122.4486869	37.92652866	7.19799995	6.36899996	284.2749939	13.56699991	8/4/2014	11:35.9
728	RSRD01	-122.4486909	37.92654209	6.96199989	6.35900021	284.3859863	13.3210001	-122.4486893	37.92652855	7.23199987	6.35900021	284.2749939	13.59100008	8/4/2014	11:35.8
729	RSRD01	-122.4486933	37.92654198	6.96199989	6.34299994	284.2980042	13.30499983	-122.4486917	37.92652844	7.19799995	6.34299994	284.1919861	13.54099989	8/4/2014	11:35.7
730	RSRD01	-122.448696	37.92654185	6.99599981	6.34299994	284.3200073	13.33899975	-122.4486944	37.92652831	7.23199987	6.34299994	284.2309876	13.57499981	8/4/2014	11:35.6
731	RSRD01	-122.4486984	37.92654174	6.96199989	6.35900021	284.3150024	13.3210001	-122.4486968	37.9265282	7.23199987	6.35900021	284.1699829	13.59100008	8/4/2014	11:35.5
732	RSRD01	-122.4487003	37.92654165	6.99599981	6.33699989	284.2319946	13.33299971	-122.4486988	37.9265281	7.28299999	6.33699989	284.1430054	13.61999989	8/4/2014	11:35.4
733	RSRD01	-122.4487023	37.92654155	6.99599981	6.33699989	284.2319946	13.33299971	-122.4487007	37.926528	7.23199987	6.33699989	284.1210022	13.56899977	8/4/2014	11:35.3
734	RSRD01	-122.4487045	37.92654145	6.99599981	6.32800007	284.2099915	13.32399988	-122.4487029	37.92652791	7.28299999	6.32800007	284.1040039	13.61100006	8/4/2014	11:35.2
735	RSRD01	-122.4487064	37.92654137	6.96199989	6.31500006	284.1659851	13.27699995	-122.4487049	37.92652781	7.28299999	6.31500006	284.0769959	13.59800005	8/4/2014	11:35.1
736	RSRD01	-122.4487083	37.9265413	6.99599981	6.31500006	284.1440125	13.31099987	-122.4487068	37.92652773	7.31699991	6.31500006	284.0379944	13.63199997	8/4/2014	11:35.0
737	RSRD01	-122.4487103	37.9265412	6.99599981	6.29899979	284.1400147	13.2949996	-122.4487087	37.92652766	7.28299999	6.29899979	284.0329895	13.58199978	8/4/2014	11:34.9
738	RSRD01	-122.4487125	37.9265411	6.99599981	6.28299999	284.1000061	13.27899981	-122.448711	37.92652754	7.31699991	6.28299999	284.0379944	13.5999999	8/4/2014	11:34.8
739	RSRD01	-122.4487144	37.92654103	6.99599981	6.28299999	284.0570068	13.27899981	-122.4487129	37.92652746	7.3670001	6.28299999	283.9899902	13.6500001	8/4/2014	11:34.7
740	RSRD01	-122.4487164	37.92654093	6.99599981	6.27400017	284.0350037	13.26999998	-122.4487148	37.92652738	7.40100002	6.27400017	283.9949951	13.67500019	8/4/2014	11:34.6
741	RSRD01	-122.4487183	37.92654085	6.96199989	6.26800013	283.9859924	13.23000002	-122.4487167	37.92652731	7.31699991	6.26800013	283.9419861	13.58500004	8/4/2014	11:34.5
742	RSRD01	-122.4487205	37.92654075	6.99599981	6.2579999	283.9909973	13.25399971	-122.448719	37.92652721	7.3670001	6.2579999	283.9729919	13.625	8/4/2014	11:34.4
743	RSRD01	-122.4487223	37.92654068	6.96199989	6.27400017	283.9249878	13.23600006	-122.4487208	37.92652713	7.3670001	6.27400017	283.9060059	13.64100027	8/4/2014	11:34.3
744	RSRD01	-122.4487243	37.92654058	6.99599981	6.25199986	283.9249878	13.24799967	-122.4487228	37.92652703	7.40100002	6.25199986	283.9020081	13.65299988	8/4/2014	11:34.2
745	RSRD01	-122.4487263	37.92654048	6.96199989	6.25199986	283.8980103	13.21399975	-122.4487248	37.92652694	7.3670001	6.25199986	283.8469849	13.61899996	8/4/2014	11:34.1
746	RSRD01	-122.4487287	37.92654037	6.99599981	6.28299999	283.8370056	13.27899981	-122.4487271	37.92652684	7.3670001	6.28299999	283.8359985	13.6500001	8/4/2014	11:34.0
747	RSRD01	-122.4487307	37.92654027	6.96199989	6.24599981	283.8370056	13.20799971	-122.4487291	37.92652675	7.3670001	6.24599981	283.8410034	13.61299992	8/4/2014	11:33.9
748	RSRD01	-122.4487327	37.9265402	6.96199989	6.23600006	283.8059998	13.19799995	-122.4487311	37.92652665	7.40100002	6.23600006	283.8150024	13.63700008	8/4/2014	11:33.8
749	RSRD01	-122.4487347	37.92654012	6.96199989	6.23000002	283.7449951	13.19199991	-122.4487331	37.92652657	7.40100002	6.23000002	283.7879944	13.63100004	8/4/2014	11:33.7
750	RSRD01	-122.448737	37.92654002	6.96199989	6.23000002	283.7229919	13.19199991	-122.4487355	37.92652646	7.3670001	6.23000002	283.7489929	13.59700012	8/4/2014	11:33.6
751	RSRD01	-122.4487391	37.92653994	6.96199989	6.26800013	283.6749878	13.23000002	-122.4487375	37.92652638	7.40100002	6.26800013	283.7269898	13.66900015	8/4/2014	11:33.5
752	RSRD01	-122.4487411	37.92653987	6.99599981	6.25199986	283.6789856	13.24799967	-122.4487396	37.9265263	7.3670001	6.25199986	283.6999817	13.61899996	8/4/2014	11:33.4
753	RSRD01	-122.4487432	37.92653977	6.96199989	6.24599981	283.6090088	13.20799971	-122.4487417	37.92652621	7.40100002	6.24599981	283.6659851	13.64699984	8/4/2014	11:33.3
754	RSRD01	-122.4487456	37.92653967	6.96199989	6.24599981	283.5920105	13.20799971	-122.448744	37.92652611	7.40100002	6.24599981	283.6560059	13.64699984	8/4/2014	11:33.2
755	RSRD01	-122.4487476	37.9265396	6.96199989	6.25199986	283.5480042	13.21399975	-122.448746	37.92652603	7.40100002	6.25199986	283.6170044	13.65299988	8/4/2014	11:33.1
756	RSRD01	-122.4487496	37.92653952	6.96199989	6.25199986	283.5650024	13.21399975	-122.448748	37.92652596	7.45200014	6.25199986	283.5960083	13.704	8/4/2014	11:33.0
757	RSRD01	-122.4487516	37.92653944	6.96199989	6.25199986	283.4819946	13.21399975	-122.44875	37.92652588	7.40100002	6.25199986	283.5690002	13.65299988	8/4/2014	11:32.9
758	RSRD01	-122.4487539	37.92653934	6.96199989	6.25199986	283.4769898	13.21399975	-122.4487524	37.92652578	7.45200014	6.25199986	283.552002	13.704	8/4/2014	11:32.8
759	RSRD01	-122.448756	37.92653925	6.90999985	6.25199986	283.4339905	13.1619997	-122.4487544	37.9265257	7.40100002	6.25199986	283.5209961	13.65299988	8/4/2014	11:32.7
760	RSRD01	-122.448758	37.92653917	6.96199989	6.25199986	283.4070129	13.21399975	-122.4487564	37.92652563	7.40100002	6.25199986	283.4989929	13.65299988	8/4/2014	11:32.6
761	RSRD01	-122.44876	37.92653909	6.90999985	6.24599981	283.3680115	13.15599966	-122.4487584	37.92652555	7.40100002	6.24599981	283.4649963	13.64699984	8/4/2014	11:32.5
762	RSRD01	-122.4487623	37.926539	6.90999985	6.24599981	283.3190002	13.15599966	-122.4487608	37.92652545	7.40100002	6.24599981	283.4599915	13.64699984	8/4/2014	11:32.4
763	RSRD01	-122.4487642	37.92653892	6.87599993	6.2579999	283.302002	13.13399982	-122.4487627	37.92652537	7.40100002	6.2579999	283.4110107	13.65899992	8/4/2014	11:32.3
764	RSRD01	-122.4487661	37.92653884	6.90999985	6.2579999	283.2539978	13.16799974	-122.4487645	37.92652529	7.40100002	6.2579999	283.3939819	13.65899992	8/4/2014	11:32.2
765	RSRD01	-122.4487679	37.92653876	6.87599993	6.24599981	283.2359924	13.12199974	-122.4487664	37.92652521	7.3670001	6.24599981	283.3670044	13.61299992	8/4/2014	11:32.1
766	RSRD01	-122.4487701	37.92653866	6.87599993	6.2579999	283.1879883	13.13399982	-122.4487685	37.92652514	7.3670001	6.2579999	283.3450012	13.625	8/4/2014	11:32.0
767	RSRD01	-122.4487719	37.92653858	6.87599993	6.2579999	283.1919861	13.13399982	-122.4487704	37.92652506	7.3670001	6.2579999	283.3229981	13.625	8/4/2014	11:31.9
768	RSRD01	-122.4487738	37.9265385	6.87599993	6.26800013	283.1220093	13.14400005	-122.4487723	37.92652498	7.3670001	6.26800013	283.2839966	13.63500023	8/4/2014	11:31.8
769	RSRD01	-122.4487757	37.92653843	6.82499981	6.27400017	283.0830078	13.09899998	-122.4487741	37.9265249	7.3670001	6.27400017	283.2789917	13.64100027	8/4/2014	11:31.7
770	RSRD01	-122.4487778	37.92653835	6.87599993	6.28299999	283.0559998	13.15899992	-122.4487763	37.9265248	7.3670001	6.28299999	283.2349854	13.6500001	8/4/2014	11:31.6
771	RSRD01	-122.4487797	37.92653827	6.82499981	6.28999996	283.0780029	13.11499977	-122.4487781	37.92652472	7.3670001	6.28999996	283.2129822	13.65700006	8/4/2014	11:31.5
772	RSRD01	-122.4487815	37.92653821	6.82499981	6.29899979	283.0130005	13.1239996	-122.44878	37.92652464	7.3670001	6.29899979	283.1870117	13.66599989	8/4/2014	11:31.4
773	RSRD01	-122.4487835	37.92653813	6.82499981	6.30600023	283.0299988	13.13100004	-122.448782	37.92652457	7.31699991	6.30600023	283.1870117	13.62300014	8/4/2014	11:31.3
774	RSRD01	-122.4487856	37.92653805	6.82499981	6.31500006	283.0130005	13.13999987	-122.4487841	37.92652449	7.31699991	6.31500006	283.1489868	13.63199997	8/4/2014	11:31.2
775	RSRD01	-122.4487875	37.92653797	6.79099989	6.32800007	282.9859924	13.11899996	-122.4487859	37.92652443	7.31699991	6.32800007	283.1220093	13.64499998	8/4/2014	11:31.1
776	RSRD01	-122.4487894	37.92653791	6.82499981	6.32800007	282.946991	13.15299988	-122.4487878	37.92652435	7.31699991	6.32800007	283.1220093	13.64499998	8/4/2014	11:31.0
777	RSRD01	-122.4487912	37.92653785	6.79099989	6.32800007	282.9200134	13.11899996	-122.4487897	37.92652428	7.31699991	6.32800007	283.0780029	13.64499998	8/4/2014	11:30.9
778	RSRD01	-122.4487933	37.92653777	6.79099989	6.34299994	282.9200134	13.13399982	-122.4487918	37.92652421	7.31699991	6.34299994	283.0559998	13.65999985	8/4/2014	11:30.8
779	RSRD01	-122.4487952	37.92653769	6.73899984	6.34299994	282.9030151	13.08199978	-122.4487937	37.92652413	7.31699991	6.34299994	283.0119934	13.65999985	8/4/2014	11:30.7
780	RSRD01	-122.448797	37.92653763	6.79099989	6.35300016	282.8980103	13.14400005	-122.4487955	37.92652407	7.31699991	6.35300016	283.0339966	13.67000008	8/4/2014	11:30.6
781	RSRD01	-122.4487988	37.92653757	6.73899984	6.375	282.8540039	13.11399984	-122.4487973	37.926524	7.28299999	6.375	283.0119934	13.65799999	8/4/2014	11:30.5
782	RSRD01	-122.4488009	37.92653749	6.73899984	6.38500023	282.8590088	13.12400007	-122.4487994	37.92652393	7.28299999	6.38500023	283.0119934	13.66800022	8/4/2014	11:30.4
783	RSRD01	-122.448803	37.92653741	6.73899984	6.39099979	282.8540039	13.12999964	-122.4488015	37.92652385	7.28299999	6.39099979	283.0119934	13.67399979	8/4/2014	11:30.3
784	RSRD01	-122.4488049	37.92653733	6.73899984	6.39699984	282.8540039	13.13599968	-122.4488034	37.92652377	7.28299999	6.39699984	282.9859924	13.67999983	8/4/2014	11:30.2
785	RSRD01	-122.4488069	37.92653725	6.70499992	6.41300011	282.8150024	13.11800003	-122.4488053	37.92652369	7.23199987	6.41300011	282.9779968	13.64499998	8/4/2014	11:30.1
786	RSRD01	-122.4488091	37.92653717	6.73899984	6.41300011	282.8320007	13.15199995	-122.4488076	37.92652361	7.28299999	6.41300011	282.9459839	13.6960001	8/4/2014	11:30.0
787	RSRD01	-122.448811	37.92653711	6.73899984	6.4380002	282.7449951	13.17700005	-122.4488095	37.92652355	7.23199987	6.4380002	282.9020081	13.67000008	8/4/2014	11:29.9
788	RSRD01	-122.4488129	37.92653705	6.73899984	6.4829998	282.7709961	13.22199965	-122.4488114	37.92652349	7.23199987	6.4829998	282.8800049	13.71499968	8/4/2014	11:29.8
789	RSRD01	-122.4488148	37.92653699	6.70499992	6.454	282.7449951	13.15899992	-122.4488133	37.92652343	7.19799995	6.454	282.8410034	13.65199995	8/4/2014	11:29.7
790	RSRD01	-122.4488171	37.92653691	6.73899984	6.46700001	282.6830139	13.20599985	-122.4488156	37.92652335	7.19799995	6.46700001	282.7739868	13.66499996	8/4/2014	11:29.6
791	RSRD01	-122.448819	37.92653685	6.70499992	6.46700001	282.6879883	13.17199993	-122.4488175	37.92652329	7.19799995	6.46700001	282.79599	13.66499996	8/4/2014	11:29.5
792	RSRD01	-122.4488209	37.92653679	6.73899984	6.46700001	282.6170044	13.20599985	-122.4488194	37.92652323	7.23199987	6.46700001	282.6870117	13.69899988	8/4/2014	11:29.4
793	RSRD01	-122.4488229	37.92653671	6.70499992	6.47599983	282.5729981	13.18099976	-122.4488214	37.92652315	7.19799995	6.47599983	282.6870117	13.67399979	8/4/2014	11:29.3
794	RSRD01	-122.448825	37.92653663	6.70499992	6.4829998	282.5950012	13.18799973	-122.4488235	37.92652307	7.19799995	6.4829998	282.6749878	13.68099976	8/4/2014	11:29.2
795	RSRD01	-122.4488268	37.92653657	6.70499992	6.4920001	282.5559998	13.19700003	-122.4488253	37.92652301	7.16400003	6.4920001	282.6210022	13.65600014	8/4/2014	11:29.1
796	RSRD01	-122.4488286	37.92653651	6.70499992	6.53599977	282.5509949	13.2409997	-122.4488271	37.92652295	7.19799995	6.53599977	282.6480103	13.73399973	8/4/2014	11:29.0
797	RSRD01	-122.4488304	37.92653645	6.70499992	6.53000021	282.5289917	13.23500013	-122.4488289	37.92652288	7.16400003	6.53000021	282.5939941	13.69400024	8/4/2014	11:28.9
798	RSRD01	-122.4488325	37.92653637	6.70499992	6.51999998	282.4859924	13.2249999	-122.448831	37.92652281	7.16400003	6.51999998	282.6000061	13.68400002	8/4/2014	11:28.8
799	RSRD01	-122.4488343	37.92653631	6.70499992	6.53000021	282.4670105	13.23500013	-122.4488328	37.92652274	7.16400003	6.53000021	282.5639954	13.69400024	8/4/2014	11:28.7
800	RSRD01	-122.4488361	37.92653624	6.70499992	6.55200005	282.4719849	13.25699997	-122.4488346	37.92652268	7.16400003	6.55200005	282.5369873	13.71600008	8/4/2014	11:28.6
801	RSRD01	-122.448838	37.92653618	6.70499992	6.56799984	282.4670105	13.27299976	-122.4488365	37.92652262	7.16400003	6.56799984	282.5149841	13.73199987	8/4/2014	11:28.5
802	RSRD01	-122.4488401	37.9265361	6.70499992	6.57700014	282.4670105	13.28200006	-122.4488387	37.92652254	7.16400003	6.57700014	282.5249939	13.74100018	8/4/2014	11:28.4
803	RSRD01	-122.448842	37.92653604	6.70499992	6.59000015	282.4670105	13.29500008	-122.4488406	37.92652248	7.11399984	6.59000015	282.4880066	13.704	8/4/2014	11:28.3
804	RSRD01	-122.448844	37.92653598	6.73799992	6.59899998	282.4450073	13.33699989	-122.4488425	37.92652242	7.11299992	6.59899998	282.4979858	13.71199989	8/4/2014	11:28.2
805	RSRD01	-122.4488459	37.92653592	6.704	6.60599995	282.4760132	13.30999994	-122.4488444	37.92652236	7.11299992	6.60599995	282.4970093	13.71899986	8/4/2014	11:28.1
806	RSRD01	-122.4488481	37.92653584	6.704	6.60599995	282.4930115	13.30999994	-122.4488466	37.92652228	7.11299992	6.60599995	282.5189819	13.71899986	8/4/2014	11:28.0
807	RSRD01	-122.44885	37.92653578	6.65299988	6.60599995	282.5150147	13.25899982	-122.4488485	37.92652222	7.079	6.60599995	282.5239868	13.68499994	8/4/2014	11:27.9
808	RSRD01	-122.4488519	37.92653572	6.704	6.62200022	282.5150147	13.32600021	-122.4488504	37.92652216	7.079	6.62200022	282.5189819	13.70100021	8/4/2014	11:27.8
809	RSRD01	-122.4488538	37.92653566	6.65299988	6.61499977	282.5679932	13.26799965	-122.4488523	37.9265221	7.079	6.61499977	282.6059876	13.69399977	8/4/2014	11:27.7
810	RSRD01	-122.448856	37.92653558	6.704	6.62200022	282.5409851	13.32600021	-122.4488546	37.92652202	7.079	6.62200022	282.5499878	13.70100021	8/4/2014	11:27.6
811	RSRD01	-122.4488579	37.92653552	6.704	6.63700008	282.5849915	13.34100008	-122.4488565	37.92652196	7.02799988	6.63700008	282.5839844	13.66499996	8/4/2014	11:27.5
812	RSRD01	-122.4488598	37.92653546	6.704	6.64699984	282.6069946	13.35099983	-122.4488584	37.9265219	7.079	6.64699984	282.6329956	13.72599983	8/4/2014	11:27.4
813	RSRD01	-122.4488618	37.9265354	6.704	6.64699984	282.6600037	13.35099983	-122.4488604	37.92652183	6.99399996	6.64699984	282.6589966	13.64099979	8/4/2014	11:27.3
814	RSRD01	-122.448864	37.92653534	6.704	6.65899992	282.6990051	13.36299992	-122.4488626	37.92652177	6.99399996	6.65899992	282.7080078	13.65299988	8/4/2014	11:27.2
815	RSRD01	-122.4488659	37.92653527	6.704	6.68499994	282.7210083	13.38899994	-122.4488645	37.92652171	7.02799988	6.68499994	282.6979981	13.71299982	8/4/2014	11:27.1
816	RSRD01	-122.4488678	37.92653521	6.704	6.67500019	282.7650147	13.37900019	-122.4488664	37.92652165	7.02799988	6.67500019	282.7680054	13.70300007	8/4/2014	11:27.0
817	RSRD01	-122.4488697	37.92653515	6.65299988	6.67500019	282.8169861	13.32800007	-122.4488683	37.92652159	6.99399996	6.67500019	282.7940064	13.66900015	8/4/2014	11:26.9
818	RSRD01	-122.4488719	37.92653509	6.704	6.67500019	282.8559876	13.37900019	-122.4488704	37.92652153	7.02799988	6.67500019	282.8209839	13.70300007	8/4/2014	11:26.8
819	RSRD01	-122.4488738	37.92653503	6.65299988	6.69099998	282.8999939	13.34399986	-122.4488724	37.92652147	6.99399996	6.69099998	282.8769836	13.68499994	8/4/2014	11:26.7
820	RSRD01	-122.4488756	37.92653497	6.65299988	6.69099998	282.9089966	13.34399986	-122.4488742	37.92652141	6.99399996	6.69099998	282.8859863	13.68499994	8/4/2014	11:26.6
821	RSRD01	-122.4488775	37.92653491	6.65299988	6.70100021	282.9700012	13.35400009	-122.4488761	37.92652135	6.99399996	6.70100021	282.9299927	13.69500017	8/4/2014	11:26.5
822	RSRD01	-122.4488797	37.92653485	6.704	6.71600008	282.9920044	13.42000008	-122.4488784	37.92652129	7.02799988	6.71600008	282.9519959	13.74399996	8/4/2014	11:26.4
823	RSRD01	-122.4488818	37.92653479	6.61899996	6.70699978	283.0010071	13.32599974	-122.4488804	37.92652122	6.94299984	6.70699978	283	13.64999962	8/4/2014	11:26.3
824	RSRD01	-122.4488836	37.92653474	6.65299988	6.70699978	283.0400085	13.35999966	-122.4488822	37.92652118	6.99399996	6.70699978	283.0050049	13.70099974	8/4/2014	11:26.2
825	RSRD01	-122.4488855	37.92653468	6.61899996	6.72900009	283.0450134	13.34800005	-122.4488841	37.92652112	6.87599993	6.72900009	283.0390015	13.60500002	8/4/2014	11:26.1
826	RSRD01	-122.4488877	37.92653462	6.65299988	6.71600008	283.0429993	13.36899996	-122.4488863	37.92652106	6.94299984	6.71600008	283.0079956	13.65899992	8/4/2014	11:26.0
827	RSRD01	-122.4488895	37.92653458	6.65299988	6.72900009	283.0920105	13.38199997	-122.4488882	37.926521	6.94299984	6.72900009	283.0639954	13.67199993	8/4/2014	11:25.9
828	RSRD01	-122.4488914	37.92653451	6.65299988	6.73799992	283.0870056	13.39099979	-122.44889	37.92652095	6.94299984	6.73799992	283.0740051	13.68099976	8/4/2014	11:25.8
829	RSRD01	-122.4488933	37.92653445	6.61899996	6.76100016	283.1130066	13.38000011	-122.4488919	37.92652089	6.90999985	6.76100016	283.0960083	13.671	8/4/2014	11:25.7
830	RSRD01	-122.4488955	37.92653439	6.65299988	6.75400019	283.1629944	13.40700006	-122.4488941	37.92652083	6.94299984	6.75400019	283.0960083	13.69700003	8/4/2014	11:25.6
831	RSRD01	-122.4488974	37.92653435	6.65299988	6.75400019	283.1830139	13.40700006	-122.448896	37.92652079	6.87599993	6.75400019	283.1260071	13.63000011	8/4/2014	11:25.5
832	RSRD01	-122.4488993	37.9265343	6.65299988	6.76999998	283.1879883	13.42299986	-122.448898	37.92652074	6.82499981	6.76999998	283.1650085	13.59499979	8/4/2014	11:25.4
833	RSRD01	-122.4489013	37.92653424	6.61899996	6.80800009	283.2269898	13.42700005	-122.4488999	37.9265207	6.87599993	6.80800009	283.1870117	13.68400002	8/4/2014	11:25.3
834	RSRD01	-122.4489035	37.92653418	6.65299988	6.78299999	283.2569885	13.43599987	-122.4489021	37.92652064	6.87599993	6.78299999	283.2009888	13.65899992	8/4/2014	11:25.2
835	RSRD01	-122.4489054	37.92653414	6.61899996	6.78299999	283.3179932	13.40199995	-122.448904	37.9265206	6.87599993	6.78299999	283.2559815	13.65899992	8/4/2014	11:25.1
836	RSRD01	-122.4489073	37.9265341	6.65299988	6.79199982	283.3269959	13.44499969	-122.4489059	37.92652055	6.87599993	6.79199982	283.2819824	13.66799974	8/4/2014	11:25.0
837	RSRD01	-122.4489092	37.92653405	6.61899996	6.79899979	283.3439941	13.41799974	-122.4489078	37.92652051	6.82499981	6.79899979	283.3089905	13.6239996	8/4/2014	11:24.9
838	RSRD01	-122.4489114	37.92653399	6.65299988	6.80800009	283.4379883	13.46099997	-122.4489101	37.92652045	6.90999985	6.80800009	283.3710022	13.71799994	8/4/2014	11:24.8
839	RSRD01	-122.4489133	37.92653395	6.61899996	6.82399988	283.4360046	13.44299984	-122.448912	37.9265204	6.82499981	6.82399988	283.4230042	13.64899969	8/4/2014	11:24.7
840	RSRD01	-122.4489152	37.9265339	6.65299988	6.82999992	283.4630127	13.4829998	-122.4489139	37.92652036	6.87599993	6.82999992	283.4230042	13.70599985	8/4/2014	11:24.6
841	RSRD01	-122.4489171	37.92653386	6.61899996	6.84000015	283.4840088	13.45900011	-122.4489158	37.92652032	6.87599993	6.84000015	283.4660034	13.71600008	8/4/2014	11:24.5
842	RSRD01	-122.4489193	37.9265338	6.65299988	6.84600019	283.5109863	13.49900007	-122.448918	37.92652026	6.87599993	6.84600019	283.4759827	13.72200012	8/4/2014	11:24.4
843	RSRD01	-122.4489213	37.92653376	6.61899996	6.86199999	283.506012	13.48099995	-122.44892	37.92652021	6.82499981	6.86199999	283.4660034	13.6869998	8/4/2014	11:24.3
844	RSRD01	-122.4489232	37.92653371	6.61899996	6.86800003	283.5150147	13.48699999	-122.4489219	37.92652017	6.82499981	6.86800003	283.5140076	13.69299984	8/4/2014	11:24.2
845	RSRD01	-122.4489252	37.92653367	6.61899996	6.85200024	283.5150147	13.47100019	-122.4489239	37.92652013	6.79099989	6.85200024	283.4970093	13.64300013	8/4/2014	11:24.1
846	RSRD01	-122.4489274	37.92653361	6.65299988	6.86199999	283.5360107	13.51499987	-122.4489261	37.92652007	6.87599993	6.86199999	283.4960022	13.73799992	8/4/2014	11:24.0
847	RSRD01	-122.4489293	37.92653356	6.61899996	6.86800003	283.5190125	13.48699999	-122.448928	37.92652002	6.79099989	6.86800003	283.4790039	13.65899992	8/4/2014	11:23.9
848	RSRD01	-122.4489312	37.92653352	6.65299988	6.87799978	283.5180054	13.53099966	-122.4489299	37.92651998	6.79099989	6.87799978	283.4609985	13.66899967	8/4/2014	11:23.8
849	RSRD01	-122.4489332	37.92653348	6.61899996	6.89300013	283.5010071	13.51200008	-122.4489319	37.92651993	6.79099989	6.89300013	283.4559937	13.68400002	8/4/2014	11:23.7
850	RSRD01	-122.4489354	37.92653343	6.65299988	6.89300013	283.5180054	13.546	-122.4489341	37.92651989	6.79099989	6.89300013	283.4609985	13.68400002	8/4/2014	11:23.6
851	RSRD01	-122.4489373	37.92653339	6.61899996	6.90899992	283.526001	13.52799988	-122.448936	37.92651985	6.73999977	6.90899992	283.4419861	13.64899969	8/4/2014	11:23.5
852	RSRD01	-122.4489392	37.92653335	6.61899996	6.9000001	283.5429993	13.51900005	-122.448938	37.9265198	6.79099989	6.9000001	283.4819946	13.69099998	8/4/2014	11:23.4
853	RSRD01	-122.4489413	37.9265333	6.61899996	6.91499996	283.5299988	13.53399992	-122.4489401	37.92651976	6.73999977	6.91499996	283.4629822	13.65499973	8/4/2014	11:23.3
854	RSRD01	-122.4489436	37.92653324	6.61899996	6.94700003	283.5480042	13.56599998	-122.4489423	37.92651972	6.73999977	6.94700003	283.4859924	13.6869998	8/4/2014	11:23.2
855	RSRD01	-122.4489455	37.9265332	6.61899996	6.94700003	283.5339966	13.56599998	-122.4489443	37.92651968	6.70599985	6.94700003	283.4889832	13.65299988	8/4/2014	11:23.1
856	RSRD01	-122.4489474	37.92653316	6.61899996	6.9380002	283.5339966	13.55700016	-122.4489462	37.92651963	6.73999977	6.9380002	283.493988	13.67799997	8/4/2014	11:23.0
857	RSRD01	-122.4489494	37.92653311	6.61899996	6.94700003	283.5289917	13.56599998	-122.4489481	37.92651959	6.70599985	6.94700003	283.4670105	13.65299988	8/4/2014	11:22.9
858	RSRD01	-122.4489516	37.92653307	6.61899996	6.9380002	283.5599976	13.55700016	-122.4489504	37.92651955	6.70599985	6.9380002	283.4930115	13.64400005	8/4/2014	11:22.8
859	RSRD01	-122.4489535	37.92653303	6.61899996	6.96899986	283.5549927	13.58799982	-122.4489523	37.9265195	6.70599985	6.96899986	283.5149841	13.67499971	8/4/2014	11:22.7
860	RSRD01	-122.4489555	37.92653298	6.61899996	6.96299982	283.5639954	13.58199978	-122.4489542	37.92651946	6.70599985	6.96299982	283.5239868	13.66899967	8/4/2014	11:22.6
861	RSRD01	-122.4489574	37.92653294	6.61899996	6.96299982	283.5589905	13.58199978	-122.4489562	37.92651941	6.65600014	6.96299982	283.4970093	13.61899996	8/4/2014	11:22.5
862	RSRD01	-122.4489596	37.9265329	6.61899996	6.96299982	283.5870056	13.58199978	-122.4489584	37.92651937	6.65600014	6.96299982	283.5419922	13.61899996	8/4/2014	11:22.4
863	RSRD01	-122.4489616	37.92653285	6.61899996	6.96299982	283.5679932	13.58199978	-122.4489604	37.92651933	6.65600014	6.96299982	283.5230103	13.61899996	8/4/2014	11:22.3
864	RSRD01	-122.4489636	37.92653281	6.58400011	6.95300007	283.6289978	13.53700018	-122.4489624	37.92651929	6.65600014	6.95300007	283.5279846	13.60900021	8/4/2014	11:22.2
865	RSRD01	-122.4489656	37.92653277	6.58400011	6.95300007	283.6119995	13.53700018	-122.4489645	37.92651924	6.65600014	6.95300007	283.5669861	13.60900021	8/4/2014	11:22.1
866	RSRD01	-122.448968	37.92653273	6.61899996	6.95300007	283.677002	13.57200003	-122.4489668	37.9265192	6.65600014	6.95300007	283.5490112	13.60900021	8/4/2014	11:22.0
867	RSRD01	-122.44897	37.92653268	6.58400011	6.96899986	283.6600037	13.55299997	-122.4489688	37.92651916	6.62200022	6.96899986	283.5709839	13.59100008	8/4/2014	11:21.9
868	RSRD01	-122.4489721	37.92653264	6.58400011	6.96299982	283.6860046	13.54699993	-122.4489708	37.92651911	6.62200022	6.96299982	283.5749817	13.58500004	8/4/2014	11:21.8
869	RSRD01	-122.4489741	37.92653259	6.58400011	6.97900009	283.7250061	13.5630002	-122.4489729	37.92651907	6.53700018	6.97900009	283.6239929	13.51600027	8/4/2014	11:21.7
870	RSRD01	-122.4489764	37.92653255	6.61899996	6.96899986	283.6860046	13.58799982	-122.4489753	37.92651903	6.62200022	6.96899986	283.5749817	13.59100008	8/4/2014	11:21.6
871	RSRD01	-122.4489785	37.92653251	6.58400011	6.96299982	283.7730103	13.54699993	-122.4489773	37.92651898	6.53700018	6.96299982	283.6669922	13.5	8/4/2014	11:21.5
872	RSRD01	-122.4489805	37.92653247	6.61899996	6.97900009	283.7990112	13.59800005	-122.4489793	37.92651894	6.62200022	6.97900009	283.6719971	13.60100031	8/4/2014	11:21.4
873	RSRD01	-122.4489826	37.92653242	6.58400011	6.96899986	283.8210144	13.55299997	-122.4489814	37.9265189	6.5710001	6.96899986	283.7070007	13.53999996	8/4/2014	11:21.3
874	RSRD01	-122.448985	37.92653238	6.58400011	6.97900009	283.8640137	13.5630002	-122.4489838	37.92651886	6.70599985	6.97900009	283.7460022	13.68499994	8/4/2014	11:21.2
875	RSRD01	-122.448987	37.92653234	6.58400011	6.97900009	283.9129944	13.5630002	-122.4489858	37.92651881	6.5710001	6.97900009	283.7630005	13.55000019	8/4/2014	11:21.1
876	RSRD01	-122.448989	37.92653229	6.58400011	6.96899986	283.9349976	13.55299997	-122.4489879	37.92651877	6.62200022	6.96899986	283.8240051	13.59100008	8/4/2014	11:21.0
877	RSRD01	-122.4489911	37.92653225	6.58400011	6.99100018	283.9519959	13.57500029	-122.4489899	37.92651873	6.53700018	6.99100018	283.8509827	13.52800035	8/4/2014	11:20.9
878	RSRD01	-122.4489934	37.92653221	6.58400011	6.96899986	284.0050049	13.55299997	-122.4489923	37.92651869	6.62200022	6.96899986	283.8500061	13.59100008	8/4/2014	11:20.8
879	RSRD01	-122.4489955	37.92653217	6.58400011	6.96899986	284.0490112	13.55299997	-122.4489944	37.92651864	6.53700018	6.96899986	283.8769836	13.50600004	8/4/2014	11:20.7
880	RSRD01	-122.4489975	37.92653214	6.58400011	6.97900009	284.1149902	13.5630002	-122.4489964	37.92651862	6.62200022	6.97900009	283.9429932	13.60100031	8/4/2014	11:20.6
881	RSRD01	-122.4489995	37.92653212	6.58400011	6.96899986	284.1319885	13.55299997	-122.4489984	37.92651859	6.5710001	6.96899986	283.9599915	13.53999996	8/4/2014	11:20.5
882	RSRD01	-122.4490019	37.92653207	6.58400011	6.97900009	284.1619873	13.5630002	-122.4490008	37.92651855	6.53700018	6.97900009	283.9899902	13.51600027	8/4/2014	11:20.4
883	RSRD01	-122.449004	37.92653205	6.58400011	6.96899986	284.2049866	13.55299997	-122.4490029	37.92651852	6.5710001	6.96899986	284.0610046	13.53999996	8/4/2014	11:20.3
884	RSRD01	-122.4490061	37.92653202	6.58400011	6.96299982	284.2269898	13.54699993	-122.449005	37.9265185	6.53700018	6.96299982	284.0289917	13.5	8/4/2014	11:20.2
885	RSRD01	-122.4490082	37.926532	6.58400011	6.96899986	284.2669983	13.55299997	-122.4490071	37.92651847	6.5710001	6.96899986	284.1000061	13.53999996	8/4/2014	11:20.1
886	RSRD01	-122.4490106	37.92653196	6.58400011	6.96299982	284.3410034	13.54699993	-122.4490095	37.92651843	6.62200022	6.96299982	284.1470032	13.58500004	8/4/2014	11:20.0
887	RSRD01	-122.4490126	37.92653193	6.58400011	6.95300007	284.3630066	13.53700018	-122.4490116	37.92651841	6.5710001	6.95300007	284.1640015	13.52400017	8/4/2014	11:19.9
888	RSRD01	-122.4490147	37.9265319	6.58400011	6.96299982	284.4289856	13.54699993	-122.4490136	37.92651838	6.5710001	6.96299982	284.1959839	13.53399992	8/4/2014	11:19.8
889	RSRD01	-122.4490168	37.92653188	6.58400011	6.94700003	284.4729919	13.53100014	-122.4490157	37.92651835	6.5710001	6.94700003	284.2739868	13.51800013	8/4/2014	11:19.7
890	RSRD01	-122.4490192	37.92653184	6.58400011	6.94700003	284.5169983	13.53100014	-122.4490181	37.92651831	6.62200022	6.94700003	284.2569885	13.56900024	8/4/2014	11:19.6
891	RSRD01	-122.4490213	37.92653181	6.53299999	6.96899986	284.5559998	13.50199986	-122.4490202	37.92651829	6.5710001	6.96899986	284.2839966	13.53999996	8/4/2014	11:19.5
892	RSRD01	-122.4490233	37.92653179	6.58400011	6.96899986	284.5429993	13.55299997	-122.4490223	37.92651826	6.62200022	6.96899986	284.3659973	13.59100008	8/4/2014	11:19.4
893	RSRD01	-122.4490254	37.92653176	6.53299999	6.9380002	284.6300049	13.47100019	-122.4490244	37.92651824	6.5710001	6.9380002	284.3540039	13.5090003	8/4/2014	11:19.3
894	RSRD01	-122.4490279	37.92653172	6.58400011	6.9380002	284.6520081	13.52200031	-122.4490269	37.9265182	6.62200022	6.9380002	284.3659973	13.56000042	8/4/2014	11:19.2
895	RSRD01	-122.44903	37.92653169	6.58400011	6.94700003	284.6740112	13.53100014	-122.449029	37.92651817	6.5710001	6.94700003	284.4100037	13.51800013	8/4/2014	11:19.1
896	RSRD01	-122.4490321	37.92653167	6.58400011	6.94700003	284.6960144	13.53100014	-122.4490311	37.92651815	6.5710001	6.94700003	284.4370117	13.51800013	8/4/2014	11:19.0
897	RSRD01	-122.4490342	37.92653164	6.58400011	6.95300007	284.7399902	13.53700018	-122.4490332	37.92651812	6.5710001	6.95300007	284.45401	13.52400017	8/4/2014	11:18.9
898	RSRD01	-122.4490367	37.92653162	6.58400011	6.9380002	284.7619934	13.52200031	-122.4490357	37.9265181	6.5710001	6.9380002	284.4370117	13.5090003	8/4/2014	11:18.8
899	RSRD01	-122.4490388	37.9265316	6.58400011	6.92199993	284.7839966	13.50600004	-122.4490378	37.92651807	6.65600014	6.92199993	284.4759827	13.57800007	8/4/2014	11:18.7
900	RSRD01	-122.4490409	37.92653157	6.58400011	6.91499996	284.8059998	13.49900007	-122.4490399	37.92651805	6.65600014	6.91499996	284.5029907	13.5710001	8/4/2014	11:18.6
901	RSRD01	-122.449043	37.92653154	6.58400011	6.92199993	284.8500061	13.50600004	-122.4490421	37.92651802	6.5710001	6.92199993	284.5639954	13.49300003	8/4/2014	11:18.5
902	RSRD01	-122.4490455	37.92653152	6.58400011	6.93100023	284.8500061	13.51500034	-122.4490445	37.926518	6.70599985	6.93100023	284.5079956	13.63700008	8/4/2014	11:18.4
903	RSRD01	-122.4490477	37.9265315	6.58400011	6.93100023	284.8720093	13.51500034	-122.4490467	37.92651797	6.62200022	6.93100023	284.5639954	13.55300045	8/4/2014	11:18.3
904	RSRD01	-122.4490499	37.92653147	6.61899996	6.91499996	284.9159851	13.53399992	-122.4490489	37.92651795	6.70599985	6.91499996	284.5419922	13.62099981	8/4/2014	11:18.2
905	RSRD01	-122.4490521	37.92653145	6.58400011	6.92199993	284.8720093	13.50600004	-122.4490512	37.92651792	6.62200022	6.92199993	284.5899963	13.54400015	8/4/2014	11:18.1
906	RSRD01	-122.4490547	37.92653142	6.61899996	6.90899992	284.9159851	13.52799988	-122.4490538	37.9265179	6.65600014	6.90899992	284.5899963	13.56500006	8/4/2014	11:18.0
907	RSRD01	-122.449057	37.9265314	6.58400011	6.92199993	284.8940125	13.50600004	-122.449056	37.92651787	6.62200022	6.92199993	284.5849915	13.54400015	8/4/2014	11:17.9
908	RSRD01	-122.4490592	37.92653137	6.61899996	6.9000001	284.8940125	13.51900005	-122.4490583	37.92651785	6.65600014	6.9000001	284.5899963	13.55600023	8/4/2014	11:17.8
909	RSRD01	-122.4490614	37.92653135	6.58400011	6.90899992	284.9159851	13.49300003	-122.4490605	37.92651783	6.65600014	6.90899992	284.5639954	13.56500006	8/4/2014	11:17.7
910	RSRD01	-122.449064	37.92653133	6.61899996	6.9000001	284.9159851	13.51900005	-122.4490631	37.9265178	6.65600014	6.9000001	284.5899963	13.55600023	8/4/2014	11:17.6
911	RSRD01	-122.4490663	37.9265313	6.58400011	6.91499996	284.9379883	13.49900007	-122.4490654	37.92651778	6.65600014	6.91499996	284.5639954	13.5710001	8/4/2014	11:17.5
912	RSRD01	-122.4490685	37.92653128	6.61899996	6.93100023	284.9159851	13.55000019	-122.4490676	37.92651775	6.70599985	6.93100023	284.5679932	13.63700008	8/4/2014	11:17.4
913	RSRD01	-122.4490706	37.92653125	6.61899996	6.88399982	284.9119873	13.50299978	-122.4490698	37.92651773	6.70599985	6.88399982	284.5599976	13.58999968	8/4/2014	11:17.3
914	RSRD01	-122.4490731	37.92653123	6.61899996	6.88399982	284.9339905	13.50299978	-122.4490723	37.9265177	6.73999977	6.88399982	284.5480042	13.6239996	8/4/2014	11:17.2
915	RSRD01	-122.4490753	37.9265312	6.61899996	6.86800003	284.9339905	13.48699999	-122.4490744	37.92651768	6.70599985	6.86800003	284.5599976	13.57399988	8/4/2014	11:17.1
916	RSRD01	-122.4490774	37.92653118	6.61899996	6.86199999	284.9339905	13.48099995	-122.4490766	37.92651765	6.70599985	6.86199999	284.5639954	13.56799984	8/4/2014	11:17.0
917	RSRD01	-122.4490795	37.92653115	6.61899996	6.85200024	284.9779968	13.47100019	-122.4490787	37.92651763	6.73999977	6.85200024	284.6029968	13.59200001	8/4/2014	11:16.9
918	RSRD01	-122.449082	37.92653113	6.61899996	6.84000015	284.9779968	13.45900011	-122.4490812	37.92651761	6.73999977	6.84000015	284.6130066	13.57999992	8/4/2014	11:16.8
919	RSRD01	-122.4490841	37.9265311	6.61899996	6.84600019	285.0190125	13.46500015	-122.4490833	37.92651758	6.73999977	6.84600019	284.6439819	13.58599997	8/4/2014	11:16.7
920	RSRD01	-122.4490863	37.92653108	6.65299988	6.80800009	285.0220032	13.46099997	-122.4490855	37.92651756	6.73999977	6.80800009	284.696991	13.54799986	8/4/2014	11:16.6
921	RSRD01	-122.4490884	37.92653105	6.65299988	6.78299999	285.0610046	13.43599987	-122.4490876	37.92651753	6.79099989	6.78299999	284.7309876	13.57399988	8/4/2014	11:16.5
922	RSRD01	-122.4490909	37.92653103	6.65299988	6.77600002	285.0610046	13.4289999	-122.4490901	37.92651751	6.82499981	6.77600002	284.7579956	13.60099983	8/4/2014	11:16.4
923	RSRD01	-122.4490929	37.92653102	6.61899996	6.76100016	285.105011	13.38000011	-122.4490922	37.9265175	6.79099989	6.76100016	284.8070068	13.55200005	8/4/2014	11:16.3
924	RSRD01	-122.4490951	37.92653101	6.704	6.74499989	285.1239929	13.44899988	-122.4490944	37.92651747	6.79099989	6.74499989	284.7990112	13.53599977	8/4/2014	11:16.2
925	RSRD01	-122.4490974	37.92653099	6.65299988	6.74499989	285.1239929	13.39799976	-122.4490966	37.92651747	6.79099989	6.74499989	284.8429871	13.53599977	8/4/2014	11:16.1
926	RSRD01	-122.4490999	37.92653097	6.704	6.72300005	285.1459961	13.42700005	-122.4490992	37.92651744	6.82499981	6.72300005	284.8209839	13.54799986	8/4/2014	11:16.0
927	RSRD01	-122.4491022	37.92653094	6.65299988	6.72300005	285.1019898	13.37599993	-122.4491014	37.92651744	6.79099989	6.72300005	284.8429871	13.51399994	8/4/2014	11:15.9
928	RSRD01	-122.4491044	37.92653093	6.704	6.71600008	285.1860046	13.42000008	-122.4491037	37.92651743	6.82499981	6.71600008	284.8389893	13.54099989	8/4/2014	11:15.8
929	RSRD01	-122.4491066	37.92653093	6.704	6.69099998	285.1470032	13.39499998	-122.4491059	37.92651742	6.87599993	6.69099998	284.8609924	13.56699991	8/4/2014	11:15.7
930	RSRD01	-122.4491092	37.9265309	6.704	6.69099998	285.1409912	13.39499998	-122.4491085	37.9265174	6.82499981	6.69099998	284.8379822	13.51599979	8/4/2014	11:15.6
931	RSRD01	-122.4491114	37.9265309	6.704	6.69099998	285.1820068	13.39499998	-122.4491107	37.92651739	6.82499981	6.69099998	284.8399963	13.51599979	8/4/2014	11:15.5
932	RSRD01	-122.4491136	37.92653089	6.704	6.68499994	285.1820068	13.38899994	-122.4491129	37.92651738	6.82499981	6.68499994	284.8349915	13.50999975	8/4/2014	11:15.4
933	RSRD01	-122.4491157	37.92653088	6.704	6.66900015	285.20401	13.37300014	-122.449115	37.92651738	6.82499981	6.66900015	284.8299866	13.49399996	8/4/2014	11:15.3
934	RSRD01	-122.4491184	37.92653086	6.73799992	6.66900015	285.2000122	13.40700006	-122.4491177	37.92651735	6.87599993	6.66900015	284.8580017	13.54500008	8/4/2014	11:15.2
935	RSRD01	-122.4491207	37.92653085	6.704	6.65299988	285.2000122	13.35699987	-122.44912	37.92651735	6.87599993	6.65299988	284.8970032	13.52899981	8/4/2014	11:15.1
936	RSRD01	-122.449123	37.92653085	6.73799992	6.63700008	285.2219849	13.375	-122.4491223	37.92651734	6.90999985	6.63700008	284.8919983	13.54699993	8/4/2014	11:15.0
937	RSRD01	-122.4491252	37.92653084	6.704	6.63700008	285.2449951	13.34100008	-122.4491246	37.92651733	6.90999985	6.63700008	284.9419861	13.54699993	8/4/2014	11:14.9
938	RSRD01	-122.4491279	37.92653083	6.73799992	6.65299988	285.2619934	13.39099979	-122.4491273	37.92651733	6.94299984	6.65299988	284.95401	13.59599972	8/4/2014	11:14.8
939	RSRD01	-122.4491302	37.92653083	6.73799992	6.63700008	285.2839966	13.375	-122.4491296	37.92651732	6.90999985	6.63700008	284.9849854	13.54699993	8/4/2014	11:14.7
940	RSRD01	-122.4491325	37.92653082	6.73799992	6.65299988	285.302002	13.39099979	-122.4491319	37.92651731	6.94299984	6.65299988	285.0149841	13.59599972	8/4/2014	11:14.6
941	RSRD01	-122.4491347	37.92653081	6.73799992	6.63700008	285.3460083	13.375	-122.4491342	37.92651731	6.90999985	6.63700008	285.0419922	13.54699993	8/4/2014	11:14.5
942	RSRD01	-122.4491374	37.92653081	6.73799992	6.65299988	285.3420105	13.39099979	-122.4491368	37.9265173	6.94299984	6.65299988	285.0599976	13.59599972	8/4/2014	11:14.4
943	RSRD01	-122.4491394	37.9265308	6.73799992	6.66900015	285.3900147	13.40700006	-122.4491388	37.92651729	6.90999985	6.66900015	285.0549927	13.579	8/4/2014	11:14.3
944	RSRD01	-122.4491415	37.92653079	6.73799992	6.65299988	285.4079895	13.39099979	-122.449141	37.92651729	6.94299984	6.65299988	285.1090088	13.59599972	8/4/2014	11:14.2
945	RSRD01	-122.4491437	37.92653078	6.73799992	6.63700008	285.4479981	13.375	-122.4491432	37.92651728	6.94299984	6.63700008	285.1390076	13.57999992	8/4/2014	11:14.1
946	RSRD01	-122.4491462	37.92653078	6.78999996	6.65899992	285.4479981	13.44899988	-122.4491457	37.92651727	6.99399996	6.65899992	285.1220093	13.65299988	8/4/2014	11:14.0
947	RSRD01	-122.4491484	37.92653077	6.73799992	6.64699984	285.4479981	13.38499975	-122.4491479	37.92651727	6.94299984	6.64699984	285.1439819	13.58999968	8/4/2014	11:13.9
948	RSRD01	-122.4491505	37.92653076	6.78999996	6.62200022	285.4259949	13.41200018	-122.44915	37.92651726	6.99399996	6.62200022	285.1399841	13.61600018	8/4/2014	11:13.8
949	RSRD01	-122.4491527	37.92653076	6.73799992	6.63100004	285.4440002	13.36899996	-122.4491522	37.92651725	6.94299984	6.63100004	285.1350098	13.57399988	8/4/2014	11:13.7
950	RSRD01	-122.4491552	37.92653075	6.78999996	6.63100004	285.4400024	13.421	-122.4491547	37.92651725	6.99399996	6.63100004	285.1359863	13.625	8/4/2014	11:13.6
951	RSRD01	-122.4491573	37.92653074	6.73799992	6.61499977	285.4179993	13.35299969	-122.4491569	37.92651724	6.99399996	6.61499977	285.1359863	13.60899973	8/4/2014	11:13.5
952	RSRD01	-122.4491595	37.92653073	6.78999996	6.61499977	285.3959961	13.40499973	-122.449159	37.92651723	7.02799988	6.61499977	285.1139832	13.64299965	8/4/2014	11:13.4
953	RSRD01	-122.4491615	37.92653073	6.73799992	6.60599995	285.3739929	13.34399986	-122.4491612	37.92651722	6.99399996	6.60599995	285.0839844	13.5999999	8/4/2014	11:13.3
954	RSRD01	-122.4491641	37.92653072	6.73799992	6.60599995	285.3919983	13.34399986	-122.4491636	37.92651722	7.02799988	6.60599995	285.0660095	13.63399982	8/4/2014	11:13.2
955	RSRD01	-122.4491662	37.92653071	6.73799992	6.57700014	285.3450012	13.31500006	-122.4491658	37.92651721	6.99399996	6.57700014	285.0629883	13.5710001	8/4/2014	11:13.1
956	RSRD01	-122.4491685	37.92653071	6.78999996	6.57700014	285.3229981	13.3670001	-122.449168	37.9265172	6.99399996	6.57700014	285.0189819	13.5710001	8/4/2014	11:13.0
957	RSRD01	-122.4491707	37.9265307	6.73799992	6.55200005	285.302002	13.28999996	-122.4491702	37.92651719	6.99399996	6.55200005	284.9840088	13.546	8/4/2014	11:12.9
958	RSRD01	-122.4491732	37.92653069	6.78999996	6.546	285.2529907	13.33599997	-122.4491727	37.92651719	7.02799988	6.546	284.95401	13.57399988	8/4/2014	11:12.8
959	RSRD01	-122.4491754	37.92653069	6.73799992	6.55200005	285.2529907	13.28999996	-122.4491749	37.92651718	6.94299984	6.55200005	284.928009	13.49499989	8/4/2014	11:12.7
960	RSRD01	-122.4491776	37.92653068	6.78999996	6.546	285.2049866	13.33599997	-122.4491772	37.92651717	7.02799988	6.546	284.8800049	13.57399988	8/4/2014	11:12.6
961	RSRD01	-122.4491796	37.92653067	6.73799992	6.53000021	285.1830139	13.26800013	-122.4491794	37.92651717	6.99399996	6.53000021	284.8580017	13.52400017	8/4/2014	11:12.5
962	RSRD01	-122.4491822	37.92653066	6.73799992	6.53599977	285.1350098	13.27399969	-122.4491818	37.92651716	6.99399996	6.53599977	284.8099976	13.52999973	8/4/2014	11:12.4
963	RSRD01	-122.4491843	37.92653066	6.73799992	6.53000021	285.0910034	13.26800013	-122.4491841	37.92651715	7.02799988	6.53000021	284.7829895	13.55800009	8/4/2014	11:12.3
964	RSRD01	-122.4491866	37.92653065	6.73799992	6.51999998	285.0690002	13.2579999	-122.4491863	37.92651715	7.079	6.51999998	284.7539978	13.59899998	8/4/2014	11:12.2
965	RSRD01	-122.4491888	37.92653064	6.73799992	6.53599977	285.026001	13.27399969	-122.4491885	37.92651714	7.02799988	6.53599977	284.7569885	13.56399965	8/4/2014	11:12.1
966	RSRD01	-122.4491914	37.92653064	6.73799992	6.53000021	284.9979858	13.26800013	-122.449191	37.92651713	7.079	6.53000021	284.7219849	13.60900021	8/4/2014	11:12.0
967	RSRD01	-122.4491935	37.92653063	6.73799992	6.51999998	284.973999	13.2579999	-122.4491932	37.92651713	6.99399996	6.51999998	284.6919861	13.51399994	8/4/2014	11:11.9
968	RSRD01	-122.4491958	37.92653062	6.73799992	6.53000021	284.9519959	13.26800013	-122.4491956	37.92651712	7.02799988	6.53000021	284.6870117	13.55800009	8/4/2014	11:11.8
969	RSRD01	-122.4491981	37.92653062	6.704	6.55200005	284.9299927	13.25600004	-122.4491978	37.92651711	7.02799988	6.55200005	284.6529846	13.57999992	8/4/2014	11:11.7
970	RSRD01	-122.4492007	37.92653061	6.73799992	6.53599977	284.9479981	13.27399969	-122.4492004	37.92651711	7.079	6.53599977	284.6610107	13.61499977	8/4/2014	11:11.6
971	RSRD01	-122.4492029	37.9265306	6.704	6.5619998	284.8599854	13.26599979	-122.4492026	37.9265171	7.079	6.5619998	284.6000061	13.64099979	8/4/2014	11:11.5
972	RSRD01	-122.4492051	37.9265306	6.73799992	6.546	284.8999939	13.28399992	-122.4492047	37.92651709	7.079	6.546	284.5570068	13.625	8/4/2014	11:11.4
973	RSRD01	-122.4492073	37.92653059	6.73799992	6.546	284.8340149	13.28399992	-122.4492069	37.92651709	7.079	6.546	284.552002	13.625	8/4/2014	11:11.3
974	RSRD01	-122.4492098	37.92653058	6.73799992	6.51999998	284.7900085	13.2579999	-122.4492095	37.92651708	7.079	6.51999998	284.5079956	13.59899998	8/4/2014	11:11.2
975	RSRD01	-122.449212	37.92653058	6.704	6.51999998	284.7640076	13.22399998	-122.4492118	37.92651707	7.02799988	6.51999998	284.4389954	13.54799986	8/4/2014	11:11.1
976	RSRD01	-122.4492142	37.92653057	6.73799992	6.49800014	284.6979981	13.23600006	-122.449214	37.92651707	7.079	6.49800014	284.3899841	13.57700014	8/4/2014	11:11.0
977	RSRD01	-122.4492163	37.92653056	6.73799992	6.51399994	284.6719971	13.25199986	-122.4492161	37.92651706	7.02799988	6.51399994	284.3519898	13.54199982	8/4/2014	11:10.9
978	RSRD01	-122.4492189	37.92653055	6.73799992	6.51399994	284.5400085	13.25199986	-122.4492187	37.92651705	7.11299992	6.51399994	284.2319946	13.62699986	8/4/2014	11:10.8
979	RSRD01	-122.449221	37.92653055	6.73799992	6.4920001	284.5190125	13.23000002	-122.4492209	37.92651704	7.11299992	6.4920001	284.2369995	13.60500002	8/4/2014	11:10.7
980	RSRD01	-122.4492232	37.92653054	6.73799992	6.47599983	284.4060059	13.21399975	-122.4492231	37.92651704	7.02799988	6.47599983	284.1679993	13.50399971	8/4/2014	11:10.6
981	RSRD01	-122.4492254	37.92653053	6.73799992	6.4920001	284.3349915	13.23000002	-122.4492252	37.92651703	7.079	6.4920001	284.0579834	13.5710001	8/4/2014	11:10.5
982	RSRD01	-122.449228	37.92653053	6.73799992	6.47599983	284.269989	13.21399975	-122.4492277	37.92651702	7.079	6.47599983	284.0279846	13.55499983	8/4/2014	11:10.4
983	RSRD01	-122.44923	37.92653052	6.704	6.4829998	284.20401	13.1869998	-122.4492299	37.92651702	7.079	6.4829998	283.9840088	13.5619998	8/4/2014	11:10.3
984	RSRD01	-122.449232	37.92653051	6.73799992	6.4829998	284.1600037	13.22099972	-122.4492319	37.92651701	7.079	6.4829998	283.901001	13.5619998	8/4/2014	11:10.2
985	RSRD01	-122.4492341	37.9265305	6.73799992	6.47599983	284.1119995	13.21399975	-122.4492339	37.926517	7.079	6.47599983	283.8699951	13.55499983	8/4/2014	11:10.1
986	RSRD01	-122.4492364	37.9265305	6.73799992	6.46700001	284.0639954	13.20499992	-122.4492363	37.92651699	7.079	6.46700001	283.8089905	13.546	8/4/2014	11:10.0
987	RSRD01	-122.4492384	37.92653049	6.73799992	6.51999998	284.0249939	13.2579999	-122.4492384	37.92651699	7.079	6.51999998	283.7600098	13.59899998	8/4/2014	11:09.9
988	RSRD01	-122.4492405	37.92653048	6.73799992	6.46700001	284.0429993	13.20499992	-122.4492404	37.92651698	7.079	6.46700001	283.7340088	13.546	8/4/2014	11:09.8
989	RSRD01	-122.4492425	37.92653047	6.704	6.46000004	283.9769898	13.16400003	-122.4492423	37.92651697	7.079	6.46000004	283.7120056	13.53900003	8/4/2014	11:09.7
990	RSRD01	-122.4492449	37.92653046	6.73799992	6.46700001	283.9679871	13.20499992	-122.4492447	37.92651696	7.11299992	6.46700001	283.7349854	13.57999992	8/4/2014	11:09.6
991	RSRD01	-122.4492469	37.92653046	6.704	6.454	283.9509888	13.15799999	-122.4492468	37.92651695	7.079	6.454	283.7080078	13.53299999	8/4/2014	11:09.5
992	RSRD01	-122.4492489	37.92653045	6.73799992	6.4829998	283.9949951	13.22099972	-122.4492489	37.92651695	7.11299992	6.4829998	283.7569885	13.59599972	8/4/2014	11:09.4
993	RSRD01	-122.4492509	37.92653044	6.704	6.4380002	283.9909973	13.1420002	-122.4492509	37.92651694	7.079	6.4380002	283.7479858	13.5170002	8/4/2014	11:09.3
994	RSRD01	-122.4492533	37.92653043	6.73799992	6.44500017	284.0069885	13.18300009	-122.4492534	37.92651693	7.11299992	6.44500017	283.7739868	13.55800009	8/4/2014	11:09.2
995	RSRD01	-122.4492555	37.92653043	6.704	6.4380002	283.9869995	13.1420002	-122.4492556	37.92651693	7.079	6.4380002	283.7829895	13.5170002	8/4/2014	11:09.1
996	RSRD01	-122.4492577	37.92653042	6.73799992	6.4289999	284.053009	13.16699982	-122.4492577	37.92651692	7.079	6.4289999	283.8150024	13.5079999	8/4/2014	11:09.0
997	RSRD01	-122.4492599	37.92653041	6.704	6.42199993	284.053009	13.12599993	-122.4492599	37.92651691	7.079	6.42199993	283.8540039	13.50099993	8/4/2014	11:08.9
998	RSRD01	-122.4492624	37.92653041	6.73799992	6.4289999	284.0880127	13.16699982	-122.4492624	37.9265169	7.11299992	6.4289999	283.8330078	13.54199982	8/4/2014	11:08.8
999	RSRD01	-122.4492646	37.9265304	6.704	6.41300011	284.0920105	13.1170001	-122.4492646	37.9265169	7.11299992	6.41300011	283.8939819	13.52600002	8/4/2014	11:08.7
1000	RSRD01	-122.4492667	37.92653039	6.73799992	6.41300011	284.1539917	13.15100002	-122.4492668	37.92651689	7.16300011	6.41300011	283.9339905	13.57600021	8/4/2014	11:08.6
1001	RSRD01	-122.4492688	37.92653038	6.704	6.4289999	284.2200012	13.1329999	-122.4492689	37.92651688	7.11299992	6.4289999	283.9609985	13.54199982	8/4/2014	11:08.5
1002	RSRD01	-122.4492713	37.92653038	6.73799992	6.40700006	284.2420044	13.14499998	-122.4492715	37.92651688	7.11299992	6.40700006	284.0209961	13.51999998	8/4/2014	11:08.4
1003	RSRD01	-122.4492735	37.92653037	6.704	6.40700006	284.3210144	13.11100006	-122.4492736	37.92651687	7.11299992	6.40700006	284.1099854	13.51999998	8/4/2014	11:08.3
1004	RSRD01	-122.4492755	37.92653036	6.704	6.39699984	284.3919983	13.10099983	-122.4492756	37.92651686	7.19700003	6.39699984	284.1380005	13.59399986	8/4/2014	11:08.2
1005	RSRD01	-122.4492775	37.92653035	6.704	6.39699984	284.4320068	13.10099983	-122.4492775	37.92651685	7.11299992	6.39699984	284.2330017	13.50999975	8/4/2014	11:08.1
1006	RSRD01	-122.4492799	37.92653035	6.704	6.40700006	284.4760132	13.11100006	-122.4492799	37.92651685	7.11299992	6.40700006	284.2380066	13.51999998	8/4/2014	11:08.0
1007	RSRD01	-122.449282	37.92653034	6.704	6.4289999	284.4970093	13.1329999	-122.4492821	37.92651684	7.11299992	6.4289999	284.3039856	13.54199982	8/4/2014	11:07.9
1008	RSRD01	-122.449284	37.92653033	6.73799992	6.39699984	284.5599976	13.13499975	-122.4492841	37.92651683	7.16300011	6.39699984	284.3399963	13.55999994	8/4/2014	11:07.8
1009	RSRD01	-122.449286	37.92653032	6.704	6.39099979	284.5599976	13.09499979	-122.4492861	37.92651682	7.16300011	6.39099979	284.3500061	13.5539999	8/4/2014	11:07.7
1010	RSRD01	-122.4492884	37.92653032	6.73799992	6.375	284.6220093	13.11299992	-122.4492885	37.92651682	7.16300011	6.375	284.4240112	13.53800011	8/4/2014	11:07.6
1011	RSRD01	-122.4492903	37.92653031	6.73799992	6.40700006	284.6440125	13.14499998	-122.4492906	37.92651681	7.16300011	6.40700006	284.4069824	13.57000017	8/4/2014	11:07.5
1012	RSRD01	-122.4492925	37.9265303	6.73799992	6.38500023	284.6440125	13.12300014	-122.4492926	37.9265168	7.19700003	6.38500023	284.4549866	13.58200026	8/4/2014	11:07.4
1013	RSRD01	-122.4492944	37.92653029	6.73799992	6.375	284.6619873	13.11299992	-122.4492945	37.92651679	7.11299992	6.375	284.4679871	13.48799992	8/4/2014	11:07.3
1014	RSRD01	-122.4492968	37.92653029	6.73799992	6.35900021	284.6610107	13.09700012	-122.4492969	37.92651678	7.19700003	6.35900021	284.4840088	13.55600023	8/4/2014	11:07.2
1015	RSRD01	-122.4492989	37.92653028	6.73799992	6.38500023	284.6140137	13.12300014	-122.4492989	37.92651678	7.16300011	6.38500023	284.4689941	13.54800034	8/4/2014	11:07.1
1016	RSRD01	-122.4493009	37.92653027	6.73699999	6.35900021	284.6140137	13.09600019	-122.4493011	37.92651677	7.16200018	6.35900021	284.4639893	13.52100039	8/4/2014	11:07.0
1017	RSRD01	-122.449303	37.92653026	6.70300007	6.36899996	284.6319885	13.07200003	-122.4493032	37.92651676	7.16200018	6.36899996	284.4599915	13.53100014	8/4/2014	11:06.9
1018	RSRD01	-122.4493053	37.92653026	6.70300007	6.36899996	284.5440064	13.07200003	-122.4493056	37.92651675	7.1960001	6.36899996	284.4119873	13.56500006	8/4/2014	11:06.8
1019	RSRD01	-122.4493073	37.92653025	6.70300007	6.35900021	284.5660095	13.06200027	-122.4493075	37.92651675	7.16200018	6.35900021	284.4159851	13.52100039	8/4/2014	11:06.7
1020	RSRD01	-122.4493095	37.92653024	6.70300007	6.375	284.473999	13.07800007	-122.4493096	37.92651674	7.1960001	6.375	284.3739929	13.5710001	8/4/2014	11:06.6
1021	RSRD01	-122.4493115	37.92653023	6.70300007	6.35900021	284.473999	13.06200027	-122.4493116	37.92651673	7.1960001	6.35900021	284.3249817	13.55500031	8/4/2014	11:06.5
1022	RSRD01	-122.4493139	37.92653022	6.70300007	6.35900021	284.4219971	13.06200027	-122.4493141	37.92651672	7.16200018	6.35900021	284.25	13.52100039	8/4/2014	11:06.4
1023	RSRD01	-122.4493159	37.92653022	6.65199995	6.36899996	284.3609924	13.02099991	-122.4493161	37.92651672	7.16200018	6.36899996	284.2380066	13.53100014	8/4/2014	11:06.3
1024	RSRD01	-122.449318	37.92653021	6.70300007	6.36899996	284.3349915	13.07200003	-122.4493183	37.92651671	7.1960001	6.36899996	284.1799927	13.56500006	8/4/2014	11:06.2
1025	RSRD01	-122.4493201	37.9265302	6.65199995	6.36899996	284.2909851	13.02099991	-122.4493203	37.9265167	7.16200018	6.36899996	284.1409912	13.53100014	8/4/2014	11:06.1
1026	RSRD01	-122.4493226	37.9265302	6.70300007	6.35300016	284.2650147	13.05600023	-122.4493228	37.92651669	7.1960001	6.35300016	284.1539917	13.54900026	8/4/2014	11:06.0
1027	RSRD01	-122.4493247	37.92653019	6.65199995	6.38500023	284.2210083	13.03700018	-122.4493249	37.92651669	7.1960001	6.38500023	284.0879822	13.58100033	8/4/2014	11:05.9
1028	RSRD01	-122.4493268	37.92653018	6.70300007	6.35900021	284.1990051	13.06200027	-122.449327	37.92651668	7.23000002	6.35900021	284.0709839	13.58900023	8/4/2014	11:05.8
1029	RSRD01	-122.4493288	37.92653017	6.65199995	6.375	284.1459961	13.02699995	-122.4493291	37.92651667	7.1960001	6.375	284.0400085	13.5710001	8/4/2014	11:05.7
1030	RSRD01	-122.4493313	37.92653017	6.70300007	6.38500023	284.1289978	13.0880003	-122.4493315	37.92651666	7.1960001	6.38500023	284.0059815	13.58100033	8/4/2014	11:05.6
1031	RSRD01	-122.4493334	37.92653016	6.65199995	6.38500023	284.1260071	13.03700018	-122.4493336	37.92651666	7.1960001	6.38500023	283.9880066	13.58100033	8/4/2014	11:05.5
1032	RSRD01	-122.4493355	37.92653015	6.65199995	6.39099979	284.0599976	13.04299974	-122.4493357	37.92651665	7.1960001	6.39099979	283.9329834	13.58699989	8/4/2014	11:05.4
1033	RSRD01	-122.4493374	37.92653014	6.65199995	6.39099979	284.0780029	13.04299974	-122.4493376	37.92651664	7.1960001	6.39099979	283.9670105	13.58699989	8/4/2014	11:05.3
1034	RSRD01	-122.4493396	37.92653013	6.70300007	6.39099979	284.0509949	13.09399986	-122.4493398	37.92651663	7.1960001	6.39099979	283.9060059	13.58699989	8/4/2014	11:05.2
1035	RSRD01	-122.4493415	37.92653013	6.65199995	6.41300011	283.9869995	13.06500006	-122.4493417	37.92651662	7.23000002	6.41300011	283.8980103	13.64300013	8/4/2014	11:05.1
1036	RSRD01	-122.4493434	37.92653012	6.65199995	6.40700006	284.0079956	13.05900002	-122.4493436	37.92651662	7.16200018	6.40700006	283.8760071	13.56900024	8/4/2014	11:05.0
1037	RSRD01	-122.4493453	37.92653011	6.65199995	6.40700006	284.0039978	13.05900002	-122.4493455	37.92651661	7.16200018	6.40700006	283.92099	13.56900024	8/4/2014	11:04.9
1038	RSRD01	-122.4493475	37.9265301	6.65199995	6.40700006	283.9330139	13.05900002	-122.4493478	37.9265166	7.16200018	6.40700006	283.8760071	13.56900024	8/4/2014	11:04.8
1039	RSRD01	-122.4493494	37.92653009	6.61800003	6.41300011	283.9129944	13.03100014	-122.4493497	37.92651659	7.1960001	6.41300011	283.8460083	13.60900021	8/4/2014	11:04.7
1040	RSRD01	-122.4493513	37.92653008	6.65199995	6.4289999	283.8909912	13.08099985	-122.4493515	37.92651658	7.1960001	6.4289999	283.8240051	13.625	8/4/2014	11:04.6
1041	RSRD01	-122.4493532	37.92653007	6.65199995	6.42199993	283.7990112	13.07399988	-122.4493534	37.92651657	7.1960001	6.42199993	283.776001	13.61800003	8/4/2014	11:04.5
1042	RSRD01	-122.4493554	37.92653007	6.65199995	6.4289999	283.8150024	13.08099985	-122.4493557	37.92651657	7.1960001	6.4289999	283.7359924	13.625	8/4/2014	11:04.4
1043	RSRD01	-122.4493574	37.92653006	6.65199995	6.454	283.7290039	13.10599995	-122.4493576	37.92651656	7.1960001	6.454	283.6839905	13.6500001	8/4/2014	11:04.3
1044	RSRD01	-122.4493593	37.92653005	6.65199995	6.4380002	283.6369934	13.09000015	-122.4493596	37.92651655	7.1960001	6.4380002	283.6199951	13.6340003	8/4/2014	11:04.2
1045	RSRD01	-122.4493613	37.92653004	6.61800003	6.454	283.5889893	13.07200003	-122.4493615	37.92651654	7.16200018	6.454	283.5700073	13.61600018	8/4/2014	11:04.1
1046	RSRD01	-122.4493635	37.92653003	6.61800003	6.47599983	283.5450134	13.09399986	-122.4493638	37.92651653	7.23000002	6.47599983	283.5220032	13.70599985	8/4/2014	11:04.0
1047	RSRD01	-122.4493655	37.92653003	6.58300018	6.454	283.4089966	13.03700018	-122.4493657	37.92651653	7.16200018	6.454	283.4400024	13.61600018	8/4/2014	11:03.9
1048	RSRD01	-122.4493674	37.92653002	6.61800003	6.46700001	283.3659973	13.08500004	-122.4493677	37.92651652	7.1960001	6.46700001	283.3479919	13.66300011	8/4/2014	11:03.8
1049	RSRD01	-122.4493693	37.92653001	6.58300018	6.47599983	283.2950134	13.05900002	-122.4493696	37.92651651	7.16200018	6.47599983	283.2990112	13.63800001	8/4/2014	11:03.7
1050	RSRD01	-122.4493716	37.92653	6.58300018	6.51999998	283.1860046	13.10300016	-122.4493718	37.9265165	7.16200018	6.51999998	283.1900024	13.68200016	8/4/2014	11:03.6
1051	RSRD01	-122.4493735	37.92652999	6.53200006	6.4920001	283.1419983	13.02400017	-122.4493738	37.92651649	7.11199999	6.4920001	283.1409912	13.60400009	8/4/2014	11:03.5
1052	RSRD01	-122.4493755	37.92652999	6.58300018	6.53000021	283.0249939	13.11300039	-122.4493757	37.92651648	7.16200018	6.53000021	283.071991	13.69200039	8/4/2014	11:03.4
1053	RSRD01	-122.4493775	37.92652998	6.53200006	6.5079999	282.9809876	13.03999996	-122.4493778	37.92651648	7.16200018	6.5079999	282.9729919	13.67000008	8/4/2014	11:03.3
1054	RSRD01	-122.4493799	37.92652997	6.58300018	6.53000021	282.8930054	13.11300039	-122.4493801	37.92651647	7.11199999	6.53000021	282.8919983	13.6420002	8/4/2014	11:03.2
1055	RSRD01	-122.4493818	37.92652996	6.49800014	6.53599977	282.7749939	13.03399992	-122.4493821	37.92651646	7.11199999	6.53599977	282.7839966	13.64799976	8/4/2014	11:03.1
1056	RSRD01	-122.4493838	37.92652995	6.49800014	6.55200005	282.6879883	13.05000019	-122.449384	37.92651645	7.11199999	6.55200005	282.7129822	13.66400003	8/4/2014	11:03.0
1057	RSRD01	-122.4493858	37.92652995	6.44700003	6.55200005	282.6010132	12.99900007	-122.449386	37.92651644	7.07800007	6.55200005	282.6000061	13.63000011	8/4/2014	11:02.9
1058	RSRD01	-122.4493881	37.92652994	6.49800014	6.56799984	282.5299988	13.06599998	-122.4493883	37.92651644	7.07800007	6.56799984	282.5339966	13.64599991	8/4/2014	11:02.8
1059	RSRD01	-122.4493901	37.92652993	6.44700003	6.57700014	282.4599915	13.02400017	-122.4493903	37.92651643	7.07800007	6.57700014	282.4419861	13.65500021	8/4/2014	11:02.7
1060	RSRD01	-122.4493921	37.92652992	6.44700003	6.59000015	282.3680115	13.03700018	-122.4493923	37.92651642	7.02699995	6.59000015	282.3939819	13.6170001	8/4/2014	11:02.6
1061	RSRD01	-122.449394	37.92652991	6.44700003	6.63100004	282.32901	13.07800007	-122.4493942	37.92651641	7.07800007	6.63100004	282.2940064	13.70900011	8/4/2014	11:02.5
1062	RSRD01	-122.4493963	37.92652991	6.44700003	6.59899998	282.2109985	13.046	-122.4493965	37.92651641	7.11199999	6.59899998	282.2359924	13.71099997	8/4/2014	11:02.4
1063	RSRD01	-122.4493986	37.9265299	6.44700003	6.60599995	282.1669922	13.05299997	-122.4493988	37.9265164	6.99300003	6.60599995	282.1489868	13.59899998	8/4/2014	11:02.3
1064	RSRD01	-122.4494006	37.92652989	6.44700003	6.62200022	282.118988	13.06900024	-122.4494008	37.92651639	7.11199999	6.62200022	282.1009827	13.73400021	8/4/2014	11:02.2
1065	RSRD01	-122.4494026	37.92652988	6.41200018	6.65299988	282.053009	13.06500006	-122.4494028	37.92651638	7.02699995	6.65299988	282.0570068	13.67999983	8/4/2014	11:02.1
1066	RSRD01	-122.4494049	37.92652988	6.44700003	6.65299988	281.9830017	13.0999999	-122.4494051	37.92651638	7.07800007	6.65299988	282.0140076	13.73099995	8/4/2014	11:02.0
1067	RSRD01	-122.4494069	37.92652987	6.41200018	6.66900015	281.9129944	13.08100033	-122.4494071	37.92651637	7.02699995	6.66900015	281.9119873	13.6960001	8/4/2014	11:01.9
1068	RSRD01	-122.4494089	37.92652986	6.41200018	6.67500019	281.8469849	13.08700037	-122.4494091	37.92651636	7.02699995	6.67500019	281.8509827	13.70200014	8/4/2014	11:01.8
1069	RSRD01	-122.4494109	37.92652985	6.41200018	6.69099998	281.7349854	13.10300016	-122.449411	37.92651635	6.99300003	6.69099998	281.7609863	13.68400002	8/4/2014	11:01.7
1070	RSRD01	-122.4494132	37.92652984	6.41200018	6.70699978	281.7090149	13.11899996	-122.4494134	37.92651634	7.02699995	6.70699978	281.6860046	13.73399973	8/4/2014	11:01.6
1071	RSRD01	-122.4494152	37.92652984	6.36100006	6.71600008	281.598999	13.07700014	-122.4494153	37.92651634	6.99300003	6.71600008	281.5589905	13.70900011	8/4/2014	11:01.5
1072	RSRD01	-122.4494172	37.92652983	6.41200018	6.72900009	281.5069885	13.14100027	-122.4494173	37.92651633	6.99300003	6.72900009	281.4450073	13.72200012	8/4/2014	11:01.4
1073	RSRD01	-122.4494192	37.92652982	6.36100006	6.72900009	281.4190064	13.09000015	-122.4494194	37.92651632	6.94199991	6.72900009	281.3519898	13.671	8/4/2014	11:01.3
1074	RSRD01	-122.4494217	37.9265298	6.36100006	6.74499989	281.3059998	13.10599995	-122.4494218	37.9265163	6.875	6.74499989	281.243988	13.61999989	8/4/2014	11:01.2
1075	RSRD01	-122.4494237	37.92652979	6.32700014	6.77600002	281.2139893	13.10300016	-122.4494239	37.92651629	6.90899992	6.77600002	281.1470032	13.68499994	8/4/2014	11:01.1
1076	RSRD01	-122.4494258	37.92652978	6.36100006	6.76999998	281.1040039	13.13100004	-122.4494259	37.92651628	6.94199991	6.76999998	281.0419922	13.71199989	8/4/2014	11:01.0
1077	RSRD01	-122.4494279	37.92652977	6.32700014	6.76999998	280.9849854	13.09700012	-122.449428	37.92651627	6.94199991	6.76999998	280.9450073	13.71199989	8/4/2014	11:00.9
1078	RSRD01	-122.4494303	37.92652975	6.36100006	6.78299999	280.9030151	13.14400005	-122.4494304	37.92651625	6.90899992	6.78299999	280.8359985	13.69199991	8/4/2014	11:00.8
1079	RSRD01	-122.4494324	37.92652974	6.32700014	6.79199982	280.7669983	13.11899996	-122.4494325	37.92651624	6.82399988	6.79199982	280.7219849	13.6159997	8/4/2014	11:00.7
1080	RSRD01	-122.4494345	37.92652973	6.32700014	6.80800009	280.6700134	13.13500023	-122.4494346	37.92651623	6.94199991	6.80800009	280.6350098	13.75	8/4/2014	11:00.6
1081	RSRD01	-122.4494366	37.92652973	6.2750001	6.84600019	280.5650024	13.12100029	-122.4494367	37.92651622	6.90899992	6.84600019	280.5419922	13.75500011	8/4/2014	11:00.5
1082	RSRD01	-122.4494392	37.9265297	6.32700014	6.82399988	280.4079895	13.15100002	-122.4494392	37.9265162	6.90899992	6.82399988	280.3899841	13.7329998	8/4/2014	11:00.4
1083	RSRD01	-122.4494411	37.92652969	6.2750001	6.86199999	280.355011	13.13700008	-122.4494411	37.92651619	6.875	6.86199999	280.3099976	13.73699999	8/4/2014	11:00.3
1084	RSRD01	-122.449443	37.92652968	6.2750001	6.85200024	280.2229919	13.12700033	-122.449443	37.92651618	6.82399988	6.85200024	280.2099915	13.67600012	8/4/2014	11:00.2
1085	RSRD01	-122.4494449	37.92652968	6.2750001	6.86800003	280.1799927	13.14300013	-122.4494449	37.92651617	6.78999996	6.86800003	280.1569824	13.65799999	8/4/2014	11:00.1
1086	RSRD01	-122.4494471	37.92652967	6.2750001	6.90899992	280.0409851	13.18400002	-122.4494471	37.92651617	6.82399988	6.90899992	279.9989929	13.7329998	8/4/2014	11:00.0
1087	RSRD01	-122.449449	37.92652966	6.24100018	6.89300013	279.9570007	13.1340003	-122.449449	37.92651616	6.78999996	6.89300013	279.8680115	13.68300009	8/4/2014	10:59.9
1088	RSRD01	-122.4494509	37.92652965	6.2750001	6.9000001	279.8389893	13.17500019	-122.4494509	37.92651615	6.78999996	6.9000001	279.802002	13.69000006	8/4/2014	10:59.8
1089	RSRD01	-122.4494528	37.92652964	6.24100018	6.9000001	279.7780151	13.14100027	-122.4494528	37.92651614	6.78999996	6.9000001	279.644989	13.69000006	8/4/2014	10:59.7
1090	RSRD01	-122.449455	37.92652964	6.24100018	6.90899992	279.6589966	13.1500001	-122.4494551	37.92651612	6.78999996	6.90899992	279.5369873	13.69899988	8/4/2014	10:59.6
1091	RSRD01	-122.4494569	37.92652963	6.20699978	6.91499996	279.54599	13.12199974	-122.449457	37.92651611	6.78999996	6.91499996	279.4400024	13.70499992	8/4/2014	10:59.5
1092	RSRD01	-122.4494588	37.92652962	6.24100018	6.9380002	279.4580078	13.17900038	-122.4494588	37.9265161	6.78999996	6.9380002	279.3299866	13.72800016	8/4/2014	10:59.4
1093	RSRD01	-122.449461	37.92652961	6.20699978	6.9380002	279.4150085	13.14499998	-122.449461	37.92651607	6.78999996	6.9380002	279.2649841	13.72800016	8/4/2014	10:59.3
1094	RSRD01	-122.4494633	37.92652959	6.20699978	6.96299982	279.3179932	13.1699996	-122.4494633	37.92651605	6.78999996	6.96299982	279.1679993	13.75299978	8/4/2014	10:59.2
1095	RSRD01	-122.4494653	37.92652958	6.20699978	6.95300007	279.2520142	13.15999985	-122.4494653	37.92651604	6.73899984	6.95300007	279.125	13.69199991	8/4/2014	10:59.1
1096	RSRD01	-122.4494673	37.92652957	6.20699978	6.96899986	279.1820068	13.17599964	-122.4494673	37.92651603	6.73899984	6.96899986	279.0329895	13.70799971	8/4/2014	10:59.0
1097	RSRD01	-122.4494692	37.92652956	6.20699978	6.97900009	279.1350098	13.18599987	-122.4494692	37.92651602	6.73899984	6.97900009	278.9629822	13.71799994	8/4/2014	10:58.9
1098	RSRD01	-122.4494715	37.92652954	6.20699978	7.00699997	279.0249939	13.21399975	-122.4494715	37.926516	6.73899984	7.00699997	278.8970032	13.74599981	8/4/2014	10:58.8
1099	RSRD01	-122.4494735	37.92652953	6.15600014	7.00699997	278.9769898	13.16300011	-122.4494735	37.92651599	6.73899984	7.00699997	278.848999	13.74599981	8/4/2014	10:58.7
1100	RSRD01	-122.4494755	37.92652952	6.20699978	7.02299976	278.9070129	13.22999954	-122.4494754	37.92651598	6.70499992	7.02299976	278.7349854	13.72799969	8/4/2014	10:58.6
1101	RSRD01	-122.4494774	37.92652951	6.15600014	7.03200006	278.7749939	13.1880002	-122.4494774	37.92651597	6.70499992	7.03200006	278.696991	13.73699999	8/4/2014	10:58.5
1102	RSRD01	-122.4494797	37.92652949	6.15600014	7.03900003	278.7489929	13.19500017	-122.4494797	37.92651595	6.65500021	7.03900003	278.5780029	13.69400024	8/4/2014	10:58.4
1103	RSRD01	-122.4494818	37.92652948	6.15600014	7.06099987	278.6149902	13.21700001	-122.4494817	37.92651594	6.70499992	7.06099987	278.5039978	13.76599979	8/4/2014	10:58.3
1104	RSRD01	-122.4494838	37.92652947	6.15600014	7.07000017	278.5490112	13.22600031	-122.4494837	37.92651593	6.65500021	7.07000017	278.427002	13.72500038	8/4/2014	10:58.2
1105	RSRD01	-122.4494858	37.92652946	6.15600014	7.09200001	278.4349976	13.24800014	-122.4494857	37.92651593	6.65500021	7.09200001	278.3240051	13.74700022	8/4/2014	10:58.1
1106	RSRD01	-122.4494881	37.92652944	6.15600014	7.10200024	278.3429871	13.25800037	-122.449488	37.9265159	6.62099981	7.10200024	278.1719971	13.72300005	8/4/2014	10:58.0
1107	RSRD01	-122.4494901	37.92652943	6.12099981	7.11499977	278.2120056	13.23599958	-122.44949	37.92651589	6.57000017	7.11499977	278.0620117	13.68499994	8/4/2014	10:57.9
1108	RSRD01	-122.4494921	37.92652942	6.12099981	7.13999987	278.0929871	13.26099968	-122.449492	37.92651588	6.57000017	7.13999987	277.8989868	13.71000004	8/4/2014	10:57.8
1109	RSRD01	-122.4494941	37.92652941	6.12099981	7.14599991	277.9620056	13.26699972	-122.449494	37.92651588	6.65500021	7.14599991	277.7519836	13.80100012	8/4/2014	10:57.7
1110	RSRD01	-122.4494964	37.92652939	6.12099981	7.16200018	277.8049927	13.28299999	-122.4494963	37.92651585	6.62099981	7.16200018	277.6279907	13.78299999	8/4/2014	10:57.6
1111	RSRD01	-122.4494984	37.92652938	6.12099981	7.17799997	277.6019898	13.29899979	-122.4494983	37.92651584	6.53599977	7.17799997	277.4079895	13.71399975	8/4/2014	10:57.5
1112	RSRD01	-122.4495004	37.92652937	6.15600014	7.19399977	277.4930115	13.3499999	-122.4495002	37.92651583	6.57000017	7.19399977	277.2510071	13.76399994	8/4/2014	10:57.4
1113	RSRD01	-122.4495025	37.92652936	6.12099981	7.19399977	277.2430115	13.31499958	-122.4495024	37.92651581	6.53599977	7.19399977	277.0490112	13.72999954	8/4/2014	10:57.3
1114	RSRD01	-122.4495049	37.92652934	6.12099981	7.19999981	277.1159973	13.32099962	-122.4495047	37.92651579	6.62099981	7.19999981	276.8739929	13.82099962	8/4/2014	10:57.2
1115	RSRD01	-122.4495069	37.92652933	6.12099981	7.21600008	276.9320068	13.33699989	-122.4495067	37.92651578	6.50199986	7.21600008	276.6940002	13.71799994	8/4/2014	10:57.1
1116	RSRD01	-122.4495089	37.92652932	6.12099981	7.2249999	276.7739868	13.34599972	-122.4495087	37.92651577	6.53599977	7.2249999	276.5639954	13.76099968	8/4/2014	10:57.0
1117	RSRD01	-122.4495109	37.92652932	6.07000017	7.24100018	276.5780029	13.31100035	-122.4495107	37.92651576	6.50199986	7.24100018	276.3729858	13.74300003	8/4/2014	10:56.9
1118	RSRD01	-122.4495132	37.92652929	6.12099981	7.26900005	276.4630127	13.38999987	-122.449513	37.92651574	6.50199986	7.26900005	276.2250061	13.77099991	8/4/2014	10:56.8
1119	RSRD01	-122.4495152	37.92652928	6.12099981	7.26900005	276.3059998	13.38999987	-122.449515	37.92651573	6.53599977	7.26900005	276.1130066	13.80499983	8/4/2014	10:56.7
1120	RSRD01	-122.4495172	37.92652927	6.12099981	7.27899981	276.1480103	13.39999962	-122.449517	37.92651572	6.50199986	7.27899981	275.9329834	13.78099966	8/4/2014	10:56.6
1121	RSRD01	-122.4495192	37.92652927	6.07000017	7.28499985	276.0130005	13.35500002	-122.449519	37.92651571	6.45200014	7.28499985	275.769989	13.73699999	8/4/2014	10:56.5
1122	RSRD01	-122.4495215	37.92652924	6.12099981	7.29500008	275.8150024	13.41599989	-122.4495214	37.92651569	6.45200014	7.29500008	275.6220093	13.74700022	8/4/2014	10:56.4
1123	RSRD01	-122.4495237	37.92652922	6.07000017	7.29500008	275.6579895	13.36500025	-122.4495235	37.92651566	6.53599977	7.29500008	275.4370117	13.83099985	8/4/2014	10:56.3
1124	RSRD01	-122.4495257	37.92652921	6.07000017	7.32299995	275.4559937	13.39300013	-122.4495255	37.92651565	6.53599977	7.32299995	275.2409973	13.85899973	8/4/2014	10:56.2
1125	RSRD01	-122.4495278	37.92652918	6.07000017	7.30700016	275.2590027	13.37700033	-122.4495276	37.92651565	6.45200014	7.30700016	275.0379944	13.7590003	8/4/2014	10:56.1
1126	RSRD01	-122.4495301	37.92652916	6.12099981	7.34800005	275.0299988	13.46899986	-122.44953	37.92651562	6.45200014	7.34800005	274.8139954	13.80000019	8/4/2014	10:56.0
1127	RSRD01	-122.4495322	37.92652915	6.07000017	7.34800005	274.7900085	13.41800022	-122.449532	37.92651561	6.41800022	7.34800005	274.5690002	13.76600027	8/4/2014	10:55.9
1128	RSRD01	-122.4495342	37.92652914	6.07000017	7.36999989	274.5880127	13.44000006	-122.449534	37.92651561	6.45200014	7.36999989	274.3070068	13.82200003	8/4/2014	10:55.8
1129	RSRD01	-122.4495363	37.92652914	6.03599977	7.36999989	274.276001	13.40599966	-122.4495361	37.9265156	6.41800022	7.36999989	274.0379944	13.78800011	8/4/2014	10:55.7
1130	RSRD01	-122.4495386	37.92652911	6.07000017	7.38600016	274.0299988	13.45600033	-122.4495384	37.92651557	6.45200014	7.38600016	273.7709961	13.8380003	8/4/2014	10:55.6
1131	RSRD01	-122.4495407	37.92652909	6.03599977	7.39300013	273.7460022	13.4289999	-122.4495405	37.92651557	6.41800022	7.39300013	273.5419922	13.81100035	8/4/2014	10:55.5
1132	RSRD01	-122.4495427	37.92652908	6.07000017	7.40799999	273.4949951	13.47800016	-122.4495425	37.92651556	6.41800022	7.40799999	273.2219849	13.82600021	8/4/2014	10:55.4
1133	RSRD01	-122.4495448	37.92652907	6.03599977	7.40799999	273.2070007	13.44399977	-122.4495446	37.92651555	6.3670001	7.40799999	272.9920044	13.7750001	8/4/2014	10:55.3
1134	RSRD01	-122.449547	37.92652904	6.07000017	7.41800022	272.9880066	13.48800039	-122.4495468	37.92651552	6.41800022	7.41800022	272.7120056	13.83600044	8/4/2014	10:55.2
1135	RSRD01	-122.449549	37.92652904	6.03599977	7.41800022	272.7200012	13.454	-122.4495487	37.92651552	6.3670001	7.41800022	272.4769898	13.78500032	8/4/2014	10:55.1
1136	RSRD01	-122.4495509	37.92652903	6.03599977	7.44000006	272.4750061	13.47599983	-122.4495507	37.92651551	6.41800022	7.44000006	272.2210083	13.85800028	8/4/2014	10:55.0
1137	RSRD01	-122.4495528	37.92652902	5.98500013	7.42399979	272.2460022	13.40899992	-122.4495526	37.9265155	6.33300018	7.42399979	272.053009	13.75699997	8/4/2014	10:54.9
1138	RSRD01	-122.4495551	37.92652899	6.03599977	7.44000006	272.0759888	13.47599983	-122.4495549	37.92651547	6.3670001	7.44000006	271.7890015	13.80700016	8/4/2014	10:54.8
1139	RSRD01	-122.449557	37.92652899	5.98500013	7.44000006	271.875	13.42500019	-122.4495568	37.92651547	6.33300018	7.44000006	271.6149902	13.77300024	8/4/2014	10:54.7
1140	RSRD01	-122.449559	37.92652898	6.03599977	7.44000006	271.6459961	13.47599983	-122.4495587	37.92651546	6.3670001	7.44000006	271.4140015	13.80700016	8/4/2014	10:54.6
1141	RSRD01	-122.4495609	37.92652897	5.98500013	7.4460001	271.4500122	13.43100023	-122.4495607	37.92651545	6.33300018	7.4460001	271.1629944	13.77900028	8/4/2014	10:54.5
1142	RSRD01	-122.4495632	37.92652894	6.03599977	7.44000006	271.2470093	13.47599983	-122.4495629	37.92651542	6.33300018	7.44000006	270.9930115	13.77300024	8/4/2014	10:54.4
1143	RSRD01	-122.4495653	37.92652894	5.98500013	7.45599985	271.0010071	13.44099998	-122.4495651	37.9265154	6.28200006	7.45599985	270.7200012	13.73799992	8/4/2014	10:54.3
1144	RSRD01	-122.4495674	37.92652893	5.98500013	7.46199989	270.8049927	13.44700003	-122.4495672	37.92651539	6.28200006	7.46199989	270.5239868	13.74399996	8/4/2014	10:54.2
1145	RSRD01	-122.4495696	37.9265289	5.98500013	7.47800016	270.5320129	13.4630003	-122.4495693	37.92651538	6.28200006	7.47800016	270.2669983	13.76000023	8/4/2014	10:54.1
1146	RSRD01	-122.449572	37.92652888	5.98500013	7.47200012	270.3129883	13.45700026	-122.4495718	37.92651536	6.28200006	7.47200012	270.0539856	13.75400019	8/4/2014	10:54.0
1147	RSRD01	-122.4495741	37.92652887	5.98500013	7.48699999	270.0249939	13.47200012	-122.4495739	37.92651535	6.24900007	7.48699999	269.7489929	13.73600006	8/4/2014	10:53.9
1148	RSRD01	-122.4495762	37.92652886	5.98500013	7.48699999	269.7789917	13.47200012	-122.449576	37.92651534	6.28200006	7.48699999	269.4700012	13.76900005	8/4/2014	10:53.8
1149	RSRD01	-122.4495783	37.92652886	5.98500013	7.50299978	269.4620056	13.48799992	-122.449578	37.92651534	6.28200006	7.50299978	269.2030029	13.78499985	8/4/2014	10:53.7
1150	RSRD01	-122.4495808	37.92652883	5.98500013	7.50299978	269.1830139	13.48799992	-122.4495805	37.92651531	6.28200006	7.50299978	268.9079895	13.78499985	8/4/2014	10:53.6
1151	RSRD01	-122.4495829	37.92652883	5.94999981	7.51000023	268.8720093	13.46000004	-122.4495826	37.9265153	6.19799995	7.51000023	268.5849915	13.70800018	8/4/2014	10:53.5
1152	RSRD01	-122.4495851	37.92652882	5.98500013	7.51000023	268.5549927	13.49500036	-122.4495848	37.9265153	6.28200006	7.51000023	268.3009949	13.79200029	8/4/2014	10:53.4
1153	RSRD01	-122.4495869	37.92652881	5.94999981	7.53200006	268.2650147	13.48199987	-122.4495867	37.92651529	6.19799995	7.53200006	268.0059815	13.73000002	8/4/2014	10:53.3
1154	RSRD01	-122.4495891	37.9265288	5.98500013	7.5630002	267.9859924	13.54800034	-122.4495889	37.92651528	6.24900007	7.5630002	267.6990051	13.81200027	8/4/2014	10:53.2
1155	RSRD01	-122.449591	37.92652879	5.94999981	7.5630002	267.6690064	13.51300001	-122.4495908	37.92651527	6.16400003	7.5630002	267.3659973	13.72700024	8/4/2014	10:53.1
1156	RSRD01	-122.4495929	37.92652878	5.94999981	7.5630002	267.3139954	13.51300001	-122.4495926	37.92651526	6.19799995	7.5630002	267.0709839	13.76100016	8/4/2014	10:53.0
1157	RSRD01	-122.4495947	37.92652877	5.94999981	7.579	267.0249939	13.52899981	-122.4495945	37.92651525	6.19799995	7.579	266.7160034	13.77699995	8/4/2014	10:52.9
1158	RSRD01	-122.4495969	37.92652877	5.94999981	7.58500004	266.6740112	13.53499985	-122.4495967	37.92651525	6.16400003	7.58500004	266.3769836	13.74900007	8/4/2014	10:52.8
1159	RSRD01	-122.4495988	37.92652876	5.89900017	7.61100006	266.3399963	13.51000023	-122.4495986	37.92651524	6.16400003	7.61100006	266.0029907	13.7750001	8/4/2014	10:52.7
1160	RSRD01	-122.4496007	37.92652875	5.94999981	7.62599993	265.9590149	13.57599974	-122.4496004	37.92651523	6.16400003	7.62599993	265.6829834	13.78999996	8/4/2014	10:52.6
1161	RSRD01	-122.4496026	37.92652874	5.89900017	7.60099983	265.6340027	13.5	-122.4496023	37.92651522	6.19799995	7.60099983	265.3190002	13.79899979	8/4/2014	10:52.5
1162	RSRD01	-122.4496047	37.92652873	5.94999981	7.6170001	265.230011	13.56699991	-122.4496045	37.92651521	6.16400003	7.6170001	264.9490051	13.78100014	8/4/2014	10:52.4
1163	RSRD01	-122.4496068	37.92652873	5.94999981	7.62599993	264.8529968	13.57599974	-122.4496066	37.92651521	6.13000011	7.62599993	264.5499878	13.75600004	8/4/2014	10:52.3
1164	RSRD01	-122.4496089	37.92652872	5.94999981	7.62599993	264.4979858	13.57599974	-122.4496087	37.9265152	6.13000011	7.62599993	264.1520081	13.75600004	8/4/2014	10:52.2
1165	RSRD01	-122.4496109	37.92652871	5.94999981	7.64900017	264.0809937	13.59899998	-122.4496107	37.92651519	6.079	7.64900017	263.7720032	13.72800016	8/4/2014	10:52.1
1166	RSRD01	-122.4496133	37.92652869	5.94999981	7.64900017	263.6830139	13.59899998	-122.4496131	37.92651517	6.079	7.64900017	263.3800049	13.72800016	8/4/2014	10:52.0
1167	RSRD01	-122.4496153	37.92652868	5.89900017	7.66400003	263.3059998	13.5630002	-122.4496151	37.92651516	6.04500008	7.66400003	263.0180054	13.70900011	8/4/2014	10:51.9
1168	RSRD01	-122.4496174	37.92652867	5.89900017	7.671	262.927002	13.57000017	-122.4496171	37.92651515	6.04500008	7.671	262.6019898	13.71600008	8/4/2014	10:51.8
1169	RSRD01	-122.4496194	37.92652866	5.89900017	7.68599987	262.4620056	13.58500004	-122.4496192	37.92651514	6.04500008	7.68599987	262.1809998	13.73099995	8/4/2014	10:51.7
1170	RSRD01	-122.4496218	37.92652864	5.89900017	7.70200014	262.0910034	13.60100031	-122.4496216	37.92651512	6.079	7.70200014	261.7819824	13.78100014	8/4/2014	10:51.6
1171	RSRD01	-122.4496238	37.92652863	5.89900017	7.71799994	261.6459961	13.6170001	-122.4496236	37.92651511	6.04500008	7.71799994	261.3370056	13.76300001	8/4/2014	10:51.5
1172	RSRD01	-122.4496259	37.92652862	5.89900017	7.72399998	261.196991	13.62300014	-122.4496256	37.9265151	6.04500008	7.72399998	260.8999939	13.76900005	8/4/2014	10:51.4
1173	RSRD01	-122.4496281	37.92652861	5.89900017	7.73999977	260.7820129	13.63899994	-122.4496279	37.92651509	5.99499989	7.73999977	260.4580078	13.73499966	8/4/2014	10:51.3
1174	RSRD01	-122.4496307	37.92652859	5.86499977	7.73999977	260.3439941	13.60499954	-122.4496304	37.92651507	6.04500008	7.73999977	259.9809876	13.78499985	8/4/2014	10:51.2
1175	RSRD01	-122.4496328	37.92652858	5.86499977	7.75600004	259.8729858	13.62099981	-122.4496326	37.92651506	5.99499989	7.75600004	259.5039978	13.75099993	8/4/2014	10:51.1
1176	RSRD01	-122.449635	37.92652858	5.89900017	7.75600004	259.348999	13.65500021	-122.4496348	37.92651506	5.99499989	7.75600004	259.0119934	13.75099993	8/4/2014	10:51.0
1177	RSRD01	-122.4496372	37.92652857	5.86499977	7.76499987	258.8819885	13.62999964	-122.449637	37.92651505	5.96099997	7.76499987	258.5410156	13.72599983	8/4/2014	10:50.9
1178	RSRD01	-122.4496397	37.92652855	5.86499977	7.75600004	258.3299866	13.62099981	-122.4496395	37.92651503	5.99499989	7.75600004	257.9989929	13.75099993	8/4/2014	10:50.8
1179	RSRD01	-122.4496419	37.92652854	5.83099985	7.77199984	257.8410034	13.60299969	-122.4496417	37.92651502	5.96099997	7.77199984	257.4630127	13.7329998	8/4/2014	10:50.7
1180	RSRD01	-122.4496441	37.92652853	5.86499977	7.77799988	257.2290039	13.64299965	-122.4496438	37.92651501	5.99499989	7.77799988	256.8980103	13.77299976	8/4/2014	10:50.6
1181	RSRD01	-122.4496462	37.92652852	5.86499977	7.77799988	256.6919861	13.64299965	-122.449646	37.926515	5.96099997	7.77799988	256.3670044	13.73899984	8/4/2014	10:50.5
1182	RSRD01	-122.4496488	37.9265285	5.86499977	7.78800011	256.1220093	13.65299988	-122.4496486	37.92651498	5.96099997	7.78800011	255.7599945	13.74900007	8/4/2014	10:50.4
1183	RSRD01	-122.4496506	37.92652849	5.83099985	7.78800011	255.4819946	13.61899996	-122.4496504	37.92651497	5.90999985	7.78800011	255.1940002	13.69799995	8/4/2014	10:50.3
1184	RSRD01	-122.4496525	37.92652848	5.83099985	7.79400015	254.8890076	13.625	-122.4496523	37.92651496	5.96099997	7.79400015	254.5650024	13.75500011	8/4/2014	10:50.2
1185	RSRD01	-122.4496544	37.92652847	5.83099985	7.82600021	254.2709961	13.65700006	-122.4496542	37.92651495	5.90999985	7.82600021	253.9459992	13.73600006	8/4/2014	10:50.1
1186	RSRD01	-122.4496566	37.92652847	5.83099985	7.80299997	253.6499939	13.63399982	-122.4496564	37.92651495	5.96099997	7.80299997	253.3190002	13.76399994	8/4/2014	10:50.0
1187	RSRD01	-122.4496585	37.92652846	5.83099985	7.81899977	253.0319977	13.64999962	-122.4496583	37.92651494	5.87599993	7.81899977	252.6640015	13.69499969	8/4/2014	10:49.9
1188	RSRD01	-122.4496604	37.92652845	5.83099985	7.81899977	252.3480072	13.64999962	-122.4496602	37.92651493	5.90999985	7.81899977	252.022995	13.72899961	8/4/2014	10:49.8
1189	RSRD01	-122.4496622	37.92652844	5.77899981	7.82600021	251.6609955	13.60500002	-122.4496621	37.92651492	5.90999985	7.82600021	251.3369904	13.73600006	8/4/2014	10:49.7
1190	RSRD01	-122.4496644	37.92652843	5.83099985	7.84800005	250.9620056	13.6789999	-122.4496643	37.92651491	5.90999985	7.84800005	250.6009979	13.7579999	8/4/2014	10:49.6
1191	RSRD01	-122.4496663	37.92652842	5.77899981	7.83500004	250.2969971	13.61399984	-122.4496661	37.9265149	5.90999985	7.83500004	249.9290009	13.74499989	8/4/2014	10:49.5
1192	RSRD01	-122.4496682	37.92652841	5.83099985	7.84100008	249.5039978	13.67199993	-122.449668	37.92651489	5.90999985	7.84100008	249.1719971	13.75099993	8/4/2014	10:49.4
1193	RSRD01	-122.4496704	37.92652841	5.77899981	7.86299992	248.7510071	13.64199972	-122.4496702	37.92651489	5.90999985	7.86299992	248.4339905	13.77299976	8/4/2014	10:49.3
1194	RSRD01	-122.4496727	37.9265284	5.83099985	7.86299992	247.9790039	13.69399977	-122.4496726	37.92651488	5.87599993	7.86299992	247.6329956	13.73899984	8/4/2014	10:49.2
1195	RSRD01	-122.4496748	37.92652839	5.77899981	7.87300014	247.1529999	13.65199995	-122.4496746	37.92651487	5.82499981	7.87300014	246.8359985	13.69799995	8/4/2014	10:49.1
1196	RSRD01	-122.4496768	37.92652838	5.83099985	7.87900019	246.3240051	13.71000004	-122.4496767	37.92651486	5.87599993	7.87900019	246.0139923	13.75500011	8/4/2014	10:49.0
1197	RSRD01	-122.4496789	37.92652838	5.77899981	7.88899994	245.4100037	13.66799974	-122.4496787	37.92651486	5.87599993	7.88899994	245.0930023	13.76499987	8/4/2014	10:48.9
1198	RSRD01	-122.4496813	37.92652837	5.83099985	7.88899994	244.4819946	13.71999979	-122.4496811	37.92651485	5.87599993	7.88899994	244.1649933	13.76499987	8/4/2014	10:48.8
1199	RSRD01	-122.4496833	37.92652836	5.74499989	7.90100002	243.5570068	13.64599991	-122.4496832	37.92651484	5.90999985	7.90100002	243.2030029	13.81099987	8/4/2014	10:48.7
1200	RSRD01	-122.4496854	37.92652835	5.77899981	7.92700005	242.4089966	13.70599985	-122.4496852	37.92651483	5.82499981	7.92700005	242.1069946	13.75199986	8/4/2014	10:48.6
1201	RSRD01	-122.4496874	37.92652835	5.77899981	7.91099977	241.3090057	13.68999958	-122.4496873	37.92651483	5.90999985	7.91099977	240.9550018	13.82099962	8/4/2014	10:48.5
1202	RSRD01	-122.4496898	37.92652834	5.77899981	7.91699982	240.1609955	13.69599962	-122.4496897	37.92651482	5.82499981	7.91699982	239.8000031	13.74199963	8/4/2014	10:48.4
1203	RSRD01	-122.449692	37.92652833	5.77899981	7.91699982	238.8959961	13.69599962	-122.4496919	37.92651481	5.79199982	7.91699982	238.5789948	13.70899963	8/4/2014	10:48.3
1204	RSRD01	-122.4496942	37.92652832	5.77899981	7.92700005	237.6710053	13.70599985	-122.4496941	37.92651481	5.96099997	7.92700005	237.3549957	13.88800001	8/4/2014	10:48.2
1205	RSRD01	-122.4496964	37.92652832	5.74499989	7.97100019	236.4730072	13.71600008	-122.4496963	37.9265148	5.79199982	7.97100019	236.1549988	13.76300001	8/4/2014	10:48.1
1206	RSRD01	-122.449699	37.92652829	5.77899981	7.94899988	235.2510071	13.72799969	-122.4496988	37.92651479	5.79199982	7.94899988	234.9349976	13.7409997	8/4/2014	10:48.0
1207	RSRD01	-122.4497012	37.92652829	5.74499989	7.94899988	234.0930023	13.69399977	-122.449701	37.92651478	5.79199982	7.94899988	233.7969971	13.7409997	8/4/2014	10:47.9
1208	RSRD01	-122.4497034	37.92652828	5.77899981	7.96500015	232.9230042	13.74399996	-122.4497032	37.92651478	5.87599993	7.96500015	232.6429901	13.84100008	8/4/2014	10:47.8
1209	RSRD01	-122.4497056	37.92652827	5.74499989	7.94899988	231.848999	13.69399977	-122.4497054	37.92651477	5.79199982	7.94899988	231.6040039	13.7409997	8/4/2014	10:47.7
1210	RSRD01	-122.4497081	37.92652827	5.74499989	7.94899988	230.8760071	13.69399977	-122.449708	37.92651476	5.79199982	7.94899988	230.6399994	13.7409997	8/4/2014	10:47.6
1211	RSRD01	-122.4497103	37.92652826	5.74499989	7.94899988	229.9290009	13.69399977	-122.4497102	37.92651476	5.87599993	7.94899988	229.6929932	13.82499981	8/4/2014	10:47.5
1212	RSRD01	-122.4497125	37.92652825	5.77899981	7.94899988	228.9859924	13.72799969	-122.4497124	37.92651475	5.87599993	7.94899988	228.8079987	13.82499981	8/4/2014	10:47.4
1213	RSRD01	-122.4497147	37.92652824	5.74499989	7.95800018	228.1009979	13.70300007	-122.4497145	37.92651474	5.82499981	7.95800018	227.8430023	13.78299999	8/4/2014	10:47.3
1214	RSRD01	-122.4497171	37.92652824	5.77899981	7.95800018	227.1150055	13.73699999	-122.4497169	37.92651474	5.82499981	7.95800018	226.9219971	13.78299999	8/4/2014	10:47.2
1215	RSRD01	-122.4497191	37.92652823	5.74499989	7.95800018	226.128006	13.70300007	-122.449719	37.92651473	5.82499981	7.95800018	225.927002	13.78299999	8/4/2014	10:47.1
1216	RSRD01	-122.4497212	37.92652822	5.74499989	7.94899988	225.1329956	13.69399977	-122.449721	37.92651472	5.90999985	7.94899988	224.92099	13.85899973	8/4/2014	10:47.0
1217	RSRD01	-122.4497232	37.92652821	5.74499989	7.98000002	224.0330048	13.7249999	-122.4497231	37.92651471	5.79199982	7.98000002	223.848999	13.77199984	8/4/2014	10:46.9
1218	RSRD01	-122.4497256	37.92652821	5.74499989	7.97100019	222.9290009	13.71600008	-122.4497255	37.92651471	5.82499981	7.97100019	222.7139893	13.796	8/4/2014	10:46.8
1219	RSRD01	-122.4497277	37.9265282	5.74499989	7.96500015	221.7310028	13.71000004	-122.4497276	37.9265147	5.87599993	7.96500015	221.5659943	13.84100008	8/4/2014	10:46.7
1220	RSRD01	-122.4497298	37.92652819	5.74499989	7.95800018	220.5310059	13.70300007	-122.4497296	37.92651469	5.87599993	7.95800018	220.3779907	13.83400011	8/4/2014	10:46.6
1221	RSRD01	-122.4497318	37.92652818	5.74499989	7.96500015	219.3769989	13.71000004	-122.4497317	37.92651468	5.79199982	7.96500015	219.1979981	13.75699997	8/4/2014	10:46.5
1222	RSRD01	-122.4497342	37.92652818	5.77899981	7.95800018	218.1410065	13.73699999	-122.4497341	37.92651468	5.82499981	7.95800018	217.9839935	13.78299999	8/4/2014	10:46.4
1223	RSRD01	-122.4497363	37.92652817	5.74499989	7.95800018	216.8829956	13.70300007	-122.4497362	37.92651467	5.87599993	7.95800018	216.79599	13.83400011	8/4/2014	10:46.3
1224	RSRD01	-122.4497385	37.92652816	5.74499989	8.01799965	215.5899963	13.76299953	-122.4497384	37.92651466	5.82499981	8.01799965	215.4759979	13.84299946	8/4/2014	10:46.2
1225	RSRD01	-122.4497408	37.92652816	5.74499989	7.99599981	214.2879944	13.7409997	-122.4497407	37.92651465	5.79199982	7.99599981	214.2139893	13.78799963	8/4/2014	10:46.1
1226	RSRD01	-122.4497434	37.92652815	5.74499989	7.95800018	212.9380035	13.70300007	-122.4497433	37.92651465	5.82499981	7.95800018	212.8899994	13.78299999	8/4/2014	10:46.0
1227	RSRD01	-122.4497456	37.92652814	5.74399996	7.96500015	211.5169983	13.70900011	-122.4497455	37.92651464	5.79099989	7.96500015	211.5439911	13.75600004	8/4/2014	10:45.9
1228	RSRD01	-122.4497478	37.92652814	5.74399996	7.94899988	210.1179962	13.69299984	-122.4497477	37.92651463	5.875	7.94899988	210.0889893	13.82399988	8/4/2014	10:45.8
1229	RSRD01	-122.4497501	37.92652813	5.69299984	7.94899988	208.6499939	13.64199972	-122.44975	37.92651463	5.875	7.94899988	208.7119904	13.82399988	8/4/2014	10:45.7
1230	RSRD01	-122.4497527	37.92652812	5.74399996	7.97100019	207.1940002	13.71500015	-122.4497526	37.92651462	5.82399988	7.97100019	207.220993	13.79500008	8/4/2014	10:45.6
1231	RSRD01	-122.4497549	37.92652812	5.69299984	7.95800018	205.6730042	13.65100002	-122.4497548	37.92651461	5.90899992	7.95800018	205.7850037	13.8670001	8/4/2014	10:45.5
1232	RSRD01	-122.4497571	37.92652811	5.74399996	7.94199991	204.2700043	13.68599987	-122.449757	37.92651461	5.82399988	7.94199991	204.4069977	13.76599979	8/4/2014	10:45.4
1233	RSRD01	-122.4497595	37.9265281	5.74399996	7.91699982	202.7619934	13.66099977	-122.4497594	37.9265146	5.82399988	7.91699982	202.9329987	13.7409997	8/4/2014	10:45.3
1234	RSRD01	-122.4497622	37.9265281	5.74399996	7.92700005	201.3280029	13.671	-122.4497621	37.92651459	5.90899992	7.92700005	201.5090027	13.83599997	8/4/2014	10:45.2
1235	RSRD01	-122.4497645	37.92652809	5.69299984	7.91699982	199.7630005	13.60999966	-122.4497644	37.92651459	5.875	7.91699982	200.0090027	13.79199982	8/4/2014	10:45.1
1236	RSRD01	-122.4497668	37.92652808	5.74399996	7.91699982	198.2510071	13.66099977	-122.4497667	37.92651458	5.90899992	7.91699982	198.5070038	13.82599974	8/4/2014	10:45.0
1237	RSRD01	-122.4497691	37.92652808	5.74399996	7.91099977	196.7870026	13.65499973	-122.449769	37.92651457	5.875	7.91099977	197.0009918	13.78599977	8/4/2014	10:44.9
1238	RSRD01	-122.4497718	37.92652807	5.74399996	7.92700005	195.2769928	13.671	-122.4497717	37.92651457	5.875	7.92700005	195.5549927	13.80200005	8/4/2014	10:44.8
1239	RSRD01	-122.4497741	37.92652806	5.74399996	7.87900019	193.7749939	13.62300014	-122.4497741	37.92651456	5.875	7.87900019	194.076004	13.75400019	8/4/2014	10:44.7
1240	RSRD01	-122.4497764	37.92652806	5.74399996	7.90100002	192.3450012	13.64499998	-122.4497764	37.92651456	5.875	7.90100002	192.6909943	13.77600002	8/4/2014	10:44.6
1241	RSRD01	-122.4497791	37.92652805	5.74399996	7.88899994	191.0420075	13.6329999	-122.4497791	37.92651453	5.875	7.88899994	191.3759918	13.76399994	8/4/2014	10:44.5
1242	RSRD01	-122.4497815	37.92652805	5.74399996	7.84100008	189.7969971	13.58500004	-122.4497814	37.92651453	5.90899992	7.84100008	190.1529999	13.75	8/4/2014	10:44.4
1243	RSRD01	-122.4497836	37.92652804	5.69299984	7.84800005	188.647995	13.54099989	-122.4497836	37.92651452	5.90899992	7.84800005	188.9819946	13.75699997	8/4/2014	10:44.3
1244	RSRD01	-122.4497859	37.92652803	5.74399996	7.83500004	187.5670013	13.579	-122.4497858	37.92651451	5.90899992	7.83500004	188.0220032	13.74399996	8/4/2014	10:44.2
1245	RSRD01	-122.4497884	37.92652803	5.74399996	7.81899977	186.723999	13.56299973	-122.4497884	37.92651451	5.96000004	7.81899977	187.1679993	13.77899981	8/4/2014	10:44.1
1246	RSRD01	-122.4497907	37.92652802	5.74399996	7.81899977	185.8399963	13.56299973	-122.4497906	37.9265145	5.96000004	7.81899977	186.3499908	13.77899981	8/4/2014	10:44.0
1247	RSRD01	-122.4497929	37.92652801	5.74399996	7.80999994	185.2149963	13.5539999	-122.4497928	37.92651449	5.96000004	7.80999994	185.7359924	13.76999998	8/4/2014	10:43.9
1248	RSRD01	-122.4497951	37.926528	5.74399996	7.80299997	184.8150024	13.54699993	-122.4497951	37.92651449	5.96000004	7.80299997	185.3349915	13.76300001	8/4/2014	10:43.8
1249	RSRD01	-122.4497977	37.926528	5.69299984	7.80999994	184.4649963	13.50299978	-122.4497976	37.92651448	5.99399996	7.80999994	184.9420013	13.8039999	8/4/2014	10:43.7
1250	RSRD01	-122.4497999	37.92652799	5.74399996	7.80299997	184.3150024	13.54699993	-122.4497999	37.92651447	5.99399996	7.80299997	184.8239899	13.79699993	8/4/2014	10:43.6
1251	RSRD01	-122.4498021	37.92652798	5.69299984	7.81899977	184.3410034	13.51199961	-122.4498021	37.92651447	5.96000004	7.81899977	184.7839966	13.77899981	8/4/2014	10:43.5
1252	RSRD01	-122.4498043	37.92652798	5.69299984	7.80299997	184.6040039	13.49599981	-122.4498043	37.92651446	5.99399996	7.80299997	185.0469971	13.79699993	8/4/2014	10:43.4
1253	RSRD01	-122.4498068	37.92652797	5.69299984	7.80299997	185.0690002	13.49599981	-122.4498068	37.92651445	5.96000004	7.80299997	185.446991	13.76300001	8/4/2014	10:43.3
1254	RSRD01	-122.449809	37.92652796	5.74399996	7.78800011	185.8049927	13.53200006	-122.4498089	37.92651444	5.99399996	7.78800011	186.1829987	13.78200006	8/4/2014	10:43.2
1255	RSRD01	-122.4498111	37.92652796	5.69299984	7.77199984	186.8350067	13.46499968	-122.4498111	37.92651444	5.96000004	7.77199984	187.1360016	13.73199987	8/4/2014	10:43.1
1256	RSRD01	-122.4498133	37.92652795	5.74399996	7.77799988	188.0870056	13.52199984	-122.4498133	37.92651443	5.99399996	7.77799988	188.3339996	13.77199984	8/4/2014	10:43.0
1257	RSRD01	-122.4498159	37.92652794	5.74399996	7.79400015	189.6130066	13.53800011	-122.4498159	37.92651442	5.96000004	7.79400015	189.8379974	13.75400019	8/4/2014	10:42.9
1258	RSRD01	-122.4498181	37.92652794	5.74399996	7.81899977	191.4750061	13.56299973	-122.4498181	37.92651442	5.99399996	7.81899977	191.6009979	13.81299973	8/4/2014	10:42.8
1259	RSRD01	-122.4498203	37.92652793	5.74399996	7.80299997	193.625	13.54699993	-122.4498203	37.92651441	5.96000004	7.80299997	193.6979981	13.76300001	8/4/2014	10:42.7
1260	RSRD01	-122.4498225	37.92652792	5.74399996	7.79400015	196.0829926	13.53800011	-122.4498225	37.9265144	5.99399996	7.79400015	196.1100006	13.78800011	8/4/2014	10:42.6
1261	RSRD01	-122.449825	37.92652792	5.74399996	7.78800011	198.8139954	13.53200006	-122.449825	37.9265144	5.99399996	7.78800011	198.7460022	13.78200006	8/4/2014	10:42.5
1262	RSRD01	-122.4498272	37.92652791	5.74399996	7.77799988	201.9600067	13.52199984	-122.4498272	37.92651439	5.96000004	7.77799988	201.7679901	13.73799992	8/4/2014	10:42.4
1263	RSRD01	-122.4498294	37.9265279	5.74399996	7.77199984	205.3540039	13.51599979	-122.4498294	37.92651438	5.96000004	7.77199984	205.0839996	13.73199987	8/4/2014	10:42.3
1264	RSRD01	-122.4498317	37.92652789	5.74399996	7.76499987	209.0610046	13.50899982	-122.4498317	37.92651437	5.99399996	7.76499987	208.6719971	13.75899982	8/4/2014	10:42.2
1265	RSRD01	-122.4498344	37.92652787	5.74399996	7.77799988	213.2050018	13.52199984	-122.4498344	37.92651435	5.99399996	7.77799988	212.6839905	13.77199984	8/4/2014	10:42.1
1266	RSRD01	-122.4498366	37.92652786	5.77799988	7.78800011	217.5659943	13.56599998	-122.4498366	37.92651434	5.96000004	7.78800011	216.9349976	13.74800014	8/4/2014	10:42.0
1267	RSRD01	-122.4498389	37.92652786	5.74399996	7.77199984	222.2689972	13.51599979	-122.4498389	37.92651434	5.96000004	7.77199984	221.4980011	13.73199987	8/4/2014	10:41.9
1268	RSRD01	-122.4498412	37.92652785	5.77799988	7.77199984	227.4160004	13.54999971	-122.4498412	37.92651433	5.96000004	7.77199984	226.5220032	13.73199987	8/4/2014	10:41.8
1269	RSRD01	-122.4498438	37.92652783	5.74399996	7.76499987	232.7859955	13.50899982	-122.4498438	37.92651431	5.99399996	7.76499987	231.826004	13.75899982	8/4/2014	10:41.7
1270	RSRD01	-122.4498461	37.92652782	5.77799988	7.77799988	238.6159973	13.55599976	-122.4498461	37.9265143	5.99399996	7.77799988	237.5169983	13.77199984	8/4/2014	10:41.6
1271	RSRD01	-122.4498483	37.92652781	5.74399996	7.76499987	244.8190002	13.50899982	-122.4498484	37.92651429	5.96000004	7.76499987	243.5809937	13.7249999	8/4/2014	10:41.5
1272	RSRD01	-122.4498506	37.92652781	5.77799988	7.75600004	251.3359985	13.53399992	-122.4498506	37.92651429	5.99399996	7.75600004	249.9960022	13.75	8/4/2014	10:41.4
1273	RSRD01	-122.4498531	37.9265278	5.77799988	7.77199984	258.2149963	13.54999971	-122.4498531	37.92651428	5.99399996	7.77199984	256.7650147	13.76599979	8/4/2014	10:41.3
1274	RSRD01	-122.4498552	37.92652779	5.74399996	7.75600004	265.4719849	13.5	-122.4498552	37.92651427	5.99399996	7.75600004	263.9400024	13.75	8/4/2014	10:41.2
1275	RSRD01	-122.4498573	37.92652778	5.77799988	7.73999977	272.9970093	13.51799965	-122.4498574	37.92651427	5.99399996	7.73999977	271.4649963	13.73399973	8/4/2014	10:41.1
1276	RSRD01	-122.4498595	37.92652778	5.77799988	7.73999977	280.8510132	13.51799965	-122.4498595	37.92651426	5.99399996	7.73999977	279.2640076	13.73399973	8/4/2014	10:41.0
1277	RSRD01	-122.449862	37.92652775	5.77799988	7.73999977	288.8160095	13.51799965	-122.449862	37.92651423	5.99399996	7.73999977	287.2399902	13.73399973	8/4/2014	10:40.9
1278	RSRD01	-122.4498641	37.92652775	5.77799988	7.73400021	296.9289856	13.51200008	-122.4498642	37.92651423	5.99399996	7.73400021	295.3519898	13.72800016	8/4/2014	10:40.8
1279	RSRD01	-122.4498662	37.92652774	5.74399996	7.73400021	305.0870056	13.47800016	-122.4498663	37.92651422	5.96000004	7.73400021	303.4689941	13.69400024	8/4/2014	10:40.7
1280	RSRD01	-122.4498684	37.92652773	5.77799988	7.71799994	313.2919922	13.49599981	-122.4498684	37.92651421	6.04400015	7.71799994	311.7109985	13.76200008	8/4/2014	10:40.6
1281	RSRD01	-122.4498709	37.92652771	5.77799988	7.72399998	321.5870056	13.50199986	-122.4498709	37.92651419	5.96000004	7.72399998	320.0499878	13.68400002	8/4/2014	10:40.5
1282	RSRD01	-122.449873	37.9265277	5.77799988	7.71799994	329.8789978	13.49599981	-122.4498731	37.92651418	5.99399996	7.71799994	328.2999878	13.71199989	8/4/2014	10:40.4
1283	RSRD01	-122.4498751	37.92652769	5.77799988	7.72399998	338.1719971	13.50199986	-122.4498752	37.92651417	5.96000004	7.72399998	336.7869873	13.68400002	8/4/2014	10:40.3
1284	RSRD01	-122.4498774	37.92652769	5.82999992	7.70900011	346.3999939	13.53900003	-122.4498775	37.92651417	5.96000004	7.70900011	345.0180054	13.66900015	8/4/2014	10:40.2
1285	RSRD01	-122.44988	37.92652766	5.77799988	7.70900011	354.5780029	13.48699999	-122.4498801	37.92651414	5.99399996	7.70900011	353.3710022	13.70300007	8/4/2014	10:40.0
1286	RSRD01	-122.4498823	37.92652766	5.77799988	7.70200014	362.6300049	13.48000002	-122.4498823	37.92651414	5.96000004	7.70200014	361.4889832	13.66200018	8/4/2014	10:40.0
1287	RSRD01	-122.4498845	37.92652765	5.77799988	7.73400021	370.4830017	13.51200008	-122.4498846	37.92651413	5.96000004	7.73400021	369.5180054	13.69400024	8/4/2014	10:39.9
1288	RSRD01	-122.4498867	37.92652764	5.77799988	7.71799994	378.0710144	13.49599981	-122.4498868	37.92651412	5.99399996	7.71799994	377.3259888	13.71199989	8/4/2014	10:39.8
1289	RSRD01	-122.4498893	37.92652762	5.77799988	7.72399998	385.5490112	13.50199986	-122.4498894	37.9265141	5.96000004	7.72399998	385.0019836	13.68400002	8/4/2014	10:39.7
1290	RSRD01	-122.4498916	37.92652761	5.82999992	7.71799994	392.5209961	13.54799986	-122.4498916	37.92651409	5.96000004	7.71799994	392.2369995	13.67799997	8/4/2014	10:39.6
1291	RSRD01	-122.4498938	37.9265276	5.77799988	7.71799994	399.2090149	13.49599981	-122.4498939	37.92651408	5.99399996	7.71799994	399.1669922	13.71199989	8/4/2014	10:39.5
1292	RSRD01	-122.4498961	37.9265276	5.82999992	7.72399998	405.5440064	13.5539999	-122.4498961	37.92651408	5.99399996	7.72399998	405.8120117	13.71799994	8/4/2014	10:39.4
1293	RSRD01	-122.4498988	37.92652757	5.77799988	7.72399998	411.3299866	13.50199986	-122.4498988	37.92651405	5.90899992	7.72399998	411.8599854	13.6329999	8/4/2014	10:39.3
1294	RSRD01	-122.4499011	37.92652757	5.77799988	7.73999977	416.6979981	13.51799965	-122.4499011	37.92651403	5.96000004	7.73999977	417.5100098	13.69999981	8/4/2014	10:39.2
1295	RSRD01	-122.4499034	37.92652756	5.77799988	7.77199984	421.6040039	13.54999971	-122.4499034	37.92651401	5.99399996	7.77199984	422.6870117	13.76599979	8/4/2014	10:39.1
1296	RSRD01	-122.4499057	37.92652754	5.77799988	7.77199984	425.9779968	13.54999971	-122.4499057	37.92651398	5.96000004	7.77199984	427.3619995	13.73199987	8/4/2014	10:39.0
1297	RSRD01	-122.4499083	37.92652751	5.77799988	7.77799988	429.9190064	13.55599976	-122.4499084	37.92651396	5.90899992	7.77799988	431.6180115	13.6869998	8/4/2014	10:38.9
1298	RSRD01	-122.4499107	37.92652749	5.77799988	7.75	433.3970032	13.52799988	-122.4499107	37.92651393	5.96000004	7.75	435.3980103	13.71000004	8/4/2014	10:38.8
1299	RSRD01	-122.449913	37.92652746	5.74399996	7.75	436.3880005	13.49399996	-122.449913	37.92651391	5.99399996	7.75	438.6749878	13.74399996	8/4/2014	10:38.7
1300	RSRD01	-122.4499153	37.92652744	5.77799988	7.73999977	438.9200134	13.51799965	-122.4499153	37.92651389	5.99399996	7.73999977	441.5189819	13.73399973	8/4/2014	10:38.6
1301	RSRD01	-122.4499179	37.92652742	5.74399996	7.75600004	441.0329895	13.5	-122.449918	37.92651386	5.99399996	7.75600004	443.9190064	13.75	8/4/2014	10:38.5
1302	RSRD01	-122.4499202	37.92652739	5.77799988	7.75	442.6629944	13.52799988	-122.4499203	37.92651384	5.96000004	7.75	445.8699951	13.71000004	8/4/2014	10:38.4
1303	RSRD01	-122.4499224	37.92652737	5.74399996	7.75	444.0050049	13.49399996	-122.4499225	37.92651381	5.96000004	7.75	447.4710083	13.71000004	8/4/2014	10:38.3
1304	RSRD01	-122.4499246	37.92652734	5.77799988	7.73999977	444.7550049	13.51799965	-122.4499247	37.92651379	5.96000004	7.73999977	448.4840088	13.69999981	8/4/2014	10:38.2
1305	RSRD01	-122.4499272	37.92652732	5.74399996	7.76499987	445.2860107	13.50899982	-122.4499272	37.92651376	5.96000004	7.76499987	449.223999	13.7249999	8/4/2014	10:38.1
1306	RSRD01	-122.4499294	37.92652729	5.74399996	7.75600004	445.3469849	13.5	-122.4499294	37.92651374	5.99399996	7.75600004	449.4620056	13.75	8/4/2014	10:38.0
1307	RSRD01	-122.4499316	37.92652727	5.74399996	7.75600004	445.0700073	13.5	-122.4499316	37.92651372	5.99399996	7.75600004	449.3339844	13.75	8/4/2014	10:37.9
1308	RSRD01	-122.4499337	37.92652724	5.74399996	7.75	444.4530029	13.49399996	-122.4499338	37.92651369	5.99399996	7.75	448.9199829	13.74399996	8/4/2014	10:37.8
1309	RSRD01	-122.4499363	37.92652722	5.74399996	7.73999977	443.5150147	13.48399973	-122.4499363	37.92651367	5.99399996	7.73999977	448.0820007	13.73399973	8/4/2014	10:37.7
1310	RSRD01	-122.4499385	37.9265272	5.74399996	7.75	442.1669922	13.49399996	-122.4499385	37.92651364	5.99399996	7.75	446.9249878	13.74399996	8/4/2014	10:37.6
1311	RSRD01	-122.4499407	37.92652717	5.74399996	7.73999977	440.6380005	13.48399973	-122.4499407	37.92651362	5.96000004	7.73999977	445.4750061	13.69999981	8/4/2014	10:37.5
1312	RSRD01	-122.4499429	37.92652715	5.74399996	7.73999977	438.8110046	13.48399973	-122.4499429	37.92651359	5.99399996	7.73999977	443.7929993	13.73399973	8/4/2014	10:37.4
1313	RSRD01	-122.4499455	37.92652712	5.74399996	7.75600004	436.8110046	13.5	-122.4499455	37.92651357	5.96000004	7.75600004	441.8760071	13.71600008	8/4/2014	10:37.3
1314	RSRD01	-122.4499478	37.9265271	5.74399996	7.73999977	434.6170044	13.48399973	-122.4499478	37.92651354	5.90899992	7.73999977	439.7399902	13.64899969	8/4/2014	10:37.2
1315	RSRD01	-122.44995	37.92652707	5.69299984	7.73999977	432.2829895	13.43299961	-122.44995	37.92651352	5.99399996	7.73999977	437.4509888	13.73399973	8/4/2014	10:37.1
1316	RSRD01	-122.4499522	37.92652705	5.74399996	7.75	429.6489868	13.49399996	-122.4499522	37.92651349	5.99399996	7.75	434.8829956	13.74399996	8/4/2014	10:37.0
1317	RSRD01	-122.4499548	37.92652703	5.69299984	7.75	426.9670105	13.44299984	-122.4499548	37.92651347	5.90899992	7.75	432.178009	13.65899992	8/4/2014	10:36.9
1318	RSRD01	-122.4499571	37.926527	5.74399996	7.75	424.1560059	13.49399996	-122.4499571	37.92651345	5.90899992	7.75	429.4339905	13.65899992	8/4/2014	10:36.8
1319	RSRD01	-122.4499593	37.92652698	5.69299984	7.73999977	421.1229858	13.43299961	-122.4499593	37.92651342	5.90899992	7.73999977	426.3559876	13.64899969	8/4/2014	10:36.7
1320	RSRD01	-122.4499616	37.92652695	5.74399996	7.75	418.1099854	13.49399996	-122.4499615	37.9265134	5.99399996	7.75	423.3439941	13.74399996	8/4/2014	10:36.6
1321	RSRD01	-122.4499642	37.92652693	5.69299984	7.73999977	414.8340149	13.43299961	-122.4499641	37.92651337	5.96000004	7.73999977	420.0669861	13.69999981	8/4/2014	10:36.5
1322	RSRD01	-122.4499664	37.9265269	5.74399996	7.73999977	411.6740112	13.48399973	-122.4499664	37.92651335	5.90899992	7.73999977	416.7980042	13.64899969	8/4/2014	10:36.4
1323	RSRD01	-122.4499687	37.92652688	5.74399996	7.73999977	408.3099976	13.48399973	-122.4499686	37.92651332	5.90899992	7.73999977	413.4329834	13.64899969	8/4/2014	10:36.3
1324	RSRD01	-122.449971	37.92652686	5.74399996	7.75	404.9429932	13.49399996	-122.449971	37.9265133	5.90899992	7.75	410.0249939	13.65899992	8/4/2014	10:36.2
1325	RSRD01	-122.4499738	37.92652683	5.74399996	7.75	401.625	13.49399996	-122.4499738	37.92651328	5.90899992	7.75	406.6409912	13.65899992	8/4/2014	10:36.1
1326	RSRD01	-122.4499762	37.92652681	5.77799988	7.77199984	398.2879944	13.54999971	-122.4499761	37.92651325	5.90899992	7.77199984	403.2559815	13.68099976	8/4/2014	10:36.0
1327	RSRD01	-122.4499785	37.92652678	5.74399996	7.73999977	394.9880066	13.48399973	-122.4499785	37.92651323	5.96000004	7.73999977	399.8500061	13.69999981	8/4/2014	10:35.9
1328	RSRD01	-122.4499809	37.92652676	5.74399996	7.75	391.6679993	13.49399996	-122.4499808	37.92651321	5.96000004	7.75	396.5499878	13.71000004	8/4/2014	10:35.8
1329	RSRD01	-122.4499837	37.92652674	5.69299984	7.75	388.4370117	13.44299984	-122.4499836	37.92651318	5.90899992	7.75	393.2550049	13.65899992	8/4/2014	10:35.7
1330	RSRD01	-122.449986	37.92652671	5.77799988	7.76499987	385.2049866	13.54299974	-122.449986	37.92651316	5.99399996	7.76499987	389.8450012	13.75899982	8/4/2014	10:35.6
1331	RSRD01	-122.4499884	37.92652669	5.74399996	7.75	381.928009	13.49399996	-122.4499883	37.92651314	5.90899992	7.75	386.6579895	13.65899992	8/4/2014	10:35.5
1332	RSRD01	-122.4499908	37.92652667	5.74399996	7.75	378.8280029	13.49399996	-122.4499907	37.92651311	5.90899992	7.75	383.3809815	13.65899992	8/4/2014	10:35.4
1333	RSRD01	-122.4499933	37.92652664	5.74399996	7.75	375.7539978	13.49399996	-122.4499932	37.92651309	5.96000004	7.75	380.2860107	13.71000004	8/4/2014	10:35.3
1334	RSRD01	-122.4499955	37.92652662	5.77799988	7.73999977	372.6759949	13.51799965	-122.4499954	37.92651306	5.96000004	7.73999977	377.118988	13.69999981	8/4/2014	10:35.2
1335	RSRD01	-122.4499976	37.92652659	5.74399996	7.75	369.7730103	13.49399996	-122.4499975	37.92651304	5.96000004	7.75	374.1730042	13.71000004	8/4/2014	10:35.1
1336	RSRD01	-122.4499998	37.92652657	5.77799988	7.76499987	366.848999	13.54299974	-122.4499997	37.92651301	5.96000004	7.76499987	371.0509949	13.7249999	8/4/2014	10:35.0
1337	RSRD01	-122.4500023	37.92652654	5.74399996	7.75600004	364.0130005	13.5	-122.4500022	37.92651299	5.96000004	7.75600004	368.2369995	13.71600008	8/4/2014	10:34.9
1338	RSRD01	-122.4500045	37.92652652	5.77799988	7.77799988	361.3089905	13.55599976	-122.4500044	37.92651296	5.96000004	7.77799988	365.3120117	13.73799992	8/4/2014	10:34.8
1339	RSRD01	-122.4500067	37.92652649	5.74399996	7.77799988	358.493988	13.52199984	-122.4500066	37.92651294	5.96000004	7.77799988	362.5419922	13.73799992	8/4/2014	10:34.7
1340	RSRD01	-122.4500088	37.92652647	5.77799988	7.77199984	355.8340149	13.54999971	-122.4500087	37.92651291	5.96000004	7.77199984	359.7940064	13.73199987	8/4/2014	10:34.6
1341	RSRD01	-122.4500114	37.92652645	5.74399996	7.76499987	353.2390137	13.50899982	-122.4500112	37.92651289	5.90899992	7.76499987	357.1109924	13.67399979	8/4/2014	10:34.5
1342	RSRD01	-122.4500135	37.92652642	5.77799988	7.76499987	350.7550049	13.54299974	-122.4500134	37.92651287	5.96000004	7.76499987	354.4729919	13.7249999	8/4/2014	10:34.4
1343	RSRD01	-122.4500158	37.9265264	5.74399996	7.75600004	348.2479858	13.5	-122.4500157	37.92651284	5.90899992	7.75600004	351.9219971	13.66499996	8/4/2014	10:34.3
1344	RSRD01	-122.4500181	37.92652637	5.77799988	7.77199984	345.82901	13.54999971	-122.450018	37.92651282	5.96000004	7.77199984	349.4379883	13.73199987	8/4/2014	10:34.2
1345	RSRD01	-122.4500207	37.92652635	5.77799988	7.75600004	343.5429993	13.53399992	-122.4500206	37.92651279	5.96000004	7.75600004	347.0620117	13.71600008	8/4/2014	10:34.1
1346	RSRD01	-122.450023	37.92652632	5.77799988	7.79400015	341.2349854	13.57200003	-122.4500229	37.92651277	5.96000004	7.79400015	344.6560059	13.75400019	8/4/2014	10:34.0
1347	RSRD01	-122.4500253	37.9265263	5.74399996	7.76499987	339.0580139	13.50899982	-122.4500252	37.92651274	5.90899992	7.76499987	342.4259949	13.67399979	8/4/2014	10:33.9
1348	RSRD01	-122.4500276	37.92652627	5.77799988	7.76499987	336.9460144	13.54299974	-122.4500274	37.92651272	5.99399996	7.76499987	340.2470093	13.75899982	8/4/2014	10:33.8
1349	RSRD01	-122.4500302	37.92652625	5.77799988	7.75	334.9240112	13.52799988	-122.4500301	37.9265127	5.90899992	7.75	338.1789856	13.65899992	8/4/2014	10:33.7
1350	RSRD01	-122.4500325	37.92652623	5.77799988	7.75	332.9630127	13.52799988	-122.4500324	37.92651267	5.96000004	7.75	336.1340027	13.71000004	8/4/2014	10:33.6
1351	RSRD01	-122.4500348	37.9265262	5.77799988	7.77199984	331.0280151	13.54999971	-122.4500346	37.92651265	5.90899992	7.77199984	334.1309815	13.68099976	8/4/2014	10:33.5
1352	RSRD01	-122.4500371	37.92652618	5.77799988	7.75	329.20401	13.52799988	-122.4500369	37.92651262	5.96000004	7.75	332.2409973	13.71000004	8/4/2014	10:33.4
1353	RSRD01	-122.4500399	37.92652616	5.74399996	7.75600004	327.4880066	13.5	-122.4500397	37.9265126	5.90899992	7.75600004	330.4400024	13.66499996	8/4/2014	10:33.3
1354	RSRD01	-122.4500424	37.92652613	5.77799988	7.77199984	325.7290039	13.54999971	-122.4500422	37.92651258	5.96000004	7.77199984	328.5899963	13.73199987	8/4/2014	10:33.2
1355	RSRD01	-122.4500448	37.92652611	5.77799988	7.76499987	324.0369873	13.54299974	-122.4500447	37.92651255	5.875	7.76499987	326.8760071	13.63999987	8/4/2014	10:33.1
1356	RSRD01	-122.4500473	37.92652609	5.77799988	7.77799988	322.4110107	13.55599976	-122.4500471	37.92651253	5.90899992	7.77799988	325.1159973	13.6869998	8/4/2014	10:33.0
1357	RSRD01	-122.4500502	37.92652606	5.77799988	7.76499987	320.8240051	13.54299974	-122.45005	37.92651251	5.90899992	7.76499987	323.4459839	13.67399979	8/4/2014	10:32.9
1358	RSRD01	-122.4500527	37.92652604	5.77799988	7.77799988	319.2640076	13.55599976	-122.4500525	37.92651248	5.96000004	7.77799988	321.8370056	13.73799992	8/4/2014	10:32.8
1359	RSRD01	-122.4500551	37.92652602	5.74399996	7.76499987	317.7420044	13.50899982	-122.4500549	37.92651246	5.90899992	7.76499987	320.2739868	13.67399979	8/4/2014	10:32.7
1360	RSRD01	-122.4500576	37.92652599	5.77799988	7.77799988	316.3150024	13.55599976	-122.4500574	37.92651244	5.90899992	7.77799988	318.7149963	13.6869998	8/4/2014	10:32.6
1361	RSRD01	-122.4500605	37.92652597	5.77799988	7.77199984	314.8649902	13.54999971	-122.4500603	37.92651242	5.875	7.77199984	317.2680054	13.64699984	8/4/2014	10:32.5
1362	RSRD01	-122.4500628	37.92652595	5.77799988	7.77199984	313.5660095	13.54999971	-122.4500626	37.92651239	5.875	7.77199984	315.8569946	13.64699984	8/4/2014	10:32.4
1363	RSRD01	-122.4500649	37.92652592	5.77799988	7.78800011	312.2479858	13.56599998	-122.4500647	37.92651237	5.875	7.78800011	314.4949951	13.66300011	8/4/2014	10:32.3
1364	RSRD01	-122.450067	37.9265259	5.77799988	7.77799988	310.9890137	13.55599976	-122.4500668	37.92651234	5.82399988	7.77799988	313.2330017	13.60199976	8/4/2014	10:32.2
1365	RSRD01	-122.4500694	37.92652587	5.77799988	7.78800011	309.7810059	13.56599998	-122.4500693	37.92651232	5.875	7.78800011	311.9620056	13.66300011	8/4/2014	10:32.1
1366	RSRD01	-122.4500716	37.92652585	5.77799988	7.78800011	308.6799927	13.56599998	-122.4500714	37.92651229	5.875	7.78800011	310.7730103	13.66300011	8/4/2014	10:32.0
1367	RSRD01	-122.4500737	37.92652582	5.77799988	7.78800011	307.5599976	13.56599998	-122.4500735	37.92651227	5.82399988	7.78800011	309.6090088	13.61199999	8/4/2014	10:31.9
1368	RSRD01	-122.4500758	37.9265258	5.77799988	7.79400015	306.5020142	13.57200003	-122.4500756	37.92651224	5.90899992	7.79400015	308.4819946	13.70300007	8/4/2014	10:31.8
1369	RSRD01	-122.4500782	37.92652577	5.74399996	7.81899977	305.4700012	13.56299973	-122.450078	37.92651222	5.82399988	7.81899977	307.3649902	13.64299965	8/4/2014	10:31.7
1370	RSRD01	-122.4500803	37.92652575	5.77799988	7.80299997	304.4559937	13.58099985	-122.4500801	37.92651219	5.90899992	7.80299997	306.3079834	13.71199989	8/4/2014	10:31.6
1371	RSRD01	-122.4500824	37.92652572	5.77799988	7.80999994	303.4419861	13.58799982	-122.4500822	37.92651217	5.90899992	7.80999994	305.223999	13.71899986	8/4/2014	10:31.5
1372	RSRD01	-122.4500845	37.9265257	5.77799988	7.80999994	302.480011	13.58799982	-122.4500843	37.92651214	5.90899992	7.80999994	304.1740112	13.71899986	8/4/2014	10:31.4
1373	RSRD01	-122.4500872	37.92652567	5.77799988	7.80299997	301.5020142	13.58099985	-122.450087	37.92651212	5.82399988	7.80299997	303.1560059	13.62699986	8/4/2014	10:31.3
1374	RSRD01	-122.4500896	37.92652565	5.77799988	7.80299997	300.5180054	13.58099985	-122.4500894	37.92651209	5.90899992	7.80299997	302.1679993	13.71199989	8/4/2014	10:31.2
1375	RSRD01	-122.450092	37.92652563	5.77799988	7.82600021	299.6579895	13.60400009	-122.4500918	37.92651207	5.82399988	7.82600021	301.2640076	13.6500001	8/4/2014	10:31.1
1376	RSRD01	-122.4500944	37.9265256	5.77799988	7.80999994	298.8229981	13.58799982	-122.4500942	37.92651205	5.82399988	7.80999994	300.3899841	13.63399982	8/4/2014	10:31.0
1377	RSRD01	-122.4500973	37.92652558	5.77799988	7.80999994	298.0729981	13.58799982	-122.450097	37.92651202	5.90899992	7.80999994	299.5870056	13.71899986	8/4/2014	10:30.9
1378	RSRD01	-122.4500997	37.92652556	5.77799988	7.81899977	297.3259888	13.59699965	-122.4500994	37.926512	5.96000004	7.81899977	298.8450012	13.77899981	8/4/2014	10:30.8
1379	RSRD01	-122.4501021	37.92652553	5.77799988	7.80999994	296.5979919	13.58799982	-122.4501018	37.92651198	5.90899992	7.80999994	298.071991	13.71899986	8/4/2014	10:30.7
1380	RSRD01	-122.4501045	37.92652551	5.82999992	7.81899977	295.9389954	13.64899969	-122.4501042	37.92651195	5.90899992	7.81899977	297.3519898	13.72799969	8/4/2014	10:30.6
1381	RSRD01	-122.4501073	37.92652549	5.77799988	7.81899977	295.2579956	13.59699965	-122.450107	37.92651193	5.875	7.81899977	296.6229858	13.69399977	8/4/2014	10:30.5
1382	RSRD01	-122.4501097	37.92652546	5.77799988	7.82600021	294.6140137	13.60400009	-122.4501094	37.92651191	5.82399988	7.82600021	295.9169922	13.6500001	8/4/2014	10:30.4
1383	RSRD01	-122.450112	37.92652544	5.74399996	7.82600021	293.9809876	13.57000017	-122.4501117	37.92651188	5.82399988	7.82600021	295.276001	13.6500001	8/4/2014	10:30.3
1384	RSRD01	-122.4501142	37.92652541	5.77799988	7.83500004	293.3619995	13.61299992	-122.450114	37.92651186	5.79099989	7.83500004	294.6170044	13.62599993	8/4/2014	10:30.2
1385	RSRD01	-122.4501169	37.92652539	5.77799988	7.84800005	292.7909851	13.62599993	-122.4501166	37.92651183	5.79099989	7.84800005	293.9589844	13.63899994	8/4/2014	10:30.1
1386	RSRD01	-122.4501192	37.92652536	5.77799988	7.84800005	292.2820129	13.62599993	-122.4501189	37.92651181	5.82399988	7.84800005	293.4060059	13.67199993	8/4/2014	10:30.0
1387	RSRD01	-122.4501215	37.92652534	5.77799988	7.84800005	291.7070007	13.62599993	-122.4501212	37.92651178	5.79099989	7.84800005	292.8129883	13.63899994	8/4/2014	10:29.9
1388	RSRD01	-122.4501238	37.92652532	5.77799988	7.87300014	291.1799927	13.65100002	-122.4501235	37.92651176	5.82399988	7.87300014	292.2600098	13.69700003	8/4/2014	10:29.8
1389	RSRD01	-122.4501264	37.92652529	5.77799988	7.87300014	290.7019959	13.65100002	-122.4501261	37.92651174	5.75699997	7.87300014	291.7470093	13.63000011	8/4/2014	10:29.7
1390	RSRD01	-122.4501287	37.92652527	5.77799988	7.85699987	290.2099915	13.63499975	-122.4501284	37.92651171	5.82399988	7.85699987	291.2070007	13.68099976	8/4/2014	10:29.6
1391	RSRD01	-122.450131	37.92652524	5.77799988	7.87900019	289.7269898	13.65700006	-122.4501307	37.92651169	5.82399988	7.87900019	290.696991	13.70300007	8/4/2014	10:29.5
1392	RSRD01	-122.4501333	37.92652522	5.77799988	7.86299992	289.3059998	13.64099979	-122.450133	37.92651166	5.90899992	7.86299992	290.2359924	13.77199984	8/4/2014	10:29.4
1393	RSRD01	-122.4501357	37.9265252	5.77799988	7.87300014	288.8710022	13.65100002	-122.4501354	37.92651164	5.82399988	7.87300014	289.7799988	13.69700003	8/4/2014	10:29.3
1394	RSRD01	-122.4501378	37.92652517	5.77799988	7.87300014	288.4500122	13.65100002	-122.4501375	37.92651161	5.90899992	7.87300014	289.3529968	13.78200006	8/4/2014	10:29.2
1395	RSRD01	-122.4501399	37.92652514	5.74399996	7.87300014	288.0960083	13.6170001	-122.4501396	37.92651159	5.82399988	7.87300014	288.9159851	13.69700003	8/4/2014	10:29.1
1396	RSRD01	-122.4501419	37.92652512	5.77799988	7.87900019	287.70401	13.65700006	-122.4501416	37.92651156	5.875	7.87900019	288.5599976	13.75400019	8/4/2014	10:29.0
1397	RSRD01	-122.4501444	37.9265251	5.74399996	7.89499998	287.3699951	13.63899994	-122.4501441	37.92651154	5.82399988	7.89499998	288.1690064	13.71899986	8/4/2014	10:28.9
1398	RSRD01	-122.4501464	37.92652507	5.77799988	7.88899994	287.019989	13.66699982	-122.4501461	37.92651151	5.79099989	7.88899994	287.769989	13.67999983	8/4/2014	10:28.8
1399	RSRD01	-122.4501485	37.92652504	5.74399996	7.88899994	286.6640015	13.6329999	-122.4501482	37.92651149	5.79099989	7.88899994	287.4629822	13.67999983	8/4/2014	10:28.7
1400	RSRD01	-122.4501506	37.92652502	5.77799988	7.87300014	286.3569946	13.65100002	-122.4501503	37.92651146	5.875	7.87300014	287.0859985	13.74800014	8/4/2014	10:28.6
1401	RSRD01	-122.450153	37.92652499	5.74399996	7.88899994	286.071991	13.6329999	-122.4501527	37.92651144	5.79099989	7.88899994	286.7609863	13.67999983	8/4/2014	10:28.5
1402	RSRD01	-122.4501551	37.92652497	5.77799988	7.86299992	285.7820129	13.64099979	-122.4501548	37.92651141	5.875	7.86299992	286.4660034	13.73799992	8/4/2014	10:28.4
1403	RSRD01	-122.4501573	37.92652494	5.69299984	7.87300014	285.4970093	13.56599998	-122.4501569	37.92651139	5.82399988	7.87300014	286.1369934	13.69700003	8/4/2014	10:28.3
1404	RSRD01	-122.4501595	37.92652492	5.74399996	7.86299992	285.2380066	13.60699987	-122.4501592	37.92651136	5.79099989	7.86299992	285.8779907	13.65399981	8/4/2014	10:28.2
1405	RSRD01	-122.4501622	37.9265249	5.74399996	7.87300014	284.9689941	13.6170001	-122.4501619	37.92651134	5.82399988	7.87300014	285.5650024	13.69700003	8/4/2014	10:28.1
1406	RSRD01	-122.4501645	37.92652487	5.74399996	7.86299992	284.7019959	13.60699987	-122.4501641	37.92651132	5.875	7.86299992	285.2819824	13.73799992	8/4/2014	10:28.0
1407	RSRD01	-122.4501667	37.92652485	5.69299984	7.86299992	284.4169922	13.55599976	-122.4501664	37.92651129	5.79099989	7.86299992	284.9700012	13.65399981	8/4/2014	10:27.9
1408	RSRD01	-122.450169	37.92652482	5.74399996	7.85699987	284.1759949	13.60099983	-122.4501687	37.92651127	5.875	7.85699987	284.75	13.73199987	8/4/2014	10:27.8
1409	RSRD01	-122.4501717	37.9265248	5.74399996	7.87300014	283.9339905	13.6170001	-122.4501713	37.92651124	5.82399988	7.87300014	284.4259949	13.69700003	8/4/2014	10:27.7
1410	RSRD01	-122.4501739	37.92652478	5.74399996	7.87300014	283.67099	13.6170001	-122.4501736	37.92651122	5.875	7.87300014	284.2009888	13.74800014	8/4/2014	10:27.6
1411	RSRD01	-122.4501762	37.92652475	5.69299984	7.87300014	283.5119934	13.56599998	-122.4501759	37.9265112	5.82399988	7.87300014	283.9989929	13.69700003	8/4/2014	10:27.5
1412	RSRD01	-122.4501785	37.92652473	5.74399996	7.84800005	283.276001	13.59200001	-122.4501782	37.92651117	5.875	7.84800005	283.7669983	13.72300005	8/4/2014	10:27.4
1413	RSRD01	-122.4501814	37.92652471	5.69299984	7.84100008	283.0910034	13.53399992	-122.450181	37.92651115	5.79099989	7.84100008	283.5780029	13.63199997	8/4/2014	10:27.3
1414	RSRD01	-122.4501838	37.92652468	5.74399996	7.86299992	282.8980103	13.60699987	-122.4501835	37.92651113	5.875	7.86299992	283.3580017	13.73799992	8/4/2014	10:27.2
1415	RSRD01	-122.4501862	37.92652466	5.74399996	7.85699987	282.7179871	13.60099983	-122.4501859	37.9265111	5.82399988	7.85699987	283.1610107	13.68099976	8/4/2014	10:27.1
1416	RSRD01	-122.4501887	37.92652463	5.74399996	7.84800005	282.5419922	13.59200001	-122.4501884	37.92651108	5.82399988	7.84800005	282.9899902	13.67199993	8/4/2014	10:27.0
1417	RSRD01	-122.4501915	37.92652461	5.74399996	7.84100008	282.3720093	13.58500004	-122.4501912	37.92651106	5.82399988	7.84100008	282.7879944	13.66499996	8/4/2014	10:26.9
1418	RSRD01	-122.450194	37.92652459	5.74399996	7.83500004	282.2130127	13.579	-122.4501936	37.92651103	5.82399988	7.83500004	282.6119995	13.65899992	8/4/2014	10:26.8
1419	RSRD01	-122.4501964	37.92652456	5.74399996	7.84100008	282.1029968	13.58500004	-122.4501961	37.92651101	5.82399988	7.84100008	282.4580078	13.66499996	8/4/2014	10:26.7
1420	RSRD01	-122.4501989	37.92652454	5.74399996	7.83500004	281.928009	13.579	-122.4501985	37.92651098	5.82399988	7.83500004	282.2609863	13.65899992	8/4/2014	10:26.6
1421	RSRD01	-122.4502017	37.92652452	5.74399996	7.83500004	281.7739868	13.579	-122.4502014	37.92651096	5.82399988	7.83500004	282.1289978	13.65899992	8/4/2014	10:26.5
1422	RSRD01	-122.4502039	37.92652449	5.74399996	7.83500004	281.625	13.579	-122.4502036	37.92651094	5.82399988	7.83500004	281.95401	13.65899992	8/4/2014	10:26.4
1423	RSRD01	-122.450206	37.92652447	5.74399996	7.84100008	281.4840088	13.58500004	-122.4502056	37.92651091	5.82399988	7.84100008	281.7949829	13.66499996	8/4/2014	10:26.3
1424	RSRD01	-122.450208	37.92652444	5.77799988	7.84100008	281.3089905	13.61899996	-122.4502077	37.92651089	5.82399988	7.84100008	281.6640015	13.66499996	8/4/2014	10:26.2
1425	RSRD01	-122.4502105	37.92652442	5.74399996	7.83500004	281.2210083	13.579	-122.4502101	37.92651086	5.82399988	7.83500004	281.5059815	13.65899992	8/4/2014	10:26.1
1426	RSRD01	-122.4502125	37.92652439	5.74399996	7.81899977	281.04599	13.56299973	-122.4502122	37.92651084	5.82399988	7.81899977	281.3840027	13.64299965	8/4/2014	10:26.0
1427	RSRD01	-122.4502146	37.92652437	5.74399996	7.82600021	280.9580078	13.57000017	-122.4502142	37.92651081	5.82399988	7.82600021	281.2640076	13.6500001	8/4/2014	10:25.9
1428	RSRD01	-122.4502166	37.92652434	5.77799988	7.80999994	280.8699951	13.58799982	-122.4502163	37.92651079	5.875	7.80999994	281.1809998	13.68499994	8/4/2014	10:25.8
1429	RSRD01	-122.450219	37.92652432	5.74399996	7.81899977	280.756012	13.56299973	-122.4502187	37.92651076	5.82399988	7.81899977	281.0449829	13.64299965	8/4/2014	10:25.7
1430	RSRD01	-122.4502211	37.92652429	5.77799988	7.81899977	280.6289978	13.59699965	-122.4502208	37.92651074	5.82399988	7.81899977	280.9620056	13.64299965	8/4/2014	10:25.6
1431	RSRD01	-122.4502232	37.92652427	5.74399996	7.80999994	280.5629883	13.5539999	-122.4502228	37.92651071	5.82399988	7.80999994	280.8249817	13.63399982	8/4/2014	10:25.5
1432	RSRD01	-122.4502252	37.92652424	5.77799988	7.80999994	280.4479981	13.58799982	-122.4502249	37.92651068	5.79099989	7.80999994	280.7349854	13.60099983	8/4/2014	10:25.4
1433	RSRD01	-122.4502277	37.92652422	5.77799988	7.80299997	280.3649902	13.58099985	-122.4502274	37.92651066	5.82399988	7.80299997	280.5939941	13.62699986	8/4/2014	10:25.3
1434	RSRD01	-122.45023	37.92652419	5.74399996	7.80299997	280.2510071	13.54699993	-122.4502296	37.92651064	5.82399988	7.80299997	280.4960022	13.62699986	8/4/2014	10:25.2
1435	RSRD01	-122.4502322	37.92652417	5.74399996	7.79400015	280.1459961	13.53800011	-122.4502318	37.92651061	5.82399988	7.79400015	280.4079895	13.61800003	8/4/2014	10:25.1
1436	RSRD01	-122.4502344	37.92652414	5.77799988	7.78800011	280.0969849	13.56599998	-122.4502341	37.92651059	5.82399988	7.78800011	280.3259888	13.61199999	8/4/2014	10:25.0
1437	RSRD01	-122.450237	37.92652412	5.77799988	7.78800011	279.9920044	13.56599998	-122.4502367	37.92651056	5.875	7.78800011	280.2600098	13.66300011	8/4/2014	10:24.9
1438	RSRD01	-122.4502392	37.92652409	5.77799988	7.77799988	279.9649963	13.55599976	-122.4502389	37.92651054	5.90899992	7.77799988	280.1889954	13.6869998	8/4/2014	10:24.8
1439	RSRD01	-122.4502415	37.92652407	5.74300003	7.76499987	279.9049988	13.5079999	-122.4502411	37.92651051	5.87400007	7.76499987	280.1059876	13.63899994	8/4/2014	10:24.7
1440	RSRD01	-122.4502437	37.92652405	5.74300003	7.77199984	279.8340149	13.51499987	-122.4502433	37.92651049	5.82299995	7.77199984	280.07901	13.59499979	8/4/2014	10:24.6
1441	RSRD01	-122.4502463	37.92652402	5.74300003	7.80999994	279.8389893	13.55299997	-122.4502459	37.92651047	5.87400007	7.80999994	280.0239868	13.68400002	8/4/2014	10:24.5
1442	RSRD01	-122.4502485	37.926524	5.77699995	7.80299997	279.7460022	13.57999992	-122.4502482	37.92651044	5.87400007	7.80299997	279.946991	13.67700005	8/4/2014	10:24.4
1443	RSRD01	-122.4502508	37.92652397	5.77699995	7.80299997	279.723999	13.57999992	-122.4502505	37.92651042	5.82299995	7.80299997	279.9249878	13.62599993	8/4/2014	10:24.3
1444	RSRD01	-122.4502532	37.92652395	5.77699995	7.78800011	279.6409912	13.56500006	-122.4502528	37.92651039	5.82299995	7.78800011	279.8649902	13.61100006	8/4/2014	10:24.2
1445	RSRD01	-122.4502559	37.92652393	5.74300003	7.78800011	279.6140137	13.53100014	-122.4502555	37.92651037	5.87400007	7.78800011	279.8160095	13.66200018	8/4/2014	10:24.1
1446	RSRD01	-122.4502582	37.9265239	5.77699995	7.78800011	279.5700073	13.56500006	-122.4502578	37.92651035	5.87400007	7.78800011	279.7720032	13.66200018	8/4/2014	10:24.0
1447	RSRD01	-122.4502605	37.92652388	5.77699995	7.79400015	279.5310059	13.5710001	-122.4502602	37.92651032	5.90799999	7.79400015	279.7330017	13.70200014	8/4/2014	10:23.9
1448	RSRD01	-122.4502629	37.92652385	5.77699995	7.83500004	279.4609985	13.61199999	-122.4502625	37.9265103	5.90799999	7.83500004	279.6619873	13.74300003	8/4/2014	10:23.8
1449	RSRD01	-122.4502656	37.92652383	5.77699995	7.80999994	279.4169922	13.58699989	-122.4502652	37.92651027	5.82299995	7.80999994	279.5960083	13.6329999	8/4/2014	10:23.7
1450	RSRD01	-122.4502679	37.92652381	5.77699995	7.80999994	279.3510132	13.58699989	-122.4502675	37.92651025	5.82299995	7.80999994	279.5570068	13.6329999	8/4/2014	10:23.6
1451	RSRD01	-122.4502702	37.92652378	5.74300003	7.80999994	279.3559876	13.55299997	-122.4502699	37.92651023	5.82299995	7.80999994	279.5299988	13.6329999	8/4/2014	10:23.5
1452	RSRD01	-122.4502725	37.92652376	5.77699995	7.80999994	279.2850037	13.58699989	-122.4502722	37.9265102	5.82299995	7.80999994	279.4479981	13.6329999	8/4/2014	10:23.4
1453	RSRD01	-122.450275	37.92652373	5.74300003	7.81899977	279.2409973	13.5619998	-122.4502747	37.92651018	5.90799999	7.81899977	279.3989868	13.72699976	8/4/2014	10:23.3
1454	RSRD01	-122.4502771	37.92652371	5.74300003	7.81899977	279.2409973	13.5619998	-122.4502768	37.92651015	5.90799999	7.81899977	279.3989868	13.72699976	8/4/2014	10:23.2
1455	RSRD01	-122.4502792	37.92652368	5.69199991	7.82600021	279.2189941	13.51800013	-122.4502789	37.92651013	5.82299995	7.82600021	279.3599854	13.64900017	8/4/2014	10:23.1
1456	RSRD01	-122.4502814	37.92652366	5.77699995	7.79400015	279.1789856	13.5710001	-122.450281	37.9265101	5.82299995	7.79400015	279.3370056	13.6170001	8/4/2014	10:23.0
1457	RSRD01	-122.4502838	37.92652363	5.74300003	7.79400015	279.2279968	13.53700018	-122.4502835	37.92651008	5.82299995	7.79400015	279.3590088	13.6170001	8/4/2014	10:22.9
1458	RSRD01	-122.450286	37.92652361	5.77699995	7.76499987	279.1570129	13.54199982	-122.4502856	37.92651005	5.82299995	7.76499987	279.3590088	13.58799982	8/4/2014	10:22.8
1459	RSRD01	-122.4502881	37.92652358	5.74300003	7.77199984	279.1789856	13.51499987	-122.4502877	37.92651003	5.82299995	7.77199984	279.3309937	13.59499979	8/4/2014	10:22.7
1460	RSRD01	-122.4502902	37.92652358	5.77699995	7.76499987	279.2009888	13.54199982	-122.4502898	37.92651002	5.87400007	7.76499987	279.3639832	13.63899994	8/4/2014	10:22.6
1461	RSRD01	-122.4502927	37.92652355	5.74300003	7.75	279.1350098	13.49300003	-122.4502923	37.92651	5.82299995	7.75	279.3529968	13.57299995	8/4/2014	10:22.5
1462	RSRD01	-122.4502948	37.92652354	5.74300003	7.73999977	279.1570129	13.4829998	-122.4502944	37.92650999	5.87400007	7.73999977	279.3420105	13.61399984	8/4/2014	10:22.4
1463	RSRD01	-122.4502968	37.92652354	5.74300003	7.73999977	279.1400147	13.4829998	-122.4502965	37.92650998	5.82299995	7.73999977	279.375	13.56299973	8/4/2014	10:22.3
1464	RSRD01	-122.450299	37.92652351	5.74300003	7.71799994	279.1350098	13.46099997	-122.4502987	37.92650996	5.82299995	7.71799994	279.3200073	13.54099989	8/4/2014	10:22.2
1465	RSRD01	-122.4503016	37.92652349	5.69199991	7.71799994	279.1350098	13.40999985	-122.4503012	37.92650993	5.82299995	7.71799994	279.3099976	13.54099989	8/4/2014	10:22.1
1466	RSRD01	-122.4503038	37.92652346	5.69199991	7.70900011	279.1570129	13.40100002	-122.4503034	37.92650991	5.82299995	7.70900011	279.2929993	13.53200006	8/4/2014	10:22.0
1467	RSRD01	-122.450306	37.92652344	5.69199991	7.6960001	279.1350098	13.38800001	-122.4503056	37.9265099	5.90799999	7.6960001	279.3150024	13.60400009	8/4/2014	10:21.9
1468	RSRD01	-122.4503082	37.92652343	5.77699995	7.71799994	279.2009888	13.49499989	-122.4503078	37.92650989	5.90799999	7.71799994	279.3150024	13.62599993	8/4/2014	10:21.8
1469	RSRD01	-122.4503107	37.92652341	5.65700006	7.68599987	279.1839905	13.34299994	-122.4503103	37.92650987	5.82299995	7.68599987	279.2929993	13.50899982	8/4/2014	10:21.7
1470	RSRD01	-122.4503129	37.9265234	5.69199991	7.68599987	279.1789856	13.37799978	-122.4503125	37.92650986	5.90799999	7.68599987	279.3099976	13.59399986	8/4/2014	10:21.6
1471	RSRD01	-122.4503151	37.92652339	5.69199991	7.6960001	279.2229919	13.38800001	-122.4503147	37.92650985	5.87400007	7.6960001	279.3370056	13.57000017	8/4/2014	10:21.5
1472	RSRD01	-122.4503173	37.92652339	5.69199991	7.6960001	279.2229919	13.38800001	-122.4503169	37.92650985	5.90799999	7.6960001	279.3590088	13.60400009	8/4/2014	10:21.4
1473	RSRD01	-122.4503202	37.92652336	5.69199991	7.6329999	279.2489929	13.32499981	-122.4503198	37.92650983	5.90799999	7.6329999	279.4289856	13.54099989	8/4/2014	10:21.3
1474	RSRD01	-122.4503228	37.92652334	5.69199991	7.63899994	279.276001	13.33099985	-122.4503224	37.9265098	5.95900011	7.63899994	279.4069824	13.59800005	8/4/2014	10:21.2
1475	RSRD01	-122.4503254	37.92652332	5.69199991	7.6170001	279.2929993	13.30900002	-122.450325	37.92650978	5.87400007	7.6170001	279.4499817	13.49100018	8/4/2014	10:21.1
1476	RSRD01	-122.450328	37.9265233	5.69199991	7.6170001	279.3150024	13.30900002	-122.4503276	37.92650976	5.95900011	7.6170001	279.5	13.57600021	8/4/2014	10:21.0
1477	RSRD01	-122.4503309	37.92652327	5.74300003	7.60099983	279.3370056	13.34399986	-122.4503305	37.92650973	5.90799999	7.60099983	279.5140076	13.50899982	8/4/2014	10:20.9
1478	RSRD01	-122.4503336	37.92652325	5.69199991	7.6170001	279.3370056	13.30900002	-122.4503331	37.92650971	5.90799999	7.6170001	279.493988	13.5250001	8/4/2014	10:20.8
1479	RSRD01	-122.4503362	37.92652323	5.74300003	7.6170001	279.3200073	13.36000013	-122.4503358	37.92650969	5.87400007	7.6170001	279.5220032	13.49100018	8/4/2014	10:20.7
1480	RSRD01	-122.4503387	37.9265232	5.74300003	7.58500004	279.3150024	13.32800007	-122.4503383	37.92650967	5.90799999	7.58500004	279.493988	13.49300003	8/4/2014	10:20.6
1481	RSRD01	-122.4503416	37.92652318	5.69199991	7.57299995	279.3370056	13.26499987	-122.4503412	37.92650964	5.90799999	7.57299995	279.493988	13.48099995	8/4/2014	10:20.5
1482	RSRD01	-122.4503435	37.92652317	5.74300003	7.57299995	279.3150024	13.31599998	-122.450343	37.92650963	5.90799999	7.57299995	279.4779968	13.48099995	8/4/2014	10:20.4
1483	RSRD01	-122.4503453	37.92652316	5.74300003	7.5630002	279.3200073	13.30600023	-122.4503449	37.92650963	5.87400007	7.5630002	279.493988	13.43700027	8/4/2014	10:20.3
1484	RSRD01	-122.4503472	37.92652316	5.74300003	7.54699993	279.2929993	13.28999996	-122.4503468	37.92650962	5.90799999	7.54699993	279.4719849	13.45499992	8/4/2014	10:20.2
1485	RSRD01	-122.4503494	37.92652315	5.74300003	7.5630002	279.3150024	13.30600023	-122.450349	37.92650961	5.87400007	7.5630002	279.4119873	13.43700027	8/4/2014	10:20.1
1486	RSRD01	-122.4503513	37.92652314	5.74300003	7.54099989	279.2489929	13.28399992	-122.4503509	37.9265096	5.90799999	7.54099989	279.4719849	13.44899988	8/4/2014	10:20.0
1487	RSRD01	-122.4503532	37.92652313	5.69199991	7.54099989	279.2269898	13.2329998	-122.4503528	37.92650959	5.87400007	7.54099989	279.4119873	13.41499996	8/4/2014	10:19.9
1488	RSRD01	-122.4503551	37.92652312	5.74300003	7.54099989	279.2579956	13.28399992	-122.4503547	37.92650958	5.90799999	7.54099989	279.4490051	13.44899988	8/4/2014	10:19.8
1489	RSRD01	-122.4503573	37.92652312	5.74300003	7.54099989	279.2529907	13.28399992	-122.4503569	37.92650958	5.87400007	7.54099989	279.45401	13.41499996	8/4/2014	10:19.7
1490	RSRD01	-122.4503592	37.92652311	5.74300003	7.5250001	279.2529907	13.26800013	-122.4503588	37.92650957	5.87400007	7.5250001	279.4649963	13.39900017	8/4/2014	10:19.6
1491	RSRD01	-122.4503611	37.9265231	5.69199991	7.53200006	279.2529907	13.22399998	-122.4503606	37.92650956	5.87400007	7.53200006	279.4759827	13.40600014	8/4/2014	10:19.5
1492	RSRD01	-122.4503629	37.92652309	5.74300003	7.53200006	279.2529907	13.2750001	-122.4503625	37.92650955	5.87400007	7.53200006	279.45401	13.40600014	8/4/2014	10:19.4
1493	RSRD01	-122.4503653	37.92652308	5.69199991	7.54699993	279.2969971	13.23899984	-122.4503649	37.92650954	5.90799999	7.54699993	279.4819946	13.45499992	8/4/2014	10:19.3
1494	RSRD01	-122.4503674	37.92652307	5.69199991	7.5250001	279.2799988	13.21700001	-122.450367	37.92650954	5.87400007	7.5250001	279.45401	13.39900017	8/4/2014	10:19.2
1495	RSRD01	-122.4503695	37.92652307	5.69199991	7.53200006	279.2969971	13.22399998	-122.4503691	37.92650953	5.87400007	7.53200006	279.4759827	13.40600014	8/4/2014	10:19.1
1496	RSRD01	-122.4503717	37.92652306	5.69199991	7.53200006	279.3410034	13.22399998	-122.4503713	37.92650952	5.90799999	7.53200006	279.4759827	13.44000006	8/4/2014	10:19.0
1497	RSRD01	-122.4503741	37.92652305	5.60599995	7.50299978	279.3410034	13.10899973	-122.4503737	37.92650951	5.87400007	7.50299978	279.519989	13.37699986	8/4/2014	10:18.9
1498	RSRD01	-122.4503762	37.92652305	5.60599995	7.51000023	279.3630066	13.11600018	-122.4503758	37.92650951	5.87400007	7.51000023	279.553009	13.3840003	8/4/2014	10:18.8
1499	RSRD01	-122.4503784	37.92652304	5.69199991	7.5250001	279.3680115	13.21700001	-122.4503779	37.9265095	5.87400007	7.5250001	279.5639954	13.39900017	8/4/2014	10:18.7
1500	RSRD01	-122.4503805	37.92652303	5.57200003	7.50299978	279.4070129	13.07499981	-122.4503801	37.92650949	5.90799999	7.50299978	279.6080017	13.41099977	8/4/2014	10:18.6
1501	RSRD01	-122.4503829	37.92652302	5.69199991	7.5250001	279.3850098	13.21700001	-122.4503825	37.92650948	5.87400007	7.5250001	279.6520081	13.39900017	8/4/2014	10:18.5
1502	RSRD01	-122.450385	37.92652302	5.69199991	7.53200006	279.4559937	13.22399998	-122.4503846	37.92650948	5.87400007	7.53200006	279.6300049	13.40600014	8/4/2014	10:18.4
1503	RSRD01	-122.4503873	37.92652301	5.69199991	7.61100006	279.4289856	13.30299997	-122.4503869	37.92650947	5.87400007	7.61100006	279.6740112	13.48500013	8/4/2014	10:18.3
1504	RSRD01	-122.4503895	37.926523	5.69199991	7.5630002	279.4989929	13.25500011	-122.4503891	37.92650946	5.90799999	7.5630002	279.677002	13.47100019	8/4/2014	10:18.2
1505	RSRD01	-122.450392	37.926523	5.65700006	7.54099989	279.4760132	13.19799995	-122.4503916	37.92650946	5.87400007	7.54099989	279.677002	13.41499996	8/4/2014	10:18.1
1506	RSRD01	-122.4503942	37.92652299	5.69199991	7.5630002	279.4819946	13.25500011	-122.4503938	37.92650945	5.82299995	7.5630002	279.677002	13.38600016	8/4/2014	10:18.0
1507	RSRD01	-122.4503963	37.92652298	5.65700006	7.57299995	279.4989929	13.23000002	-122.4503959	37.92650944	5.82299995	7.57299995	279.6560059	13.39599991	8/4/2014	10:17.9
1508	RSRD01	-122.4503985	37.92652297	5.65700006	7.579	279.45401	13.23600006	-122.4503981	37.92650943	5.87400007	7.579	279.6329956	13.45300007	8/4/2014	10:17.8
1509	RSRD01	-122.450401	37.92652297	5.65700006	7.57299995	279.45401	13.23000002	-122.4504006	37.92650943	5.82299995	7.57299995	279.6069946	13.39599991	8/4/2014	10:17.7
1510	RSRD01	-122.4504032	37.92652296	5.69199991	7.579	279.3930054	13.27099991	-122.4504028	37.92650942	5.82299995	7.579	279.5729981	13.40199995	8/4/2014	10:17.6
1511	RSRD01	-122.4504053	37.92652295	5.65700006	7.58500004	279.3890076	13.2420001	-122.450405	37.92650941	5.82299995	7.58500004	279.5629883	13.40799999	8/4/2014	10:17.5
1512	RSRD01	-122.4504075	37.92652294	5.65700006	7.60099983	279.3229981	13.2579999	-122.4504071	37.92650941	5.87400007	7.60099983	279.5079956	13.4749999	8/4/2014	10:17.4
1513	RSRD01	-122.4504098	37.92652294	5.65700006	7.60099983	279.3229981	13.2579999	-122.4504095	37.9265094	5.87400007	7.60099983	279.473999	13.4749999	8/4/2014	10:17.3
1514	RSRD01	-122.4504118	37.92652293	5.65700006	7.6170001	279.2829895	13.27400017	-122.4504115	37.92650939	5.87400007	7.6170001	279.4859924	13.49100018	8/4/2014	10:17.2
1515	RSRD01	-122.4504139	37.92652292	5.60599995	7.6329999	279.2789917	13.23899984	-122.4504135	37.92650938	5.78999996	7.6329999	279.4309998	13.42299986	8/4/2014	10:17.1
1516	RSRD01	-122.4504159	37.92652291	5.65700006	7.6170001	279.2569885	13.27400017	-122.4504155	37.92650937	5.82299995	7.6170001	279.4190064	13.44000006	8/4/2014	10:17.0
1517	RSRD01	-122.4504182	37.92652291	5.60599995	7.62599993	279.2130127	13.23199987	-122.4504179	37.92650937	5.75600004	7.62599993	279.4309998	13.38199997	8/4/2014	10:16.9
1518	RSRD01	-122.4504202	37.9265229	5.60599995	7.63899994	279.2340088	13.24499989	-122.4504199	37.92650936	5.82299995	7.63899994	279.3930054	13.46199989	8/4/2014	10:16.8
1519	RSRD01	-122.4504222	37.92652289	5.57200003	7.65500021	279.2130127	13.22700024	-122.4504219	37.92650935	5.78999996	7.65500021	279.348999	13.44500017	8/4/2014	10:16.7
1520	RSRD01	-122.4504242	37.92652288	5.60599995	7.6960001	279.1960144	13.30200005	-122.4504239	37.92650934	5.87400007	7.6960001	279.348999	13.57000017	8/4/2014	10:16.6
1521	RSRD01	-122.4504266	37.92652288	5.57200003	7.6960001	279.1900024	13.26800013	-122.4504263	37.92650934	5.75600004	7.6960001	279.3469849	13.45200014	8/4/2014	10:16.5
1522	RSRD01	-122.4504286	37.92652287	5.60599995	7.67999983	279.2130127	13.28599977	-122.4504283	37.92650933	5.75600004	7.67999983	279.3150024	13.43599987	8/4/2014	10:16.4
1523	RSRD01	-122.4504309	37.92652286	5.57200003	7.67999983	279.2130127	13.25199986	-122.4504307	37.92650932	5.75600004	7.67999983	279.3039856	13.43599987	8/4/2014	10:16.3
1524	RSRD01	-122.4504332	37.92652285	5.60599995	7.68599987	279.2569885	13.29199982	-122.450433	37.92650932	5.78999996	7.68599987	279.3269959	13.47599983	8/4/2014	10:16.2
1525	RSRD01	-122.4504359	37.92652285	5.53800011	7.70900011	279.2170105	13.24700022	-122.4504356	37.92650931	5.70499992	7.70900011	279.2869873	13.41400003	8/4/2014	10:16.1
1526	RSRD01	-122.4504382	37.92652284	5.57200003	7.70900011	279.2569885	13.28100014	-122.4504378	37.9265093	5.75600004	7.70900011	279.3420105	13.46500015	8/4/2014	10:16.0
1527	RSRD01	-122.4504404	37.92652283	5.48600006	7.72399998	279.2569885	13.21000004	-122.4504401	37.9265093	5.75600004	7.72399998	279.3269959	13.48000002	8/4/2014	10:15.9
1528	RSRD01	-122.4504427	37.92652283	5.53800011	7.73400021	279.2569885	13.27200031	-122.4504424	37.92650929	5.70499992	7.73400021	279.3320007	13.43900013	8/4/2014	10:15.8
1529	RSRD01	-122.4504454	37.92652282	5.53800011	7.75	279.2789917	13.28800011	-122.4504451	37.92650928	5.78999996	7.75	279.348999	13.53999996	8/4/2014	10:15.7
1530	RSRD01	-122.4504477	37.92652282	5.53800011	7.73999977	279.2789917	13.27799988	-122.4504473	37.92650928	5.82299995	7.73999977	279.348999	13.56299973	8/4/2014	10:15.6
1531	RSRD01	-122.45045	37.92652281	5.48600006	7.75600004	279.3059998	13.2420001	-122.4504497	37.92650927	5.75600004	7.75600004	279.3760071	13.51200008	8/4/2014	10:15.5
1532	RSRD01	-122.4504521	37.9265228	5.53800011	7.76499987	279.3229981	13.30299997	-122.4504519	37.92650926	5.70499992	7.76499987	279.3699951	13.46999979	8/4/2014	10:15.4
1533	RSRD01	-122.4504546	37.92652279	5.53800011	7.77799988	279.2999878	13.31599998	-122.4504542	37.92650926	5.70499992	7.77799988	279.3529968	13.4829998	8/4/2014	10:15.3
1534	RSRD01	-122.4504566	37.92652279	5.53800011	7.79400015	279.2999878	13.33200026	-122.4504563	37.92650925	5.78999996	7.79400015	279.348999	13.58400011	8/4/2014	10:15.2
1535	RSRD01	-122.4504587	37.92652278	5.48600006	7.80299997	279.348999	13.28900003	-122.4504584	37.92650924	5.70499992	7.80299997	279.3699951	13.5079999	8/4/2014	10:15.1
1536	RSRD01	-122.4504608	37.92652277	5.48600006	7.80299997	279.2999878	13.28900003	-122.4504604	37.92650923	5.70499992	7.80299997	279.3760071	13.5079999	8/4/2014	10:15.0
1537	RSRD01	-122.4504631	37.92652276	5.48600006	7.80299997	279.3659973	13.28900003	-122.4504628	37.92650923	5.671	7.80299997	279.3869934	13.47399998	8/4/2014	10:14.9
1538	RSRD01	-122.4504652	37.92652276	5.48600006	7.80999994	279.3659973	13.296	-122.4504649	37.92650922	5.671	7.80999994	279.3919983	13.48099995	8/4/2014	10:14.8
1539	RSRD01	-122.4504672	37.92652275	5.48600006	7.81899977	279.3850098	13.30499983	-122.4504669	37.92650921	5.70499992	7.81899977	279.3989868	13.52399969	8/4/2014	10:14.7
1540	RSRD01	-122.4504693	37.92652274	5.48600006	7.81899977	279.4559937	13.30499983	-122.450469	37.9265092	5.70499992	7.81899977	279.45401	13.52399969	8/4/2014	10:14.6
1541	RSRD01	-122.4504716	37.92652273	5.45200014	7.80999994	279.4509888	13.26200008	-122.4504713	37.92650919	5.75600004	7.80999994	279.4599915	13.56599998	8/4/2014	10:14.5
1542	RSRD01	-122.4504736	37.92652273	5.48600006	7.81899977	279.4949951	13.30499983	-122.4504734	37.92650919	5.70499992	7.81899977	279.4759827	13.52399969	8/4/2014	10:14.4
1543	RSRD01	-122.4504759	37.92652272	5.45200014	7.82600021	279.5379944	13.27800035	-122.4504756	37.92650918	5.75600004	7.82600021	279.519989	13.58200026	8/4/2014	10:14.3
1544	RSRD01	-122.450478	37.92652271	5.48600006	7.81899977	279.5870056	13.30499983	-122.4504777	37.92650917	5.671	7.81899977	279.5639954	13.48999977	8/4/2014	10:14.2
1545	RSRD01	-122.4504804	37.9265227	5.48600006	7.80999994	279.6220093	13.296	-122.4504801	37.92650917	5.671	7.80999994	279.5820007	13.48099995	8/4/2014	10:14.1
1546	RSRD01	-122.4504825	37.9265227	5.48600006	7.82600021	279.6659851	13.31200027	-122.4504821	37.92650916	5.70499992	7.82600021	279.6480103	13.53100014	8/4/2014	10:14.0
1547	RSRD01	-122.4504846	37.92652269	5.45200014	7.82600021	279.6929932	13.27800035	-122.4504843	37.92650915	5.75600004	7.82600021	279.6870117	13.58200026	8/4/2014	10:13.9
1548	RSRD01	-122.4504865	37.92652268	5.48600006	7.85699987	279.7099915	13.34299994	-122.4504864	37.92650914	5.70499992	7.85699987	279.696991	13.5619998	8/4/2014	10:13.8
1549	RSRD01	-122.450489	37.92652267	5.45200014	7.83500004	279.7309876	13.28700018	-122.4504888	37.92650914	5.75600004	7.83500004	279.7569885	13.59100008	8/4/2014	10:13.7
1550	RSRD01	-122.4504912	37.92652267	5.48600006	7.83500004	279.7770081	13.3210001	-122.4504909	37.92650913	5.75600004	7.83500004	279.7539978	13.59100008	8/4/2014	10:13.6
1551	RSRD01	-122.4504932	37.92652266	5.48600006	7.87900019	279.7940064	13.36500025	-122.450493	37.92650912	5.70499992	7.87900019	279.7980042	13.58400011	8/4/2014	10:13.5
1552	RSRD01	-122.4504953	37.92652265	5.48600006	7.86299992	279.8210144	13.34899998	-122.4504951	37.92650911	5.70499992	7.86299992	279.8200073	13.56799984	8/4/2014	10:13.4
1553	RSRD01	-122.4504978	37.92652264	5.48600006	7.86299992	279.8150024	13.34899998	-122.4504976	37.92650911	5.671	7.86299992	279.8619995	13.53399992	8/4/2014	10:13.3
1554	RSRD01	-122.4504999	37.92652264	5.48600006	7.87900019	279.8609924	13.36500025	-122.4504996	37.9265091	5.70499992	7.87900019	279.8590088	13.58400011	8/4/2014	10:13.2
1555	RSRD01	-122.4505021	37.92652263	5.45200014	7.87300014	279.8999939	13.32500029	-122.4505019	37.92650909	5.671	7.87300014	279.8809815	13.54400015	8/4/2014	10:13.1
1556	RSRD01	-122.4505042	37.92652262	5.48600006	7.88899994	279.8999939	13.375	-122.450504	37.92650908	5.671	7.88899994	279.9029846	13.55999994	8/4/2014	10:13.0
1557	RSRD01	-122.4505067	37.92652262	5.48600006	7.88899994	279.9440002	13.375	-122.4505065	37.92650908	5.671	7.88899994	279.92099	13.55999994	8/4/2014	10:12.9
1558	RSRD01	-122.4505089	37.92652261	5.48600006	7.88899994	279.9609985	13.375	-122.4505087	37.92650907	5.671	7.88899994	279.9479981	13.55999994	8/4/2014	10:12.8
1559	RSRD01	-122.450511	37.9265226	5.48600006	7.90100002	280.0320129	13.38700008	-122.4505108	37.92650906	5.671	7.90100002	279.9429932	13.57200003	8/4/2014	10:12.7
1560	RSRD01	-122.4505132	37.92652259	5.48600006	7.90100002	280.0230103	13.38700008	-122.4505128	37.92650905	5.671	7.90100002	279.9559937	13.57200003	8/4/2014	10:12.6
1561	RSRD01	-122.4505157	37.92652259	5.53800011	7.94899988	280.0280151	13.48699999	-122.4505155	37.92650905	5.671	7.94899988	279.9440002	13.61999989	8/4/2014	10:12.5
1562	RSRD01	-122.4505178	37.92652258	5.53800011	7.94199991	280.0889893	13.48000002	-122.4505176	37.92650904	5.61999989	7.94199991	280.0050049	13.5619998	8/4/2014	10:12.4
1563	RSRD01	-122.45052	37.92652257	5.48600006	7.94899988	280.0679932	13.43499994	-122.4505198	37.92650903	5.61999989	7.94899988	280.0039978	13.56899977	8/4/2014	10:12.3
1564	RSRD01	-122.4505223	37.92652257	5.48600006	7.96500015	280.1289978	13.45100021	-122.4505221	37.92650903	5.671	7.96500015	280.0230103	13.63600016	8/4/2014	10:12.2
1565	RSRD01	-122.4505249	37.92652256	5.48600006	7.94199991	280.1300049	13.42799997	-122.4505247	37.92650902	5.671	7.94199991	280.0899963	13.61299992	8/4/2014	10:12.1
1566	RSRD01	-122.4505272	37.92652255	5.48600006	7.96500015	280.1910095	13.45100021	-122.450527	37.92650901	5.671	7.96500015	280.1069946	13.63600016	8/4/2014	10:12.0
1567	RSRD01	-122.4505294	37.92652255	5.48600006	7.97100019	280.1919861	13.45700026	-122.4505292	37.92650901	5.61999989	7.97100019	280.1520081	13.59100008	8/4/2014	10:11.9
1568	RSRD01	-122.4505317	37.92652254	5.53800011	7.97100019	280.2529907	13.5090003	-122.4505315	37.926509	5.671	7.97100019	280.1740112	13.6420002	8/4/2014	10:11.8
1569	RSRD01	-122.4505343	37.92652253	5.45200014	7.96500015	280.2799988	13.41700029	-122.4505341	37.926509	5.61999989	7.96500015	280.1910095	13.58500004	8/4/2014	10:11.7
1570	RSRD01	-122.4505366	37.92652253	5.48600006	7.98000002	280.2929993	13.46600008	-122.4505363	37.92650899	5.671	7.98000002	280.2089844	13.65100002	8/4/2014	10:11.6
1571	RSRD01	-122.4505388	37.92652252	5.48600006	7.96500015	280.276001	13.45100021	-122.4505386	37.92650898	5.61999989	7.96500015	280.2189941	13.58500004	8/4/2014	10:11.5
1572	RSRD01	-122.450541	37.92652251	5.48600006	7.96500015	280.355011	13.45100021	-122.4505409	37.92650897	5.61999989	7.96500015	280.2489929	13.58500004	8/4/2014	10:11.4
1573	RSRD01	-122.4505437	37.92652251	5.45200014	7.98000002	280.3590088	13.43200016	-122.4505435	37.92650897	5.671	7.98000002	280.2479858	13.65100002	8/4/2014	10:11.3
1574	RSRD01	-122.4505458	37.92652252	5.48600006	8.01200008	280.3559876	13.49800014	-122.4505457	37.92650896	5.671	8.01200008	280.2949829	13.68300009	8/4/2014	10:11.2
1575	RSRD01	-122.450548	37.92652251	5.45200014	7.98699999	280.4169922	13.43900013	-122.4505478	37.92650897	5.61999989	7.98699999	280.2949829	13.60699987	8/4/2014	10:11.1
1576	RSRD01	-122.4505501	37.92652252	5.48600006	7.98699999	280.4179993	13.47300005	-122.45055	37.92650896	5.61999989	7.98699999	280.3339844	13.60699987	8/4/2014	10:11.0
1577	RSRD01	-122.4505526	37.92652251	5.45200014	8.00199986	280.4389954	13.454	-122.4505525	37.92650896	5.61999989	8.00199986	280.3059998	13.62199974	8/4/2014	10:10.9
1578	RSRD01	-122.4505548	37.92652251	5.48600006	7.98699999	280.4970093	13.47300005	-122.4505547	37.92650897	5.61999989	7.98699999	280.368988	13.60699987	8/4/2014	10:10.8
1579	RSRD01	-122.450557	37.92652252	5.45200014	8.01799965	280.480011	13.46999979	-122.4505569	37.92650898	5.671	8.01799965	280.3800049	13.68899965	8/4/2014	10:10.7
1580	RSRD01	-122.4505591	37.92652253	5.45200014	7.99599981	280.5369873	13.44799995	-122.4505589	37.92650899	5.671	7.99599981	280.3919983	13.66699982	8/4/2014	10:10.6
1581	RSRD01	-122.4505616	37.92652252	5.45200014	7.98699999	280.5599976	13.43900013	-122.4505614	37.92650898	5.58699989	7.98699999	280.427002	13.57399988	8/4/2014	10:10.5
1582	RSRD01	-122.4505638	37.92652253	5.48600006	8.00199986	280.5820007	13.48799992	-122.4505637	37.92650899	5.671	8.00199986	280.45401	13.67299986	8/4/2014	10:10.4
1583	RSRD01	-122.4505661	37.92652254	5.45200014	8.00199986	280.6000061	13.454	-122.450566	37.926509	5.61999989	8.00199986	280.4889832	13.62199974	8/4/2014	10:10.3
1584	RSRD01	-122.4505682	37.92652255	5.45200014	8.01799965	280.6830139	13.46999979	-122.4505682	37.92650901	5.671	8.01799965	280.5209961	13.68899965	8/4/2014	10:10.2
1585	RSRD01	-122.4505708	37.92652255	5.45200014	8.00199986	280.6839905	13.454	-122.4505709	37.92650901	5.61999989	8.00199986	280.5729981	13.62199974	8/4/2014	10:10.1
1586	RSRD01	-122.4505731	37.92652256	5.45200014	8.01799965	280.7229919	13.46999979	-122.4505731	37.92650902	5.671	8.01799965	280.6340027	13.68899965	8/4/2014	10:10.0
1587	RSRD01	-122.4505753	37.92652257	5.45200014	8.00199986	280.8059998	13.454	-122.4505754	37.92650903	5.61999989	8.00199986	280.6839905	13.62199974	8/4/2014	10:09.9
1588	RSRD01	-122.4505776	37.92652258	5.45200014	8.01200008	280.82901	13.46400023	-122.4505776	37.92650904	5.671	8.01200008	280.7229919	13.68300009	8/4/2014	10:09.8
1589	RSRD01	-122.4505802	37.92652257	5.45200014	8.01799965	280.8510132	13.46999979	-122.4505802	37.92650905	5.671	8.01799965	280.7619934	13.68899965	8/4/2014	10:09.7
1590	RSRD01	-122.4505824	37.92652258	5.45200014	8.02799988	280.9129944	13.48000002	-122.4505825	37.92650906	5.671	8.02799988	280.8460083	13.69899988	8/4/2014	10:09.6
1591	RSRD01	-122.4505847	37.92652259	5.40100002	8.0340004	280.95401	13.43500042	-122.4505848	37.92650907	5.61999989	8.0340004	280.8479919	13.65400028	8/4/2014	10:09.5
1592	RSRD01	-122.450587	37.9265226	5.45200014	8.02799988	280.9930115	13.48000002	-122.450587	37.92650908	5.671	8.02799988	280.8919983	13.69899988	8/4/2014	10:09.4
1593	RSRD01	-122.4505896	37.92652262	5.40100002	8.0340004	281.0369873	13.43500042	-122.4505896	37.9265091	5.58699989	8.0340004	280.9039917	13.62100029	8/4/2014	10:09.3
1594	RSRD01	-122.4505919	37.92652263	5.40100002	8.02799988	281.0780029	13.4289999	-122.4505919	37.92650911	5.61999989	8.02799988	280.9670105	13.64799976	8/4/2014	10:09.2
1595	RSRD01	-122.4505941	37.92652264	5.40100002	8.02799988	281.0780029	13.4289999	-122.4505941	37.92650912	5.61999989	8.02799988	280.9450073	13.64799976	8/4/2014	10:09.1
1596	RSRD01	-122.4505964	37.92652265	5.45200014	8.0340004	281.1390076	13.48600054	-122.4505963	37.92650913	5.58699989	8.0340004	281.0119934	13.62100029	8/4/2014	10:09.0
1597	RSRD01	-122.450599	37.92652266	5.40100002	8.03999996	281.1820068	13.44099998	-122.4505989	37.92650914	5.58699989	8.03999996	281.0549927	13.62699986	8/4/2014	10:08.9
1598	RSRD01	-122.4506012	37.92652267	5.40100002	8.0340004	281.1789856	13.43500042	-122.4506011	37.92650915	5.61999989	8.0340004	281.0679932	13.65400028	8/4/2014	10:08.8
1599	RSRD01	-122.4506034	37.92652268	5.40100002	8.03999996	281.2189941	13.44099998	-122.4506034	37.92650916	5.58699989	8.03999996	281.1130066	13.62699986	8/4/2014	10:08.7
1600	RSRD01	-122.4506057	37.92652269	5.40100002	8.03999996	281.2579956	13.44099998	-122.4506056	37.92650917	5.61999989	8.03999996	281.1300049	13.65999985	8/4/2014	10:08.6
1601	RSRD01	-122.4506083	37.9265227	5.40100002	8.03999996	281.2860107	13.44099998	-122.4506083	37.92650918	5.58699989	8.03999996	281.2189941	13.62699986	8/4/2014	10:08.5
1602	RSRD01	-122.4506105	37.92652271	5.40100002	8.03999996	281.3160095	13.44099998	-122.4506105	37.92650919	5.671	8.03999996	281.2810059	13.71099997	8/4/2014	10:08.4
1603	RSRD01	-122.4506127	37.92652272	5.40100002	8.03999996	281.3429871	13.44099998	-122.4506127	37.9265092	5.58699989	8.03999996	281.2980042	13.62699986	8/4/2014	10:08.3
1604	RSRD01	-122.4506148	37.92652273	5.40100002	8.05599976	281.3829956	13.45699978	-122.4506148	37.92650921	5.61999989	8.05599976	281.3869934	13.67599964	8/4/2014	10:08.2
1605	RSRD01	-122.4506173	37.92652274	5.40100002	8.05599976	281.4230042	13.45699978	-122.4506173	37.92650923	5.58699989	8.05599976	281.3800049	13.64299965	8/4/2014	10:08.1
1606	RSRD01	-122.4506193	37.92652275	5.40100002	8.05000019	281.4670105	13.45100021	-122.4506194	37.92650924	5.671	8.05000019	281.427002	13.72100019	8/4/2014	10:08.0
1607	RSRD01	-122.4506214	37.92652276	5.3670001	8.05599976	281.4849854	13.42299986	-122.4506215	37.92650925	5.58699989	8.05599976	281.4450073	13.64299965	8/4/2014	10:07.9
1608	RSRD01	-122.4506235	37.92652277	5.40100002	8.05599976	281.5469971	13.45699978	-122.4506236	37.92650926	5.61999989	8.05599976	281.480011	13.67599964	8/4/2014	10:07.8
1609	RSRD01	-122.450626	37.92652279	5.3670001	8.03999996	281.5469971	13.40700006	-122.4506261	37.92650927	5.58699989	8.03999996	281.4909973	13.62699986	8/4/2014	10:07.7
1610	RSRD01	-122.4506281	37.9265228	5.40100002	8.05000019	281.6140137	13.45100021	-122.4506283	37.92650928	5.61999989	8.05000019	281.5469971	13.67000008	8/4/2014	10:07.6
1611	RSRD01	-122.4506303	37.92652281	5.3670001	8.03999996	281.6489868	13.40700006	-122.4506304	37.92650929	5.53599977	8.03999996	281.5700073	13.57599974	8/4/2014	10:07.5
1612	RSRD01	-122.4506324	37.92652282	5.40100002	8.05599976	281.6929932	13.45699978	-122.4506325	37.9265093	5.58699989	8.05599976	281.6090088	13.64299965	8/4/2014	10:07.4
1613	RSRD01	-122.4506348	37.92652283	5.3670001	8.05599976	281.7330017	13.42299986	-122.450635	37.92650931	5.58699989	8.05599976	281.6929932	13.64299965	8/4/2014	10:07.3
1614	RSRD01	-122.450637	37.92652284	5.40100002	8.05599976	281.7730103	13.45699978	-122.4506373	37.92650932	5.61999989	8.05599976	281.7109985	13.67599964	8/4/2014	10:07.2
1615	RSRD01	-122.4506393	37.92652285	5.3670001	8.08100033	281.8169861	13.44800043	-122.4506395	37.92650933	5.58699989	8.08100033	281.7550049	13.66800022	8/4/2014	10:07.1
1616	RSRD01	-122.4506415	37.92652286	5.3670001	8.08100033	281.8569946	13.44800043	-122.4506418	37.92650934	5.58699989	8.08100033	281.8169861	13.66800022	8/4/2014	10:07.0
1617	RSRD01	-122.4506442	37.92652287	5.3670001	8.06599998	281.8970032	13.43300009	-122.4506444	37.92650935	5.58699989	8.06599998	281.8779907	13.65299988	8/4/2014	10:06.9
1618	RSRD01	-122.4506464	37.92652288	5.3670001	8.05599976	281.9450073	13.42299986	-122.4506466	37.92650936	5.61999989	8.05599976	281.9219971	13.67599964	8/4/2014	10:06.8
1619	RSRD01	-122.4506486	37.92652289	5.31500006	8.05599976	282.0020142	13.37099981	-122.4506489	37.92650937	5.53599977	8.05599976	281.9840088	13.59199953	8/4/2014	10:06.7
1620	RSRD01	-122.4506508	37.9265229	5.3670001	8.05599976	282.0679932	13.42299986	-122.4506511	37.92650938	5.58699989	8.05599976	282.0599976	13.64299965	8/4/2014	10:06.6
1621	RSRD01	-122.4506534	37.92652291	5.3670001	8.0880003	282.1080017	13.4550004	-122.4506537	37.9265094	5.53599977	8.0880003	282.1119995	13.62400007	8/4/2014	10:06.5
1622	RSRD01	-122.4506557	37.92652292	5.3670001	8.05599976	282.131012	13.42299986	-122.4506559	37.92650941	5.61999989	8.05599976	282.1740112	13.67599964	8/4/2014	10:06.4
1623	RSRD01	-122.450658	37.92652293	5.31500006	8.05599976	282.2139893	13.37099981	-122.4506582	37.92650942	5.53599977	8.05599976	282.2619934	13.59199953	8/4/2014	10:06.3
1624	RSRD01	-122.4506602	37.92652294	5.3670001	8.05000019	282.2770081	13.41700029	-122.4506604	37.92650943	5.53599977	8.05000019	282.302002	13.58599997	8/4/2014	10:06.2
1625	RSRD01	-122.4506628	37.92652296	5.31500006	8.05599976	282.3210144	13.37099981	-122.450663	37.92650942	5.53599977	8.05599976	282.3729858	13.59199953	8/4/2014	10:06.1
1626	RSRD01	-122.450665	37.92652297	5.3670001	8.03999996	282.3869934	13.40700006	-122.4506652	37.92650943	5.53599977	8.03999996	282.4079895	13.57599974	8/4/2014	10:06.0
1627	RSRD01	-122.4506672	37.92652298	5.31500006	8.05599976	282.3999939	13.37099981	-122.4506674	37.92650944	5.53599977	8.05599976	282.4700012	13.59199953	8/4/2014	10:05.9
1628	RSRD01	-122.4506694	37.92652299	5.3670001	8.05599976	282.4880066	13.42299986	-122.4506696	37.92650945	5.50199986	8.05599976	282.5239868	13.55799961	8/4/2014	10:05.8
1629	RSRD01	-122.450672	37.92652298	5.31500006	8.05599976	282.5329895	13.37099981	-122.4506721	37.92650946	5.50199986	8.05599976	282.5709839	13.55799961	8/4/2014	10:05.7
1630	RSRD01	-122.4506742	37.92652299	5.31500006	8.05000019	282.571991	13.36500025	-122.4506744	37.92650947	5.53599977	8.05000019	282.625	13.58599997	8/4/2014	10:05.6
1631	RSRD01	-122.4506764	37.926523	5.28100014	8.09700012	282.6390076	13.37800026	-122.4506766	37.92650948	5.50199986	8.09700012	282.6809998	13.59899998	8/4/2014	10:05.5
1632	RSRD01	-122.4506786	37.92652301	5.31500006	8.05599976	282.678009	13.37099981	-122.4506788	37.92650949	5.50199986	8.05599976	282.7519836	13.55799961	8/4/2014	10:05.4
1633	RSRD01	-122.4506813	37.92652301	5.31500006	8.0880003	282.743988	13.40300035	-122.4506814	37.92650949	5.50199986	8.0880003	282.8039856	13.59000015	8/4/2014	10:05.3
1634	RSRD01	-122.4506834	37.92652302	5.31500006	8.0880003	282.8049927	13.40300035	-122.4506835	37.9265095	5.50199986	8.0880003	282.8529968	13.59000015	8/4/2014	10:05.2
1635	RSRD01	-122.4506855	37.92652303	5.28100014	8.08100033	282.8280029	13.36200047	-122.4506857	37.92650951	5.46799994	8.08100033	282.9370117	13.54900026	8/4/2014	10:05.1
1636	RSRD01	-122.4506876	37.92652304	5.31500006	8.0880003	282.9330139	13.40300035	-122.4506878	37.92650952	5.46799994	8.0880003	282.9639893	13.55600023	8/4/2014	10:05.0
1637	RSRD01	-122.45069	37.92652305	5.31500006	8.0880003	282.9779968	13.40300035	-122.4506902	37.92650951	5.50199986	8.0880003	283.0650024	13.59000015	8/4/2014	10:04.9
1638	RSRD01	-122.4506922	37.92652306	5.31500006	8.0880003	283.0169983	13.40300035	-122.4506923	37.92650952	5.50199986	8.0880003	283.0920105	13.59000015	8/4/2014	10:04.8
1639	RSRD01	-122.4506943	37.92652307	5.28100014	8.0880003	283.0620117	13.36900043	-122.4506945	37.92650952	5.46799994	8.0880003	283.1480103	13.55600023	8/4/2014	10:04.7
1640	RSRD01	-122.4506964	37.92652308	5.31500006	8.0880003	283.1270142	13.40300035	-122.4506966	37.92650952	5.46799994	8.0880003	283.2139893	13.55600023	8/4/2014	10:04.6
1641	RSRD01	-122.4506988	37.92652307	5.31500006	8.0880003	283.1849976	13.40300035	-122.450699	37.92650952	5.46799994	8.0880003	283.2539978	13.55600023	8/4/2014	10:04.5
1642	RSRD01	-122.4507009	37.92652308	5.31500006	8.0880003	283.2109985	13.40300035	-122.4507011	37.92650953	5.46799994	8.0880003	283.303009	13.55600023	8/4/2014	10:04.4
1643	RSRD01	-122.4507031	37.92652307	5.28100014	8.13500023	283.2770081	13.41600037	-122.4507033	37.92650954	5.41699982	8.13500023	283.3639832	13.55200005	8/4/2014	10:04.3
1644	RSRD01	-122.4507052	37.92652307	5.31500006	8.09700012	283.3120117	13.41200018	-122.4507054	37.92650953	5.41699982	8.09700012	283.4309998	13.51399994	8/4/2014	10:04.2
1645	RSRD01	-122.4507077	37.92652306	5.31500006	8.1260004	283.3829956	13.44100046	-122.4507078	37.92650952	5.38399982	8.1260004	283.4479981	13.51000023	8/4/2014	10:04.1
1646	RSRD01	-122.4507099	37.92652305	5.31500006	8.1260004	283.4240112	13.44100046	-122.4507099	37.92650952	5.38399982	8.1260004	283.4719849	13.51000023	8/4/2014	10:04.0
1647	RSRD01	-122.450712	37.92652305	5.31500006	8.1260004	283.4630127	13.44100046	-122.4507122	37.92650951	5.38399982	8.1260004	283.5319824	13.51000023	8/4/2014	10:03.9
1648	RSRD01	-122.4507142	37.92652304	5.31500006	8.1260004	283.4899902	13.44100046	-122.4507143	37.9265095	5.38399982	8.1260004	283.571991	13.51000023	8/4/2014	10:03.8
1649	RSRD01	-122.4507167	37.92652303	5.31500006	8.18900013	283.5950012	13.50400019	-122.4507168	37.9265095	5.41699982	8.18900013	283.6210022	13.60599995	8/4/2014	10:03.7
1650	RSRD01	-122.4507188	37.92652302	5.31500006	8.17300034	283.6170044	13.48800039	-122.450719	37.92650949	5.38399982	8.17300034	283.7089844	13.55700016	8/4/2014	10:03.6
1651	RSRD01	-122.450721	37.92652302	5.31400013	8.1789999	283.6830139	13.49300003	-122.4507211	37.92650948	5.33199978	8.1789999	283.7259827	13.51099968	8/4/2014	10:03.5
1652	RSRD01	-122.4507231	37.92652301	5.31400013	8.17300034	283.7179871	13.48700047	-122.4507233	37.92650947	5.41599989	8.17300034	283.803009	13.58900023	8/4/2014	10:03.4
1653	RSRD01	-122.4507258	37.926523	5.31400013	8.20499992	283.7890015	13.51900005	-122.450726	37.92650947	5.3829999	8.20499992	283.8320007	13.58799982	8/4/2014	10:03.3
1654	RSRD01	-122.4507281	37.926523	5.31400013	8.19499969	283.8330078	13.50899982	-122.4507281	37.92650946	5.41599989	8.19499969	283.8809815	13.61099958	8/4/2014	10:03.2
1655	RSRD01	-122.4507303	37.92652299	5.31400013	8.20499992	283.894989	13.51900005	-122.4507304	37.92650945	5.33199978	8.20499992	283.9419861	13.5369997	8/4/2014	10:03.1
1656	RSRD01	-122.4507326	37.92652298	5.31400013	8.22099972	283.9389954	13.53499985	-122.4507327	37.92650945	5.3829999	8.22099972	283.9639893	13.60399961	8/4/2014	10:03.0
1657	RSRD01	-122.4507352	37.92652298	5.31400013	8.21100044	283.9609985	13.52500057	-122.4507353	37.92650944	5.33199978	8.21100044	284.0079956	13.54300022	8/4/2014	10:02.9
1658	RSRD01	-122.4507374	37.92652297	5.36600018	8.22099972	284.026001	13.58699989	-122.4507376	37.92650943	5.33199978	8.22099972	284.0740051	13.5529995	8/4/2014	10:02.8
1659	RSRD01	-122.4507397	37.92652296	5.31400013	8.21100044	284.0660095	13.52500057	-122.4507398	37.92650943	5.33199978	8.21100044	284.1090088	13.54300022	8/4/2014	10:02.7
1660	RSRD01	-122.4507419	37.92652296	5.31400013	8.21100044	284.1319885	13.52500057	-122.450742	37.92650942	5.3829999	8.21100044	284.1459961	13.59400034	8/4/2014	10:02.6
1661	RSRD01	-122.4507446	37.92652295	5.31400013	8.2489996	284.1319885	13.56299973	-122.4507447	37.92650942	5.29799986	8.2489996	284.2189941	13.54699945	8/4/2014	10:02.5
1662	RSRD01	-122.4507468	37.92652294	5.36600018	8.2489996	284.1979981	13.61499977	-122.4507469	37.92650941	5.33199978	8.2489996	284.223999	13.58099937	8/4/2014	10:02.4
1663	RSRD01	-122.4507489	37.92652294	5.31400013	8.21100044	284.2380066	13.52500057	-122.450749	37.9265094	5.33199978	8.21100044	284.2470093	13.54300022	8/4/2014	10:02.3
1664	RSRD01	-122.450751	37.92652293	5.31400013	8.24300003	284.2600098	13.55700016	-122.4507511	37.92650939	5.33199978	8.24300003	284.2810059	13.57499981	8/4/2014	10:02.2
1665	RSRD01	-122.4507534	37.92652292	5.31400013	8.2489996	284.3479919	13.56299973	-122.4507535	37.92650939	5.29799986	8.2489996	284.3559876	13.54699945	8/4/2014	10:02.1
1666	RSRD01	-122.4507555	37.92652291	5.31400013	8.26500034	284.3699951	13.57900047	-122.4507556	37.92650938	5.24700022	8.26500034	284.394989	13.51200056	8/4/2014	10:02.0
1667	RSRD01	-122.4507576	37.92652291	5.31400013	8.25800037	284.3699951	13.5720005	-122.4507577	37.92650937	5.24700022	8.25800037	284.4119873	13.50500059	8/4/2014	10:01.9
1668	RSRD01	-122.4507598	37.9265229	5.31400013	8.25800037	284.4750061	13.5720005	-122.4507598	37.92650936	5.29799986	8.25800037	284.4670105	13.55600023	8/4/2014	10:01.8
1669	RSRD01	-122.4507622	37.92652289	5.31400013	8.2489996	284.4750061	13.56299973	-122.4507623	37.92650936	5.24700022	8.2489996	284.5010071	13.49599981	8/4/2014	10:01.7
1670	RSRD01	-122.4507643	37.92652289	5.36600018	8.26500034	284.5190125	13.63100052	-122.4507643	37.92650935	5.21299982	8.26500034	284.5180054	13.47800016	8/4/2014	10:01.6
1671	RSRD01	-122.4507664	37.92652288	5.31400013	8.25800037	284.5629883	13.5720005	-122.4507665	37.92650934	5.21299982	8.25800037	284.5499878	13.47100019	8/4/2014	10:01.5
1672	RSRD01	-122.4507685	37.92652287	5.36600018	8.2489996	284.6119995	13.61499977	-122.4507686	37.92650933	5.29799986	8.2489996	284.6109924	13.54699945	8/4/2014	10:01.4
1673	RSRD01	-122.4507712	37.92652286	5.31400013	8.2489996	284.651001	13.56299973	-122.4507713	37.92650933	5.24700022	8.2489996	284.6279907	13.49599981	8/4/2014	10:01.3
1674	RSRD01	-122.4507735	37.92652286	5.36600018	8.27400017	284.6690064	13.64000034	-122.4507735	37.92650932	5.16300011	8.27400017	284.678009	13.43700027	8/4/2014	10:01.2
1675	RSRD01	-122.4507759	37.92652285	5.31400013	8.2489996	284.7789917	13.56299973	-122.4507759	37.92650931	5.24700022	8.2489996	284.7559815	13.49599981	8/4/2014	10:01.1
1676	RSRD01	-122.4507783	37.92652284	5.36600018	8.24300003	284.7569885	13.60900021	-122.4507783	37.92650931	5.24700022	8.24300003	284.7649841	13.49000025	8/4/2014	10:01.0
1677	RSRD01	-122.450781	37.92652284	5.31400013	8.24300003	284.8229981	13.55700016	-122.450781	37.9265093	5.21299982	8.24300003	284.8209839	13.45599985	8/4/2014	10:00.9
1678	RSRD01	-122.4507833	37.92652283	5.36600018	8.21100044	284.848999	13.57700062	-122.4507833	37.9265093	5.21299982	8.21100044	284.8479919	13.42400026	8/4/2014	10:00.8
1679	RSRD01	-122.4507857	37.92652283	5.31400013	8.24300003	284.9100037	13.55700016	-122.4507857	37.92650929	5.21299982	8.24300003	284.8699951	13.45599985	8/4/2014	10:00.7
1680	RSRD01	-122.450788	37.92652282	5.36600018	8.27400017	284.9320068	13.64000034	-122.4507879	37.92650928	5.21299982	8.27400017	284.8919983	13.48699999	8/4/2014	10:00.6
1681	RSRD01	-122.4507907	37.92652281	5.31400013	8.2489996	285.0029907	13.56299973	-122.4507906	37.92650928	5.21299982	8.2489996	284.9360046	13.46199942	8/4/2014	10:00.5
1682	RSRD01	-122.450793	37.92652281	5.36600018	8.26500034	285.0159912	13.63100052	-122.4507929	37.92650927	5.21299982	8.26500034	284.9759827	13.47800016	8/4/2014	10:00.4
1683	RSRD01	-122.4507953	37.9265228	5.31400013	8.2489996	285.0599976	13.56299973	-122.4507951	37.92650926	5.21299982	8.2489996	285.019989	13.46199942	8/4/2014	10:00.3
1684	RSRD01	-122.4507975	37.92652279	5.36600018	8.2489996	285.1040039	13.61499977	-122.4507974	37.92650926	5.21299982	8.2489996	285.0419922	13.46199942	8/4/2014	10:00.2
1685	RSRD01	-122.4508001	37.92652279	5.31400013	8.21100044	285.1530151	13.52500057	-122.4508	37.92650925	5.16300011	8.21100044	285.1080017	13.37400055	8/4/2014	10:00.1
1686	RSRD01	-122.4508023	37.92652278	5.36600018	8.21100044	285.2359924	13.57700062	-122.4508023	37.92650924	5.21299982	8.21100044	285.1520081	13.42400026	8/4/2014	10:00.0
1687	RSRD01	-122.4508045	37.92652277	5.36600018	8.24300003	285.2399902	13.60900021	-122.4508046	37.92650924	5.16300011	8.24300003	285.1740112	13.40600014	8/4/2014	09:59.9
1688	RSRD01	-122.4508068	37.92652277	5.4000001	8.21100044	285.3009949	13.61100054	-122.4508069	37.92650923	5.21299982	8.21100044	285.2389832	13.42400026	8/4/2014	09:59.8
1689	RSRD01	-122.4508094	37.92652276	5.45100021	8.22099972	285.3450012	13.67199993	-122.4508095	37.92650922	5.16300011	8.22099972	285.2829895	13.38399982	8/4/2014	09:59.7
1690	RSRD01	-122.4508117	37.92652275	5.45100021	8.2489996	285.3720093	13.69999981	-122.4508117	37.92650922	5.21299982	8.2489996	285.3049927	13.46199942	8/4/2014	09:59.6
1691	RSRD01	-122.450814	37.92652275	5.45100021	8.24300003	285.4509888	13.69400024	-122.450814	37.92650921	5.16300011	8.24300003	285.3840027	13.40600014	8/4/2014	09:59.5
1692	RSRD01	-122.4508163	37.92652274	5.48500013	8.21100044	285.4779968	13.69600058	-122.4508162	37.9265092	5.16300011	8.21100044	285.3939819	13.37400055	8/4/2014	09:59.4
1693	RSRD01	-122.4508189	37.92652273	5.45100021	8.2489996	285.5169983	13.69999981	-122.4508188	37.9265092	5.16300011	8.2489996	285.4329834	13.4119997	8/4/2014	09:59.3
1694	RSRD01	-122.4508212	37.92652273	5.48500013	8.2489996	285.5440064	13.73399973	-122.450821	37.92650919	5.16300011	8.2489996	285.4159851	13.4119997	8/4/2014	09:59.2
1695	RSRD01	-122.4508235	37.92652272	5.53700018	8.20499992	285.605011	13.7420001	-122.4508234	37.92650918	5.16300011	8.20499992	285.5039978	13.36800003	8/4/2014	09:59.1
1696	RSRD01	-122.4508258	37.92652271	5.5710001	8.24300003	285.6530151	13.81400013	-122.4508256	37.92650918	5.16300011	8.24300003	285.4989929	13.40600014	8/4/2014	09:59.0
1697	RSRD01	-122.4508285	37.92652271	5.53700018	8.24300003	285.7149963	13.78000021	-122.4508283	37.92650917	5.16300011	8.24300003	285.5209961	13.40600014	8/4/2014	09:58.9
1698	RSRD01	-122.4508308	37.9265227	5.5710001	8.20499992	285.7409973	13.77600002	-122.4508306	37.92650917	5.16300011	8.20499992	285.5480042	13.36800003	8/4/2014	09:58.8
1699	RSRD01	-122.4508331	37.9265227	5.53700018	8.24300003	285.7799988	13.78000021	-122.4508329	37.92650916	5.21299982	8.24300003	285.5870056	13.45599985	8/4/2014	09:58.7
1700	RSRD01	-122.4508353	37.92652269	5.5710001	8.21100044	285.8479919	13.78200054	-122.4508352	37.92650915	5.16300011	8.21100044	285.6139832	13.37400055	8/4/2014	09:58.6
1701	RSRD01	-122.450838	37.92652268	5.5710001	8.19499969	285.8869934	13.76599979	-122.4508379	37.92650915	5.21299982	8.19499969	285.67099	13.40799952	8/4/2014	09:58.5
1702	RSRD01	-122.4508403	37.92652268	5.5710001	8.1789999	285.9140015	13.75	-122.4508403	37.92650914	5.21299982	8.1789999	285.7359924	13.39199972	8/4/2014	09:58.4
1703	RSRD01	-122.4508426	37.92652267	5.5710001	8.1789999	286.0010071	13.75	-122.4508425	37.92650913	5.21299982	8.1789999	285.7640076	13.39199972	8/4/2014	09:58.3
1704	RSRD01	-122.450845	37.92652266	5.5710001	8.1789999	286.0409851	13.75	-122.4508449	37.92650913	5.21299982	8.1789999	285.8469849	13.39199972	8/4/2014	09:58.2
1705	RSRD01	-122.4508477	37.92652266	5.5710001	8.1789999	286.0669861	13.75	-122.4508477	37.92650912	5.21299982	8.1789999	285.8739929	13.39199972	8/4/2014	09:58.1
1706	RSRD01	-122.4508502	37.92652265	5.5710001	8.16399956	286.1109924	13.73499966	-122.4508501	37.92650911	5.21299982	8.16399956	285.894989	13.37699938	8/4/2014	09:58.0
1707	RSRD01	-122.4508526	37.92652265	5.5710001	8.1260004	286.1940002	13.6970005	-122.4508525	37.92650911	5.21299982	8.1260004	286	13.33900023	8/4/2014	09:57.9
1708	RSRD01	-122.450855	37.92652264	5.5710001	8.1260004	286.1950073	13.6970005	-122.4508549	37.9265091	5.16300011	8.1260004	286.0010071	13.28900051	8/4/2014	09:57.8
1709	RSRD01	-122.4508578	37.92652263	5.5710001	8.0880003	286.2390137	13.6590004	-122.4508575	37.9265091	5.21299982	8.0880003	286.0059815	13.30100012	8/4/2014	09:57.7
1710	RSRD01	-122.4508601	37.92652263	5.5710001	8.0880003	286.3049927	13.6590004	-122.45086	37.92650909	5.21299982	8.0880003	286.1059876	13.30100012	8/4/2014	09:57.6
1711	RSRD01	-122.4508624	37.92652262	5.5710001	8.08100033	286.321991	13.65200043	-122.4508624	37.92650908	5.16300011	8.08100033	286.1109924	13.24400043	8/4/2014	09:57.5
1712	RSRD01	-122.4508648	37.92652262	5.60500002	8.06599998	286.4150085	13.671	-122.4508648	37.92650908	5.21299982	8.06599998	286.2160034	13.27899981	8/4/2014	09:57.4
1713	RSRD01	-122.4508677	37.92652261	5.5710001	8.08100033	286.4150085	13.65200043	-122.4508677	37.92650907	5.21299982	8.08100033	286.2430115	13.29400015	8/4/2014	09:57.3
1714	RSRD01	-122.4508703	37.92652261	5.5710001	8.05000019	286.5020142	13.62100029	-122.4508702	37.92650907	5.21299982	8.05000019	286.3089905	13.26300001	8/4/2014	09:57.2
1715	RSRD01	-122.4508728	37.9265226	5.5710001	8.0340004	286.5419922	13.6050005	-122.4508727	37.92650906	5.24700022	8.0340004	286.348999	13.28100061	8/4/2014	09:57.1
1716	RSRD01	-122.4508753	37.92652259	5.5710001	8.0340004	286.6040039	13.6050005	-122.4508752	37.92650906	5.24700022	8.0340004	286.4100037	13.28100061	8/4/2014	09:57.0
1717	RSRD01	-122.4508783	37.92652259	5.5710001	7.98699999	286.6520081	13.55800009	-122.4508781	37.92650905	5.24700022	7.98699999	286.480011	13.23400021	8/4/2014	09:56.9
1718	RSRD01	-122.4508808	37.92652258	5.5710001	7.98699999	286.6960144	13.55800009	-122.4508806	37.92650905	5.24700022	7.98699999	286.4759827	13.23400021	8/4/2014	09:56.8
1719	RSRD01	-122.4508833	37.92652258	5.5710001	8.02799988	286.7619934	13.59899998	-122.4508831	37.92650904	5.29799986	8.02799988	286.5679932	13.32599974	8/4/2014	09:56.7
1720	RSRD01	-122.4508858	37.92652257	5.60500002	7.99599981	286.8059998	13.60099983	-122.4508856	37.92650903	5.29799986	7.99599981	286.6289978	13.29399967	8/4/2014	09:56.6
1721	RSRD01	-122.4508887	37.92652257	5.5710001	7.99599981	286.8240051	13.56699991	-122.4508886	37.92650903	5.24700022	7.99599981	286.6300049	13.24300003	8/4/2014	09:56.5
1722	RSRD01	-122.4508912	37.92652256	5.60500002	7.98000002	286.9119873	13.58500004	-122.4508911	37.92650902	5.29799986	7.98000002	286.6959839	13.27799988	8/4/2014	09:56.4
1723	RSRD01	-122.4508937	37.92652256	5.60500002	7.99599981	286.8900147	13.60099983	-122.4508935	37.92650902	5.33199978	7.99599981	286.7569885	13.32799959	8/4/2014	09:56.3
1724	RSRD01	-122.4508962	37.92652255	5.60500002	7.98000002	286.9769898	13.58500004	-122.4508961	37.92650901	5.29799986	7.98000002	286.7839966	13.27799988	8/4/2014	09:56.2
1725	RSRD01	-122.4508992	37.92652255	5.60500002	8.02799988	286.9989929	13.6329999	-122.4508989	37.92650901	5.29799986	8.02799988	286.8450012	13.32599974	8/4/2014	09:56.1
1726	RSRD01	-122.4509018	37.92652254	5.60500002	7.98699999	287.0429993	13.59200001	-122.4509016	37.926509	5.33199978	7.98699999	286.8710022	13.31899977	8/4/2014	09:56.0
1727	RSRD01	-122.4509043	37.92652253	5.60500002	7.96500015	287.0610046	13.57000017	-122.4509042	37.926509	5.16300011	7.96500015	286.9069824	13.12800026	8/4/2014	09:55.9
1728	RSRD01	-122.4509069	37.92652253	5.60500002	7.98000002	287.0830078	13.58500004	-122.4509067	37.92650899	5.29799986	7.98000002	286.9110107	13.27799988	8/4/2014	09:55.8
1729	RSRD01	-122.4509099	37.92652253	5.60500002	7.98699999	287.1489868	13.59200001	-122.4509097	37.92650899	5.29799986	7.98699999	286.9719849	13.28499985	8/4/2014	09:55.7
1730	RSRD01	-122.4509125	37.92652252	5.65600014	7.98000002	287.1489868	13.63600016	-122.4509122	37.92650898	5.33199978	7.98000002	286.9599915	13.3119998	8/4/2014	09:55.6
1731	RSRD01	-122.450915	37.92652251	5.60500002	7.95800018	287.17099	13.5630002	-122.4509148	37.92650898	5.33199978	7.95800018	287.0379944	13.28999996	8/4/2014	09:55.5
1732	RSRD01	-122.4509174	37.92652251	5.65600014	7.98699999	287.2369995	13.64300013	-122.4509172	37.92650897	5.33199978	7.98699999	287.0429993	13.31899977	8/4/2014	09:55.4
1733	RSRD01	-122.45092	37.9265225	5.60500002	7.95800018	287.2550049	13.5630002	-122.4509198	37.92650896	5.33199978	7.95800018	287.0780029	13.28999996	8/4/2014	09:55.3
1734	RSRD01	-122.4509222	37.9265225	5.65600014	7.95800018	287.2770081	13.61400032	-122.450922	37.92650896	5.24700022	7.95800018	287.1099854	13.2050004	8/4/2014	09:55.2
1735	RSRD01	-122.4509245	37.92652249	5.65600014	7.95800018	287.3210144	13.61400032	-122.4509243	37.92650895	5.21299982	7.95800018	287.1610107	13.171	8/4/2014	09:55.1
1736	RSRD01	-122.4509267	37.92652248	5.65600014	7.95800018	287.3649902	13.61400032	-122.4509265	37.92650894	5.24700022	7.95800018	287.1919861	13.2050004	8/4/2014	09:55.0
1737	RSRD01	-122.4509293	37.92652248	5.65600014	7.94899988	287.3909912	13.60500002	-122.4509291	37.92650894	5.24700022	7.94899988	287.2149963	13.1960001	8/4/2014	09:54.9
1738	RSRD01	-122.4509315	37.92652247	5.69099998	7.95800018	287.4299927	13.64900017	-122.4509314	37.92650893	5.3829999	7.95800018	287.2850037	13.34100008	8/4/2014	09:54.8
1739	RSRD01	-122.4509338	37.92652246	5.65600014	7.95800018	287.4960022	13.61400032	-122.4509336	37.92650892	5.33199978	7.95800018	287.3240051	13.28999996	8/4/2014	09:54.7
1740	RSRD01	-122.450936	37.92652245	5.69099998	7.95800018	287.5140076	13.64900017	-122.4509357	37.92650892	5.29799986	7.95800018	287.3379822	13.25600004	8/4/2014	09:54.6
1741	RSRD01	-122.4509386	37.92652245	5.69099998	7.91099977	287.5799866	13.60199976	-122.4509385	37.92650891	5.16300011	7.91099977	287.3739929	13.07399988	8/4/2014	09:54.5
1742	RSRD01	-122.4509409	37.92652244	5.7420001	7.87900019	287.6019898	13.62100029	-122.4509407	37.9265089	5.24700022	7.87900019	287.4079895	13.1260004	8/4/2014	09:54.4
1743	RSRD01	-122.4509433	37.92652244	5.69099998	7.87900019	287.6499939	13.57000017	-122.4509431	37.9265089	5.24700022	7.87900019	287.4249878	13.1260004	8/4/2014	09:54.3
1744	RSRD01	-122.4509458	37.92652243	5.7420001	7.87900019	287.6679993	13.62100029	-122.4509456	37.92650889	5.29799986	7.87900019	287.4790039	13.17700005	8/4/2014	09:54.2
1745	RSRD01	-122.4509487	37.92652243	5.69099998	7.84100008	287.7340088	13.53200006	-122.4509485	37.92650889	5.29799986	7.84100008	287.5180054	13.13899994	8/4/2014	09:54.1
1746	RSRD01	-122.4509512	37.92652242	5.7420001	7.87300014	287.756012	13.61500025	-122.450951	37.92650888	5.29799986	7.87300014	287.5669861	13.171	8/4/2014	09:54.0
1747	RSRD01	-122.4509537	37.92652241	5.69099998	7.84100008	287.8039856	13.53200006	-122.4509535	37.92650888	5.29799986	7.84100008	287.6059876	13.13899994	8/4/2014	09:53.9
1748	RSRD01	-122.4509562	37.92652241	5.7420001	7.84100008	287.821991	13.58300018	-122.450956	37.92650887	5.29799986	7.84100008	287.6499939	13.13899994	8/4/2014	09:53.8
1749	RSRD01	-122.4509591	37.9265224	5.69099998	7.80999994	287.8649902	13.50099993	-122.450959	37.92650887	5.33199978	7.80999994	287.6979981	13.14199972	8/4/2014	09:53.7
1750	RSRD01	-122.4509616	37.9265224	5.7420001	7.80999994	287.9140015	13.55200005	-122.4509615	37.92650886	5.29799986	7.80999994	287.7369995	13.1079998	8/4/2014	09:53.6
1751	RSRD01	-122.4509641	37.92652239	5.7420001	7.77799988	287.927002	13.51999998	-122.450964	37.92650885	5.24700022	7.77799988	287.7770081	13.0250001	8/4/2014	09:53.5
1752	RSRD01	-122.4509666	37.92652239	5.7420001	7.81899977	287.9930115	13.56099987	-122.4509665	37.92650885	5.24700022	7.81899977	287.8259888	13.06599998	8/4/2014	09:53.4
1753	RSRD01	-122.4509694	37.92652238	5.7420001	7.77199984	288.019989	13.51399994	-122.4509692	37.92650884	5.24700022	7.77199984	287.8429871	13.01900005	8/4/2014	09:53.3
1754	RSRD01	-122.4509718	37.92652237	5.77600002	7.77799988	288.0589905	13.5539999	-122.4509715	37.92650884	5.29799986	7.77799988	287.8919983	13.07599974	8/4/2014	09:53.2
1755	RSRD01	-122.4509741	37.92652237	5.7420001	7.75600004	288.1029968	13.49800014	-122.4509739	37.92650883	5.29799986	7.75600004	287.8869934	13.0539999	8/4/2014	09:53.1
1756	RSRD01	-122.4509765	37.92652236	5.77600002	7.75	288.151001	13.52600002	-122.4509763	37.92650882	5.33199978	7.75	287.9750061	13.08199978	8/4/2014	09:53.0
1757	RSRD01	-122.4509793	37.92652236	5.7420001	7.76499987	288.1470032	13.50699997	-122.4509791	37.92650882	5.33199978	7.76499987	287.980011	13.09699965	8/4/2014	09:52.9
1758	RSRD01	-122.4509816	37.92652235	5.77600002	7.75600004	288.1950073	13.53200006	-122.4509815	37.92650881	5.29799986	7.75600004	287.9970093	13.0539999	8/4/2014	09:52.8
1759	RSRD01	-122.450984	37.92652234	5.7420001	7.75	288.2349854	13.4920001	-122.4509838	37.92650881	5.29799986	7.75	287.9970093	13.04799986	8/4/2014	09:52.7
1760	RSRD01	-122.4509864	37.92652234	5.77600002	7.75	288.2569885	13.52600002	-122.4509862	37.9265088	5.3829999	7.75	288.0629883	13.1329999	8/4/2014	09:52.6
1761	RSRD01	-122.4509891	37.92652233	5.77600002	7.75	288.2609863	13.52600002	-122.450989	37.92650879	5.33199978	7.75	288.0409851	13.08199978	8/4/2014	09:52.5
1762	RSRD01	-122.4509915	37.92652233	5.82800007	7.75	288.2789917	13.57800007	-122.4509914	37.92650879	5.3829999	7.75	288.0849915	13.1329999	8/4/2014	09:52.4
1763	RSRD01	-122.4509938	37.92652232	5.77600002	7.75	288.3049927	13.52600002	-122.4509936	37.9265088	5.33199978	7.75	288.0849915	13.08199978	8/4/2014	09:52.3
1764	RSRD01	-122.4509963	37.92652231	5.82800007	7.75	288.3699951	13.57800007	-122.450996	37.92650879	5.33199978	7.75	288.1539917	13.08199978	8/4/2014	09:52.2
1765	RSRD01	-122.4509991	37.92652231	5.77600002	7.73999977	288.3309937	13.51599979	-122.450999	37.92650879	5.3829999	7.73999977	288.1109924	13.12299967	8/4/2014	09:52.1
1766	RSRD01	-122.4510015	37.9265223	5.77600002	7.70900011	288.3479919	13.48500013	-122.4510014	37.92650878	5.3829999	7.70900011	288.1539917	13.09200001	8/4/2014	09:52.0
1767	RSRD01	-122.4510039	37.9265223	5.77600002	7.71799994	288.3529968	13.49399996	-122.4510038	37.92650878	5.41599989	7.71799994	288.1759949	13.13399982	8/4/2014	09:51.9
1768	RSRD01	-122.4510064	37.92652229	5.82800007	7.73999977	288.3919983	13.56799984	-122.4510062	37.92650877	5.3829999	7.73999977	288.1759949	13.12299967	8/4/2014	09:51.8
1769	RSRD01	-122.4510093	37.92652229	5.77600002	7.70900011	288.375	13.48500013	-122.451009	37.92650877	5.3829999	7.70900011	288.1979981	13.09200001	8/4/2014	09:51.7
1770	RSRD01	-122.4510117	37.9265223	5.77600002	7.71799994	288.4360046	13.49399996	-122.4510115	37.92650876	5.46700001	7.71799994	288.2470093	13.18499994	8/4/2014	09:51.6
1771	RSRD01	-122.4510142	37.92652229	5.77600002	7.70900011	288.4410095	13.48500013	-122.4510139	37.92650877	5.41599989	7.70900011	288.2200012	13.125	8/4/2014	09:51.5
1772	RSRD01	-122.4510166	37.9265223	5.82800007	7.70900011	288.4580078	13.53700018	-122.4510164	37.92650876	5.41599989	7.70900011	288.2640076	13.125	8/4/2014	09:51.4
1773	RSRD01	-122.4510195	37.9265223	5.82800007	7.68599987	288.5069885	13.51399994	-122.4510194	37.92650876	5.41599989	7.68599987	288.2640076	13.10199976	8/4/2014	09:51.3
1774	RSRD01	-122.4510221	37.92652229	5.77600002	7.671	288.506012	13.44700003	-122.4510219	37.92650877	5.46700001	7.671	288.3339844	13.13800001	8/4/2014	09:51.2
1775	RSRD01	-122.4510246	37.9265223	5.77600002	7.70900011	288.5320129	13.48500013	-122.4510245	37.92650878	5.41599989	7.70900011	288.3120117	13.125	8/4/2014	09:51.1
1776	RSRD01	-122.4510271	37.92652232	5.77600002	7.671	288.571991	13.44700003	-122.4510271	37.9265088	5.41599989	7.671	288.3609924	13.08699989	8/4/2014	09:51.0
1777	RSRD01	-122.45103	37.92652231	5.82800007	7.71799994	288.5759888	13.546	-122.45103	37.92650879	5.41599989	7.71799994	288.3509827	13.13399982	8/4/2014	09:50.9
1778	RSRD01	-122.4510327	37.92652232	5.82800007	7.67999983	288.6380005	13.5079999	-122.4510326	37.9265088	5.46700001	7.67999983	288.4199829	13.14699984	8/4/2014	09:50.8
1779	RSRD01	-122.4510352	37.92652234	5.82800007	7.67999983	288.6459961	13.5079999	-122.4510351	37.92650882	5.41599989	7.67999983	288.4309998	13.09599972	8/4/2014	09:50.7
1780	RSRD01	-122.4510379	37.92652235	5.82800007	7.671	288.6900024	13.49900007	-122.4510377	37.92650883	5.46700001	7.671	288.4759827	13.13800001	8/4/2014	09:50.6
1781	RSRD01	-122.4510409	37.92652236	5.86199999	7.67999983	288.7080078	13.54199982	-122.4510407	37.92650884	5.41599989	7.67999983	288.4949951	13.09599972	8/4/2014	09:50.5
1782	RSRD01	-122.4510435	37.92652237	5.86199999	7.671	288.7340088	13.53299999	-122.4510434	37.92650885	5.46700001	7.671	288.5140076	13.13800001	8/4/2014	09:50.4
1783	RSRD01	-122.4510458	37.92652239	5.82800007	7.65500021	288.7739868	13.48300028	-122.4510457	37.92650887	5.41599989	7.65500021	288.5579834	13.0710001	8/4/2014	09:50.3
1784	RSRD01	-122.4510483	37.9265224	5.86199999	7.65500021	288.7820129	13.5170002	-122.4510482	37.92650888	5.50099993	7.65500021	288.5660095	13.15600014	8/4/2014	09:50.2
1785	RSRD01	-122.4510511	37.92652241	5.86199999	7.65500021	288.8259888	13.5170002	-122.451051	37.92650889	5.46700001	7.65500021	288.5839844	13.12200022	8/4/2014	09:50.1
1786	RSRD01	-122.4510536	37.92652242	5.86199999	7.65500021	288.8649902	13.5170002	-122.4510534	37.9265089	5.50099993	7.65500021	288.6539917	13.15600014	8/4/2014	09:50.0
1787	RSRD01	-122.451056	37.92652243	5.86199999	7.67999983	288.8479919	13.54199982	-122.4510559	37.92650891	5.46700001	7.67999983	288.6539917	13.14699984	8/4/2014	09:49.9
1788	RSRD01	-122.4510584	37.92652244	5.86199999	7.64900017	288.8469849	13.51100016	-122.4510583	37.92650892	5.50099993	7.64900017	288.696991	13.1500001	8/4/2014	09:49.8
1789	RSRD01	-122.4510613	37.92652246	5.77600002	7.63899994	288.8959961	13.41499996	-122.4510612	37.92650894	5.46700001	7.63899994	288.7070007	13.10599995	8/4/2014	09:49.7
1790	RSRD01	-122.4510637	37.92652247	5.82800007	7.63899994	288.8739929	13.46700001	-122.4510636	37.92650895	5.53499985	7.63899994	288.7189941	13.17399979	8/4/2014	09:49.6
1791	RSRD01	-122.4510662	37.92652248	5.86199999	7.64900017	288.9389954	13.51100016	-122.4510661	37.92650896	5.53499985	7.64900017	288.7449951	13.18400002	8/4/2014	09:49.5
1792	RSRD01	-122.4510686	37.92652249	5.89599991	7.63899994	288.9219971	13.53499985	-122.4510686	37.92650897	5.53499985	7.63899994	288.7720032	13.17399979	8/4/2014	09:49.4
1793	RSRD01	-122.4510714	37.92652251	5.89599991	7.64900017	288.9440002	13.54500008	-122.4510713	37.92650899	5.53499985	7.64900017	288.7720032	13.18400002	8/4/2014	09:49.3
1794	RSRD01	-122.4510738	37.92652252	5.86199999	7.63899994	288.9249878	13.50099993	-122.4510737	37.926509	5.53499985	7.63899994	288.769989	13.17399979	8/4/2014	09:49.2
1795	RSRD01	-122.4510762	37.92652253	5.89599991	7.63899994	288.9649963	13.53499985	-122.4510761	37.92650901	5.50099993	7.63899994	288.7980042	13.13999987	8/4/2014	09:49.1
1796	RSRD01	-122.4510786	37.92652254	5.86199999	7.61100006	288.9479981	13.47300005	-122.4510785	37.92650902	5.53499985	7.61100006	288.7749939	13.14599991	8/4/2014	09:49.0
1797	RSRD01	-122.4510814	37.92652255	5.89599991	7.6170001	288.9509888	13.51300001	-122.4510813	37.92650903	5.53499985	7.6170001	288.79599	13.15199995	8/4/2014	09:48.9
1798	RSRD01	-122.4510838	37.92652256	5.89599991	7.61100006	289.0119934	13.50699997	-122.4510837	37.92650904	5.58599997	7.61100006	288.8049927	13.19700003	8/4/2014	09:48.8
1799	RSRD01	-122.4510862	37.92652257	5.82800007	7.579	288.9949951	13.40700006	-122.4510861	37.92650905	5.53499985	7.579	288.8399963	13.11399984	8/4/2014	09:48.7
1800	RSRD01	-122.4510886	37.92652259	5.82800007	7.579	288.9989929	13.40700006	-122.4510885	37.92650907	5.53499985	7.579	288.848999	13.11399984	8/4/2014	09:48.6
1801	RSRD01	-122.4510914	37.9265226	5.89599991	7.61100006	289.0379944	13.50699997	-122.4510913	37.92650908	5.58599997	7.61100006	288.8880005	13.19700003	8/4/2014	09:48.5
1802	RSRD01	-122.4510938	37.92652261	5.89599991	7.579	288.9989929	13.4749999	-122.4510938	37.92650909	5.50099993	7.579	288.8710022	13.07999992	8/4/2014	09:48.4
1803	RSRD01	-122.4510961	37.92652262	5.77600002	7.55700016	289.0679932	13.33300018	-122.4510961	37.9265091	5.58599997	7.55700016	288.9580078	13.14300013	8/4/2014	09:48.3
1804	RSRD01	-122.4510989	37.92652263	5.94700003	7.57299995	289.0419922	13.51999998	-122.4510989	37.92650911	5.50099993	7.57299995	288.9360046	13.07399988	8/4/2014	09:48.2
1805	RSRD01	-122.4511014	37.92652265	5.89599991	7.579	289.0679932	13.4749999	-122.4511014	37.92650913	5.53499985	7.579	288.9410095	13.11399984	8/4/2014	09:48.1
1806	RSRD01	-122.4511038	37.92652266	5.89599991	7.57299995	289.0939941	13.46899986	-122.4511038	37.92650914	5.53499985	7.57299995	289.0059815	13.1079998	8/4/2014	09:48.0
1807	RSRD01	-122.4511063	37.92652267	5.82800007	7.55700016	289.0899963	13.38500023	-122.4511063	37.92650915	5.53499985	7.55700016	288.9400024	13.09200001	8/4/2014	09:47.9
1808	RSRD01	-122.4511091	37.92652268	5.89599991	7.579	289.0759888	13.4749999	-122.4511091	37.92650916	5.53499985	7.579	288.9700012	13.11399984	8/4/2014	09:47.7
1809	RSRD01	-122.4511115	37.92652269	5.82800007	7.55700016	289.0979919	13.38500023	-122.4511116	37.92650917	5.53499985	7.55700016	288.9660034	13.09200001	8/4/2014	09:47.7
1810	RSRD01	-122.451114	37.9265227	5.86199999	7.55700016	289.0979919	13.41900015	-122.451114	37.92650918	5.53499985	7.55700016	288.9700012	13.09200001	8/4/2014	09:47.6
1811	RSRD01	-122.4511164	37.92652272	5.89599991	7.57299995	289.0979919	13.46899986	-122.4511164	37.9265092	5.53499985	7.57299995	288.9920044	13.1079998	8/4/2014	09:47.5
1812	RSRD01	-122.4511193	37.92652273	5.89599991	7.55700016	289.1470032	13.45300007	-122.4511193	37.92650921	5.58599997	7.55700016	288.9970093	13.14300013	8/4/2014	09:47.4
1813	RSRD01	-122.4511217	37.92652274	5.94700003	7.54699993	289.1279907	13.49399996	-122.4511218	37.92650922	5.53499985	7.54699993	288.9909973	13.08199978	8/4/2014	09:47.3
1814	RSRD01	-122.4511241	37.92652275	5.94700003	7.51000023	289.1719971	13.45700026	-122.4511242	37.92650923	5.58599997	7.51000023	289.0270081	13.09600019	8/4/2014	09:47.2
1815	RSRD01	-122.4511265	37.92652276	5.94700003	7.54099989	289.1719971	13.48799992	-122.4511265	37.92650924	5.53499985	7.54099989	289.0390015	13.07599974	8/4/2014	09:47.1
1816	RSRD01	-122.4511293	37.92652278	5.98199987	7.54099989	289.1979981	13.52299976	-122.4511293	37.92650926	5.58599997	7.54099989	289.0480042	13.12699986	8/4/2014	09:46.9
1817	RSRD01	-122.4511317	37.92652279	5.94700003	7.51000023	289.1979981	13.45700026	-122.4511317	37.92650927	5.58599997	7.51000023	289.1090088	13.09600019	8/4/2014	09:46.9
1818	RSRD01	-122.451134	37.9265228	5.98199987	7.51000023	289.2200012	13.4920001	-122.4511341	37.92650928	5.58599997	7.51000023	289.0740051	13.09600019	8/4/2014	09:46.8
1819	RSRD01	-122.4511364	37.92652281	5.98199987	7.51000023	289.223999	13.4920001	-122.4511365	37.92650929	5.58599997	7.51000023	289.1130066	13.09600019	8/4/2014	09:46.7
1820	RSRD01	-122.4511392	37.92652282	5.86199999	7.47200012	289.2720032	13.33400011	-122.4511393	37.9265093	5.58599997	7.47200012	289.1220093	13.05800009	8/4/2014	09:46.5
1821	RSRD01	-122.4511416	37.92652283	5.94700003	7.47200012	289.2720032	13.41900015	-122.4511417	37.92650931	5.58599997	7.47200012	289.1719971	13.05800009	8/4/2014	09:46.5
1822	RSRD01	-122.451144	37.92652284	5.86199999	7.47200012	289.2969971	13.33400011	-122.4511441	37.92650932	5.61899996	7.47200012	289.1520081	13.09100008	8/4/2014	09:46.4
1823	RSRD01	-122.4511464	37.92652286	5.98199987	7.47200012	289.3359985	13.454	-122.4511465	37.92650934	5.58599997	7.47200012	289.2129822	13.05800009	8/4/2014	09:46.3
1824	RSRD01	-122.4511495	37.92652287	5.98199987	7.46199989	289.3420105	13.44399977	-122.4511496	37.92650935	5.67000008	7.46199989	289.2089844	13.13199997	8/4/2014	09:46.2
1825	RSRD01	-122.4511521	37.92652288	5.98199987	7.44000006	289.3670044	13.42199993	-122.4511522	37.92650936	5.58599997	7.44000006	289.2389832	13.02600002	8/4/2014	09:46.1
1826	RSRD01	-122.4511547	37.92652289	5.89599991	7.45599985	289.3890076	13.35199976	-122.4511548	37.92650937	5.61899996	7.45599985	289.2609863	13.07499981	8/4/2014	09:46.0
1827	RSRD01	-122.4511574	37.92652291	5.98199987	7.44000006	289.4370117	13.42199993	-122.4511575	37.92650939	5.704	7.44000006	289.3089905	13.14400005	8/4/2014	09:45.9
1828	RSRD01	-122.4511605	37.92652292	5.98199987	7.40799999	289.4760132	13.38999987	-122.4511606	37.9265094	5.704	7.40799999	289.3309937	13.11199999	8/4/2014	09:45.7
1829	RSRD01	-122.4511631	37.92652293	5.98199987	7.40199995	289.4809876	13.38399982	-122.4511632	37.92650941	5.61899996	7.40199995	289.3259888	13.02099991	8/4/2014	09:45.7
1830	RSRD01	-122.4511657	37.92652295	6.03299999	7.40799999	289.5280151	13.44099998	-122.4511659	37.92650943	5.67000008	7.40799999	289.4049988	13.07800007	8/4/2014	09:45.6
1831	RSRD01	-122.4511684	37.92652296	5.98199987	7.43400002	289.5280151	13.41599989	-122.4511685	37.92650944	5.704	7.43400002	289.401001	13.13800001	8/4/2014	09:45.5
1832	RSRD01	-122.4511711	37.92652297	5.89599991	7.37699986	289.6199951	13.27299976	-122.4511712	37.92650945	5.704	7.37699986	289.4660034	13.08099985	8/4/2014	09:45.4
1833	RSRD01	-122.4511733	37.92652298	5.98199987	7.40799999	289.5979919	13.38999987	-122.4511735	37.92650946	5.67000008	7.40799999	289.4700012	13.07800007	8/4/2014	09:45.3
1834	RSRD01	-122.4511756	37.92652299	6.03299999	7.44000006	289.6640015	13.47300005	-122.4511757	37.92650947	5.704	7.44000006	289.5579834	13.14400005	8/4/2014	09:45.2
1835	RSRD01	-122.4511778	37.926523	5.98199987	7.36999989	289.6900024	13.35199976	-122.451178	37.92650948	5.67000008	7.36999989	289.5400085	13.03999996	8/4/2014	09:45.1
1836	RSRD01	-122.4511804	37.92652301	6.03299999	7.36999989	289.7090149	13.40299988	-122.4511806	37.9265095	5.704	7.36999989	289.6069946	13.07399988	8/4/2014	09:44.9
1837	RSRD01	-122.4511827	37.92652302	5.98199987	7.33900023	289.7380066	13.3210001	-122.4511829	37.92650951	5.67000008	7.33900023	289.6319885	13.0090003	8/4/2014	09:44.9
1838	RSRD01	-122.451185	37.92652304	6.03299999	7.33300018	289.7380066	13.36600018	-122.4511851	37.92650952	5.75500011	7.33300018	289.6809998	13.0880003	8/4/2014	09:44.8
1839	RSRD01	-122.4511872	37.92652305	6.03299999	7.34800005	289.8259888	13.38100004	-122.4511874	37.92650953	5.704	7.34800005	289.7149963	13.05200005	8/4/2014	09:44.7
1840	RSRD01	-122.4511898	37.92652306	6.06699991	7.30100012	289.8299866	13.36800003	-122.45119	37.92650954	5.704	7.30100012	289.7460022	13.00500011	8/4/2014	09:44.6
1841	RSRD01	-122.4511921	37.92652307	6.03299999	7.30100012	289.8959961	13.33400011	-122.4511923	37.92650955	5.78900003	7.30100012	289.7900085	13.09000015	8/4/2014	09:44.5
1842	RSRD01	-122.4511943	37.92652308	6.03299999	7.30700016	289.8959961	13.34000015	-122.4511945	37.92650956	5.78900003	7.30700016	289.8120117	13.09600019	8/4/2014	09:44.4
1843	RSRD01	-122.4511966	37.92652309	6.03299999	7.30700016	289.9660034	13.34000015	-122.4511968	37.92650957	5.78900003	7.30700016	289.8599854	13.09600019	8/4/2014	09:44.3
1844	RSRD01	-122.4511993	37.9265231	5.94700003	7.26900005	290.0100098	13.21600008	-122.4511995	37.92650958	5.75500011	7.26900005	289.8819885	13.02400017	8/4/2014	09:44.1
1845	RSRD01	-122.4512016	37.92652311	5.98199987	7.26300001	290.0310059	13.24499989	-122.4512018	37.92650959	5.75500011	7.26300001	289.946991	13.01800013	8/4/2014	09:44.1
1846	RSRD01	-122.451204	37.92652312	6.03299999	7.26900005	290.07901	13.30200005	-122.4512042	37.92650961	5.75500011	7.26900005	289.9729919	13.02400017	8/4/2014	09:44.0
1847	RSRD01	-122.4512063	37.92652313	5.98199987	7.26900005	290.144989	13.25099993	-122.4512065	37.92650962	5.82200003	7.26900005	290.0130005	13.09100008	8/4/2014	09:43.9
1848	RSRD01	-122.451209	37.92652315	6.03299999	7.24700022	290.144989	13.28000021	-122.4512092	37.92650963	5.78900003	7.24700022	290.0169983	13.03600025	8/4/2014	09:43.7
1849	RSRD01	-122.4512113	37.92652316	5.98199987	7.27899981	290.2149963	13.26099968	-122.4512115	37.92650964	5.78900003	7.27899981	290.0870056	13.06799984	8/4/2014	09:43.7
1850	RSRD01	-122.4512137	37.92652317	6.03299999	7.24100018	290.2630005	13.27400017	-122.4512139	37.92650965	5.78900003	7.24100018	290.1309815	13.03000021	8/4/2014	09:43.6
1851	RSRD01	-122.451216	37.92652318	6.03299999	7.24700022	290.2810059	13.28000021	-122.4512162	37.92650966	5.78900003	7.24700022	290.1480103	13.03600025	8/4/2014	09:43.5
1852	RSRD01	-122.4512187	37.92652319	6.03299999	7.27899981	290.3469849	13.3119998	-122.4512189	37.92650967	5.82200003	7.27899981	290.2409973	13.10099983	8/4/2014	09:43.4
1853	RSRD01	-122.4512211	37.9265232	6.03299999	7.21600008	290.3940125	13.24900007	-122.4512213	37.92650968	5.82200003	7.21600008	290.2659912	13.03800011	8/4/2014	09:43.3
1854	RSRD01	-122.4512235	37.92652321	6.06699991	7.19999981	290.4379883	13.26699972	-122.4512237	37.9265097	5.90700006	7.19999981	290.3269959	13.10699987	8/4/2014	09:43.2
1855	RSRD01	-122.4512259	37.92652323	5.98199987	7.18400002	290.4819946	13.16599989	-122.4512261	37.92650971	5.87300014	7.18400002	290.375	13.05700016	8/4/2014	09:43.1
1856	RSRD01	-122.4512287	37.92652324	5.94700003	7.171	290.5750122	13.11800003	-122.451229	37.92650972	5.82200003	7.171	290.4639893	12.99300003	8/4/2014	09:42.9
1857	RSRD01	-122.4512312	37.92652325	6.03299999	7.16200018	290.5950012	13.19500017	-122.4512314	37.92650973	5.87300014	7.16200018	290.4889832	13.03500032	8/4/2014	09:42.9
1858	RSRD01	-122.4512336	37.92652326	6.06699991	7.14599991	290.6610107	13.21299982	-122.4512338	37.92650974	5.95800018	7.14599991	290.5769959	13.10400009	8/4/2014	09:42.8
1859	RSRD01	-122.451236	37.92652327	6.06699991	7.14599991	290.7049866	13.21299982	-122.4512362	37.92650975	5.87300014	7.14599991	290.6430054	13.01900005	8/4/2014	09:42.7
1860	RSRD01	-122.4512388	37.92652329	6.11800003	7.13999987	290.7489929	13.2579999	-122.4512391	37.92650977	5.95800018	7.13999987	290.7089844	13.09800005	8/4/2014	09:42.6
1861	RSRD01	-122.4512413	37.9265233	6.06699991	7.14599991	290.7749939	13.21299982	-122.4512415	37.92650978	5.95800018	7.14599991	290.7089844	13.10400009	8/4/2014	09:42.5
1862	RSRD01	-122.4512437	37.92652331	6.11800003	7.09200001	290.8630066	13.21000004	-122.4512439	37.92650979	5.90700006	7.09200001	290.7789917	12.99900007	8/4/2014	09:42.4
1863	RSRD01	-122.4512458	37.92652332	6.06599998	7.09200001	290.8630066	13.15799999	-122.451246	37.9265098	5.90600014	7.09200001	290.821991	12.99800014	8/4/2014	09:42.3
1864	RSRD01	-122.4512485	37.92652333	5.98099995	7.07000017	290.9110107	13.05100012	-122.4512488	37.92650981	5.90600014	7.07000017	290.8590088	12.97600031	8/4/2014	09:42.1
1865	RSRD01	-122.4512509	37.92652334	6.03200006	7.07000017	290.9729919	13.10200024	-122.4512511	37.92650982	5.87200022	7.07000017	290.9150085	12.94200039	8/4/2014	09:42.1
1866	RSRD01	-122.4512532	37.92652335	6.06599998	7.06099987	291.0159912	13.12699986	-122.4512535	37.92650984	5.90600014	7.06099987	290.95401	12.96700001	8/4/2014	09:42.0
1867	RSRD01	-122.4512555	37.92652336	6.03200006	7.0539999	291.0650024	13.08599997	-122.4512558	37.92650985	5.90600014	7.0539999	290.9979858	12.96000004	8/4/2014	09:41.9
1868	RSRD01	-122.4512584	37.92652338	6.06599998	7.06099987	291.1040039	13.12699986	-122.4512585	37.92650986	5.99100018	7.06099987	291.0639954	13.05200005	8/4/2014	09:41.7
1869	RSRD01	-122.4512607	37.92652339	6.06599998	7.07000017	291.1260071	13.13600016	-122.4512609	37.92650987	5.95699978	7.07000017	291.0690002	13.02699995	8/4/2014	09:41.7
1870	RSRD01	-122.451263	37.9265234	6.1170001	7.06099987	291.1960144	13.17799997	-122.4512632	37.92650988	5.99100018	7.06099987	291.178009	13.05200005	8/4/2014	09:41.6
1871	RSRD01	-122.4512653	37.92652341	6.06599998	7.06099987	291.2139893	13.12699986	-122.4512655	37.92650989	5.95699978	7.06099987	291.2179871	13.01799965	8/4/2014	09:41.5
1872	RSRD01	-122.4512682	37.92652342	6.06599998	7.06099987	291.2399902	13.12699986	-122.4512683	37.9265099	5.99100018	7.06099987	291.2219849	13.05200005	8/4/2014	09:41.4
1873	RSRD01	-122.4512706	37.92652343	6.1170001	7.03900003	291.2799988	13.15600014	-122.4512707	37.92650992	5.90600014	7.03900003	291.3049927	12.94500017	8/4/2014	09:41.3
1874	RSRD01	-122.4512731	37.92652345	6.06599998	7.06099987	291.3280029	13.12699986	-122.4512732	37.92650993	5.99100018	7.06099987	291.3099976	13.05200005	8/4/2014	09:41.2
1875	RSRD01	-122.4512756	37.92652346	6.1170001	7.03900003	291.3240051	13.15600014	-122.4512757	37.92650994	5.87200022	7.03900003	291.3710022	12.91100025	8/4/2014	09:41.1
1876	RSRD01	-122.4512785	37.92652347	6.06599998	7.07000017	291.3280029	13.13600016	-122.4512788	37.92650995	5.99100018	7.07000017	291.3760071	13.06100035	8/4/2014	09:41.0
1877	RSRD01	-122.4512811	37.92652348	6.1170001	7.03200006	291.3460083	13.14900017	-122.4512813	37.92650996	5.95699978	7.03200006	291.3930054	12.98899984	8/4/2014	09:40.9
1878	RSRD01	-122.4512836	37.92652349	6.1170001	7.04500008	291.3940125	13.16200018	-122.4512837	37.92650998	5.95699978	7.04500008	291.4459839	13.00199986	8/4/2014	09:40.8
1879	RSRD01	-122.451286	37.92652351	6.1170001	7.04500008	291.3680115	13.16200018	-122.4512862	37.92650999	5.95699978	7.04500008	291.4370117	13.00199986	8/4/2014	09:40.7
1880	RSRD01	-122.4512889	37.92652352	6.1170001	7.03900003	291.3720093	13.15600014	-122.4512891	37.92651	5.95699978	7.03900003	291.4370117	12.99599981	8/4/2014	09:40.6
1881	RSRD01	-122.4512915	37.92652353	6.1170001	7.03900003	291.4119873	13.15600014	-122.4512917	37.92651001	5.95699978	7.03900003	291.4419861	12.99599981	8/4/2014	09:40.5
1882	RSRD01	-122.4512937	37.92652354	6.1170001	7.04500008	291.3940125	13.16200018	-122.4512939	37.92651002	5.99100018	7.04500008	291.4589844	13.03600025	8/4/2014	09:40.4
1883	RSRD01	-122.4512958	37.92652355	6.1170001	7.07000017	291.3900147	13.18700027	-122.4512959	37.92651003	5.95699978	7.07000017	291.4419861	13.02699995	8/4/2014	09:40.3
1884	RSRD01	-122.4512981	37.92652356	6.15199995	7.0539999	291.3940125	13.20599985	-122.4512984	37.92651004	5.99100018	7.0539999	291.4150085	13.04500008	8/4/2014	09:40.1
1885	RSRD01	-122.4513001	37.92652357	6.06599998	7.06099987	291.3420105	13.12699986	-122.4513004	37.92651005	5.95699978	7.06099987	291.4159851	13.01799965	8/4/2014	09:40.1
1886	RSRD01	-122.4513021	37.92652358	6.06599998	7.07000017	291.3460083	13.13600016	-122.4513024	37.92651006	5.99100018	7.07000017	291.4110107	13.06100035	8/4/2014	09:40.0
1887	RSRD01	-122.4513042	37.92652359	6.06599998	7.06099987	291.3420105	13.12699986	-122.4513045	37.92651007	5.95699978	7.06099987	291.4199829	13.01799965	8/4/2014	09:39.9
1888	RSRD01	-122.4513065	37.9265236	6.1170001	7.06099987	291.2980042	13.17799997	-122.4513068	37.92651008	5.90600014	7.06099987	291.3670044	12.96700001	8/4/2014	09:39.8
1889	RSRD01	-122.4513085	37.92652361	6.06599998	7.07000017	291.2980042	13.13600016	-122.4513088	37.92651009	5.95699978	7.07000017	291.3850098	13.02699995	8/4/2014	09:39.7
1890	RSRD01	-122.4513106	37.92652362	6.06599998	7.07000017	291.2720032	13.13600016	-122.4513109	37.9265101	5.95699978	7.07000017	291.4069824	13.02699995	8/4/2014	09:39.6
1891	RSRD01	-122.4513126	37.92652363	6.03200006	7.10200024	291.2539978	13.1340003	-122.4513129	37.92651011	5.90600014	7.10200024	291.3630066	13.00800037	8/4/2014	09:39.5
1892	RSRD01	-122.451315	37.92652364	6.06599998	7.10200024	291.25	13.16800022	-122.4513152	37.92651012	5.99100018	7.10200024	291.3850098	13.09300041	8/4/2014	09:39.4
1893	RSRD01	-122.4513171	37.92652365	6.06599998	7.14599991	291.2070007	13.21199989	-122.4513174	37.92651013	5.95699978	7.14599991	291.3819885	13.10299969	8/4/2014	09:39.3
1894	RSRD01	-122.4513193	37.92652366	6.1170001	7.15600014	291.2250061	13.27300024	-122.4513196	37.92651014	5.95699978	7.15600014	291.3429871	13.11299992	8/4/2014	09:39.2
1895	RSRD01	-122.4513216	37.92652367	6.06599998	7.13999987	291.2279968	13.20599985	-122.4513218	37.92651015	5.90600014	7.13999987	291.3370056	13.046	8/4/2014	09:39.1
1896	RSRD01	-122.4513241	37.92652368	6.1170001	7.13000011	291.177002	13.24700022	-122.4513243	37.92651016	5.95699978	7.13000011	291.3339844	13.08699989	8/4/2014	09:39.0
1897	RSRD01	-122.4513263	37.92652369	6.1170001	7.13999987	291.177002	13.25699997	-122.4513265	37.92651018	5.90600014	7.13999987	291.3120117	13.046	8/4/2014	09:38.9
1898	RSRD01	-122.4513285	37.9265237	6.06599998	7.17799997	291.1329956	13.24399996	-122.4513287	37.92651019	5.95699978	7.17799997	291.2640076	13.13499975	8/4/2014	09:38.8
1899	RSRD01	-122.4513306	37.92652371	6.06599998	7.17799997	291.151001	13.24399996	-122.4513308	37.9265102	5.95699978	7.17799997	291.2860107	13.13499975	8/4/2014	09:38.7
1900	RSRD01	-122.4513332	37.92652371	6.1170001	7.13999987	291.1319885	13.25699997	-122.4513334	37.92651021	5.95699978	7.13999987	291.2460022	13.09699965	8/4/2014	09:38.6
1901	RSRD01	-122.4513353	37.92652372	6.06599998	7.13999987	291.1029968	13.20599985	-122.4513355	37.92651022	5.90600014	7.13999987	291.2170105	13.046	8/4/2014	09:38.5
1902	RSRD01	-122.4513375	37.92652373	6.06599998	7.15600014	291.1029968	13.22200012	-122.4513377	37.92651023	5.90600014	7.15600014	291.2170105	13.06200027	8/4/2014	09:38.4
1903	RSRD01	-122.4513396	37.92652374	6.03200006	7.16200018	291.125	13.19400024	-122.4513398	37.92651024	5.90600014	7.16200018	291.2129822	13.06800032	8/4/2014	09:38.3
1904	RSRD01	-122.4513422	37.92652375	6.06599998	7.17799997	291.1199951	13.24399996	-122.4513423	37.92651025	5.87200022	7.17799997	291.2120056	13.05000019	8/4/2014	09:38.1
1905	RSRD01	-122.4513443	37.92652376	6.06599998	7.171	291.1650085	13.23699999	-122.4513444	37.92651026	5.87200022	7.171	291.2089844	13.04300022	8/4/2014	09:38.1
1906	RSRD01	-122.4513465	37.92652377	6.06599998	7.16200018	291.1390076	13.22800016	-122.4513466	37.92651027	5.95699978	7.16200018	291.2129822	13.11899996	8/4/2014	09:38.0
1907	RSRD01	-122.4513486	37.92652378	6.03200006	7.171	291.1830139	13.20300007	-122.4513488	37.92651028	5.90600014	7.171	291.2659912	13.07700014	8/4/2014	09:37.9
1908	RSRD01	-122.4513512	37.92652377	6.06599998	7.171	291.1749878	13.23699999	-122.4513514	37.92651027	5.90600014	7.171	291.2489929	13.07700014	8/4/2014	09:37.8
1909	RSRD01	-122.4513534	37.92652378	6.03200006	7.17799997	291.1749878	13.21000004	-122.4513536	37.92651028	5.90600014	7.17799997	291.2810059	13.08400011	8/4/2014	09:37.7
1910	RSRD01	-122.4513556	37.92652379	6.06599998	7.17799997	291.196991	13.24399996	-122.4513556	37.92651029	5.95699978	7.17799997	291.2399902	13.13499975	8/4/2014	09:37.6
1911	RSRD01	-122.4513577	37.9265238	6.03200006	7.17799997	291.2369995	13.21000004	-122.4513578	37.9265103	5.87200022	7.17799997	291.3150024	13.05000019	8/4/2014	09:37.5
1912	RSRD01	-122.4513603	37.9265238	6.03200006	7.17799997	291.2149963	13.21000004	-122.4513604	37.9265103	5.95699978	7.17799997	291.2579956	13.13499975	8/4/2014	09:37.4
1913	RSRD01	-122.4513624	37.92652381	6.03200006	7.17799997	291.2290039	13.21000004	-122.4513627	37.92651029	5.90600014	7.17799997	291.2980042	13.08400011	8/4/2014	09:37.3
1914	RSRD01	-122.4513646	37.92652382	6.06599998	7.171	291.2550049	13.23699999	-122.4513649	37.9265103	5.87200022	7.171	291.303009	13.04300022	8/4/2014	09:37.2
1915	RSRD01	-122.4513669	37.92652383	6.03200006	7.17799997	291.2470093	13.21000004	-122.4513671	37.92651031	5.87200022	7.17799997	291.3209839	13.05000019	8/4/2014	09:37.1
1916	RSRD01	-122.4513695	37.92652382	6.06599998	7.171	291.269989	13.23699999	-122.4513697	37.92651031	5.87200022	7.171	291.29599	13.04300022	8/4/2014	09:37.0
1917	RSRD01	-122.4513717	37.92652382	6.03200006	7.171	291.2659912	13.20300007	-122.4513719	37.9265103	5.90600014	7.171	291.3129883	13.07700014	8/4/2014	09:36.9
1918	RSRD01	-122.4513739	37.92652383	6.06599998	7.19999981	291.2659912	13.26599979	-122.4513741	37.92651029	5.90600014	7.19999981	291.3089905	13.10599995	8/4/2014	09:36.8
1919	RSRD01	-122.4513761	37.92652384	6.03200006	7.20900011	291.2799988	13.24100018	-122.4513763	37.92651028	5.90600014	7.20900011	291.2919922	13.11500025	8/4/2014	09:36.7
1920	RSRD01	-122.4513787	37.92652383	6.06599998	7.19999981	291.2609863	13.26599979	-122.4513788	37.92651028	5.90600014	7.19999981	291.3259888	13.10599995	8/4/2014	09:36.6
1921	RSRD01	-122.4513809	37.92652384	6.03200006	7.21600008	291.276001	13.24800014	-122.451381	37.92651027	5.90600014	7.21600008	291.3009949	13.12200022	8/4/2014	09:36.5
1922	RSRD01	-122.4513831	37.92652384	6.03200006	7.20900011	291.2980042	13.24100018	-122.4513832	37.92651026	5.95699978	7.20900011	291.302002	13.16599989	8/4/2014	09:36.4
1923	RSRD01	-122.4513854	37.92652383	6.03200006	7.20900011	291.2940064	13.24100018	-122.4513855	37.92651026	5.90600014	7.20900011	291.2969971	13.11500025	8/4/2014	09:36.3
1924	RSRD01	-122.451388	37.92652382	6.06599998	7.20900011	291.2900085	13.2750001	-122.4513882	37.92651025	5.90600014	7.20900011	291.2980042	13.11500025	8/4/2014	09:36.2
1925	RSRD01	-122.4513903	37.92652382	6.03200006	7.21600008	291.2900085	13.24800014	-122.4513905	37.92651024	5.90600014	7.21600008	291.3110046	13.12200022	8/4/2014	09:36.1
1926	RSRD01	-122.4513927	37.92652381	6.06599998	7.20900011	291.3259888	13.2750001	-122.4513929	37.92651024	5.87200022	7.20900011	291.3120117	13.08100033	8/4/2014	09:36.0
1927	RSRD01	-122.451395	37.9265238	6.06599998	7.171	291.3080139	13.23699999	-122.4513951	37.92651023	5.95699978	7.171	291.3120117	13.12799978	8/4/2014	09:35.9
1928	RSRD01	-122.4513977	37.9265238	6.06599998	7.18400002	291.3439941	13.25	-122.4513977	37.92651023	5.95699978	7.18400002	291.3249817	13.14099979	8/4/2014	09:35.8
1929	RSRD01	-122.4514	37.92652379	6.06599998	7.18400002	291.3439941	13.25	-122.4514002	37.92651022	5.90600014	7.18400002	291.3699951	13.09000015	8/4/2014	09:35.7
1930	RSRD01	-122.4514022	37.92652378	6.1170001	7.17799997	291.3370056	13.29500008	-122.4514024	37.92651021	5.90600014	7.17799997	291.3229981	13.08400011	8/4/2014	09:35.6
1931	RSRD01	-122.4514046	37.92652378	6.06599998	7.18400002	291.3630066	13.25	-122.4514048	37.92651021	5.90600014	7.18400002	291.3619995	13.09000015	8/4/2014	09:35.5
1932	RSRD01	-122.4514073	37.92652377	6.06599998	7.17799997	291.3359985	13.24399996	-122.4514075	37.9265102	5.90600014	7.17799997	291.3349915	13.08400011	8/4/2014	09:35.3
1933	RSRD01	-122.4514096	37.92652377	6.06599998	7.171	291.3720093	13.23699999	-122.4514097	37.92651019	5.90600014	7.171	291.3540039	13.07700014	8/4/2014	09:35.3
1934	RSRD01	-122.4514119	37.92652376	6.1170001	7.16200018	291.3729858	13.27900028	-122.451412	37.92651019	5.90600014	7.16200018	291.3500061	13.06800032	8/4/2014	09:35.2
1935	RSRD01	-122.4514142	37.92652375	6.06599998	7.17799997	291.3900147	13.24399996	-122.4514143	37.92651018	5.87200022	7.17799997	291.3330078	13.05000019	8/4/2014	09:35.1
1936	RSRD01	-122.4514169	37.92652375	6.1170001	7.15600014	291.3680115	13.27300024	-122.451417	37.92651017	5.90600014	7.15600014	291.3229981	13.06200027	8/4/2014	09:35.0
1937	RSRD01	-122.4514193	37.92652374	6.06599998	7.16200018	291.4039917	13.22800016	-122.4514195	37.92651017	5.95699978	7.16200018	291.3639832	13.11899996	8/4/2014	09:34.9
1938	RSRD01	-122.4514216	37.92652373	6.1170001	7.171	291.427002	13.28800011	-122.4514218	37.92651016	5.99100018	7.171	291.3649902	13.16200018	8/4/2014	09:34.8
1939	RSRD01	-122.4514239	37.92652373	6.1170001	7.15600014	291.3999939	13.27300024	-122.4514241	37.92651015	5.90600014	7.15600014	291.3769836	13.06200027	8/4/2014	09:34.7
1940	RSRD01	-122.4514267	37.92652372	6.1170001	7.14599991	291.401001	13.26300001	-122.4514268	37.92651015	5.99100018	7.14599991	291.3829956	13.13700008	8/4/2014	09:34.6
1941	RSRD01	-122.4514289	37.92652371	6.1170001	7.13999987	291.4140015	13.25699997	-122.4514292	37.92651014	5.95699978	7.13999987	291.3739929	13.09699965	8/4/2014	09:34.5
1942	RSRD01	-122.4514313	37.92652371	6.1170001	7.13999987	291.4370117	13.25699997	-122.4514315	37.92651014	5.95699978	7.13999987	291.3699951	13.09699965	8/4/2014	09:34.4
1943	RSRD01	-122.4514336	37.9265237	6.06599998	7.14599991	291.4100037	13.21199989	-122.4514338	37.92651013	5.95699978	7.14599991	291.3479919	13.10299969	8/4/2014	09:34.3
1944	RSRD01	-122.4514363	37.9265237	6.1170001	7.1079998	291.4110107	13.2249999	-122.4514364	37.92651012	5.99100018	7.1079998	291.3880005	13.09899998	8/4/2014	09:34.2
1945	RSRD01	-122.4514387	37.92652369	6.1170001	7.13999987	291.4079895	13.25699997	-122.4514389	37.92651012	5.99100018	7.13999987	291.3890076	13.13100004	8/4/2014	09:34.1
1946	RSRD01	-122.4514411	37.92652368	6.15199995	7.13000011	291.4249878	13.28200006	-122.4514412	37.92651011	5.99100018	7.13000011	291.3850098	13.12100029	8/4/2014	09:34.0
1947	RSRD01	-122.4514433	37.92652368	6.15199995	7.14599991	291.4039917	13.29799986	-122.4514436	37.9265101	5.99100018	7.14599991	291.4029846	13.13700008	8/4/2014	09:33.9
1948	RSRD01	-122.4514461	37.92652367	6.15199995	7.13999987	291.394989	13.29199982	-122.4514464	37.9265101	6.04099989	7.13999987	291.42099	13.18099976	8/4/2014	09:33.8
1949	RSRD01	-122.4514485	37.92652366	6.15199995	7.14599991	291.4440002	13.29799986	-122.4514487	37.92651009	5.99100018	7.14599991	291.42099	13.13700008	8/4/2014	09:33.7
1950	RSRD01	-122.4514509	37.92652366	6.15199995	7.14599991	291.4129944	13.29799986	-122.451451	37.92651009	6.04099989	7.14599991	291.4089966	13.1869998	8/4/2014	09:33.6
1951	RSRD01	-122.4514532	37.92652365	6.15199995	7.13999987	291.4360046	13.29199982	-122.4514533	37.92651008	6.04099989	7.13999987	291.4440002	13.18099976	8/4/2014	09:33.5
1952	RSRD01	-122.4514559	37.92652365	6.15199995	7.14599991	291.4519959	13.29799986	-122.4514562	37.92651008	5.99100018	7.14599991	291.4779968	13.13700008	8/4/2014	09:33.4
1953	RSRD01	-122.4514582	37.92652364	6.15199995	7.16200018	291.4320068	13.31400013	-122.4514585	37.92651007	6.04099989	7.16200018	291.4570007	13.20300007	8/4/2014	09:33.3
1954	RSRD01	-122.4514606	37.92652363	6.20300007	7.13000011	291.4670105	13.33300018	-122.4514609	37.92651006	5.99100018	7.13000011	291.4750061	13.12100029	8/4/2014	09:33.2
1955	RSRD01	-122.451463	37.92652363	6.15199995	7.14599991	291.4930115	13.29799986	-122.4514633	37.92651006	5.99100018	7.14599991	291.5369873	13.13700008	8/4/2014	09:33.1
1956	RSRD01	-122.4514658	37.92652362	6.20300007	7.08599997	291.5109863	13.28900003	-122.451466	37.92651005	6.04099989	7.08599997	291.5109863	13.12699986	8/4/2014	09:33.0
1957	RSRD01	-122.4514683	37.92652362	6.20300007	7.13999987	291.5069885	13.34299994	-122.4514684	37.92651004	6.04099989	7.13999987	291.5369873	13.18099976	8/4/2014	09:32.9
1958	RSRD01	-122.4514707	37.92652361	6.20300007	7.14599991	291.5509949	13.34899998	-122.4514708	37.92651004	6.04099989	7.14599991	291.5549927	13.1869998	8/4/2014	09:32.8
1959	RSRD01	-122.451473	37.9265236	6.20300007	7.13000011	291.5509949	13.33300018	-122.4514732	37.92651003	6.07499981	7.13000011	291.5820007	13.20499992	8/4/2014	09:32.7
1960	RSRD01	-122.4514758	37.9265236	6.20300007	7.13999987	291.5870056	13.34299994	-122.4514761	37.92651003	6.07499981	7.13999987	291.6340027	13.21499968	8/4/2014	09:32.6
1961	RSRD01	-122.4514782	37.92652359	6.20300007	7.13000011	291.5910034	13.33300018	-122.4514784	37.92651002	6.07499981	7.13000011	291.6340027	13.20499992	8/4/2014	09:32.5
1962	RSRD01	-122.4514806	37.92652359	6.23699999	7.13999987	291.6059876	13.37699986	-122.4514808	37.92651001	6.07499981	7.13999987	291.6359863	13.21499968	8/4/2014	09:32.4
1963	RSRD01	-122.4514829	37.92652358	6.20300007	7.13000011	291.6319885	13.33300018	-122.4514831	37.92651001	6.04099989	7.13000011	291.6579895	13.171	8/4/2014	09:32.3
1964	RSRD01	-122.4514856	37.92652357	6.23699999	7.08599997	291.6279907	13.32299995	-122.4514858	37.92651	6.07499981	7.08599997	291.67099	13.16099977	8/4/2014	09:32.2
1965	RSRD01	-122.4514879	37.92652357	6.23699999	7.09200001	291.6019898	13.329	-122.4514881	37.92651	6.15999985	7.09200001	291.6979981	13.25199986	8/4/2014	09:32.1
1966	RSRD01	-122.4514903	37.92652356	6.23699999	7.07000017	291.6279907	13.30700016	-122.4514905	37.92650999	6.07499981	7.07000017	291.6759949	13.14499998	8/4/2014	09:32.0
1967	RSRD01	-122.4514926	37.92652355	6.23699999	7.07700014	291.5580139	13.31400013	-122.4514928	37.92650998	6.12599993	7.07700014	291.6539917	13.20300007	8/4/2014	09:31.9
1968	RSRD01	-122.4514953	37.92652355	6.27099991	7.07700014	291.5759888	13.34800005	-122.4514955	37.92650998	6.12599993	7.07700014	291.6229858	13.20300007	8/4/2014	09:31.8
1969	RSRD01	-122.4514977	37.92652354	6.23699999	7.10200024	291.5580139	13.33900023	-122.4514979	37.92650997	6.12599993	7.10200024	291.644989	13.22800016	8/4/2014	09:31.7
1970	RSRD01	-122.4515	37.92652354	6.27099991	7.0539999	291.4840088	13.32499981	-122.4515002	37.92650996	6.12599993	7.0539999	291.6019898	13.17999983	8/4/2014	09:31.6
1971	RSRD01	-122.4515023	37.92652353	6.27099991	7.04500008	291.4880066	13.31599998	-122.4515025	37.92650996	6.12599993	7.04500008	291.5799866	13.171	8/4/2014	09:31.5
1972	RSRD01	-122.451505	37.92652352	6.27099991	7.04500008	291.4869995	13.31599998	-122.4515053	37.92650995	6.12599993	7.04500008	291.5740051	13.171	8/4/2014	09:31.3
1973	RSRD01	-122.4515074	37.92652352	6.27099991	7.03200006	291.4360046	13.30299997	-122.4515076	37.92650995	6.12599993	7.03200006	291.5539856	13.15799999	8/4/2014	09:31.3
1974	RSRD01	-122.4515099	37.92652351	6.27099991	7.03900003	291.4179993	13.30999994	-122.4515101	37.92650994	6.12599993	7.03900003	291.5059815	13.16499996	8/4/2014	09:31.2
1975	RSRD01	-122.4515124	37.92652351	6.27099991	7.00699997	291.3699951	13.27799988	-122.4515127	37.92650993	6.12599993	7.00699997	291.4880066	13.1329999	8/4/2014	09:31.1
1976	RSRD01	-122.4515154	37.9265235	6.27099991	7.00099993	291.3309937	13.27199984	-122.4515156	37.92650993	6.15999985	7.00099993	291.4400024	13.16099977	8/4/2014	09:31.0
1977	RSRD01	-122.4515179	37.9265235	6.27099991	6.97900009	291.3259888	13.25	-122.4515182	37.92650992	6.04099989	6.97900009	291.4179993	13.01999998	8/4/2014	09:30.9
1978	RSRD01	-122.4515205	37.92652349	6.27099991	6.96899986	291.2869873	13.23999977	-122.4515207	37.92650992	6.12599993	6.96899986	291.3779907	13.09499979	8/4/2014	09:30.8
1979	RSRD01	-122.451523	37.92652348	6.27099991	6.95300007	291.2569885	13.22399998	-122.4515233	37.92650991	6.19399977	6.95300007	291.3699951	13.14699984	8/4/2014	09:30.7
1980	RSRD01	-122.451526	37.92652348	6.27099991	6.96899986	291.2170105	13.23999977	-122.4515262	37.92650991	6.15999985	6.96899986	291.3479919	13.12899971	8/4/2014	09:30.6
1981	RSRD01	-122.4515285	37.92652347	6.27099991	6.96899986	291.1910095	13.23999977	-122.4515288	37.9265099	6.12599993	6.96899986	291.3259888	13.09499979	8/4/2014	09:30.5
1982	RSRD01	-122.4515309	37.92652347	6.32299995	6.96899986	291.151001	13.29199982	-122.4515311	37.9265099	6.15999985	6.96899986	291.2869873	13.12899971	8/4/2014	09:30.4
1983	RSRD01	-122.451533	37.92652346	6.27099991	6.97900009	291.125	13.25	-122.4515333	37.92650989	6.19399977	6.97900009	291.2779846	13.17299986	8/4/2014	09:30.3
1984	RSRD01	-122.4515355	37.92652345	6.32299995	6.98500013	291.1069946	13.30800009	-122.4515358	37.92650988	6.12599993	6.98500013	291.2430115	13.11100006	8/4/2014	09:30.2
1985	RSRD01	-122.4515377	37.92652345	6.27099991	6.96299982	291.0809937	13.23399973	-122.4515379	37.92650988	6.12599993	6.96299982	291.2160034	13.08899975	8/4/2014	09:30.1
1986	RSRD01	-122.4515398	37.92652344	6.32299995	6.95300007	291.0629883	13.27600002	-122.4515401	37.92650987	6.24499989	6.95300007	291.2160034	13.19799995	8/4/2014	09:30.0
1987	RSRD01	-122.451542	37.92652343	6.32299995	6.9380002	291.0409851	13.26100016	-122.4515422	37.92650986	6.19399977	6.9380002	291.1979981	13.13199997	8/4/2014	09:29.9
1988	RSRD01	-122.4515445	37.92652343	6.35699987	6.9380002	291.0010071	13.29500008	-122.4515447	37.92650985	6.24499989	6.9380002	291.1369934	13.18300009	8/4/2014	09:29.8
1989	RSRD01	-122.4515466	37.92652342	6.32299995	6.9380002	290.9750061	13.26100016	-122.4515469	37.92650985	6.07499981	6.9380002	291.1499939	13.01300001	8/4/2014	09:29.7
1990	RSRD01	-122.4515488	37.92652341	6.35699987	6.94700003	290.9530029	13.3039999	-122.451549	37.92650984	6.15999985	6.94700003	291.0929871	13.10699987	8/4/2014	09:29.6
1991	RSRD01	-122.4515509	37.9265234	6.32299995	6.9380002	290.9360046	13.26100016	-122.4515511	37.92650983	6.15999985	6.9380002	291.0879822	13.09800005	8/4/2014	09:29.5
1992	RSRD01	-122.4515534	37.9265234	6.35699987	6.96899986	290.9320068	13.32599974	-122.4515536	37.92650983	6.19399977	6.96899986	291.0679932	13.16299963	8/4/2014	09:29.4
1993	RSRD01	-122.4515556	37.92652339	6.35699987	6.96899986	290.8739929	13.32599974	-122.4515559	37.92650982	6.24499989	6.96899986	291.0409851	13.21399975	8/4/2014	09:29.3
1994	RSRD01	-122.451558	37.92652338	6.35699987	6.9380002	290.8909912	13.29500008	-122.4515583	37.92650981	6.19399977	6.9380002	291.053009	13.13199997	8/4/2014	09:29.2
1995	RSRD01	-122.4515604	37.92652338	6.32299995	6.96899986	290.868988	13.29199982	-122.4515606	37.92650981	6.24499989	6.96899986	291.0050049	13.21399975	8/4/2014	09:29.1
1996	RSRD01	-122.4515632	37.92652335	6.35699987	6.96899986	290.8120117	13.32599974	-122.4515634	37.92650978	6.27799988	6.96899986	290.9869995	13.24699974	8/4/2014	09:29.0
1997	RSRD01	-122.4515655	37.92652335	6.35699987	6.96899986	290.7860107	13.32599974	-122.4515658	37.92650978	6.19399977	6.96899986	290.946991	13.16299963	8/4/2014	09:28.9
1998	RSRD01	-122.4515679	37.92652334	6.35699987	7.00699997	290.7640076	13.36399984	-122.4515682	37.92650977	6.329	7.00699997	290.92099	13.33599997	8/4/2014	09:28.8
1999	RSRD01	-122.4515703	37.92652334	6.35699987	6.96899986	290.7279968	13.32599974	-122.4515706	37.92650976	6.24499989	6.96899986	290.9029846	13.21399975	8/4/2014	09:28.7
[truncated: 53,780 more rows]
