# Supplementary material for: Modeling Magnetic Fields from a DC Power Cable Buried Beneath San Francisco Bay Based on Empirical Measurements
Source: PLoS One. 2016 Feb 25;11(2):e0148543. doi: 10.1371/journal.pone.0148543 (PMC4767330; doi:10.1371/journal.pone.0148543)
Supplement: S1 File — Table A. BenD, Raw Data. Table B. BenS, Raw Data. Table C. RSRD, Raw Data. Table D. RSRS, Raw Data. Table E1. SPD, Raw Data1. Table E2. SPD, Raw Data2. Table F1. SPS, Raw Data1. Table F2. SPS, Raw Data2. (ZIP) [file pone.0148543.s001.zip › S1, Table D_RSR-S RawData.csv]

Record	Location	Longitude1	Latitude1	Z1	ALT1	T1	Alt+Depth1	Longitude2	Latitude2	Z2	ALT2	T2	Alt+Depth2	DATE	TIME
1	RSRS01	-122.4449885	37.92656226	2.24399996	12.64799976	289.7900085	14.89199972	-122.4449887	37.92657576	2.05200005	12.64799976	290.0339966	14.69999981	7/15/2014	51:11.7
2	RSRS01	-122.4449908	37.92656223	2.27800012	12.66300011	289.571991	14.94100022	-122.444991	37.92657573	2.05200005	12.66300011	289.9460144	14.71500015	7/15/2014	51:11.8
3	RSRS01	-122.4449931	37.92656221	2.24399996	12.67000008	289.723999	14.91400003	-122.4449933	37.92657573	2.00200009	12.67000008	289.9460144	14.67200017	7/15/2014	51:11.9
4	RSRS01	-122.4449954	37.92656218	2.24399996	12.71700001	289.7260132	14.96099997	-122.4449956	37.9265757	2.00200009	12.71700001	289.9460144	14.7190001	7/15/2014	51:12.0
5	RSRS01	-122.4449988	37.92656215	2.24399996	12.68599987	289.7460022	14.92999983	-122.444999	37.92657567	1.96800005	12.68599987	289.9219971	14.65399992	7/15/2014	51:12.1
6	RSRS01	-122.4450011	37.92656212	2.24399996	12.7329998	289.6820068	14.97699976	-122.4450013	37.92657564	2.05200005	12.7329998	289.9460144	14.78499985	7/15/2014	51:12.2
7	RSRS01	-122.4450033	37.9265621	2.24399996	12.72399998	289.6140137	14.96799994	-122.4450036	37.92657562	2.05200005	12.72399998	289.9020081	14.77600002	7/15/2014	51:12.3
8	RSRS01	-122.4450056	37.92656207	2.24399996	12.73900032	289.5700073	14.98300028	-122.4450059	37.92657559	2.05200005	12.73900032	289.8359985	14.79100037	7/15/2014	51:12.4
9	RSRS01	-122.4450079	37.92656205	2.19199991	12.73900032	289.6159973	14.93100023	-122.4450082	37.92657557	2.00200009	12.73900032	289.8139954	14.74100041	7/15/2014	51:12.5
10	RSRS01	-122.4450102	37.92656202	2.24399996	12.7869997	289.6579895	15.03099966	-122.4450105	37.92657555	1.96800005	12.7869997	289.8580017	14.75499976	7/15/2014	51:12.6
11	RSRS01	-122.4450125	37.926562	2.15799999	12.80300045	289.7019959	14.96100044	-122.4450127	37.92657552	1.93400002	12.80300045	289.8580017	14.73700047	7/15/2014	51:12.7
12	RSRS01	-122.4450148	37.92656198	2.19199991	12.87800026	289.6820068	15.07000017	-122.445015	37.9265755	2.00200009	12.87800026	289.8359985	14.88000035	7/15/2014	51:12.8
13	RSRS01	-122.445017	37.92656195	2.15799999	12.87800026	289.7019959	15.03600025	-122.4450172	37.92657545	1.93400002	12.87800026	289.8120117	14.81200027	7/15/2014	51:12.9
14	RSRS01	-122.4450192	37.92656193	2.19199991	12.89400005	289.7260132	15.08599997	-122.4450195	37.92657545	1.93400002	12.89400005	289.8359985	14.82800007	7/15/2014	51:13.0
15	RSRS01	-122.4450225	37.92656189	2.15799999	12.92599964	289.7019959	15.08399963	-122.4450228	37.92657541	1.88300002	12.92599964	289.8139954	14.80899966	7/15/2014	51:13.1
16	RSRS01	-122.4450247	37.92656186	2.15799999	12.94200039	289.6159973	15.10000038	-122.445025	37.92657537	1.93400002	12.94200039	289.8160095	14.8760004	7/15/2014	51:13.2
17	RSRS01	-122.4450269	37.92656184	2.15799999	12.97900009	289.6359863	15.13700008	-122.4450272	37.92657534	1.93400002	12.97900009	289.8580017	14.91300011	7/15/2014	51:13.3
18	RSRS01	-122.4450292	37.9265618	2.15799999	13.0170002	289.6380005	15.17500019	-122.4450294	37.92657532	1.93400002	13.0170002	289.7460022	14.95100021	7/15/2014	51:13.4
19	RSRS01	-122.4450314	37.92656179	2.10700011	13.08699989	289.5920105	15.19400001	-122.4450316	37.92657529	1.88300002	13.08699989	289.8609924	14.96999991	7/15/2014	51:13.5
20	RSRS01	-122.4450336	37.92656175	2.15799999	13.04899979	289.5700073	15.20699978	-122.4450339	37.92657527	1.84899998	13.04899979	289.7480164	14.89799976	7/15/2014	51:13.6
21	RSRS01	-122.4450358	37.92656172	2.10700011	13.05500031	289.5939941	15.16200042	-122.4450361	37.92657524	1.88300002	13.05500031	289.7700195	14.93800032	7/15/2014	51:13.7
22	RSRS01	-122.445038	37.9265617	2.10700011	13.08100033	289.6380005	15.18800044	-122.4450383	37.92657522	1.88300002	13.08100033	289.8380127	14.96400034	7/15/2014	51:13.8
23	RSRS01	-122.4450403	37.92656167	2.07299995	13.0710001	289.4859924	15.14400005	-122.4450405	37.92657519	1.88300002	13.0710001	289.6860046	14.95400012	7/15/2014	51:13.9
24	RSRS01	-122.4450425	37.92656165	2.10700011	13.08699989	289.5539856	15.19400001	-122.4450427	37.92657517	1.84899998	13.08699989	289.7980042	14.93599987	7/15/2014	51:14.0
25	RSRS01	-122.4450459	37.92656161	2.07299995	13.10299969	289.5079956	15.17599964	-122.4450461	37.92657511	1.93400002	13.10299969	289.7520142	15.0369997	7/15/2014	51:14.1
26	RSRS01	-122.4450482	37.92656159	2.07299995	13.09599972	289.552002	15.16899967	-122.4450484	37.92657511	1.93400002	13.09599972	289.7520142	15.02999973	7/15/2014	51:14.2
27	RSRS01	-122.4450505	37.92656156	2.07299995	13.09599972	289.4880066	15.16899967	-122.4450507	37.92657507	1.84899998	13.09599972	289.7539978	14.94499969	7/15/2014	51:14.3
28	RSRS01	-122.4450528	37.92656154	2.07299995	13.09599972	289.5079956	15.16899967	-122.4450531	37.92657506	1.79900002	13.09599972	289.730011	14.89499974	7/15/2014	51:14.4
29	RSRS01	-122.4450552	37.92656151	2.02099991	13.09599972	289.5539856	15.11699963	-122.4450554	37.92657502	1.79900002	13.09599972	289.7960205	14.89499974	7/15/2014	51:14.5
30	RSRS01	-122.4450576	37.92656149	2.07299995	13.0710001	289.5079956	15.14400005	-122.4450578	37.92657499	1.88300002	13.0710001	289.730011	14.95400012	7/15/2014	51:14.6
31	RSRS01	-122.4450599	37.92656147	2.02099991	13.06499958	289.4859924	15.08599949	-122.4450601	37.92657497	1.76499999	13.06499958	289.6860046	14.82999957	7/15/2014	51:14.7
32	RSRS01	-122.4450623	37.92656144	2.07299995	13.04899979	289.4880066	15.12199974	-122.4450625	37.92657495	1.84899998	13.04899979	289.6660156	14.89799976	7/15/2014	51:14.8
33	RSRS01	-122.4450646	37.92656142	2.02099991	13.03999996	289.552002	15.06099987	-122.4450648	37.92657494	1.88300002	13.03999996	289.7520142	14.92299998	7/15/2014	51:14.9
34	RSRS01	-122.4450669	37.92656139	2.02099991	13.03999996	289.5299988	15.06099987	-122.4450671	37.92657491	1.88300002	13.03999996	289.730011	14.92299998	7/15/2014	51:15.0
35	RSRS01	-122.4450703	37.92656136	1.98699999	13.02700043	289.4880066	15.01400042	-122.4450705	37.92657488	1.76499999	13.02700043	289.7099915	14.79200041	7/15/2014	51:15.1
36	RSRS01	-122.4450726	37.92656133	2.02099991	13.01099968	289.4639893	15.03199959	-122.4450728	37.92657485	1.79900002	13.01099968	289.6860046	14.8099997	7/15/2014	51:15.2
37	RSRS01	-122.4450749	37.92656133	2.02099991	13.01099968	289.4219971	15.03199959	-122.4450751	37.92657483	1.84899998	13.01099968	289.6860046	14.85999966	7/15/2014	51:15.3
38	RSRS01	-122.4450772	37.9265613	2.02099991	13.03999996	289.4419861	15.06099987	-122.4450774	37.9265748	1.84899998	13.03999996	289.7520142	14.88899994	7/15/2014	51:15.4
39	RSRS01	-122.4450795	37.92656128	1.98699999	13.0170002	289.4639893	15.00400019	-122.4450797	37.9265748	1.84899998	13.0170002	289.6560059	14.86600018	7/15/2014	51:15.5
40	RSRS01	-122.4450819	37.92656125	2.02099991	13.02700043	289.4419861	15.04800034	-122.445082	37.92657477	1.76499999	13.02700043	289.7080078	14.79200041	7/15/2014	51:15.6
41	RSRS01	-122.4450841	37.92656125	2.02099991	13.05500031	289.4219971	15.07600021	-122.4450843	37.92657477	1.88300002	13.05500031	289.6860046	14.93800032	7/15/2014	51:15.7
42	RSRS01	-122.4450864	37.92656124	2.02099991	13.09599972	289.3980103	15.11699963	-122.4450866	37.92657474	1.88300002	13.09599972	289.6199951	14.97899973	7/15/2014	51:15.8
43	RSRS01	-122.4450887	37.92656121	2.02099991	13.06499958	289.4419861	15.08599949	-122.4450888	37.92657474	1.71399999	13.06499958	289.684021	14.77899957	7/15/2014	51:15.9
44	RSRS01	-122.4450909	37.92656121	2.02099991	13.08100033	289.3779907	15.10200024	-122.445091	37.92657471	1.88300002	13.08100033	289.6640015	14.96400034	7/15/2014	51:16.0
45	RSRS01	-122.4450942	37.92656117	1.98699999	13.08100033	289.3559876	15.06800032	-122.4450943	37.92657469	1.88300002	13.08100033	289.6650085	14.96400034	7/15/2014	51:16.1
46	RSRS01	-122.4450964	37.92656116	1.98699999	13.10299969	289.4240112	15.08999968	-122.4450965	37.92657467	1.88300002	13.10299969	289.6459961	14.9859997	7/15/2014	51:16.2
47	RSRS01	-122.4450986	37.92656116	1.98699999	13.125	289.3380127	15.11199999	-122.4450987	37.92657466	1.76499999	13.125	289.6880188	14.88999999	7/15/2014	51:16.3
48	RSRS01	-122.4451008	37.92656113	1.98699999	13.11900043	289.3800049	15.10600042	-122.445101	37.92657465	1.79900002	13.11900043	289.7120056	14.91800046	7/15/2014	51:16.4
49	RSRS01	-122.4451031	37.92656112	1.98699999	13.10900021	289.3800049	15.09600019	-122.4451032	37.92657463	1.84899998	13.10900021	289.7120056	14.95800018	7/15/2014	51:16.5
50	RSRS01	-122.4451053	37.92656112	1.98699999	13.11900043	289.3380127	15.10600042	-122.4451054	37.92657462	1.79900002	13.11900043	289.6900024	14.91800046	7/15/2014	51:16.6
51	RSRS01	-122.4451075	37.92656109	1.95299995	13.125	289.3590088	15.07799995	-122.4451076	37.92657461	1.79900002	13.125	289.6459961	14.92400002	7/15/2014	51:16.7
52	RSRS01	-122.4451097	37.92656109	1.98699999	13.09599972	289.3590088	15.08299971	-122.4451098	37.92657461	1.76499999	13.09599972	289.6459961	14.8609997	7/15/2014	51:16.8
53	RSRS01	-122.4451118	37.92656108	1.95299995	13.0710001	289.3380127	15.02400005	-122.4451119	37.9265746	1.76499999	13.0710001	289.6010132	14.83600008	7/15/2014	51:16.9
54	RSRS01	-122.445114	37.92656107	1.95299995	13.05500031	289.3150024	15.00800025	-122.4451141	37.92657457	1.84899998	13.05500031	289.6040039	14.90400028	7/15/2014	51:17.0
55	RSRS01	-122.4451172	37.92656107	1.95299995	13.03999996	289.2709961	14.99299991	-122.4451173	37.92657457	1.79900002	13.03999996	289.5570068	14.83899999	7/15/2014	51:17.1
56	RSRS01	-122.4451193	37.92656104	1.95299995	13.02700043	289.3150024	14.98000038	-122.4451194	37.92657456	1.76499999	13.02700043	289.6020203	14.79200041	7/15/2014	51:17.2
57	RSRS01	-122.4451214	37.92656104	1.95299995	12.97900009	289.2940064	14.93200004	-122.4451215	37.92657455	1.67999995	12.97900009	289.57901	14.65900004	7/15/2014	51:17.3
58	RSRS01	-122.4451236	37.92656105	1.95299995	12.96399975	289.2929993	14.9169997	-122.4451236	37.92657455	1.79900002	12.96399975	289.5140076	14.76299977	7/15/2014	51:17.4
59	RSRS01	-122.4451257	37.92656104	1.95299995	12.96399975	289.2929993	14.9169997	-122.4451258	37.92657454	1.76499999	12.96399975	289.5379944	14.72899973	7/15/2014	51:17.5
60	RSRS01	-122.4451278	37.92656101	1.95299995	12.96399975	289.3160095	14.9169997	-122.4451279	37.92657455	1.76499999	12.96399975	289.4920044	14.72899973	7/15/2014	51:17.6
61	RSRS01	-122.44513	37.92656102	1.95299995	12.94799995	289.2929993	14.9009999	-122.44513	37.92657452	1.71399999	12.94799995	289.5140076	14.66199994	7/15/2014	51:17.7
62	RSRS01	-122.4451321	37.92656101	1.95299995	12.94200039	289.3150024	14.89500034	-122.4451321	37.92657453	1.79900002	12.94200039	289.4700012	14.74100041	7/15/2014	51:17.8
63	RSRS01	-122.4451342	37.92656101	1.90199995	12.97000027	289.3150024	14.87200022	-122.4451342	37.92657453	1.79900002	12.97000027	289.4049988	14.76900029	7/15/2014	51:17.9
64	RSRS01	-122.4451363	37.92656102	1.95299995	12.96399975	289.2940064	14.9169997	-122.4451363	37.92657452	1.79900002	12.96399975	289.4479981	14.76299977	7/15/2014	51:18.0
65	RSRS01	-122.4451393	37.926561	1.903	12.97900009	289.2269898	14.88200009	-122.4451394	37.92657452	1.76600003	12.97900009	289.3390198	14.74500012	7/15/2014	51:18.1
66	RSRS01	-122.4451414	37.92656101	1.954	12.98600006	289.1830139	14.94000006	-122.4451415	37.92657451	1.76600003	12.98600006	289.3609924	14.75200009	7/15/2014	51:18.2
67	RSRS01	-122.4451435	37.926561	1.954	12.98600006	289.0960083	14.94000006	-122.4451435	37.92657452	1.71500003	12.98600006	289.3399963	14.70100009	7/15/2014	51:18.3
68	RSRS01	-122.4451456	37.92656099	1.954	12.97900009	289.0740051	14.93300009	-122.4451456	37.92657451	1.76600003	12.97900009	289.3179932	14.74500012	7/15/2014	51:18.4
69	RSRS01	-122.4451477	37.92656098	1.954	13.01099968	289.0769959	14.96499968	-122.4451477	37.9265745	1.79999995	13.01099968	289.3650208	14.81099963	7/15/2014	51:18.5
70	RSRS01	-122.4451498	37.92656099	1.954	13.08100033	289.0549927	15.03500032	-122.4451498	37.92657449	1.85000002	13.08100033	289.3430176	14.93100035	7/15/2014	51:18.6
71	RSRS01	-122.4451518	37.92656098	1.903	13.08100033	289.0109863	14.98400033	-122.4451519	37.9265745	1.76600003	13.08100033	289.2550049	14.84700036	7/15/2014	51:18.7
72	RSRS01	-122.4451539	37.92656098	1.954	13.11900043	289.0350037	15.07300043	-122.4451539	37.9265745	1.79999995	13.11900043	289.2990112	14.91900039	7/15/2014	51:18.8
73	RSRS01	-122.4451559	37.92656099	1.903	13.10299969	289.0769959	15.00599968	-122.445156	37.92657451	1.76600003	13.10299969	289.2550049	14.86899972	7/15/2014	51:18.9
74	RSRS01	-122.445158	37.92656098	1.954	13.10900021	289.0549927	15.0630002	-122.445158	37.9265745	1.85000002	13.10900021	289.2550049	14.95900023	7/15/2014	51:19.0
75	RSRS01	-122.445161	37.92656098	1.954	13.11900043	289.098999	15.07300043	-122.445161	37.92657449	1.79999995	13.11900043	289.2530212	14.91900039	7/15/2014	51:19.1
76	RSRS01	-122.445163	37.92656098	1.954	13.13399982	288.9670105	15.08799982	-122.445163	37.92657449	1.76600003	13.13399982	289.1920166	14.89999986	7/15/2014	51:19.2
77	RSRS01	-122.4451651	37.92656098	1.954	13.14999962	289.0329895	15.10399961	-122.4451651	37.9265745	1.76600003	13.14999962	289.1870117	14.91599965	7/15/2014	51:19.3
78	RSRS01	-122.4451671	37.92656099	1.954	13.13399982	288.9909973	15.08799982	-122.4451671	37.92657449	1.85000002	13.13399982	289.125	14.98399985	7/15/2014	51:19.4
79	RSRS01	-122.4451691	37.92656098	1.954	13.16600037	288.9450073	15.12000036	-122.4451691	37.9265745	1.88399994	13.16600037	289.098999	15.05000031	7/15/2014	51:19.5
80	RSRS01	-122.4451712	37.92656097	1.954	13.13399982	288.9670105	15.08799982	-122.4451712	37.92657449	1.79999995	13.13399982	289.1010132	14.93399978	7/15/2014	51:19.6
81	RSRS01	-122.4451732	37.92656096	1.903	13.13399982	288.8789978	15.03699982	-122.4451732	37.9265745	1.76600003	13.13399982	289.07901	14.89999986	7/15/2014	51:19.7
82	RSRS01	-122.4451753	37.92656097	1.954	13.13399982	288.8569946	15.08799982	-122.4451753	37.92657449	1.79999995	13.13399982	289.0710144	14.93399978	7/15/2014	51:19.8
83	RSRS01	-122.4451773	37.92656096	1.954	13.14099979	288.8349915	15.09499979	-122.4451773	37.92657448	1.85000002	13.14099979	289.1210022	14.99099982	7/15/2014	51:19.9
84	RSRS01	-122.4451793	37.92656097	1.954	13.11900043	288.7690125	15.07300043	-122.4451793	37.92657448	1.88399994	13.11900043	289.1230164	15.00300038	7/15/2014	51:20.0
85	RSRS01	-122.4451823	37.92656097	1.954	13.10900021	288.6589966	15.0630002	-122.4451823	37.92657449	1.88399994	13.10900021	289.1010132	14.99300015	7/15/2014	51:20.1
86	RSRS01	-122.4451844	37.92656096	1.98800004	13.01099968	288.6610107	14.99899971	-122.4451844	37.92657448	1.93499994	13.01099968	289.1010132	14.94599962	7/15/2014	51:20.2
87	RSRS01	-122.4451864	37.92656097	1.954	12.92599964	288.7250061	14.87999964	-122.4451864	37.92657447	1.88399994	12.92599964	289.1430054	14.80999959	7/15/2014	51:20.3
88	RSRS01	-122.4451885	37.92656096	1.98800004	12.94200039	288.7470093	14.93000042	-122.4451885	37.92657448	1.85000002	12.94200039	289.1450195	14.79200041	7/15/2014	51:20.4
89	RSRS01	-122.4451905	37.92656097	1.954	12.89400005	288.7250061	14.84800005	-122.4451906	37.92657448	1.79999995	12.89400005	289.0769959	14.69400001	7/15/2014	51:20.5
90	RSRS01	-122.4451926	37.92656097	1.98800004	12.88799953	288.7030029	14.87599957	-122.4451927	37.92657449	1.85000002	12.88799953	289.07901	14.73799956	7/15/2014	51:20.6
91	RSRS01	-122.4451947	37.92656096	1.903	12.89400005	288.6600037	14.79700005	-122.4451947	37.92657448	1.85000002	12.89400005	289.0559998	14.74400008	7/15/2014	51:20.7
92	RSRS01	-122.4451968	37.92656097	1.954	12.89400005	288.7070007	14.84800005	-122.4451968	37.92657449	1.85000002	12.89400005	289.0169983	14.74400008	7/15/2014	51:20.8
93	RSRS01	-122.4451988	37.92656096	1.903	12.89400005	288.7070007	14.79700005	-122.4451988	37.92657448	1.79999995	12.89400005	289.0370178	14.69400001	7/15/2014	51:20.9
94	RSRS01	-122.4452009	37.92656097	1.954	12.91600037	288.7290039	14.87000036	-122.4452009	37.92657449	1.76600003	12.91600037	289.0390015	14.6820004	7/15/2014	51:21.0
95	RSRS01	-122.445204	37.92656097	1.903	12.92599964	288.7730103	14.82899964	-122.445204	37.92657449	1.71500003	12.92599964	288.9949951	14.64099967	7/15/2014	51:21.1
96	RSRS01	-122.4452061	37.92656096	1.903	12.96399975	288.7730103	14.86699975	-122.4452061	37.92657448	1.76600003	12.96399975	289.0370178	14.72999978	7/15/2014	51:21.2
97	RSRS01	-122.4452082	37.92656097	1.903	12.97900009	288.7950134	14.88200009	-122.4452082	37.92657449	1.76600003	12.97900009	289.0390015	14.74500012	7/15/2014	51:21.3
98	RSRS01	-122.4452103	37.92656096	1.903	13.04899979	288.7309876	14.95199978	-122.4452103	37.92657448	1.85000002	13.04899979	288.9729919	14.89899981	7/15/2014	51:21.4
99	RSRS01	-122.4452124	37.92656095	1.903	13.03299999	288.6849976	14.93599999	-122.4452124	37.92657447	1.79999995	13.03299999	289.0150147	14.83299994	7/15/2014	51:21.5
100	RSRS01	-122.4452145	37.92656096	1.903	13.06499958	288.7070007	14.96799958	-122.4452145	37.92657448	1.79999995	13.06499958	288.9949951	14.86499953	7/15/2014	51:21.6
101	RSRS01	-122.4452166	37.92656097	1.86800003	13.05500031	288.5969849	14.92300034	-122.4452166	37.92657448	1.76600003	13.05500031	288.9949951	14.82100034	7/15/2014	51:21.7
102	RSRS01	-122.4452187	37.92656097	1.903	13.0710001	288.5969849	14.9740001	-122.4452187	37.92657449	1.76600003	13.0710001	288.9729919	14.83700013	7/15/2014	51:21.8
103	RSRS01	-122.4452208	37.92656098	1.86800003	13.10299969	288.5750122	14.97099972	-122.4452208	37.92657448	1.71500003	13.10299969	288.9710083	14.81799972	7/15/2014	51:21.9
104	RSRS01	-122.4452228	37.92656097	1.903	13.10900021	288.5750122	15.0120002	-122.4452228	37.92657449	1.76600003	13.10900021	288.9949951	14.87500024	7/15/2014	51:22.0
105	RSRS01	-122.4452258	37.92656096	1.86800003	13.11900043	288.553009	14.98700047	-122.4452258	37.92657448	1.79999995	13.11900043	289.0390015	14.91900039	7/15/2014	51:22.1
106	RSRS01	-122.4452278	37.92656097	1.903	13.125	288.5100098	15.028	-122.4452277	37.92657449	1.85000002	13.125	288.7969971	14.97500002	7/15/2014	51:22.2
107	RSRS01	-122.4452297	37.92656098	1.86800003	13.0710001	288.5310059	14.93900013	-122.4452297	37.92657448	1.85000002	13.0710001	288.8630066	14.92100012	7/15/2014	51:22.3
108	RSRS01	-122.4452317	37.92656097	1.903	13.03299999	288.5310059	14.93599999	-122.4452317	37.92657449	1.85000002	13.03299999	288.8869934	14.88300002	7/15/2014	51:22.4
109	RSRS01	-122.4452336	37.92656098	1.903	13.03299999	288.5310059	14.93599999	-122.4452336	37.92657448	1.85000002	13.03299999	288.8609924	14.88300002	7/15/2014	51:22.5
110	RSRS01	-122.4452356	37.92656097	1.903	13.03299999	288.4880066	14.93599999	-122.4452356	37.92657449	1.88399994	13.03299999	288.8190002	14.91699994	7/15/2014	51:22.6
111	RSRS01	-122.4452375	37.92656098	1.903	12.98600006	288.5100098	14.88900006	-122.4452375	37.9265745	1.85000002	12.98600006	288.8630066	14.83600008	7/15/2014	51:22.7
112	RSRS01	-122.4452394	37.92656099	1.954	12.94799995	288.5750122	14.90199995	-122.4452394	37.92657449	1.88399994	12.94799995	288.8190002	14.8319999	7/15/2014	51:22.8
113	RSRS01	-122.4452413	37.92656098	1.954	12.96399975	288.4890137	14.91799974	-122.4452413	37.9265745	1.88399994	12.96399975	288.8200073	14.84799969	7/15/2014	51:22.9
114	RSRS01	-122.4452432	37.92656099	1.954	12.94799995	288.5350037	14.90199995	-122.4452432	37.92657451	1.93499994	12.94799995	288.8009949	14.8829999	7/15/2014	51:23.0
115	RSRS01	-122.4452459	37.92656101	1.954	12.96399975	288.6010132	14.91799974	-122.4452459	37.92657451	1.96899998	12.96399975	288.7780151	14.93299973	7/15/2014	51:23.1
116	RSRS01	-122.4452478	37.926561	1.98800004	12.94799995	288.5140076	14.93599999	-122.4452478	37.92657452	1.96899998	12.94799995	288.803009	14.91699994	7/15/2014	51:23.2
117	RSRS01	-122.4452496	37.92656101	1.954	12.97000027	288.4920044	14.92400026	-122.4452496	37.92657451	1.96899998	12.97000027	288.6910095	14.93900025	7/15/2014	51:23.3
118	RSRS01	-122.4452515	37.926561	1.98800004	13.01099968	288.5350037	14.99899971	-122.4452514	37.92657452	2.00300002	13.01099968	288.6900024	15.0139997	7/15/2014	51:23.4
119	RSRS01	-122.4452533	37.92656101	1.98800004	12.99499989	288.5140076	14.98299992	-122.4452533	37.92657452	2.00300002	12.99499989	288.6690064	14.99799991	7/15/2014	51:23.5
120	RSRS01	-122.4452551	37.92656101	1.98800004	12.99499989	288.4039917	14.98299992	-122.4452551	37.92657452	2.05299997	12.99499989	288.6470032	15.04799986	7/15/2014	51:23.6
121	RSRS01	-122.445257	37.92656101	2.02200007	12.93200016	288.4920044	14.95400023	-122.4452569	37.92657452	2.00300002	12.93200016	288.6690064	14.93500018	7/15/2014	51:23.7
122	RSRS01	-122.4452588	37.92656101	2.02200007	12.91600037	288.3160095	14.93800044	-122.4452587	37.92657453	2.00300002	12.91600037	288.6260071	14.91900039	7/15/2014	51:23.8
123	RSRS01	-122.4452606	37.92656102	2.02200007	12.87800026	288.3380127	14.90000033	-122.4452605	37.92657452	2.05299997	12.87800026	288.5800171	14.93100023	7/15/2014	51:23.9
124	RSRS01	-122.4452624	37.92656101	2.02200007	12.86299992	288.2940064	14.88499999	-122.4452623	37.92657455	2.05299997	12.86299992	288.6490173	14.91599989	7/15/2014	51:24.0
125	RSRS01	-122.445265	37.92656103	2.02200007	12.87800026	288.2720032	14.90000033	-122.445265	37.92657454	2.00300002	12.87800026	288.6159973	14.88100028	7/15/2014	51:24.1
126	RSRS01	-122.4452669	37.92656103	2.02200007	12.86299992	288.2940064	14.88499999	-122.4452668	37.92657455	2.08699989	12.86299992	288.5820007	14.94999981	7/15/2014	51:24.2
127	RSRS01	-122.4452687	37.92656104	2.02200007	12.80300045	288.2720032	14.82500052	-122.4452686	37.92657454	2.08699989	12.80300045	288.5800171	14.89000034	7/15/2014	51:24.3
128	RSRS01	-122.4452705	37.92656103	2.07399988	12.85599995	288.2720032	14.92999983	-122.4452705	37.92657455	2.08699989	12.85599995	288.5379944	14.94299984	7/15/2014	51:24.4
129	RSRS01	-122.4452724	37.92656104	2.07399988	12.80900002	288.2479858	14.8829999	-122.4452723	37.92657456	2.05299997	12.80900002	288.4900208	14.86199999	7/15/2014	51:24.5
130	RSRS01	-122.4452742	37.92656105	2.07399988	12.84700012	288.2059937	14.921	-122.4452741	37.92657457	2.05299997	12.84700012	288.4500122	14.9000001	7/15/2014	51:24.6
131	RSRS01	-122.445276	37.92656106	2.07399988	12.80900002	288.25	14.8829999	-122.445276	37.92657458	2.08699989	12.80900002	288.4720154	14.89599991	7/15/2014	51:24.7
132	RSRS01	-122.4452778	37.92656107	2.07399988	12.69499969	288.2279968	14.76899958	-122.4452778	37.92657459	2.08699989	12.69499969	288.382019	14.78199959	7/15/2014	51:24.8
133	RSRS01	-122.4452797	37.92656108	2.07399988	12.83399963	288.1839905	14.90799952	-122.4452796	37.9265746	2.08699989	12.83399963	288.4039917	14.92099953	7/15/2014	51:24.9
134	RSRS01	-122.4452815	37.92656109	2.10800004	12.82499981	288.1839905	14.93299985	-122.4452814	37.92657459	2.13800001	12.82499981	288.4039917	14.96299982	7/15/2014	51:25.0
135	RSRS01	-122.4452841	37.9265611	2.07399988	12.77700043	288.1409912	14.85100031	-122.4452841	37.9265746	2.08699989	12.77700043	288.3850098	14.86400032	7/15/2014	51:25.1
136	RSRS01	-122.4452859	37.92656109	2.07399988	12.79300022	288.1440125	14.8670001	-122.4452859	37.92657461	2.13800001	12.79300022	288.40802	14.93100023	7/15/2014	51:25.2
137	RSRS01	-122.4452878	37.9265611	2.07399988	12.76500034	288.1440125	14.83900023	-122.4452877	37.92657462	2.08699989	12.76500034	288.3860169	14.85200024	7/15/2014	51:25.3
138	RSRS01	-122.4452896	37.92656111	2.10800004	12.76500034	288.1220093	14.87300038	-122.4452895	37.92657463	2.13800001	12.76500034	288.3439941	14.90300035	7/15/2014	51:25.4
139	RSRS01	-122.4452914	37.92656111	2.10800004	12.7489996	288.0539856	14.85699964	-122.4452913	37.92657463	2.08699989	12.7489996	288.3420105	14.83599949	7/15/2014	51:25.5
140	RSRS01	-122.4452933	37.92656112	2.15899992	12.73900032	288.0780029	14.89800024	-122.4452932	37.92657462	2.13800001	12.73900032	288.2780151	14.87700033	7/15/2014	51:25.6
141	RSRS01	-122.4452951	37.92656113	2.10800004	12.7329998	288.0339966	14.84099984	-122.445295	37.92657463	2.17199993	12.7329998	288.276001	14.90499973	7/15/2014	51:25.7
142	RSRS01	-122.4452969	37.92656114	2.15899992	12.76500034	288.0339966	14.92400026	-122.4452968	37.92657466	2.22300005	12.76500034	288.2780151	14.98800039	7/15/2014	51:25.8
143	RSRS01	-122.4452987	37.92656115	2.10800004	12.7329998	288.0119934	14.84099984	-122.4452986	37.92657467	2.17199993	12.7329998	288.230011	14.90499973	7/15/2014	51:25.9
144	RSRS01	-122.4453005	37.92656116	2.15899992	12.71700001	287.9679871	14.87599993	-122.4453004	37.92657468	2.17199993	12.71700001	288.1900024	14.88899994	7/15/2014	51:26.0
145	RSRS01	-122.4453032	37.92656115	2.15899992	12.7489996	287.9660034	14.90799952	-122.4453031	37.92657469	2.13800001	12.7489996	288.1440125	14.88699961	7/15/2014	51:26.1
146	RSRS01	-122.445305	37.92656118	2.15899992	12.73900032	287.9460144	14.89800024	-122.4453049	37.9265747	2.13800001	12.73900032	288.1679993	14.87700033	7/15/2014	51:26.2
147	RSRS01	-122.4453068	37.92656119	2.15899992	12.72399998	287.9020081	14.8829999	-122.4453067	37.92657469	2.17199993	12.72399998	288.1440125	14.89599991	7/15/2014	51:26.3
148	RSRS01	-122.4453087	37.9265612	2.19300008	12.69499969	287.8359985	14.88799977	-122.4453086	37.9265747	2.25699997	12.69499969	288.1040039	14.95199966	7/15/2014	51:26.4
149	RSRS01	-122.4453105	37.9265612	2.15899992	12.70800018	287.9020081	14.8670001	-122.4453104	37.92657471	2.25699997	12.70800018	288.1000061	14.96500015	7/15/2014	51:26.5
150	RSRS01	-122.4453124	37.9265612	2.15899992	12.70100021	287.7470093	14.86000013	-122.4453123	37.92657471	2.25699997	12.70100021	288.1020203	14.95800018	7/15/2014	51:26.6
151	RSRS01	-122.4453142	37.9265612	2.15899992	12.7329998	287.8139954	14.89199972	-122.4453141	37.92657472	2.22300005	12.7329998	288.1020203	14.95599985	7/15/2014	51:26.7
152	RSRS01	-122.4453161	37.92656121	2.15899992	12.72399998	287.7260132	14.8829999	-122.445316	37.92657473	2.17199993	12.72399998	288.0339966	14.89599991	7/15/2014	51:26.8
153	RSRS01	-122.4453179	37.92656124	2.19300008	12.71700001	287.7690125	14.91000009	-122.4453178	37.92657474	2.22300005	12.71700001	288.1000061	14.94000006	7/15/2014	51:26.9
154	RSRS01	-122.4453197	37.92656125	2.19300008	12.70100021	287.7260132	14.89400029	-122.4453196	37.92657475	2.25699997	12.70100021	288.0580139	14.95800018	7/15/2014	51:27.0
155	RSRS01	-122.4453225	37.92656124	2.19300008	12.70100021	287.7260132	14.89400029	-122.4453224	37.92657476	2.28999996	12.70100021	288.0360107	14.99100018	7/15/2014	51:27.1
156	RSRS01	-122.4453243	37.92656127	2.19300008	12.60999966	287.6830139	14.80299973	-122.4453242	37.92657477	2.28999996	12.60999966	288.0360107	14.89999962	7/15/2014	51:27.2
157	RSRS01	-122.4453261	37.92656126	2.19300008	12.6260004	287.7260132	14.81900048	-122.445326	37.92657478	2.28999996	12.6260004	288.0150147	14.91600037	7/15/2014	51:27.3
158	RSRS01	-122.445328	37.92656127	2.19300008	12.53999996	287.6640015	14.73300004	-122.4453279	37.92657479	2.34100008	12.53999996	288.0150147	14.88100004	7/15/2014	51:27.4
159	RSRS01	-122.4453298	37.92656128	2.24499989	12.49300003	287.6430054	14.73799992	-122.4453298	37.9265748	2.34100008	12.49300003	287.9949951	14.83400011	7/15/2014	51:27.5
160	RSRS01	-122.4453317	37.92656129	2.24499989	12.48700047	287.6409912	14.73200035	-122.4453316	37.92657481	2.34100008	12.48700047	288.0379944	14.82800055	7/15/2014	51:27.6
161	RSRS01	-122.4453336	37.9265613	2.24499989	12.48700047	287.6199951	14.73200035	-122.4453335	37.92657481	2.34100008	12.48700047	288.0169983	14.82800055	7/15/2014	51:27.7
162	RSRS01	-122.4453354	37.9265613	2.24499989	12.40799999	287.5769959	14.65299988	-122.4453353	37.92657482	2.375	12.40799999	287.9930115	14.78299999	7/15/2014	51:27.8
163	RSRS01	-122.4453372	37.92656131	2.24499989	12.46100044	287.5960083	14.70600033	-122.4453371	37.92657483	2.375	12.46100044	287.9949951	14.83600044	7/15/2014	51:27.9
164	RSRS01	-122.4453391	37.92656132	2.27900004	12.56200027	287.5769959	14.84100032	-122.445339	37.92657482	2.42600012	12.56200027	287.9909973	14.98800039	7/15/2014	51:28.0
165	RSRS01	-122.4453418	37.92656133	2.24499989	12.44499969	287.4880066	14.68999958	-122.4453417	37.92657485	2.42600012	12.44499969	287.9720154	14.87099981	7/15/2014	51:28.1
166	RSRS01	-122.4453436	37.92656134	2.27900004	12.51500034	287.5090027	14.79400039	-122.4453435	37.92657484	2.46000004	12.51500034	287.9790039	14.97500038	7/15/2014	51:28.2
167	RSRS01	-122.4453455	37.92656135	2.27900004	12.47700024	287.4230042	14.75600028	-122.4453454	37.92657485	2.42600012	12.47700024	287.90802	14.90300035	7/15/2014	51:28.3
168	RSRS01	-122.4453473	37.92656136	2.27900004	12.48700047	287.3779907	14.76600051	-122.4453472	37.92657488	2.50999999	12.48700047	287.8320007	14.99700046	7/15/2014	51:28.4
169	RSRS01	-122.4453492	37.92656137	2.27900004	12.47099972	287.3320007	14.74999976	-122.4453491	37.92657489	2.46000004	12.47099972	287.7960205	14.93099976	7/15/2014	51:28.5
170	RSRS01	-122.4453511	37.92656138	2.31299996	12.46100044	287.3129883	14.77400041	-122.445351	37.9265749	2.50999999	12.46100044	287.7539978	14.97100043	7/15/2014	51:28.6
171	RSRS01	-122.445353	37.92656139	2.31299996	12.48700047	287.355011	14.80000043	-122.4453529	37.92657489	2.46000004	12.48700047	287.7730103	14.9470005	7/15/2014	51:28.7
172	RSRS01	-122.4453548	37.9265614	2.31299996	12.44499969	287.3340149	14.75799966	-122.4453547	37.9265749	2.50999999	12.44499969	287.6880188	14.95499969	7/15/2014	51:28.8
173	RSRS01	-122.4453567	37.9265614	2.31299996	12.42300034	287.4230042	14.7360003	-122.4453566	37.92657491	2.50999999	12.42300034	287.7279968	14.93300033	7/15/2014	51:28.9
174	RSRS01	-122.4453585	37.9265614	2.31299996	12.36999989	287.4419861	14.68299985	-122.4453584	37.92657491	2.59500003	12.36999989	287.7330017	14.96499991	7/15/2014	51:29.0
175	RSRS01	-122.4453613	37.92656143	2.31299996	12.45499992	287.3779907	14.76799989	-122.4453612	37.92657493	2.54399991	12.45499992	287.7310181	14.99899983	7/15/2014	51:29.1
176	RSRS01	-122.4453631	37.92656142	2.31299996	12.40799999	287.4230042	14.72099996	-122.445363	37.92657494	2.54399991	12.40799999	287.7310181	14.9519999	7/15/2014	51:29.2
177	RSRS01	-122.445365	37.92656143	2.31299996	12.40100002	287.42099	14.71399999	-122.4453649	37.92657495	2.50999999	12.40100002	287.7520142	14.91100001	7/15/2014	51:29.3
178	RSRS01	-122.4453669	37.92656144	2.36500001	12.36299992	287.4460144	14.72799993	-122.4453668	37.92657495	2.54399991	12.36299992	287.7780151	14.90699983	7/15/2014	51:29.4
179	RSRS01	-122.4453687	37.92656144	2.31299996	12.35400009	287.4240112	14.66700006	-122.4453686	37.92657496	2.54399991	12.35400009	287.776001	14.898	7/15/2014	51:29.5
180	RSRS01	-122.4453706	37.92656145	2.36500001	12.34700012	287.3819885	14.71200013	-122.4453706	37.92657497	2.59500003	12.34700012	287.7359924	14.94200015	7/15/2014	51:29.6
181	RSRS01	-122.4453725	37.92656146	2.36500001	12.3380003	287.3380127	14.70300031	-122.4453724	37.92657498	2.59500003	12.3380003	287.7099915	14.93300033	7/15/2014	51:29.7
182	RSRS01	-122.4453744	37.92656147	2.36500001	12.32199955	287.3139954	14.68699956	-122.4453743	37.92657499	2.62899995	12.32199955	287.6920166	14.9509995	7/15/2014	51:29.8
183	RSRS01	-122.4453763	37.92656148	2.36500001	12.31000042	287.3380127	14.67500043	-122.4453762	37.926575	2.62899995	12.31000042	287.7120056	14.93900037	7/15/2014	51:29.9
184	RSRS01	-122.4453782	37.92656149	2.39899993	12.32199955	287.2919922	14.72099948	-122.4453781	37.92657501	2.62899995	12.32199955	287.7120056	14.9509995	7/15/2014	51:30.0
185	RSRS01	-122.4453809	37.92656148	2.39899993	12.26799965	287.3160095	14.66699958	-122.4453809	37.926575	2.62899995	12.26799965	287.7120056	14.8969996	7/15/2014	51:30.1
186	RSRS01	-122.4453828	37.92656149	2.39899993	12.25300026	287.3380127	14.65200019	-122.4453828	37.92657501	2.62899995	12.25300026	287.7340088	14.88200021	7/15/2014	51:30.2
187	RSRS01	-122.4453847	37.92656152	2.36500001	12.29399967	287.3800049	14.65899968	-122.4453846	37.92657502	2.62899995	12.29399967	287.7120056	14.92299962	7/15/2014	51:30.3
188	RSRS01	-122.4453866	37.92656151	2.39899993	12.31599998	287.2940064	14.71499991	-122.4453866	37.92657503	2.66300011	12.31599998	287.6239929	14.97900009	7/15/2014	51:30.4
189	RSRS01	-122.4453886	37.92656152	2.39899993	12.25300026	287.4460144	14.65200019	-122.4453885	37.92657504	2.62899995	12.25300026	287.6719971	14.88200021	7/15/2014	51:30.5
190	RSRS01	-122.4453905	37.92656153	2.45000005	12.23999977	287.5140076	14.68999982	-122.4453904	37.92657505	2.66300011	12.23999977	287.6679993	14.90299988	7/15/2014	51:30.6
191	RSRS01	-122.4453924	37.92656154	2.39899993	12.24600029	287.6019898	14.64500022	-122.4453923	37.92657504	2.66300011	12.24600029	287.7359924	14.9090004	7/15/2014	51:30.7
192	RSRS01	-122.4453943	37.92656153	2.45000005	12.27799988	287.5119934	14.72799993	-122.4453943	37.92657505	2.66300011	12.27799988	287.6459961	14.94099998	7/15/2014	51:30.8
193	RSRS01	-122.4453962	37.92656154	2.45000005	12.24600029	287.5799866	14.69600034	-122.4453962	37.92657506	2.62899995	12.24600029	287.7120056	14.87500024	7/15/2014	51:30.9
194	RSRS01	-122.4453981	37.92656155	2.45000005	12.26799965	287.5799866	14.7179997	-122.4453981	37.92657507	2.66300011	12.26799965	287.7359924	14.93099976	7/15/2014	51:31.0
195	RSRS01	-122.4454009	37.92656154	2.45000005	12.24600029	287.4899902	14.69600034	-122.4454009	37.92657508	2.66300011	12.24600029	287.6459961	14.9090004	7/15/2014	51:31.1
196	RSRS01	-122.4454028	37.92656157	2.45000005	12.25300026	287.4479981	14.70300031	-122.4454028	37.92657507	2.66300011	12.25300026	287.5800171	14.91600037	7/15/2014	51:31.2
197	RSRS01	-122.4454048	37.92656156	2.48399997	12.24600029	287.4479981	14.73000026	-122.4454047	37.92657506	2.66300011	12.24600029	287.6060181	14.9090004	7/15/2014	51:31.3
198	RSRS01	-122.4454067	37.92656155	2.48399997	12.24600029	287.4020081	14.73000026	-122.4454067	37.92657509	2.71300006	12.24600029	287.6020203	14.95900035	7/15/2014	51:31.4
199	RSRS01	-122.4454086	37.92656158	2.45000005	12.23999977	287.3599854	14.68999982	-122.4454086	37.92657508	2.66300011	12.23999977	287.6260071	14.90299988	7/15/2014	51:31.5
200	RSRS01	-122.4454106	37.92656157	2.48399997	12.21500015	287.4060059	14.69900012	-122.4454105	37.92657509	2.71300006	12.21500015	287.6480103	14.92800021	7/15/2014	51:31.6
201	RSRS01	-122.4454125	37.92656158	2.48399997	12.22399998	287.3619995	14.70799994	-122.4454124	37.9265751	2.71300006	12.22399998	287.6719971	14.93700004	7/15/2014	51:31.7
202	RSRS01	-122.4454144	37.92656159	2.53600001	12.18299961	287.3859863	14.71899962	-122.4454144	37.92657509	2.74699998	12.18299961	287.6960144	14.92999959	7/15/2014	51:31.8
203	RSRS01	-122.4454163	37.92656158	2.48399997	12.17099953	287.3619995	14.65499949	-122.4454163	37.9265751	2.71300006	12.17099953	287.6940002	14.88399959	7/15/2014	51:31.9
204	RSRS01	-122.4454182	37.92656159	2.53600001	12.16100025	287.3859863	14.69700027	-122.4454182	37.92657511	2.74699998	12.16100025	287.7380066	14.90800023	7/15/2014	51:32.0
205	RSRS01	-122.445421	37.92656158	2.53600001	12.15499973	287.4299927	14.69099975	-122.445421	37.9265751	2.74699998	12.15499973	287.7630005	14.90199971	7/15/2014	51:32.1
206	RSRS01	-122.4454229	37.92656159	2.53600001	12.12899971	287.4500122	14.66499972	-122.4454229	37.92657511	2.7980001	12.12899971	287.8040161	14.92699981	7/15/2014	51:32.2
207	RSRS01	-122.4454248	37.9265616	2.53600001	12.12300014	287.5400085	14.65900016	-122.4454247	37.9265751	2.7980001	12.12300014	287.7380066	14.92100024	7/15/2014	51:32.3
208	RSRS01	-122.4454267	37.92656159	2.56999993	12.09200001	287.4519959	14.66199994	-122.4454266	37.92657511	2.7980001	12.09200001	287.7400208	14.8900001	7/15/2014	51:32.4
209	RSRS01	-122.4454285	37.9265616	2.53600001	12.09200001	287.428009	14.62800002	-122.4454285	37.9265751	2.7980001	12.09200001	287.5840149	14.8900001	7/15/2014	51:32.5
210	RSRS01	-122.4454305	37.92656159	2.56999993	12.06900024	287.4299927	14.63900018	-122.4454304	37.92657511	2.83200002	12.06900024	287.4980164	14.90100026	7/15/2014	51:32.6
211	RSRS01	-122.4454323	37.9265616	2.56999993	12.06900024	287.4500122	14.63900018	-122.4454323	37.92657512	2.7980001	12.06900024	287.4450073	14.86700034	7/15/2014	51:32.7
212	RSRS01	-122.4454342	37.92656159	2.62100005	12.07600021	287.5180054	14.69700027	-122.4454342	37.92657511	2.83200002	12.07600021	287.45401	14.90800023	7/15/2014	51:32.8
213	RSRS01	-122.4454361	37.9265616	2.56999993	12.06900024	287.5400085	14.63900018	-122.4454361	37.92657512	2.83200002	12.06900024	287.4720154	14.90100026	7/15/2014	51:32.9
214	RSRS01	-122.445438	37.92656159	2.62100005	12.12300014	287.5159912	14.7440002	-122.445438	37.92657511	2.7980001	12.12300014	287.45401	14.92100024	7/15/2014	51:33.0
215	RSRS01	-122.4454407	37.92656161	2.62100005	12.09200001	287.4960022	14.71300006	-122.4454408	37.92657513	2.7980001	12.09200001	287.428009	14.8900001	7/15/2014	51:33.1
216	RSRS01	-122.4454426	37.9265616	2.62100005	12.15499973	287.5620117	14.77599978	-122.4454426	37.92657512	2.7980001	12.15499973	287.5419922	14.95299983	7/15/2014	51:33.2
217	RSRS01	-122.4454445	37.92656161	2.62100005	12.15499973	287.5599976	14.77599978	-122.4454445	37.92657511	2.74699998	12.15499973	287.4940186	14.90199971	7/15/2014	51:33.3
218	RSRS01	-122.4454464	37.9265616	2.62100005	12.13899994	287.5620117	14.75999999	-122.4454464	37.92657512	2.83200002	12.13899994	287.4980164	14.97099996	7/15/2014	51:33.4
219	RSRS01	-122.4454482	37.92656161	2.62100005	12.12300014	287.6059876	14.7440002	-122.4454483	37.92657511	2.7980001	12.12300014	287.4940186	14.92100024	7/15/2014	51:33.5
220	RSRS01	-122.4454502	37.9265616	2.65499997	12.08500004	287.5379944	14.74000001	-122.4454502	37.92657512	2.7980001	12.08500004	287.5639954	14.88300014	7/15/2014	51:33.6
221	RSRS01	-122.445452	37.92656159	2.62100005	12.10700035	287.5849915	14.7280004	-122.4454521	37.92657511	2.74699998	12.10700035	287.5169983	14.85400033	7/15/2014	51:33.7
222	RSRS01	-122.445454	37.92656158	2.65499997	12.06900024	287.5880127	14.72400022	-122.445454	37.9265751	2.74699998	12.06900024	287.5460205	14.81600022	7/15/2014	51:33.8
223	RSRS01	-122.4454559	37.92656157	2.62100005	12.12300014	287.6080017	14.7440002	-122.4454559	37.92657509	2.71300006	12.12300014	287.4779968	14.8360002	7/15/2014	51:33.9
224	RSRS01	-122.4454578	37.92656156	2.65499997	12.15499973	287.4119873	14.8099997	-122.4454579	37.92657508	2.74699998	12.15499973	287.4779968	14.90199971	7/15/2014	51:34.0
225	RSRS01	-122.4454607	37.92656158	2.62100005	12.04699993	287.4339905	14.66799998	-122.4454608	37.92657508	2.71300006	12.04699993	287.434021	14.75999999	7/15/2014	51:34.1
226	RSRS01	-122.4454627	37.92656155	2.62100005	12.06900024	287.3880005	14.6900003	-122.4454628	37.92657507	2.74699998	12.06900024	287.5	14.81600022	7/15/2014	51:34.2
227	RSRS01	-122.4454647	37.92656154	2.62100005	12.16100025	287.4559937	14.7820003	-122.4454648	37.92657506	2.71300006	12.16100025	287.5440064	14.87400031	7/15/2014	51:34.3
228	RSRS01	-122.4454668	37.92656154	2.65499997	12.07600021	287.4760132	14.73100019	-122.4454668	37.92657506	2.74699998	12.07600021	287.632019	14.82300019	7/15/2014	51:34.4
229	RSRS01	-122.4454688	37.92656155	2.62100005	12.10700035	287.4559937	14.7280004	-122.4454689	37.92657505	2.71300006	12.10700035	287.6759949	14.82000041	7/15/2014	51:34.5
230	RSRS01	-122.4454709	37.92656154	2.65499997	12.0539999	287.5220032	14.70899987	-122.445471	37.92657504	2.74699998	12.0539999	287.7420044	14.80099988	7/15/2014	51:34.6
231	RSRS01	-122.4454729	37.92656151	2.65499997	12.03800011	287.4979858	14.69300008	-122.445473	37.92657503	2.71300006	12.03800011	287.7879944	14.75100017	7/15/2014	51:34.7
232	RSRS01	-122.445475	37.9265615	2.65499997	12.02200031	287.5660095	14.67700028	-122.4454751	37.92657502	2.74699998	12.02200031	287.8099976	14.76900029	7/15/2014	51:34.8
233	RSRS01	-122.445477	37.9265615	2.65499997	12.10099983	287.5660095	14.7559998	-122.4454771	37.92657502	2.74699998	12.10099983	287.8520203	14.84799981	7/15/2014	51:34.9
234	RSRS01	-122.4454791	37.92656149	2.65499997	12.03800011	287.5859985	14.69300008	-122.4454792	37.92657501	2.74699998	12.03800011	287.8970032	14.78500009	7/15/2014	51:35.0
235	RSRS01	-122.4454821	37.92656147	2.65499997	12.08500004	287.5440064	14.74000001	-122.4454822	37.92657499	2.74699998	12.08500004	287.8300171	14.83200002	7/15/2014	51:35.1
236	RSRS01	-122.4454841	37.92656146	2.65499997	12.07600021	287.5660095	14.73100019	-122.4454842	37.92657498	2.74699998	12.07600021	287.8739929	14.82300019	7/15/2014	51:35.2
237	RSRS01	-122.4454861	37.92656143	2.62100005	12.11400032	287.6080017	14.73500037	-122.4454863	37.92657495	2.74699998	12.11400032	287.8770142	14.8610003	7/15/2014	51:35.3
238	RSRS01	-122.4454882	37.92656143	2.65499997	12.13899994	287.5660095	14.79399991	-122.4454883	37.92657495	2.74699998	12.13899994	287.8080139	14.88599992	7/15/2014	51:35.4
239	RSRS01	-122.4454902	37.92656142	2.62100005	12.15499973	287.5440064	14.77599978	-122.4454904	37.92657494	2.71300006	12.15499973	287.7860107	14.86799979	7/15/2014	51:35.5
240	RSRS01	-122.4454923	37.92656139	2.65499997	12.11400032	287.5859985	14.76900029	-122.4454925	37.92657491	2.71300006	12.11400032	287.7879944	14.82700038	7/15/2014	51:35.6
241	RSRS01	-122.4454944	37.92656138	2.62100005	12.23999977	287.6319885	14.86099982	-122.4454945	37.92657489	2.71300006	12.23999977	287.8520203	14.95299983	7/15/2014	51:35.7
242	RSRS01	-122.4454964	37.92656136	2.62100005	12.16100025	287.6560059	14.7820003	-122.4454966	37.92657488	2.71300006	12.16100025	287.8099976	14.87400031	7/15/2014	51:35.8
243	RSRS01	-122.4454984	37.92656135	2.62100005	12.13899994	287.6579895	14.75999999	-122.4454986	37.92657485	2.71300006	12.13899994	287.8150024	14.852	7/15/2014	51:35.9
244	RSRS01	-122.4455005	37.92656133	2.62100005	12.13899994	287.7000122	14.75999999	-122.4455007	37.92657485	2.71300006	12.13899994	287.8560181	14.852	7/15/2014	51:36.0
245	RSRS01	-122.4455035	37.9265613	2.62100005	12.13899994	287.7019959	14.75999999	-122.4455038	37.92657481	2.71300006	12.13899994	287.8359985	14.852	7/15/2014	51:36.1
246	RSRS01	-122.4455056	37.92656128	2.62100005	12.14500046	287.7019959	14.76600051	-122.4455058	37.9265748	2.71300006	12.14500046	287.7919922	14.85800052	7/15/2014	51:36.2
247	RSRS01	-122.4455077	37.92656125	2.62100005	12.12300014	287.743988	14.7440002	-122.4455079	37.92657477	2.71300006	12.12300014	287.8560181	14.8360002	7/15/2014	51:36.3
248	RSRS01	-122.4455098	37.92656123	2.65499997	12.14500046	287.723999	14.80000043	-122.44551	37.92657475	2.71300006	12.14500046	287.8139954	14.85800052	7/15/2014	51:36.4
249	RSRS01	-122.4455119	37.9265612	2.62100005	12.07600021	287.6579895	14.69700027	-122.4455121	37.92657472	2.71300006	12.07600021	287.8120117	14.78900027	7/15/2014	51:36.5
250	RSRS01	-122.445514	37.9265612	2.65499997	12.09200001	287.6560059	14.74699998	-122.4455142	37.9265747	2.71300006	12.09200001	287.7900085	14.80500007	7/15/2014	51:36.6
251	RSRS01	-122.4455161	37.92656115	2.65499997	12.11400032	287.6140137	14.76900029	-122.4455163	37.92657467	2.71300006	12.11400032	287.7700195	14.82700038	7/15/2014	51:36.7
252	RSRS01	-122.4455182	37.92656114	2.62100005	12.0539999	287.526001	14.67499995	-122.4455184	37.92657465	2.74699998	12.0539999	287.7680054	14.80099988	7/15/2014	51:36.8
253	RSRS01	-122.4455203	37.92656112	2.62100005	12.01599979	287.5239868	14.63699985	-122.4455205	37.92657462	2.74699998	12.01599979	287.7619934	14.76299977	7/15/2014	51:36.9
254	RSRS01	-122.4455223	37.92656109	2.65499997	12.03100014	287.5700073	14.68600011	-122.4455226	37.9265746	2.74699998	12.03100014	287.8120117	14.77800012	7/15/2014	51:37.0
255	RSRS01	-122.4455254	37.92656106	2.62100005	12	287.5480042	14.62100005	-122.4455257	37.92657456	2.74699998	12	287.8139954	14.74699998	7/15/2014	51:37.1
256	RSRS01	-122.4455275	37.92656101	2.65499997	12	287.5899963	14.65499997	-122.4455278	37.92657453	2.74699998	12	287.8560181	14.74699998	7/15/2014	51:37.2
257	RSRS01	-122.4455296	37.92656099	2.62100005	12.00599957	287.7019959	14.62699962	-122.4455299	37.92657451	2.74699998	12.00599957	287.9440002	14.75299954	7/15/2014	51:37.3
258	RSRS01	-122.4455318	37.92656096	2.65499997	12	287.723999	14.65499997	-122.445532	37.92657448	2.74699998	12	287.9440002	14.74699998	7/15/2014	51:37.4
259	RSRS01	-122.4455339	37.92656094	2.65499997	12.06900024	287.7449951	14.72400022	-122.4455342	37.92657446	2.71300006	12.06900024	287.9660034	14.7820003	7/15/2014	51:37.5
260	RSRS01	-122.445536	37.92656091	2.65499997	11.98400021	287.7659912	14.63900018	-122.4455363	37.92657442	2.74699998	11.98400021	287.9890137	14.73100019	7/15/2014	51:37.6
261	RSRS01	-122.4455381	37.92656089	2.62100005	11.98999977	287.7669983	14.61099982	-122.4455384	37.92657439	2.74699998	11.98999977	287.9880066	14.73699975	7/15/2014	51:37.7
262	RSRS01	-122.4455402	37.92656084	2.65499997	11.98400021	287.7470093	14.63900018	-122.4455406	37.92657436	2.7980001	11.98400021	287.9680176	14.7820003	7/15/2014	51:37.8
263	RSRS01	-122.4455423	37.92656082	2.65499997	12	287.7279968	14.65499997	-122.4455427	37.92657432	2.7980001	12	287.9700012	14.7980001	7/15/2014	51:37.9
264	RSRS01	-122.4455444	37.92656078	2.65499997	12.00599957	287.70401	14.66099954	-122.4455447	37.9265743	2.7980001	12.00599957	287.927002	14.80399966	7/15/2014	51:38.0
265	RSRS01	-122.4455475	37.92656074	2.65499997	12.02200031	287.6619873	14.67700028	-122.4455479	37.92657424	2.7980001	12.02200031	287.9479981	14.82000041	7/15/2014	51:38.1
266	RSRS01	-122.4455496	37.92656069	2.65499997	12.03100014	287.6619873	14.68600011	-122.44555	37.92657422	2.7980001	12.03100014	287.9039917	14.82900023	7/15/2014	51:38.2
267	RSRS01	-122.4455517	37.92656067	2.65499997	12.04699993	287.6600037	14.7019999	-122.445552	37.92657417	2.74699998	12.04699993	287.9020081	14.79399991	7/15/2014	51:38.3
268	RSRS01	-122.4455538	37.92656063	2.65499997	12.07600021	287.6619873	14.73100019	-122.4455541	37.92657415	2.74699998	12.07600021	287.927002	14.82300019	7/15/2014	51:38.4
269	RSRS01	-122.4455559	37.92656058	2.65499997	12.06000042	287.6839905	14.71500039	-122.4455563	37.9265741	2.71300006	12.06000042	287.9920044	14.77300048	7/15/2014	51:38.5
270	RSRS01	-122.445558	37.92656056	2.65499997	12.06900024	287.7489929	14.72400022	-122.4455584	37.92657406	2.7980001	12.06900024	287.9930115	14.86700034	7/15/2014	51:38.6
271	RSRS01	-122.4455601	37.92656051	2.65499997	12.07600021	287.70401	14.73100019	-122.4455605	37.92657404	2.7980001	12.07600021	287.9920044	14.87400031	7/15/2014	51:38.7
272	RSRS01	-122.4455622	37.92656049	2.65499997	12.09200001	287.7489929	14.74699998	-122.4455626	37.92657399	2.7980001	12.09200001	288.0570068	14.8900001	7/15/2014	51:38.8
273	RSRS01	-122.4455642	37.92656045	2.62100005	12.10099983	287.7709961	14.72199988	-122.4455647	37.92657395	2.7980001	12.10099983	288.07901	14.89899993	7/15/2014	51:38.9
274	RSRS01	-122.4455664	37.9265604	2.65499997	12.10099983	287.769989	14.7559998	-122.4455668	37.92657391	2.74699998	12.10099983	288.0809937	14.84799981	7/15/2014	51:39.0
275	RSRS01	-122.4455695	37.92656035	2.65499997	12.11400032	287.8150024	14.76900029	-122.4455699	37.92657385	2.74699998	12.11400032	288.1029968	14.8610003	7/15/2014	51:39.1
276	RSRS01	-122.4455716	37.92656031	2.65499997	12.11400032	287.7709961	14.76900029	-122.4455721	37.92657381	2.74699998	12.11400032	288.1669922	14.8610003	7/15/2014	51:39.2
277	RSRS01	-122.4455738	37.92656024	2.62100005	12.13899994	287.8370056	14.75999999	-122.4455742	37.92657377	2.74699998	12.13899994	288.1669922	14.88599992	7/15/2014	51:39.3
278	RSRS01	-122.445576	37.9265602	2.65499997	12.13899994	287.8580017	14.79399991	-122.4455764	37.92657372	2.7980001	12.13899994	288.1710205	14.93700004	7/15/2014	51:39.4
279	RSRS01	-122.4455781	37.92656016	2.62100005	12.15499973	287.9249878	14.77599978	-122.4455786	37.92657366	2.74699998	12.15499973	288.2330017	14.90199971	7/15/2014	51:39.5
280	RSRS01	-122.4455804	37.92656012	2.65499997	12.17700005	287.9909973	14.83200002	-122.4455808	37.92657362	2.7980001	12.17700005	288.2350159	14.97500014	7/15/2014	51:39.6
281	RSRS01	-122.4455825	37.92656007	2.62100005	12.18299961	288.0130005	14.80399966	-122.445583	37.92657358	2.7980001	12.18299961	288.2789917	14.98099971	7/15/2014	51:39.7
282	RSRS01	-122.4455847	37.92656001	2.65499997	12.19900036	288.07901	14.85400033	-122.4455852	37.92657352	2.7980001	12.19900036	288.2770081	14.99700046	7/15/2014	51:39.8
283	RSRS01	-122.4455869	37.92655997	2.62100005	12.18299961	288.1690064	14.80399966	-122.4455874	37.92657348	2.74699998	12.18299961	288.303009	14.92999959	7/15/2014	51:39.9
284	RSRS01	-122.4455891	37.92655993	2.65499997	12.23999977	288.0809937	14.89499974	-122.4455896	37.92657342	2.74699998	12.23999977	288.3710022	14.98699975	7/15/2014	51:40.0
285	RSRS01	-122.4455923	37.92655984	2.62100005	12.26799965	288.17099	14.8889997	-122.4455928	37.92657334	2.71300006	12.26799965	288.3470154	14.98099971	7/15/2014	51:40.1
286	RSRS01	-122.4455945	37.9265598	2.65499997	12.19299984	288.105011	14.84799981	-122.445595	37.9265733	2.74699998	12.19299984	288.2189941	14.93999982	7/15/2014	51:40.2
287	RSRS01	-122.4455967	37.92655974	2.62100005	12.19299984	288.0830078	14.81399989	-122.4455972	37.92657324	2.74699998	12.19299984	288.2590027	14.93999982	7/15/2014	51:40.3
288	RSRS01	-122.4455989	37.92655968	2.65499997	12.18299961	288.1489868	14.83799958	-122.4455994	37.9265732	2.74699998	12.18299961	288.2390137	14.92999959	7/15/2014	51:40.4
289	RSRS01	-122.4456011	37.92655963	2.62100005	12.20800018	288.0830078	14.82900023	-122.4456016	37.92657314	2.74699998	12.20800018	288.2149963	14.95500016	7/15/2014	51:40.5
290	RSRS01	-122.4456033	37.92655957	2.65499997	12.26799965	288.1489868	14.92299962	-122.4456038	37.92657308	2.74699998	12.26799965	288.28302	15.01499963	7/15/2014	51:40.6
291	RSRS01	-122.4456055	37.92655951	2.62100005	12.20800018	288.1929932	14.82900023	-122.445606	37.92657302	2.71300006	12.20800018	288.3269959	14.92100024	7/15/2014	51:40.7
292	RSRS01	-122.4456077	37.92655945	2.65499997	12.23999977	288.1910095	14.89499974	-122.4456082	37.92657296	2.74699998	12.23999977	288.303009	14.98699975	7/15/2014	51:40.8
293	RSRS01	-122.4456098	37.92655939	2.62100005	12.22399998	288.2149963	14.84500003	-122.4456104	37.9265729	2.74699998	12.22399998	288.3930054	14.97099996	7/15/2014	51:40.9
294	RSRS01	-122.445612	37.92655933	2.62100005	12.20800018	288.2590027	14.82900023	-122.4456125	37.92657286	2.71300006	12.20800018	288.4389954	14.92100024	7/15/2014	51:41.0
295	RSRS01	-122.4456151	37.92655924	2.62100005	12.24600029	288.3250122	14.86700034	-122.4456157	37.92657276	2.66300011	12.24600029	288.5230103	14.9090004	7/15/2014	51:41.1
296	RSRS01	-122.4456173	37.9265592	2.62100005	12.20800018	288.3469849	14.82900023	-122.4456179	37.9265727	2.71300006	12.20800018	288.5390015	14.92100024	7/15/2014	51:41.2
297	RSRS01	-122.4456194	37.92655914	2.62100005	12.23099995	288.3909912	14.852	-122.44562	37.92657264	2.71300006	12.23099995	288.6329956	14.94400001	7/15/2014	51:41.3
298	RSRS01	-122.4456216	37.92655908	2.62100005	12.24600029	288.4349976	14.86700034	-122.4456222	37.92657258	2.71300006	12.24600029	288.6350098	14.95900035	7/15/2014	51:41.4
299	RSRS01	-122.4456237	37.92655902	2.56999993	12.25300026	288.4129944	14.82300019	-122.4456243	37.92657252	2.71300006	12.25300026	288.6549988	14.96600032	7/15/2014	51:41.5
300	RSRS01	-122.4456258	37.92655896	2.56999993	12.33199978	288.4349976	14.90199971	-122.4456264	37.92657246	2.71300006	12.33199978	288.7220154	15.04499984	7/15/2014	51:41.6
301	RSRS01	-122.445628	37.9265589	2.56999993	12.30000019	288.4570007	14.87000012	-122.4456286	37.9265724	2.66300011	12.30000019	288.6990051	14.9630003	7/15/2014	51:41.7
302	RSRS01	-122.4456301	37.92655884	2.56999993	12.22399998	288.4349976	14.79399991	-122.4456307	37.92657234	2.66300011	12.22399998	288.7000122	14.88700008	7/15/2014	51:41.8
303	RSRS01	-122.4456322	37.92655878	2.56999993	12.25300026	288.4140015	14.82300019	-122.4456329	37.92657228	2.62899995	12.25300026	288.6340027	14.88200021	7/15/2014	51:41.9
304	RSRS01	-122.4456343	37.92655872	2.56999993	12.18299961	288.4169922	14.75299954	-122.445635	37.92657222	2.66300011	12.18299961	288.6610107	14.84599972	7/15/2014	51:42.0
305	RSRS01	-122.4456375	37.92655863	2.56999993	12.27799988	288.3729858	14.84799981	-122.4456381	37.92657211	2.71300006	12.27799988	288.6150208	14.99099994	7/15/2014	51:42.1
306	RSRS01	-122.4456397	37.92655855	2.62100005	12.17700005	288.4169922	14.7980001	-122.4456403	37.92657205	2.66300011	12.17700005	288.6150208	14.84000015	7/15/2014	51:42.2
307	RSRS01	-122.4456418	37.92655849	2.56999993	12.21500015	288.3729858	14.78500009	-122.4456424	37.92657199	2.66300011	12.21500015	288.5729981	14.87800026	7/15/2014	51:42.3
308	RSRS01	-122.4456439	37.92655843	2.56999993	12.20800018	288.3510132	14.77800012	-122.4456446	37.92657193	2.66300011	12.20800018	288.5490112	14.87100029	7/15/2014	51:42.4
309	RSRS01	-122.4456461	37.92655837	2.56999993	12.19299984	288.3729858	14.76299977	-122.4456467	37.92657185	2.66300011	12.19299984	288.5050049	14.85599995	7/15/2014	51:42.5
310	RSRS01	-122.4456482	37.92655829	2.62100005	12.20800018	288.3070068	14.82900023	-122.4456489	37.92657179	2.62899995	12.20800018	288.507019	14.83700013	7/15/2014	51:42.6
311	RSRS01	-122.4456504	37.92655823	2.56999993	12.23999977	288.3049927	14.8099997	-122.445651	37.92657172	2.62899995	12.23999977	288.4830017	14.86899972	7/15/2014	51:42.7
312	RSRS01	-122.4456525	37.92655815	2.56999993	12.24600029	288.32901	14.81600022	-122.4456532	37.92657166	2.62899995	12.24600029	288.4410095	14.87500024	7/15/2014	51:42.8
313	RSRS01	-122.4456546	37.92655807	2.56999993	12.25300026	288.3070068	14.82300019	-122.4456553	37.9265716	2.62899995	12.25300026	288.4609985	14.88200021	7/15/2014	51:42.9
314	RSRS01	-122.4456567	37.92655801	2.56999993	12.27799988	288.2189941	14.84799981	-122.4456574	37.92657152	2.62899995	12.27799988	288.375	14.90699983	7/15/2014	51:43.0
315	RSRS01	-122.4456598	37.9265579	2.56999993	12.27799988	288.2409973	14.84799981	-122.4456606	37.92657141	2.59500003	12.27799988	288.3730164	14.87299991	7/15/2014	51:43.1
316	RSRS01	-122.4456619	37.92655784	2.56999993	12.31599998	288.196991	14.88599992	-122.4456627	37.92657135	2.62899995	12.31599998	288.2850037	14.94499993	7/15/2014	51:43.2
317	RSRS01	-122.445664	37.92655777	2.56999993	12.32199955	288.196991	14.89199948	-122.4456648	37.92657127	2.59500003	12.32199955	288.2850037	14.91699958	7/15/2014	51:43.3
318	RSRS01	-122.4456661	37.92655769	2.56999993	12.42300034	288.2189941	14.99300027	-122.4456669	37.92657119	2.66300011	12.42300034	288.2449951	15.08600044	7/15/2014	51:43.4
319	RSRS01	-122.4456683	37.92655763	2.56999993	12.37899971	288.196991	14.94899964	-122.445669	37.92657111	2.62899995	12.37899971	288.2630005	15.00799966	7/15/2014	51:43.5
320	RSRS01	-122.4456704	37.92655755	2.56999993	12.40799999	288.2170105	14.97799993	-122.4456711	37.92657105	2.66300011	12.40799999	288.2650147	15.0710001	7/15/2014	51:43.6
321	RSRS01	-122.4456725	37.92655747	2.56999993	12.40100002	288.1090088	14.97099996	-122.4456733	37.92657098	2.62899995	12.40100002	288.2430115	15.02999997	7/15/2014	51:43.7
322	RSRS01	-122.4456746	37.92655739	2.56999993	12.43299961	288.2850037	15.00299954	-122.4456754	37.9265709	2.59500003	12.43299961	288.3070068	15.02799964	7/15/2014	51:43.8
323	RSRS01	-122.4456767	37.92655731	2.53600001	12.46100044	288.2200012	14.99700046	-122.4456774	37.92657082	2.54399991	12.46100044	288.3320007	15.00500035	7/15/2014	51:43.9
324	RSRS01	-122.4456788	37.92655724	2.56999993	12.44499969	288.3770142	15.01499963	-122.4456796	37.92657074	2.59500003	12.44499969	288.4670105	15.03999972	7/15/2014	51:44.0
325	RSRS01	-122.4456819	37.92655713	2.56999993	12.47099972	288.4429932	15.04099965	-122.4456827	37.92657063	2.59500003	12.47099972	288.553009	15.06599975	7/15/2014	51:44.1
326	RSRS01	-122.445684	37.92655705	2.56999993	12.47099972	288.5090027	15.04099965	-122.4456848	37.92657056	2.59500003	12.47099972	288.6440125	15.06599975	7/15/2014	51:44.2
327	RSRS01	-122.4456862	37.92655697	2.53600001	12.47099972	288.6180115	15.00699973	-122.445687	37.92657048	2.59500003	12.47099972	288.6860046	15.06599975	7/15/2014	51:44.3
328	RSRS01	-122.4456883	37.92655689	2.56999993	12.48700047	288.7940064	15.0570004	-122.4456891	37.92657038	2.62899995	12.48700047	288.8600159	15.11600041	7/15/2014	51:44.4
329	RSRS01	-122.4456905	37.92655682	2.56999993	12.50199986	288.8380127	15.07199979	-122.4456913	37.9265703	2.62899995	12.50199986	289.0160217	15.1309998	7/15/2014	51:44.5
330	RSRS01	-122.4456927	37.92655672	2.62100005	12.44499969	289.0820007	15.06599975	-122.4456935	37.92657023	2.62899995	12.44499969	289.1920166	15.07399964	7/15/2014	51:44.6
331	RSRS01	-122.4456949	37.92655664	2.56999993	12.45499992	289.2780151	15.02499986	-122.4456957	37.92657015	2.59500003	12.45499992	289.3690186	15.04999995	7/15/2014	51:44.7
332	RSRS01	-122.4456971	37.92655655	2.56999993	12.45499992	289.4750061	15.02499986	-122.4456979	37.92657005	2.62899995	12.45499992	289.4760132	15.08399987	7/15/2014	51:44.8
333	RSRS01	-122.4456993	37.92655647	2.56999993	12.53100014	289.5409851	15.10100007	-122.4457001	37.92656998	2.54399991	12.53100014	289.6750183	15.07500005	7/15/2014	51:44.9
334	RSRS01	-122.4457015	37.92655638	2.62100005	12.47099972	289.7409973	15.09199977	-122.4457024	37.92656988	2.59500003	12.47099972	289.855011	15.06599975	7/15/2014	51:45.0
335	RSRS01	-122.4457049	37.92655625	2.56999993	12.48700047	289.848999	15.0570004	-122.4457057	37.92656974	2.59500003	12.48700047	290.0050049	15.08200049	7/15/2014	51:45.1
336	RSRS01	-122.4457072	37.92655616	2.62100005	12.48700047	289.894989	15.10800052	-122.445708	37.92656964	2.62899995	12.48700047	290.1350098	15.11600041	7/15/2014	51:45.2
337	RSRS01	-122.4457094	37.92655606	2.56999993	12.47099972	289.9809876	15.04099965	-122.4457103	37.92656957	2.62899995	12.47099972	290.1820068	15.09999967	7/15/2014	51:45.3
338	RSRS01	-122.4457118	37.92655597	2.62100005	12.41699982	290.0039978	15.03799987	-122.4457127	37.92656945	2.62899995	12.41699982	290.3120117	15.04599977	7/15/2014	51:45.4
339	RSRS01	-122.4457141	37.92655587	2.56999993	12.3920002	290.1350098	14.96200013	-122.445715	37.92656936	2.62899995	12.3920002	290.3999939	15.02100015	7/15/2014	51:45.5
340	RSRS01	-122.4457164	37.92655578	2.56999993	12.41699982	290.1799927	14.98699975	-122.4457173	37.92656927	2.62899995	12.41699982	290.5119934	15.04599977	7/15/2014	51:45.6
341	RSRS01	-122.4457187	37.92655566	2.56999993	12.40799999	290.2680054	14.97799993	-122.4457197	37.92656915	2.59500003	12.40799999	290.5910034	15.00300002	7/15/2014	51:45.7
342	RSRS01	-122.445721	37.92655557	2.56999993	12.37899971	290.4440002	14.94899964	-122.445722	37.92656906	2.66300011	12.37899971	290.7099915	15.04199982	7/15/2014	51:45.8
343	RSRS01	-122.4457233	37.92655547	2.56999993	12.37899971	290.4259949	14.94899964	-122.4457243	37.92656896	2.59500003	12.37899971	290.7780151	14.97399974	7/15/2014	51:45.9
344	RSRS01	-122.4457256	37.92655536	2.56999993	12.36999989	290.5799866	14.93999982	-122.4457265	37.92656887	2.62899995	12.36999989	290.8659973	14.99899983	7/15/2014	51:46.0
345	RSRS01	-122.4457289	37.92655522	2.56999993	12.42300034	290.5780029	14.99300027	-122.4457299	37.92656871	2.62899995	12.42300034	290.8439941	15.05200028	7/15/2014	51:46.1
346	RSRS01	-122.4457311	37.92655512	2.56999993	12.33199978	290.5799866	14.90199971	-122.4457321	37.92656861	2.62899995	12.33199978	290.8659973	14.96099973	7/15/2014	51:46.2
347	RSRS01	-122.4457333	37.92655501	2.56999993	12.30000019	290.5580139	14.87000012	-122.4457343	37.92656852	2.62899995	12.30000019	290.802002	14.92900014	7/15/2014	51:46.3
348	RSRS01	-122.4457356	37.92655492	2.62100005	12.29399967	290.5580139	14.91499972	-122.4457366	37.92656841	2.66300011	12.29399967	290.8000183	14.95699978	7/15/2014	51:46.4
349	RSRS01	-122.4457378	37.9265548	2.56999993	12.33199978	290.6220093	14.90199971	-122.4457388	37.92656829	2.62899995	12.33199978	290.8439941	14.96099973	7/15/2014	51:46.5
350	RSRS01	-122.44574	37.92655471	2.56999993	12.29399967	290.6019898	14.86399961	-122.445741	37.9265682	2.66300011	12.29399967	290.8000183	14.95699978	7/15/2014	51:46.6
351	RSRS01	-122.4457422	37.9265546	2.56999993	12.26799965	290.6239929	14.83799958	-122.4457432	37.9265681	2.62899995	12.26799965	290.7340088	14.8969996	7/15/2014	51:46.7
352	RSRS01	-122.4457444	37.9265545	2.56999993	12.27799988	290.5780029	14.84799981	-122.4457454	37.92656799	2.66300011	12.27799988	290.7359924	14.94099998	7/15/2014	51:46.8
353	RSRS01	-122.4457466	37.9265544	2.56999993	12.26200008	290.6459961	14.83200002	-122.4457476	37.92656789	2.62899995	12.26200008	290.7780151	14.89100003	7/15/2014	51:46.9
354	RSRS01	-122.4457488	37.92655431	2.56999993	12.29399967	290.6900024	14.86399961	-122.4457498	37.9265678	2.62899995	12.29399967	290.8220215	14.92299962	7/15/2014	51:47.0
355	RSRS01	-122.4457521	37.92655415	2.56999993	12.26799965	290.7340088	14.83799958	-122.4457531	37.92656764	2.59500003	12.26799965	290.9100037	14.86299968	7/15/2014	51:47.1
356	RSRS01	-122.4457543	37.92655404	2.56999993	12.2840004	290.776001	14.85400033	-122.4457553	37.92656753	2.62899995	12.2840004	290.9110107	14.91300035	7/15/2014	51:47.2
357	RSRS01	-122.4457565	37.92655392	2.56999993	12.31000042	290.821991	14.88000035	-122.4457576	37.92656741	2.59500003	12.31000042	291.0400085	14.90500045	7/15/2014	51:47.3
358	RSRS01	-122.4457588	37.92655383	2.56999993	12.2840004	290.821991	14.85400033	-122.4457598	37.92656732	2.66300011	12.2840004	291.0650024	14.9470005	7/15/2014	51:47.4
359	RSRS01	-122.4457611	37.92655372	2.56999993	12.2840004	290.8869934	14.85400033	-122.4457621	37.92656721	2.62899995	12.2840004	291.1080017	14.91300035	7/15/2014	51:47.5
360	RSRS01	-122.4457633	37.9265536	2.56999993	12.29399967	290.9089966	14.86399961	-122.4457644	37.92656708	2.62899995	12.29399967	291.1530151	14.92299962	7/15/2014	51:47.6
361	RSRS01	-122.4457656	37.92655349	2.53600001	12.29399967	290.9750061	14.82999969	-122.4457666	37.92656696	2.59500003	12.29399967	291.1970215	14.8889997	7/15/2014	51:47.7
362	RSRS01	-122.4457678	37.92655338	2.56999993	12.30000019	290.8869934	14.87000012	-122.4457689	37.92656687	2.62899995	12.30000019	291.2180176	14.92900014	7/15/2014	51:47.8
363	RSRS01	-122.44577	37.92655327	2.53600001	12.31000042	290.9570007	14.84600043	-122.4457711	37.92656675	2.59500003	12.31000042	291.2449951	14.90500045	7/15/2014	51:47.9
364	RSRS01	-122.4457723	37.92655315	2.56999993	12.29399967	290.9790039	14.86399961	-122.4457733	37.92656664	2.62899995	12.29399967	291.3110046	14.92299962	7/15/2014	51:48.0
365	RSRS01	-122.4457755	37.92655299	2.53600001	12.32199955	291.0230103	14.85799956	-122.4457766	37.92656648	2.59500003	12.32199955	291.2870178	14.91699958	7/15/2014	51:48.1
366	RSRS01	-122.4457777	37.9265529	2.53600001	12.31000042	291.0669861	14.84600043	-122.4457787	37.92656637	2.59500003	12.31000042	291.3529968	14.90500045	7/15/2014	51:48.2
367	RSRS01	-122.4457798	37.92655278	2.53600001	12.3380003	291.1109924	14.87400031	-122.4457809	37.92656626	2.59500003	12.3380003	291.401001	14.93300033	7/15/2014	51:48.3
368	RSRS01	-122.445782	37.92655267	2.53600001	12.35400009	291.1549988	14.8900001	-122.4457831	37.92656616	2.62899995	12.35400009	291.4429932	14.98300004	7/15/2014	51:48.4
369	RSRS01	-122.4457841	37.92655256	2.53600001	12.3380003	291.1990051	14.87400031	-122.4457852	37.92656605	2.62899995	12.3380003	291.4649963	14.96700025	7/15/2014	51:48.5
370	RSRS01	-122.4457863	37.92655244	2.56999993	12.36299992	291.2409973	14.93299985	-122.4457874	37.92656593	2.62899995	12.36299992	291.5310059	14.99199986	7/15/2014	51:48.6
371	RSRS01	-122.4457884	37.92655235	2.53600001	12.37899971	291.2869873	14.91499972	-122.4457895	37.92656584	2.59500003	12.37899971	291.5509949	14.97399974	7/15/2014	51:48.7
372	RSRS01	-122.4457905	37.92655224	2.53600001	12.3920002	291.3309937	14.92800021	-122.4457916	37.92656572	2.59500003	12.3920002	291.5750122	14.98700023	7/15/2014	51:48.8
373	RSRS01	-122.4457926	37.92655214	2.48399997	12.43299961	291.4410095	14.91699958	-122.4457937	37.92656563	2.54399991	12.43299961	291.6410217	14.97699952	7/15/2014	51:48.9
374	RSRS01	-122.4457947	37.92655203	2.48399997	12.43900013	291.5069885	14.9230001	-122.4457958	37.92656552	2.59500003	12.43900013	291.7050171	15.03400016	7/15/2014	51:49.0
375	RSRS01	-122.4457977	37.92655186	2.48399997	12.47700024	291.5069885	14.9610002	-122.4457988	37.92656535	2.54399991	12.47700024	291.7740173	15.02100015	7/15/2014	51:49.1
376	RSRS01	-122.4457998	37.92655177	2.53600001	12.48700047	291.5740051	15.02300048	-122.4458009	37.92656526	2.54399991	12.48700047	291.7720032	15.03100038	7/15/2014	51:49.2
377	RSRS01	-122.4458019	37.92655166	2.48399997	12.45499992	291.6170044	14.93899989	-122.445803	37.92656514	2.54399991	12.45499992	291.7940064	14.99899983	7/15/2014	51:49.3
378	RSRS01	-122.4458039	37.92655156	2.48399997	12.45499992	291.6170044	14.93899989	-122.445805	37.92656503	2.54399991	12.45499992	291.8380127	14.99899983	7/15/2014	51:49.4
379	RSRS01	-122.445806	37.92655145	2.48399997	12.53999996	291.7049866	15.02399993	-122.4458071	37.92656494	2.50999999	12.53999996	291.9030151	15.04999995	7/15/2014	51:49.5
380	RSRS01	-122.445808	37.92655135	2.48399997	12.47099972	291.7260132	14.95499969	-122.4458092	37.92656482	2.54399991	12.47099972	291.9500122	15.01499963	7/15/2014	51:49.6
381	RSRS01	-122.4458101	37.92655124	2.48399997	12.50899982	291.7940064	14.99299979	-122.4458112	37.92656471	2.54399991	12.50899982	291.9940186	15.05299973	7/15/2014	51:49.7
382	RSRS01	-122.4458122	37.92655112	2.48399997	12.50899982	291.8169861	14.99299979	-122.4458133	37.92656461	2.59500003	12.50899982	292.0160217	15.10399985	7/15/2014	51:49.8
383	RSRS01	-122.4458142	37.92655103	2.48399997	12.52400017	291.8609924	15.00800014	-122.4458153	37.9265645	2.54399991	12.52400017	292.0320129	15.06800008	7/15/2014	51:49.9
384	RSRS01	-122.4458163	37.92655091	2.48399997	12.50899982	291.7749939	14.99299979	-122.4458174	37.92656439	2.54399991	12.50899982	292.0169983	15.05299973	7/15/2014	51:50.0
385	RSRS01	-122.4458194	37.92655075	2.48399997	12.51500034	291.8389893	14.99900031	-122.4458205	37.92656422	2.50999999	12.51500034	292.059021	15.02500033	7/15/2014	51:50.1
386	RSRS01	-122.4458215	37.92655064	2.48399997	12.54699993	291.8829956	15.0309999	-122.4458226	37.92656413	2.50999999	12.54699993	292.0390015	15.05699992	7/15/2014	51:50.2
387	RSRS01	-122.4458236	37.92655053	2.48399997	12.52400017	291.8389893	15.00800014	-122.4458247	37.92656401	2.50999999	12.52400017	292.0809937	15.03400016	7/15/2014	51:50.3
388	RSRS01	-122.4458257	37.92655043	2.48399997	12.52400017	291.8829956	15.00800014	-122.4458268	37.9265639	2.50999999	12.52400017	292.1270142	15.03400016	7/15/2014	51:50.4
389	RSRS01	-122.4458279	37.92655032	2.48399997	12.57800007	291.8829956	15.06200004	-122.445829	37.92656379	2.50999999	12.57800007	292.0169983	15.08800006	7/15/2014	51:50.5
390	RSRS01	-122.44583	37.9265502	2.48399997	12.58399963	291.8850098	15.0679996	-122.4458311	37.92656368	2.54399991	12.58399963	292.059021	15.12799954	7/15/2014	51:50.6
391	RSRS01	-122.4458321	37.92655009	2.48399997	12.58399963	291.8829956	15.0679996	-122.4458333	37.92656358	2.50999999	12.58399963	292.0830078	15.09399962	7/15/2014	51:50.7
392	RSRS01	-122.4458343	37.92654998	2.48399997	12.58399963	291.927002	15.0679996	-122.4458354	37.92656347	2.54399991	12.58399963	292.105011	15.12799954	7/15/2014	51:50.8
393	RSRS01	-122.4458364	37.92654986	2.45000005	12.56200027	291.8829956	15.01200032	-122.4458375	37.92656335	2.50999999	12.56200027	292.0379944	15.07200027	7/15/2014	51:50.9
394	RSRS01	-122.4458385	37.92654977	2.48399997	12.54699993	291.9049988	15.0309999	-122.4458396	37.92656324	2.46000004	12.54699993	292.0390015	15.00699997	7/15/2014	51:51.0
395	RSRS01	-122.4458416	37.92654961	2.45000005	12.55599976	291.8829956	15.0059998	-122.4458427	37.92656308	2.46000004	12.55599976	292.0160217	15.01599979	7/15/2014	51:51.1
396	RSRS01	-122.4458437	37.92654949	2.48399997	12.55599976	291.9289856	15.03999972	-122.4458448	37.92656297	2.46000004	12.55599976	292.0390015	15.01599979	7/15/2014	51:51.2
397	RSRS01	-122.4458458	37.92654938	2.45000005	12.55599976	291.9049988	15.0059998	-122.4458469	37.92656287	2.46000004	12.55599976	291.9940186	15.01599979	7/15/2014	51:51.3
398	RSRS01	-122.4458479	37.92654927	2.45000005	12.57800007	291.8609924	15.02800012	-122.445849	37.92656276	2.50999999	12.57800007	291.9949951	15.08800006	7/15/2014	51:51.4
399	RSRS01	-122.4458501	37.92654915	2.45000005	12.55599976	291.8829956	15.0059998	-122.4458512	37.92656264	2.50999999	12.55599976	291.9949951	15.06599975	7/15/2014	51:51.5
400	RSRS01	-122.4458522	37.92654906	2.48399997	12.57800007	291.9049988	15.06200004	-122.4458533	37.92656255	2.50999999	12.57800007	291.9720154	15.08800006	7/15/2014	51:51.6
401	RSRS01	-122.4458543	37.92654894	2.45000005	12.58399963	291.8850098	15.03399968	-122.4458554	37.92656243	2.46000004	12.58399963	291.9530029	15.04399967	7/15/2014	51:51.7
402	RSRS01	-122.4458564	37.92654885	2.48399997	12.60999966	291.8450012	15.09399962	-122.4458575	37.92656232	2.46000004	12.60999966	291.9550171	15.06999969	7/15/2014	51:51.8
403	RSRS01	-122.4458585	37.92654874	2.45000005	12.64099979	291.9089966	15.09099984	-122.4458596	37.92656223	2.42600012	12.64099979	291.95401	15.06699991	7/15/2014	51:51.9
404	RSRS01	-122.4458606	37.92654862	2.45000005	12.64099979	291.8429871	15.09099984	-122.4458617	37.92656211	2.42600012	12.64099979	291.9110107	15.06699991	7/15/2014	51:52.0
405	RSRS01	-122.4458637	37.92654846	2.45000005	12.6789999	291.8649902	15.12899995	-122.4458648	37.92656195	2.42600012	12.6789999	291.9330139	15.10500002	7/15/2014	51:52.1
406	RSRS01	-122.4458658	37.92654837	2.45000005	12.67000008	291.8649902	15.12000012	-122.4458669	37.92656184	2.46000004	12.67000008	291.9330139	15.13000011	7/15/2014	51:52.2
407	RSRS01	-122.4458679	37.92654825	2.45000005	12.68599987	291.8429871	15.13599992	-122.445869	37.92656174	2.46000004	12.68599987	291.9129944	15.14599991	7/15/2014	51:52.3
408	RSRS01	-122.4458701	37.92654814	2.45000005	12.68599987	291.8450012	15.13599992	-122.4458712	37.92656163	2.46000004	12.68599987	291.9100037	15.14599991	7/15/2014	51:52.4
409	RSRS01	-122.4458722	37.92654803	2.45000005	12.70800018	291.8649902	15.15800023	-122.4458733	37.92656151	2.42600012	12.70800018	291.9550171	15.1340003	7/15/2014	51:52.5
410	RSRS01	-122.4458743	37.92654793	2.45000005	12.71700001	291.8429871	15.16700006	-122.4458754	37.92656142	2.42600012	12.71700001	291.8670044	15.14300013	7/15/2014	51:52.6
411	RSRS01	-122.4458764	37.92654782	2.39899993	12.7329998	291.8210144	15.13199973	-122.4458775	37.92656131	2.375	12.7329998	291.9110107	15.1079998	7/15/2014	51:52.7
412	RSRS01	-122.4458785	37.9265477	2.45000005	12.73900032	291.8210144	15.18900037	-122.4458796	37.92656119	2.375	12.73900032	291.8890076	15.11400032	7/15/2014	51:52.8
413	RSRS01	-122.4458806	37.92654761	2.39899993	12.73900032	291.8869934	15.13800025	-122.4458817	37.9265611	2.42600012	12.73900032	291.9110107	15.16500044	7/15/2014	51:52.9
414	RSRS01	-122.4458827	37.92654749	2.45000005	12.7489996	291.8210144	15.19899964	-122.4458838	37.92656098	2.42600012	12.7489996	291.8880005	15.17499971	7/15/2014	51:53.0
415	RSRS01	-122.4458858	37.92654733	2.39899993	12.7489996	291.8670044	15.14799953	-122.4458869	37.92656082	2.42600012	12.7489996	291.9140015	15.17499971	7/15/2014	51:53.1
416	RSRS01	-122.445888	37.92654724	2.45000005	12.76500034	291.7990112	15.21500039	-122.4458891	37.92656071	2.42600012	12.76500034	291.9320068	15.19100046	7/15/2014	51:53.2
417	RSRS01	-122.44589	37.92654712	2.39899993	12.77099991	291.8429871	15.16999984	-122.4458912	37.9265606	2.42600012	12.77099991	291.8890076	15.19700003	7/15/2014	51:53.3
418	RSRS01	-122.4458922	37.92654701	2.45000005	12.77700043	291.8210144	15.22700047	-122.4458933	37.92656048	2.42600012	12.77700043	291.8670044	15.20300055	7/15/2014	51:53.4
419	RSRS01	-122.4458943	37.9265469	2.39899993	12.75500011	291.8210144	15.15400004	-122.4458954	37.92656039	2.375	12.75500011	291.9110107	15.13000011	7/15/2014	51:53.5
420	RSRS01	-122.4458965	37.92654678	2.45000005	12.7329998	291.8009949	15.18299985	-122.4458976	37.92656027	2.42600012	12.7329998	291.8690186	15.15899992	7/15/2014	51:53.6
421	RSRS01	-122.4458986	37.92654667	2.39899993	12.71700001	291.7590027	15.11599994	-122.4458997	37.92656016	2.42600012	12.71700001	291.8710022	15.14300013	7/15/2014	51:53.7
422	RSRS01	-122.4459008	37.92654656	2.45000005	12.70100021	291.7609863	15.15100026	-122.4459019	37.92656005	2.46000004	12.70100021	291.8699951	15.16100025	7/15/2014	51:53.8
423	RSRS01	-122.4459029	37.92654644	2.39899993	12.70100021	291.7590027	15.10000014	-122.445904	37.92655993	2.42600012	12.70100021	291.82901	15.12700033	7/15/2014	51:53.9
424	RSRS01	-122.445905	37.92654635	2.45000005	12.69499969	291.7369995	15.14499974	-122.4459061	37.92655982	2.46000004	12.69499969	291.8710022	15.15499973	7/15/2014	51:54.0
425	RSRS01	-122.4459082	37.92654617	2.4000001	12.68599987	291.6940002	15.08599997	-122.4459093	37.92655966	2.37599993	12.68599987	291.8399963	15.0619998	7/15/2014	51:54.1
426	RSRS01	-122.4459103	37.92654606	2.45099998	12.7329998	291.6940002	15.18399978	-122.4459115	37.92655955	2.37599993	12.7329998	291.848999	15.10899973	7/15/2014	51:54.2
427	RSRS01	-122.4459125	37.92654594	2.4000001	12.67000008	291.7369995	15.07000017	-122.4459136	37.92655943	2.37599993	12.67000008	291.8040161	15.046	7/15/2014	51:54.3
428	RSRS01	-122.4459147	37.92654585	2.45099998	12.6789999	291.6499939	15.12999988	-122.4459158	37.92655932	2.42700005	12.6789999	291.8710022	15.10599995	7/15/2014	51:54.4
429	RSRS01	-122.4459168	37.92654572	2.4000001	12.71700001	291.6499939	15.1170001	-122.4459179	37.92655921	2.42700005	12.71700001	291.8260193	15.14400005	7/15/2014	51:54.5
430	RSRS01	-122.445919	37.92654561	2.4000001	12.69499969	291.6940002	15.09499979	-122.4459201	37.92655909	2.46099997	12.69499969	291.848999	15.15599966	7/15/2014	51:54.6
431	RSRS01	-122.4459212	37.92654549	2.4000001	12.72399998	291.6499939	15.12400007	-122.4459223	37.92655898	2.42700005	12.72399998	291.8260193	15.15100002	7/15/2014	51:54.7
432	RSRS01	-122.4459233	37.92654538	2.4000001	12.72399998	291.651001	15.12400007	-122.4459244	37.92655887	2.42700005	12.72399998	291.848999	15.15100002	7/15/2014	51:54.8
433	RSRS01	-122.4459255	37.92654527	2.4000001	12.77099991	291.6059876	15.171	-122.4459266	37.92655876	2.37599993	12.77099991	291.8260193	15.14699984	7/15/2014	51:54.9
434	RSRS01	-122.4459276	37.92654515	2.45099998	12.77099991	291.6059876	15.22199988	-122.4459288	37.92655864	2.37599993	12.77099991	291.78302	15.14699984	7/15/2014	51:55.0
435	RSRS01	-122.4459308	37.92654499	2.4000001	12.79300022	291.6059876	15.19300032	-122.4459319	37.92655848	2.37599993	12.79300022	291.8260193	15.16900015	7/15/2014	51:55.1
436	RSRS01	-122.445933	37.92654488	2.4000001	12.77099991	291.5400085	15.171	-122.4459341	37.92655837	2.46099997	12.77099991	291.78302	15.23199987	7/15/2014	51:55.2
437	RSRS01	-122.4459351	37.92654477	2.36599994	12.79300022	291.5840149	15.15900016	-122.4459362	37.92655826	2.42700005	12.79300022	291.78302	15.22000027	7/15/2014	51:55.3
438	RSRS01	-122.4459373	37.92654465	2.4000001	12.81799984	291.6279907	15.21799994	-122.4459384	37.92655814	2.46099997	12.81799984	291.7600098	15.27899981	7/15/2014	51:55.4
439	RSRS01	-122.4459395	37.92654454	2.4000001	12.87800026	291.5639954	15.27800035	-122.4459406	37.92655803	2.37599993	12.87800026	291.7850037	15.25400019	7/15/2014	51:55.5
440	RSRS01	-122.4459417	37.92654443	2.4000001	12.90999985	291.6099854	15.30999994	-122.4459428	37.92655792	2.37599993	12.90999985	291.7200012	15.28599977	7/15/2014	51:55.6
441	RSRS01	-122.4459439	37.92654431	2.4000001	12.97000027	291.6099854	15.37000036	-122.445945	37.92655779	2.34200001	12.97000027	291.7220154	15.31200027	7/15/2014	51:55.7
442	RSRS01	-122.4459461	37.92654418	2.4000001	12.93200016	291.5660095	15.33200026	-122.4459472	37.92655767	2.37599993	12.93200016	291.7000122	15.30800009	7/15/2014	51:55.8
443	RSRS01	-122.4459482	37.92654409	2.4000001	13.00199986	291.5220032	15.40199995	-122.4459494	37.92655756	2.46099997	13.00199986	291.6740112	15.46299982	7/15/2014	51:55.9
444	RSRS01	-122.4459504	37.92654398	2.4000001	13.01099968	291.5220032	15.41099977	-122.4459515	37.92655745	2.42700005	13.01099968	291.6979981	15.43799973	7/15/2014	51:56.0
445	RSRS01	-122.4459536	37.9265438	2.4000001	13.01099968	291.5220032	15.41099977	-122.4459547	37.92655729	2.37599993	13.01099968	291.6790161	15.38699961	7/15/2014	51:56.1
446	RSRS01	-122.4459557	37.92654368	2.36599994	13.03299999	291.5220032	15.39899993	-122.4459569	37.92655717	2.37599993	13.03299999	291.7000122	15.40899992	7/15/2014	51:56.2
447	RSRS01	-122.4459579	37.92654357	2.36599994	13.02700043	291.4779968	15.39300036	-122.445959	37.92655704	2.34200001	13.02700043	291.678009	15.36900043	7/15/2014	51:56.3
448	RSRS01	-122.44596	37.92654346	2.4000001	13.03999996	291.5220032	15.44000006	-122.4459612	37.92655695	2.37599993	13.03999996	291.678009	15.41599989	7/15/2014	51:56.4
449	RSRS01	-122.4459622	37.92654334	2.4000001	13.03299999	291.4339905	15.43300009	-122.4459633	37.92655683	2.37599993	13.03299999	291.6979981	15.40899992	7/15/2014	51:56.5
450	RSRS01	-122.4459643	37.92654323	2.36599994	13.03299999	291.4339905	15.39899993	-122.4459655	37.9265567	2.42700005	13.03299999	291.5679932	15.46000004	7/15/2014	51:56.6
451	RSRS01	-122.4459665	37.92654312	2.36599994	13.03299999	291.3900147	15.39899993	-122.4459676	37.92655661	2.37599993	13.03299999	291.6119995	15.40899992	7/15/2014	51:56.7
452	RSRS01	-122.4459686	37.926543	2.36599994	13.02700043	291.3680115	15.39300036	-122.4459697	37.92655649	2.37599993	13.02700043	291.5660095	15.40300035	7/15/2014	51:56.8
453	RSRS01	-122.4459707	37.92654289	2.36599994	13.06499958	291.3680115	15.43099952	-122.4459718	37.92655638	2.34200001	13.06499958	291.5460205	15.40699959	7/15/2014	51:56.9
454	RSRS01	-122.4459728	37.92654278	2.36599994	13.0170002	291.302002	15.38300014	-122.4459739	37.92655627	2.34200001	13.0170002	291.480011	15.35900021	7/15/2014	51:57.0
455	RSRS01	-122.4459759	37.92654262	2.36599994	13.04899979	291.2579956	15.41499972	-122.445977	37.92655611	2.34200001	13.04899979	291.4370117	15.39099979	7/15/2014	51:57.1
456	RSRS01	-122.445978	37.9265425	2.36599994	13.05500031	291.2359924	15.42100024	-122.4459791	37.92655599	2.37599993	13.05500031	291.3900147	15.43100023	7/15/2014	51:57.2
457	RSRS01	-122.4459801	37.92654241	2.36599994	13.03999996	291.1719971	15.4059999	-122.4459812	37.92655588	2.37599993	13.03999996	291.3500061	15.41599989	7/15/2014	51:57.3
458	RSRS01	-122.4459821	37.92654229	2.36599994	13.02700043	291.1520081	15.39300036	-122.4459833	37.92655577	2.37599993	13.02700043	291.3300171	15.40300035	7/15/2014	51:57.4
459	RSRS01	-122.4459842	37.92654218	2.36599994	13.08699989	291.1300049	15.45299983	-122.4459854	37.92655565	2.37599993	13.08699989	291.3059998	15.46299982	7/15/2014	51:57.5
460	RSRS01	-122.4459863	37.92654207	2.36599994	13.04899979	291.0639954	15.41499972	-122.4459875	37.92655556	2.37599993	13.04899979	291.2400208	15.42499971	7/15/2014	51:57.6
461	RSRS01	-122.4459884	37.92654195	2.31399989	13.02700043	291.0419922	15.34100032	-122.4459895	37.92655544	2.34200001	13.02700043	291.2000122	15.36900043	7/15/2014	51:57.7
462	RSRS01	-122.4459905	37.92654186	2.36599994	13.04899979	290.9760132	15.41499972	-122.4459916	37.92655535	2.34200001	13.04899979	291.1090088	15.39099979	7/15/2014	51:57.8
463	RSRS01	-122.4459925	37.92654174	2.36599994	13.03999996	290.8869934	15.4059999	-122.4459937	37.92655523	2.34200001	13.03999996	291.0899963	15.38199997	7/15/2014	51:57.9
464	RSRS01	-122.4459946	37.92654165	2.36599994	13.02700043	290.8229981	15.39300036	-122.4459957	37.92655514	2.34200001	13.02700043	291.0209961	15.36900043	7/15/2014	51:58.0
465	RSRS01	-122.4459976	37.92654149	2.31399989	13.0170002	290.7789917	15.33100009	-122.4459987	37.92655498	2.37599993	13.0170002	290.9989929	15.39300013	7/15/2014	51:58.1
466	RSRS01	-122.4459997	37.92654137	2.36599994	13.00199986	290.7130127	15.36799979	-122.4460008	37.92655486	2.42700005	13.00199986	290.934021	15.4289999	7/15/2014	51:58.2
467	RSRS01	-122.4460017	37.92654128	2.31399989	12.98600006	290.6910095	15.29999995	-122.4460028	37.92655477	2.37599993	12.98600006	290.8470154	15.36199999	7/15/2014	51:58.3
468	RSRS01	-122.4460038	37.92654116	2.36599994	12.97900009	290.6229858	15.34500003	-122.4460049	37.92655465	2.37599993	12.97900009	290.8229981	15.35500002	7/15/2014	51:58.4
469	RSRS01	-122.4460058	37.92654107	2.31399989	12.98600006	290.6029968	15.29999995	-122.4460069	37.92655456	2.29099989	12.98600006	290.8250122	15.27699995	7/15/2014	51:58.5
470	RSRS01	-122.4460079	37.92654095	2.36599994	12.97900009	290.5150147	15.34500003	-122.446009	37.92655444	2.29099989	12.97900009	290.6830139	15.26999998	7/15/2014	51:58.6
471	RSRS01	-122.44601	37.92654086	2.31399989	12.97900009	290.4909973	15.29299998	-122.446011	37.92655435	2.29099989	12.97900009	290.6690064	15.26999998	7/15/2014	51:58.7
472	RSRS01	-122.446012	37.92654074	2.36599994	12.97000027	290.4710083	15.3360002	-122.4460131	37.92655423	2.34200001	12.97000027	290.6470032	15.31200027	7/15/2014	51:58.8
473	RSRS01	-122.4460141	37.92654065	2.31399989	12.97900009	290.427002	15.29299998	-122.4460151	37.92655414	2.34200001	12.97900009	290.6029968	15.3210001	7/15/2014	51:58.9
474	RSRS01	-122.4460161	37.92654054	2.31399989	12.98600006	290.4249878	15.29999995	-122.4460172	37.92655402	2.34200001	12.98600006	290.559021	15.32800007	7/15/2014	51:59.0
475	RSRS01	-122.4460192	37.92654037	2.31399989	12.98600006	290.3829956	15.29999995	-122.4460203	37.92655386	2.34200001	12.98600006	290.5150147	15.32800007	7/15/2014	51:59.1
476	RSRS01	-122.4460213	37.92654028	2.31399989	12.99499989	290.3380127	15.30899978	-122.4460223	37.92655377	2.29099989	12.99499989	290.4519959	15.28599977	7/15/2014	51:59.2
477	RSRS01	-122.4460234	37.92654016	2.31399989	12.99499989	290.2990112	15.30899978	-122.4460244	37.92655365	2.29099989	12.99499989	290.4309998	15.28599977	7/15/2014	51:59.3
478	RSRS01	-122.4460255	37.92654007	2.31399989	13.0170002	290.3210144	15.33100009	-122.4460266	37.92655356	2.29099989	13.0170002	290.3220215	15.30800009	7/15/2014	51:59.4
479	RSRS01	-122.4460276	37.92653996	2.31399989	13.01099968	290.2319946	15.32499957	-122.4460287	37.92655344	2.29099989	13.01099968	290.2980042	15.30199957	7/15/2014	51:59.5
480	RSRS01	-122.4460297	37.92653984	2.31399989	13.00199986	290.1889954	15.31599975	-122.4460308	37.92655335	2.29099989	13.00199986	290.256012	15.29299974	7/15/2014	51:59.6
481	RSRS01	-122.4460319	37.92653975	2.31399989	13.02700043	290.1879883	15.34100032	-122.4460329	37.92655324	2.34200001	13.02700043	290.2120056	15.36900043	7/15/2014	51:59.7
482	RSRS01	-122.446034	37.92653963	2.31399989	13.02700043	290.144989	15.34100032	-122.446035	37.92655312	2.37599993	13.02700043	290.1679993	15.40300035	7/15/2014	51:59.8
483	RSRS01	-122.4460361	37.92653954	2.31399989	13.0170002	290.07901	15.33100009	-122.4460372	37.92655303	2.29099989	13.0170002	290.1239929	15.30800009	7/15/2014	51:59.9
484	RSRS01	-122.4460382	37.92653942	2.31399989	13.03999996	290.0339966	15.35399985	-122.4460392	37.92655291	2.2579999	13.03999996	290.0360107	15.29799986	7/15/2014	52:00.0
485	RSRS01	-122.4460413	37.92653926	2.27999997	13.00199986	290.0350037	15.28199983	-122.4460424	37.92655275	2.2579999	13.00199986	290.0360107	15.25999975	7/15/2014	52:00.1
486	RSRS01	-122.4460434	37.92653917	2.36599994	12.99499989	289.9460144	15.36099982	-122.4460445	37.92655266	2.34200001	12.99499989	290.0140076	15.33699989	7/15/2014	52:00.2
487	RSRS01	-122.4460455	37.92653905	2.31399989	13.00199986	289.9240112	15.31599975	-122.4460466	37.92655254	2.34200001	13.00199986	289.9479981	15.34399986	7/15/2014	52:00.3
488	RSRS01	-122.4460477	37.92653896	2.31399989	12.96399975	289.9259949	15.27799964	-122.4460487	37.92655245	2.37599993	12.96399975	289.9479981	15.33999968	7/15/2014	52:00.4
489	RSRS01	-122.4460498	37.92653885	2.31399989	12.97000027	289.7479858	15.28400016	-122.4460508	37.92655233	2.29099989	12.97000027	289.882019	15.26100016	7/15/2014	52:00.5
490	RSRS01	-122.4460519	37.92653875	2.31399989	12.99499989	289.7940064	15.30899978	-122.446053	37.92655224	2.29099989	12.99499989	289.8399963	15.28599977	7/15/2014	52:00.6
491	RSRS01	-122.4460541	37.92653865	2.31399989	12.94799995	289.7260132	15.26199985	-122.4460551	37.92655214	2.2579999	12.94799995	289.8380127	15.20599985	7/15/2014	52:00.7
492	RSRS01	-122.4460562	37.92653854	2.36599994	12.94799995	289.6619873	15.31399989	-122.4460572	37.92655203	2.29099989	12.94799995	289.7919922	15.23899984	7/15/2014	52:00.8
493	RSRS01	-122.4460583	37.92653845	2.31399989	12.95699978	289.70401	15.27099967	-122.4460593	37.92655193	2.34200001	12.95699978	289.7740173	15.29899979	7/15/2014	52:00.9
494	RSRS01	-122.4460604	37.92653835	2.31399989	12.91600037	289.571991	15.23000026	-122.4460614	37.92655184	2.37599993	12.91600037	289.75	15.29200029	7/15/2014	52:01.0
495	RSRS01	-122.4460636	37.92653819	2.31399989	12.93200016	289.5969849	15.24600005	-122.4460646	37.92655168	2.34200001	12.93200016	289.7070007	15.27400017	7/15/2014	52:01.1
496	RSRS01	-122.4460657	37.92653809	2.36599994	12.97000027	289.5539856	15.3360002	-122.4460667	37.92655158	2.34200001	12.97000027	289.6900024	15.31200027	7/15/2014	52:01.2
497	RSRS01	-122.4460679	37.926538	2.36599994	12.96399975	289.4880066	15.32999969	-122.4460689	37.92655149	2.29099989	12.96399975	289.6440125	15.25499964	7/15/2014	52:01.3
498	RSRS01	-122.44607	37.92653788	2.36599994	12.93200016	289.4679871	15.2980001	-122.446071	37.92655137	2.37599993	12.93200016	289.5780029	15.30800009	7/15/2014	52:01.4
499	RSRS01	-122.4460721	37.92653779	2.31399989	12.96399975	289.4660034	15.27799964	-122.4460731	37.92655128	2.37599993	12.96399975	289.6000061	15.33999968	7/15/2014	52:01.5
500	RSRS01	-122.4460743	37.92653769	2.31399989	13.02700043	289.4230042	15.34100032	-122.4460753	37.92655118	2.34200001	13.02700043	289.5559998	15.36900043	7/15/2014	52:01.6
501	RSRS01	-122.4460764	37.9265376	2.31399989	13.06499958	289.4460144	15.37899947	-122.4460774	37.92655109	2.34200001	13.06499958	289.5339966	15.40699959	7/15/2014	52:01.7
502	RSRS01	-122.4460786	37.9265375	2.36599994	13.03999996	289.4450073	15.4059999	-122.4460796	37.92655099	2.34200001	13.03999996	289.5339966	15.38199997	7/15/2014	52:01.8
503	RSRS01	-122.4460807	37.92653741	2.36599994	13.0710001	289.3789978	15.43700004	-122.4460816	37.9265509	2.34200001	13.0710001	289.4689941	15.41300011	7/15/2014	52:01.9
504	RSRS01	-122.4460827	37.92653731	2.36599994	13.0710001	289.3139954	15.43700004	-122.4460837	37.9265508	2.37599993	13.0710001	289.4479981	15.44700003	7/15/2014	52:02.0
505	RSRS01	-122.4460857	37.92653718	2.31399989	13.08100033	289.3129883	15.39500022	-122.4460866	37.92655067	2.34200001	13.08100033	289.4030151	15.42300034	7/15/2014	52:02.1
506	RSRS01	-122.4460877	37.92653709	2.36599994	13.06499958	289.2470093	15.43099952	-122.4460886	37.92655059	2.29099989	13.06499958	289.381012	15.35599947	7/15/2014	52:02.2
507	RSRS01	-122.4460896	37.92653701	2.31399989	13.11900043	289.2250061	15.43300033	-122.4460905	37.9265505	2.29099989	13.11900043	289.3370056	15.41000032	7/15/2014	52:02.3
508	RSRS01	-122.4460915	37.92653693	2.31399989	13.0710001	289.1149902	15.38499999	-122.4460924	37.92655042	2.34200001	13.0710001	289.2489929	15.41300011	7/15/2014	52:02.4
509	RSRS01	-122.4460934	37.92653683	2.31399989	13.06499958	289.0729981	15.37899947	-122.4460944	37.92655034	2.29099989	13.06499958	289.1830139	15.35599947	7/15/2014	52:02.5
510	RSRS01	-122.4460954	37.92653675	2.31399989	13.06499958	289.0490112	15.37899947	-122.4460963	37.92655026	2.37599993	13.06499958	289.0950012	15.44099951	7/15/2014	52:02.6
511	RSRS01	-122.4460973	37.92653667	2.31399989	13.06499958	289.0050049	15.37899947	-122.4460982	37.92655018	2.29099989	13.06499958	289.0710144	15.35599947	7/15/2014	52:02.7
512	RSRS01	-122.4460992	37.9265366	2.36599994	13.08100033	288.8510132	15.44700027	-122.4461001	37.9265501	2.2579999	13.08100033	289.0230103	15.33900023	7/15/2014	52:02.8
513	RSRS01	-122.446101	37.92653653	2.31399989	13.08100033	288.8309937	15.39500022	-122.4461019	37.92655002	2.29099989	13.08100033	288.8099976	15.37200022	7/15/2014	52:02.9
514	RSRS01	-122.4461029	37.92653645	2.31399989	13.13399982	288.7449951	15.44799972	-122.4461037	37.92654994	2.29099989	13.13399982	288.8569946	15.42499971	7/15/2014	52:03.0
515	RSRS01	-122.4461057	37.92653634	2.31399989	13.10299969	288.7229919	15.41699958	-122.4461065	37.92654983	2.34200001	13.10299969	288.7680054	15.44499969	7/15/2014	52:03.1
516	RSRS01	-122.4461075	37.92653627	2.31399989	13.125	288.6570129	15.43899989	-122.4461084	37.92654977	2.34200001	13.125	288.7910156	15.46700001	7/15/2014	52:03.2
517	RSRS01	-122.4461094	37.9265362	2.27999997	13.10900021	288.6130066	15.38900018	-122.4461102	37.92654971	2.2579999	13.10900021	288.65802	15.3670001	7/15/2014	52:03.3
518	RSRS01	-122.4461113	37.92653612	2.31399989	13.13399982	288.5039978	15.44799972	-122.4461121	37.92654961	2.2579999	13.13399982	288.6600037	15.39199972	7/15/2014	52:03.4
519	RSRS01	-122.4461132	37.92653605	2.27999997	13.17199993	288.4819946	15.4519999	-122.446114	37.92654955	2.2579999	13.17199993	288.65802	15.42999983	7/15/2014	52:03.5
520	RSRS01	-122.4461151	37.92653598	2.31399989	13.16600037	288.4159851	15.48000026	-122.4461159	37.92654949	2.29099989	13.16600037	288.5500183	15.45700026	7/15/2014	52:03.6
521	RSRS01	-122.446117	37.92653591	2.27999997	13.19400024	288.3940125	15.47400022	-122.4461178	37.92654941	2.29099989	13.19400024	288.5039978	15.48500013	7/15/2014	52:03.7
522	RSRS01	-122.4461189	37.92653584	2.31399989	13.19400024	288.3500061	15.50800014	-122.4461197	37.92654935	2.29099989	13.19400024	288.5500183	15.48500013	7/15/2014	52:03.8
523	RSRS01	-122.4461207	37.92653578	2.27999997	13.21000004	288.3500061	15.49000001	-122.4461215	37.92654929	2.2579999	13.21000004	288.526001	15.46799994	7/15/2014	52:03.9
524	RSRS01	-122.4461226	37.9265357	2.27999997	13.22000027	288.3280029	15.50000024	-122.4461234	37.92654921	2.2579999	13.22000027	288.5480042	15.47800016	7/15/2014	52:04.0
525	RSRS01	-122.4461254	37.92653563	2.27999997	13.26399994	288.3720093	15.54399991	-122.4461261	37.92654912	2.22399998	13.26399994	288.526001	15.48799992	7/15/2014	52:04.1
526	RSRS01	-122.4461273	37.92653555	2.27999997	13.24199963	288.3059998	15.5219996	-122.446128	37.92654905	2.29099989	13.24199963	288.506012	15.53299952	7/15/2014	52:04.2
527	RSRS01	-122.4461291	37.92653549	2.24600005	13.27299976	288.3500061	15.51899981	-122.4461298	37.92654899	2.2579999	13.27299976	288.526001	15.53099966	7/15/2014	52:04.3
528	RSRS01	-122.446131	37.92653543	2.27999997	13.24800014	288.3500061	15.52800012	-122.4461317	37.92654893	2.2579999	13.24800014	288.5280151	15.50600004	7/15/2014	52:04.4
529	RSRS01	-122.4461329	37.92653536	2.24600005	13.26399994	288.3280029	15.50999999	-122.4461336	37.92654887	2.22399998	13.26399994	288.5039978	15.48799992	7/15/2014	52:04.5
530	RSRS01	-122.4461348	37.9265353	2.27999997	13.24199963	288.3259888	15.5219996	-122.4461355	37.92654881	2.2579999	13.24199963	288.4599915	15.49999952	7/15/2014	52:04.6
531	RSRS01	-122.4461366	37.92653526	2.24600005	13.24199963	288.3070068	15.48799968	-122.4461373	37.92654876	2.1730001	13.24199963	288.507019	15.41499972	7/15/2014	52:04.7
532	RSRS01	-122.4461385	37.9265352	2.27999997	13.25800037	288.3760071	15.53800035	-122.4461391	37.9265487	2.22399998	13.25800037	288.5079956	15.48200035	7/15/2014	52:04.8
533	RSRS01	-122.4461403	37.92653513	2.24600005	13.24800014	288.3540039	15.4940002	-122.4461409	37.92654866	2.22399998	13.24800014	288.4859924	15.47200012	7/15/2014	52:04.9
534	RSRS01	-122.4461421	37.92653509	2.24600005	13.24199963	288.3760071	15.48799968	-122.4461427	37.92654859	2.2579999	13.24199963	288.4680176	15.49999952	7/15/2014	52:05.0
535	RSRS01	-122.4461447	37.92653501	2.24600005	13.23200035	288.3760071	15.4780004	-122.4461453	37.92654852	2.22399998	13.23200035	288.4640198	15.45600033	7/15/2014	52:05.1
536	RSRS01	-122.4461465	37.92653497	2.27999997	13.24199963	288.3320007	15.5219996	-122.446147	37.92654847	2.22399998	13.24199963	288.4240112	15.4659996	7/15/2014	52:05.2
537	RSRS01	-122.4461482	37.92653493	2.24600005	13.24800014	288.3099976	15.4940002	-122.4461488	37.92654843	2.1730001	13.24800014	288.3760071	15.42100024	7/15/2014	52:05.3
538	RSRS01	-122.4461499	37.92653488	2.24600005	13.25800037	288.3099976	15.50400043	-122.4461505	37.92654839	2.1730001	13.25800037	288.3780212	15.43100047	7/15/2014	52:05.4
539	RSRS01	-122.4461517	37.92653484	2.24600005	13.25800037	288.3099976	15.50400043	-122.4461522	37.92654834	2.22399998	13.25800037	288.3780212	15.48200035	7/15/2014	52:05.5
540	RSRS01	-122.4461534	37.92653479	2.24600005	13.27299976	288.2879944	15.51899981	-122.4461539	37.9265483	2.22399998	13.27299976	288.3980103	15.49699974	7/15/2014	52:05.6
541	RSRS01	-122.4461551	37.92653475	2.24600005	13.29500008	288.2879944	15.54100013	-122.4461556	37.92654827	2.1730001	13.29500008	288.3760071	15.46800017	7/15/2014	52:05.7
542	RSRS01	-122.4461568	37.92653472	2.24600005	13.32699966	288.2640076	15.57299972	-122.4461573	37.92654822	2.22399998	13.32699966	288.3139954	15.55099964	7/15/2014	52:05.8
543	RSRS01	-122.4461586	37.92653467	2.24600005	13.33300018	288.3099976	15.57900023	-122.446159	37.92654818	2.1730001	13.33300018	288.3760071	15.50600028	7/15/2014	52:05.9
544	RSRS01	-122.4461603	37.92653463	2.27999997	13.34899998	288.3099976	15.62899995	-122.4461607	37.92654813	2.1730001	13.34899998	288.3800049	15.52200007	7/15/2014	52:06.0
545	RSRS01	-122.4461628	37.92653459	2.19400001	13.38099957	288.2879944	15.57499957	-122.4461632	37.92654809	2.1730001	13.38099957	288.3320007	15.55399966	7/15/2014	52:06.1
546	RSRS01	-122.4461645	37.92653454	2.24600005	13.40299988	288.243988	15.64899993	-122.446165	37.92654805	2.1730001	13.40299988	288.2900085	15.57599998	7/15/2014	52:06.2
547	RSRS01	-122.4461662	37.92653452	2.19400001	13.4119997	288.243988	15.60599971	-122.4461666	37.92654802	2.22399998	13.4119997	288.3120117	15.63599968	7/15/2014	52:06.3
548	RSRS01	-122.446168	37.92653447	2.24600005	13.42800045	288.243988	15.6740005	-122.4461684	37.92654799	2.22399998	13.42800045	288.3099976	15.65200043	7/15/2014	52:06.4
549	RSRS01	-122.4461697	37.92653445	2.19400001	13.41899967	288.2669983	15.61299968	-122.4461701	37.92654795	2.22399998	13.41899967	288.3330078	15.64299965	7/15/2014	52:06.5
550	RSRS01	-122.4461715	37.92653442	2.24600005	13.4659996	288.3120117	15.71199965	-122.4461718	37.92654792	2.1730001	13.4659996	288.382019	15.6389997	7/15/2014	52:06.6
551	RSRS01	-122.4461732	37.92653437	2.24600005	13.45699978	288.3800049	15.70299983	-122.4461736	37.9265479	2.13899994	13.45699978	288.4259949	15.59599972	7/15/2014	52:06.7
552	RSRS01	-122.446175	37.92653435	2.24600005	13.41899967	288.4460144	15.66499972	-122.4461753	37.92654787	2.1730001	13.41899967	288.5100098	15.59199977	7/15/2014	52:06.8
553	RSRS01	-122.4461767	37.92653434	2.19400001	13.41899967	288.4679871	15.61299968	-122.446177	37.92654784	2.13899994	13.41899967	288.5180054	15.55799961	7/15/2014	52:06.9
554	RSRS01	-122.4461784	37.92653429	2.24600005	13.42800045	288.5119934	15.6740005	-122.4461787	37.92654781	2.22399998	13.42800045	288.5780029	15.65200043	7/15/2014	52:07.0
555	RSRS01	-122.446181	37.92653425	2.19400001	13.43500042	288.5780029	15.62900043	-122.4461813	37.92654777	2.1730001	13.43500042	288.6159973	15.60800052	7/15/2014	52:07.1
556	RSRS01	-122.4461828	37.92653424	2.19400001	13.35900021	288.7090149	15.55300021	-122.4461831	37.92654775	2.1730001	13.35900021	288.6900024	15.5320003	7/15/2014	52:07.2
557	RSRS01	-122.4461845	37.92653422	2.19400001	13.34899998	288.7330017	15.54299998	-122.4461848	37.92654774	2.13899994	13.34899998	288.7980042	15.48799992	7/15/2014	52:07.3
558	RSRS01	-122.4461864	37.92653419	2.24600005	13.38700008	288.7520142	15.63300014	-122.4461866	37.92654771	2.13899994	13.38700008	288.7550049	15.52600002	7/15/2014	52:07.4
559	RSRS01	-122.4461882	37.92653416	2.19400001	13.36499977	288.7990112	15.55899978	-122.4461884	37.92654768	2.08800006	13.36499977	288.8640137	15.45299983	7/15/2014	52:07.5
560	RSRS01	-122.44619	37.92653415	2.24600005	13.31799984	288.8190002	15.56399989	-122.4461903	37.92654767	2.08800006	13.31799984	288.8430176	15.4059999	7/15/2014	52:07.6
561	RSRS01	-122.4461918	37.92653413	2.19400001	13.32699966	288.8190002	15.52099967	-122.446192	37.92654765	2.1730001	13.32699966	288.8850098	15.49999976	7/15/2014	52:07.7
562	RSRS01	-122.4461937	37.92653412	2.24600005	13.32699966	288.8630066	15.57299972	-122.4461939	37.92654764	2.22399998	13.32699966	288.9089966	15.55099964	7/15/2014	52:07.8
563	RSRS01	-122.4461954	37.92653411	2.19400001	13.33300018	288.9289856	15.52700019	-122.4461957	37.92654761	2.1730001	13.33300018	288.9510193	15.50600028	7/15/2014	52:07.9
564	RSRS01	-122.4461973	37.92653408	2.24600005	13.37100029	288.9070129	15.61700034	-122.4461975	37.92654759	2.22399998	13.37100029	288.9309998	15.59500027	7/15/2014	52:08.0
565	RSRS01	-122.4462	37.92653406	2.24600005	13.35900021	288.8850098	15.60500026	-122.4462002	37.92654756	2.13899994	13.35900021	288.9510193	15.49800014	7/15/2014	52:08.1
566	RSRS01	-122.4462018	37.92653403	2.19400001	13.39700031	288.9070129	15.59100032	-122.446202	37.92654755	2.13899994	13.39700031	288.9750061	15.53600025	7/15/2014	52:08.2
567	RSRS01	-122.4462036	37.92653402	2.19400001	13.40299988	288.9079895	15.59699988	-122.4462038	37.92654754	2.08800006	13.40299988	288.973999	15.49099994	7/15/2014	52:08.3
568	RSRS01	-122.4462055	37.92653402	2.24600005	13.41899967	288.8909912	15.66499972	-122.4462056	37.92654754	2.1730001	13.41899967	288.9790039	15.59199977	7/15/2014	52:08.4
569	RSRS01	-122.4462073	37.92653401	2.19400001	13.4659996	288.8670044	15.65999961	-122.4462075	37.92654753	2.1730001	13.4659996	288.9330139	15.6389997	7/15/2014	52:08.5
570	RSRS01	-122.4462092	37.926534	2.24600005	13.47200012	288.8670044	15.71800017	-122.4462093	37.92654752	2.22399998	13.47200012	288.9349976	15.6960001	7/15/2014	52:08.6
571	RSRS01	-122.446211	37.92653399	2.19400001	13.53600025	288.8229981	15.73000026	-122.4462112	37.92654751	2.1730001	13.53600025	288.9330139	15.70900035	7/15/2014	52:08.7
572	RSRS01	-122.4462129	37.92653398	2.19400001	13.55099964	288.7789917	15.74499965	-122.446213	37.92654748	2.1730001	13.55099964	288.9129944	15.72399974	7/15/2014	52:08.8
573	RSRS01	-122.4462147	37.92653397	2.19400001	13.52600002	288.8009949	15.72000003	-122.4462148	37.92654749	2.08800006	13.52600002	288.9110107	15.61400008	7/15/2014	52:08.9
574	RSRS01	-122.4462166	37.92653396	2.24600005	13.52000046	288.7569885	15.76600051	-122.4462166	37.92654748	2.13899994	13.52000046	288.9570007	15.6590004	7/15/2014	52:09.0
575	RSRS01	-122.4462193	37.92653396	2.19400001	13.52600002	288.7569885	15.72000003	-122.4462193	37.92654748	2.13899994	13.52600002	288.802002	15.66499996	7/15/2014	52:09.1
576	RSRS01	-122.4462211	37.92653395	2.24600005	13.53600025	288.7130127	15.7820003	-122.4462212	37.92654747	2.1730001	13.53600025	288.8690186	15.70900035	7/15/2014	52:09.2
577	RSRS01	-122.4462229	37.92653396	2.16000009	13.49800014	288.7349854	15.65800023	-122.4462229	37.92654746	2.1730001	13.49800014	288.8269959	15.67100024	7/15/2014	52:09.3
578	RSRS01	-122.4462248	37.92653395	2.19400001	13.56400013	288.6910095	15.75800014	-122.4462248	37.92654747	2.22399998	13.56400013	288.8460083	15.78800011	7/15/2014	52:09.4
579	RSRS01	-122.4462266	37.92653396	2.16000009	13.50399971	288.6690064	15.6639998	-122.4462266	37.92654746	2.13899994	13.50399971	288.78302	15.64299965	7/15/2014	52:09.5
580	RSRS01	-122.4462285	37.92653395	2.19400001	13.51000023	288.6690064	15.70400023	-122.4462285	37.92654747	2.13899994	13.51000023	288.802002	15.64900017	7/15/2014	52:09.6
581	RSRS01	-122.4462304	37.92653396	2.19400001	13.52000046	288.6470032	15.71400046	-122.4462304	37.92654746	2.08800006	13.52000046	288.7810059	15.60800052	7/15/2014	52:09.7
582	RSRS01	-122.4462322	37.92653395	2.19400001	13.52600002	288.6470032	15.72000003	-122.4462322	37.92654747	2.08800006	13.52600002	288.7160034	15.61400008	7/15/2014	52:09.8
583	RSRS01	-122.4462341	37.92653396	2.19400001	13.53600025	288.5820007	15.73000026	-122.446234	37.92654746	2.13899994	13.53600025	288.6920166	15.67500019	7/15/2014	52:09.9
584	RSRS01	-122.4462359	37.92653395	2.19400001	13.55099964	288.5379944	15.74499965	-122.4462359	37.92654747	2.13899994	13.55099964	288.6719971	15.68999958	7/15/2014	52:10.0
585	RSRS01	-122.4462386	37.92653396	2.19400001	13.55799961	288.5390015	15.75199962	-122.4462386	37.92654748	2.1730001	13.55799961	288.5859985	15.73099971	7/15/2014	52:10.1
586	RSRS01	-122.4462405	37.92653397	2.19400001	13.57999992	288.5409851	15.77399993	-122.4462404	37.92654749	2.13899994	13.57999992	288.6069946	15.71899986	7/15/2014	52:10.2
587	RSRS01	-122.4462423	37.92653398	2.16000009	13.57999992	288.4530029	15.74000001	-122.4462423	37.92654748	2.08800006	13.57999992	288.5429993	15.66799998	7/15/2014	52:10.3
588	RSRS01	-122.4462442	37.92653399	2.19400001	13.59599972	288.4309998	15.78999972	-122.4462441	37.92654749	2.08800006	13.59599972	288.5429993	15.68399978	7/15/2014	52:10.4
589	RSRS01	-122.4462461	37.926534	2.16000009	13.59599972	288.3869934	15.7559998	-122.446246	37.9265475	2.0539999	13.59599972	288.5190125	15.64999962	7/15/2014	52:10.5
590	RSRS01	-122.446248	37.92653399	2.19400001	13.61100006	288.3429871	15.80500007	-122.4462479	37.92654751	2.08800006	13.61100006	288.4770203	15.69900012	7/15/2014	52:10.6
591	RSRS01	-122.4462498	37.926534	2.16000009	13.63399982	288.3210144	15.79399991	-122.4462497	37.92654751	2.08800006	13.63399982	288.4550171	15.72199988	7/15/2014	52:10.7
592	RSRS01	-122.4462517	37.92653402	2.16000009	13.68999958	288.3210144	15.84999967	-122.4462516	37.92654752	2.13899994	13.68999958	288.4750061	15.82899952	7/15/2014	52:10.8
593	RSRS01	-122.4462535	37.92653403	2.16000009	13.67500019	288.2990112	15.83500028	-122.4462534	37.92654755	2.13899994	13.67500019	288.4129944	15.81400013	7/15/2014	52:10.9
594	RSRS01	-122.4462554	37.92653404	2.16000009	13.68999958	288.2990112	15.84999967	-122.4462552	37.92654756	2.08800006	13.68999958	288.4089966	15.77799964	7/15/2014	52:11.0
595	RSRS01	-122.4462581	37.92653407	2.16000009	13.70300007	288.2330017	15.86300015	-122.446258	37.92654757	2.0539999	13.70300007	288.3450012	15.75699997	7/15/2014	52:11.1
596	RSRS01	-122.44626	37.92653408	2.16000009	13.68999958	288.2529907	15.84999967	-122.4462598	37.9265476	2.08800006	13.68999958	288.3229981	15.77799964	7/15/2014	52:11.2
597	RSRS01	-122.4462619	37.92653409	2.10899997	13.71899986	288.2330017	15.82799983	-122.4462617	37.92654761	2.08800006	13.71899986	288.3430176	15.80699992	7/15/2014	52:11.3
598	RSRS01	-122.4462638	37.92653411	2.16000009	13.71899986	288.2109985	15.87899995	-122.4462636	37.92654761	2.08800006	13.71899986	288.3229981	15.80699992	7/15/2014	52:11.4
599	RSRS01	-122.4462657	37.92653412	2.16000009	13.76000023	288.144989	15.92000031	-122.4462654	37.92654764	2.08800006	13.76000023	288.2919922	15.84800029	7/15/2014	52:11.5
600	RSRS01	-122.4462676	37.92653415	2.16000009	13.74400043	288.144989	15.90400052	-122.4462673	37.92654767	2.08800006	13.74400043	288.257019	15.83200049	7/15/2014	52:11.6
601	RSRS01	-122.4462694	37.92653418	2.10899997	13.74400043	288.1229858	15.8530004	-122.4462692	37.92654768	2.0539999	13.74400043	288.2330017	15.79800034	7/15/2014	52:11.7
602	RSRS01	-122.4462713	37.92653418	2.10899997	13.72799969	288.098999	15.83699965	-122.4462711	37.9265477	2.0539999	13.72799969	288.2130127	15.78199959	7/15/2014	52:11.8
603	RSRS01	-122.4462732	37.92653421	2.10899997	13.76000023	288.0809937	15.8690002	-122.4462729	37.92654773	2.00399995	13.76000023	288.2109985	15.76400018	7/15/2014	52:11.9
604	RSRS01	-122.4462751	37.92653424	2.16000009	13.72799969	288.0830078	15.88799977	-122.4462748	37.92654774	2.08800006	13.72799969	288.1950073	15.81599975	7/15/2014	52:12.0
605	RSRS01	-122.4462778	37.92653427	2.10899997	13.72799969	288.105011	15.83699965	-122.4462775	37.92654779	2.08800006	13.72799969	288.2149963	15.81599975	7/15/2014	52:12.1
606	RSRS01	-122.4462797	37.92653429	2.16000009	13.72799969	288.1270142	15.88799977	-122.4462794	37.92654779	2.08800006	13.72799969	288.1950073	15.81599975	7/15/2014	52:12.2
607	RSRS01	-122.4462815	37.92653432	2.10899997	13.73499966	288.1270142	15.84399962	-122.4462812	37.92654784	2.00399995	13.73499966	288.1920166	15.73899961	7/15/2014	52:12.3
608	RSRS01	-122.4462834	37.92653435	2.16000009	13.72799969	288.1029968	15.88799977	-122.4462831	37.92654786	2.00399995	13.72799969	288.1730042	15.73199964	7/15/2014	52:12.4
609	RSRS01	-122.4462853	37.92653437	2.10899997	13.71899986	288.105011	15.82799983	-122.446285	37.92654789	2.00399995	13.71899986	288.105011	15.72299981	7/15/2014	52:12.5
610	RSRS01	-122.4462872	37.9265344	2.16000009	13.73499966	288.0830078	15.89499974	-122.4462869	37.92654792	2.00399995	13.73499966	288.0830078	15.73899961	7/15/2014	52:12.6
611	RSRS01	-122.446289	37.92653444	2.10899997	13.72799969	288.0169983	15.83699965	-122.4462887	37.92654794	2.0539999	13.72799969	288.0849915	15.78199959	7/15/2014	52:12.7
612	RSRS01	-122.4462909	37.92653447	2.10899997	13.70300007	288.0390015	15.81200004	-122.4462905	37.92654799	2.08800006	13.70300007	288.0830078	15.79100013	7/15/2014	52:12.8
613	RSRS01	-122.4462928	37.9265345	2.10899997	13.72799969	288.0169983	15.83699965	-122.4462924	37.92654801	2.0539999	13.72799969	288.0830078	15.78199959	7/15/2014	52:12.9
614	RSRS01	-122.4462946	37.92653452	2.16000009	13.7130003	287.993988	15.87300038	-122.4462942	37.92654804	2.00399995	13.7130003	288.0830078	15.71700025	7/15/2014	52:13.0
615	RSRS01	-122.4462974	37.92653459	2.10899997	13.71899986	287.9289856	15.82799983	-122.4462969	37.92654811	2.00399995	13.71899986	287.973999	15.72299981	7/15/2014	52:13.1
616	RSRS01	-122.4462992	37.92653462	2.16000009	13.71899986	287.8850098	15.87899995	-122.4462988	37.92654813	2.08800006	13.71899986	287.9750061	15.80699992	7/15/2014	52:13.2
617	RSRS01	-122.446301	37.92653466	2.10899997	13.72799969	287.9070129	15.83699965	-122.4463006	37.92654818	2.13899994	13.72799969	288.0180054	15.86699963	7/15/2014	52:13.3
618	RSRS01	-122.4463029	37.9265347	2.16000009	13.71899986	287.9060059	15.87899995	-122.4463025	37.9265482	2.08800006	13.71899986	287.973999	15.80699992	7/15/2014	52:13.4
619	RSRS01	-122.4463048	37.92653475	2.16000009	13.70300007	287.7980042	15.86300015	-122.4463043	37.92654825	2.0539999	13.70300007	287.973999	15.75699997	7/15/2014	52:13.5
620	RSRS01	-122.4463066	37.92653477	2.16000009	13.69699955	287.7980042	15.85699964	-122.4463062	37.92654829	2.0539999	13.69699955	287.9530029	15.75099945	7/15/2014	52:13.6
621	RSRS01	-122.4463085	37.92653482	2.10899997	13.64900017	287.7999878	15.75800014	-122.446308	37.92654833	2.0539999	13.64900017	287.95401	15.70300007	7/15/2014	52:13.7
622	RSRS01	-122.4463103	37.92653488	2.10899997	13.62100029	287.756012	15.73000026	-122.4463098	37.92654838	2.08800006	13.62100029	287.9570007	15.70900035	7/15/2014	52:13.8
623	RSRS01	-122.4463121	37.9265349	2.10899997	13.59599972	287.7359924	15.70499969	-122.4463116	37.92654842	2.08800006	13.59599972	287.9360046	15.68399978	7/15/2014	52:13.9
624	RSRS01	-122.4463139	37.92653495	2.16000009	13.59599972	287.7359924	15.7559998	-122.4463134	37.92654847	2.08800006	13.59599972	287.8460083	15.68399978	7/15/2014	52:14.0
625	RSRS01	-122.4463165	37.92653501	2.16000009	13.62100029	287.756012	15.78100038	-122.446316	37.92654853	2.0539999	13.62100029	287.8930054	15.67500019	7/15/2014	52:14.1
626	RSRS01	-122.4463183	37.92653507	2.16000009	13.60499954	287.6919861	15.76499963	-122.4463177	37.92654857	2.0539999	13.60499954	287.8460083	15.65899944	7/15/2014	52:14.2
627	RSRS01	-122.4463201	37.92653512	2.16000009	13.62100029	287.7359924	15.78100038	-122.4463195	37.92654862	2.08800006	13.62100029	287.8900147	15.70900035	7/15/2014	52:14.3
628	RSRS01	-122.4463218	37.92653516	2.16000009	13.60499954	287.7340088	15.76499963	-122.4463212	37.92654868	2.13899994	13.60499954	287.8919983	15.74399948	7/15/2014	52:14.4
629	RSRS01	-122.4463236	37.9265352	2.10899997	13.57999992	287.7139893	15.68899989	-122.446323	37.92654872	2.13899994	13.57999992	287.8900147	15.71899986	7/15/2014	52:14.5
630	RSRS01	-122.4463254	37.92653527	2.16000009	13.57999992	287.7139893	15.74000001	-122.4463247	37.92654877	2.0539999	13.57999992	287.8680115	15.63399982	7/15/2014	52:14.6
631	RSRS01	-122.4463271	37.92653531	2.10899997	13.58899975	287.6239929	15.69799972	-122.4463265	37.92654883	2.00399995	13.58899975	287.8040161	15.5929997	7/15/2014	52:14.7
632	RSRS01	-122.4463289	37.92653537	2.16000009	13.58899975	287.6480103	15.74899983	-122.4463282	37.92654887	2.0539999	13.58899975	287.8240051	15.64299965	7/15/2014	52:14.8
633	RSRS01	-122.4463306	37.92653541	2.16000009	13.59599972	287.6260071	15.7559998	-122.44633	37.92654891	2.08800006	13.59599972	287.8059998	15.68399978	7/15/2014	52:14.9
634	RSRS01	-122.4463324	37.92653548	2.16000009	13.59599972	287.6019898	15.7559998	-122.4463317	37.92654897	2.08800006	13.59599972	287.7799988	15.68399978	7/15/2014	52:15.0
635	RSRS01	-122.446335	37.92653556	2.10899997	13.61100006	287.5599976	15.72000003	-122.4463343	37.92654906	2.13899994	13.61100006	287.7579956	15.75	7/15/2014	52:15.1
636	RSRS01	-122.4463367	37.92653562	2.16000009	13.58899975	287.5379944	15.74899983	-122.446336	37.92654912	2.08800006	13.58899975	287.7160034	15.67699981	7/15/2014	52:15.2
637	RSRS01	-122.4463385	37.92653566	2.16000009	13.57999992	287.5140076	15.74000001	-122.4463378	37.92654918	2.0539999	13.57999992	287.6920166	15.63399982	7/15/2014	52:15.3
638	RSRS01	-122.4463403	37.92653572	2.16000009	13.57999992	287.5400085	15.74000001	-122.4463396	37.92654924	2.0539999	13.57999992	287.6940002	15.63399982	7/15/2014	52:15.4
639	RSRS01	-122.4463421	37.92653579	2.16000009	13.57999992	287.4320068	15.74000001	-122.4463414	37.9265493	2.0539999	13.57999992	287.632019	15.63399982	7/15/2014	52:15.5
640	RSRS01	-122.446344	37.92653586	2.16000009	13.58899975	287.4299927	15.74899983	-122.4463432	37.92654936	2.08800006	13.58899975	287.6300049	15.67699981	7/15/2014	52:15.6
641	RSRS01	-122.4463458	37.92653593	2.10899997	13.57400036	287.4320068	15.68300033	-122.446345	37.92654942	2.13899994	13.57400036	287.6029968	15.7130003	7/15/2014	52:15.7
642	RSRS01	-122.4463476	37.92653599	2.10899997	13.58899975	287.4299927	15.69799972	-122.4463468	37.92654948	2.13899994	13.58899975	287.5639954	15.72799969	7/15/2014	52:15.8
643	RSRS01	-122.4463494	37.92653607	2.10899997	13.59599972	287.4100037	15.70499969	-122.4463486	37.92654956	2.08800006	13.59599972	287.5419922	15.68399978	7/15/2014	52:15.9
644	RSRS01	-122.4463513	37.92653613	2.16000009	13.58899975	287.3880005	15.74899983	-122.4463505	37.92654963	2.00399995	13.58899975	287.5	15.5929997	7/15/2014	52:16.0
645	RSRS01	-122.446354	37.92653623	2.16000009	13.64900017	287.3640137	15.80900025	-122.4463532	37.92654973	2.0539999	13.64900017	287.4299927	15.70300007	7/15/2014	52:16.1
646	RSRS01	-122.4463559	37.92653631	2.16000009	13.57400036	287.2999878	15.73400044	-122.446355	37.92654981	2.0539999	13.57400036	287.4120178	15.62800026	7/15/2014	52:16.2
647	RSRS01	-122.4463577	37.92653639	2.10899997	13.56400013	287.3200073	15.6730001	-122.4463569	37.92654988	2.08800006	13.56400013	287.40802	15.65200019	7/15/2014	52:16.3
648	RSRS01	-122.4463597	37.92653647	2.16000009	13.55799961	287.2780151	15.7179997	-122.4463588	37.92654996	2.13899994	13.55799961	287.3880005	15.69699955	7/15/2014	52:16.4
649	RSRS01	-122.4463615	37.92653655	2.10899997	13.55099964	287.2099915	15.65999961	-122.4463606	37.92655003	2.08800006	13.55099964	287.3000183	15.6389997	7/15/2014	52:16.5
650	RSRS01	-122.4463635	37.92653662	2.16000009	13.57999992	287.1679993	15.74000001	-122.4463626	37.9265501	2.0539999	13.57999992	287.2350159	15.63399982	7/15/2014	52:16.6
651	RSRS01	-122.4463653	37.9265367	2.10899997	13.55799961	287.2099915	15.66699958	-122.4463644	37.92655018	2.0539999	13.55799961	287.2350159	15.61199951	7/15/2014	52:16.7
652	RSRS01	-122.4463672	37.92653678	2.16000009	13.55099964	287.1019898	15.71099973	-122.4463663	37.92655028	2.0539999	13.55099964	287.257019	15.60499954	7/15/2014	52:16.8
653	RSRS01	-122.4463691	37.92653686	2.10899997	13.56400013	287.1010132	15.6730001	-122.4463681	37.92655036	2.0539999	13.56400013	287.2130127	15.61800003	7/15/2014	52:16.9
654	RSRS01	-122.4463709	37.92653696	2.16000009	13.52600002	287.1019898	15.68600011	-122.44637	37.92655044	2.08800006	13.52600002	287.1470032	15.61400008	7/15/2014	52:17.0
655	RSRS01	-122.4463737	37.92653708	2.10899997	13.48200035	286.9909973	15.59100032	-122.4463727	37.92655056	2.08800006	13.48200035	287.1450195	15.57000041	7/15/2014	52:17.1
656	RSRS01	-122.4463755	37.92653716	2.10899997	13.45699978	287.0589905	15.56599975	-122.4463745	37.92655065	2.13899994	13.45699978	287.1060181	15.59599972	7/15/2014	52:17.2
657	RSRS01	-122.4463773	37.92653724	2.10899997	13.4119997	287.0169983	15.52099967	-122.4463763	37.92655073	2.0539999	13.4119997	287.1270142	15.4659996	7/15/2014	52:17.3
658	RSRS01	-122.4463792	37.92653733	2.16000009	13.44999981	286.9729919	15.6099999	-122.4463782	37.92655083	2.0539999	13.44999981	287.1069946	15.50399971	7/15/2014	52:17.4
659	RSRS01	-122.446381	37.92653743	2.10899997	13.37100029	286.9970093	15.48000026	-122.44638	37.92655091	2.00399995	13.37100029	287.0849915	15.37500024	7/15/2014	52:17.5
660	RSRS01	-122.4463829	37.92653751	2.10899997	13.38700008	286.9729919	15.49600005	-122.4463818	37.92655099	2.0539999	13.38700008	287.1069946	15.44099998	7/15/2014	52:17.6
661	RSRS01	-122.4463847	37.92653761	2.10899997	13.36499977	287.0180054	15.47399974	-122.4463837	37.92655108	2.0539999	13.36499977	287.1069946	15.41899967	7/15/2014	52:17.7
662	RSRS01	-122.4463866	37.92653768	2.16000009	13.35900021	287.0390015	15.51900029	-122.4463855	37.92655118	2.08800006	13.35900021	287.1289978	15.44700027	7/15/2014	52:17.8
663	RSRS01	-122.4463884	37.92653778	2.10899997	13.38099957	287.0840149	15.48999953	-122.4463873	37.92655128	2.0539999	13.38099957	287.151001	15.43499947	7/15/2014	52:17.9
664	RSRS01	-122.4463903	37.92653788	2.16000009	13.37100029	287.0610046	15.53100038	-122.4463892	37.92655136	2.00399995	13.37100029	287.1730042	15.37500024	7/15/2014	52:18.0
665	RSRS01	-122.446393	37.92653801	2.10899997	13.42800045	287.0840149	15.53700042	-122.4463919	37.92655149	2.0539999	13.42800045	287.151001	15.48200035	7/15/2014	52:18.1
666	RSRS01	-122.4463949	37.92653811	2.16000009	13.40299988	287.105011	15.56299996	-122.4463938	37.92655161	2.08800006	13.40299988	287.1539917	15.49099994	7/15/2014	52:18.2
667	RSRS01	-122.4463968	37.92653821	2.10899997	13.43500042	287.0840149	15.54400039	-122.4463956	37.9265517	2.13899994	13.43500042	287.151001	15.57400036	7/15/2014	52:18.3
668	RSRS01	-122.4463987	37.9265383	2.16000009	13.47200012	287.1270142	15.63200021	-122.4463975	37.9265518	2.08800006	13.47200012	287.1730042	15.56000018	7/15/2014	52:18.4
669	RSRS01	-122.4464006	37.92653842	2.10899997	13.44099998	287.1059876	15.54999995	-122.4463994	37.9265519	2.08800006	13.44099998	287.1730042	15.52900004	7/15/2014	52:18.5
670	RSRS01	-122.4464025	37.92653852	2.16000009	13.44099998	287.105011	15.60100007	-122.4464014	37.92655199	2.0539999	13.44099998	287.1730042	15.49499989	7/15/2014	52:18.6
671	RSRS01	-122.4464044	37.92653861	2.10899997	13.43500042	287.1279907	15.54400039	-122.4464032	37.92655211	2.0539999	13.43500042	287.2400208	15.48900032	7/15/2014	52:18.7
672	RSRS01	-122.4464063	37.92653873	2.16000009	13.47200012	287.1270142	15.63200021	-122.4464052	37.92655221	2.08800006	13.47200012	287.2390137	15.56000018	7/15/2014	52:18.8
673	RSRS01	-122.4464082	37.92653882	2.10899997	13.45699978	287.1520081	15.56599975	-122.446407	37.9265523	2.13899994	13.45699978	287.2189941	15.59599972	7/15/2014	52:18.9
674	RSRS01	-122.4464101	37.92653894	2.10899997	13.40299988	287.1740112	15.51199985	-122.4464089	37.92655242	2.13899994	13.40299988	287.2220154	15.54199982	7/15/2014	52:19.0
675	RSRS01	-122.4464129	37.92653909	2.10899997	13.36499977	287.1530151	15.47399974	-122.4464117	37.92655257	2.0539999	13.36499977	287.2210083	15.41899967	7/15/2014	52:19.1
676	RSRS01	-122.4464148	37.92653919	2.16000009	13.31799984	287.2420044	15.47799993	-122.4464136	37.92655267	2.0539999	13.31799984	287.3099976	15.37199974	7/15/2014	52:19.2
677	RSRS01	-122.4464167	37.9265393	2.10899997	13.31099987	287.2420044	15.41999984	-122.4464155	37.92655278	2.00399995	13.31099987	287.3300171	15.31499982	7/15/2014	52:19.3
678	RSRS01	-122.4464186	37.92653942	2.16000009	13.31099987	287.2399902	15.47099996	-122.4464174	37.9265529	2.0539999	13.31099987	287.3520203	15.36499977	7/15/2014	52:19.4
679	RSRS01	-122.4464205	37.92653952	2.10899997	13.26399994	287.2640076	15.37299991	-122.4464193	37.92655299	2.08800006	13.26399994	287.3980103	15.352	7/15/2014	52:19.5
680	RSRS01	-122.4464225	37.92653963	2.10899997	13.25800037	287.3280029	15.36700034	-122.4464212	37.92655311	2.13899994	13.25800037	287.4400024	15.39700031	7/15/2014	52:19.6
681	RSRS01	-122.4464244	37.92653975	2.10899997	13.24199963	287.3519898	15.35099959	-122.4464232	37.92655322	2.13899994	13.24199963	287.506012	15.38099957	7/15/2014	52:19.7
682	RSRS01	-122.4464263	37.92653984	2.10899997	13.26399994	287.3280029	15.37299991	-122.4464251	37.92655334	2.08800006	13.26399994	287.5249939	15.352	7/15/2014	52:19.8
683	RSRS01	-122.4464283	37.92653998	2.10899997	13.24199963	287.3959961	15.35099959	-122.446427	37.92655344	2.08800006	13.24199963	287.5570068	15.32999969	7/15/2014	52:19.9
684	RSRS01	-122.4464302	37.92654007	2.16000009	13.24199963	287.4379883	15.40199971	-122.4464289	37.92655357	2.13899994	13.24199963	287.5939941	15.38099957	7/15/2014	52:20.0
685	RSRS01	-122.4464331	37.92654024	2.10899997	13.22000027	287.4400024	15.32900023	-122.4464318	37.92655372	2.13899994	13.22000027	287.6530151	15.35900021	7/15/2014	52:20.1
686	RSRS01	-122.446435	37.92654038	2.10899997	13.24199963	287.4840088	15.35099959	-122.4464337	37.92655384	2.13899994	13.24199963	287.6380005	15.38099957	7/15/2014	52:20.2
687	RSRS01	-122.446437	37.92654047	2.10899997	13.22599983	287.5039978	15.3349998	-122.4464357	37.92655397	2.08800006	13.22599983	287.6600037	15.31399989	7/15/2014	52:20.3
688	RSRS01	-122.446439	37.92654061	2.16000009	13.22000027	287.5499878	15.38000035	-122.4464377	37.92655408	2.08800006	13.22000027	287.6620178	15.30800033	7/15/2014	52:20.4
689	RSRS01	-122.4464409	37.92654072	2.10899997	13.22599983	287.5499878	15.3349998	-122.4464396	37.9265542	2.0539999	13.22599983	287.6799927	15.27999973	7/15/2014	52:20.5
690	RSRS01	-122.4464429	37.92654084	2.16000009	13.22000027	287.5700073	15.38000035	-122.4464416	37.92655431	2.08800006	13.22000027	287.684021	15.30800033	7/15/2014	52:20.6
691	RSRS01	-122.4464448	37.92654097	2.10899997	13.20400047	287.5950012	15.31300044	-122.4464435	37.92655443	2.1730001	13.20400047	287.7250061	15.37700057	7/15/2014	52:20.7
692	RSRS01	-122.4464468	37.92654108	2.10899997	13.19400024	287.5960083	15.30300021	-122.4464455	37.92655454	2.13899994	13.19400024	287.7539978	15.33300018	7/15/2014	52:20.8
693	RSRS01	-122.4464487	37.9265412	2.07500005	13.18799973	287.6419983	15.26299977	-122.4464474	37.92655468	2.13899994	13.18799973	287.7740173	15.32699966	7/15/2014	52:20.9
694	RSRS01	-122.4464506	37.92654131	2.16000009	13.16600037	287.6419983	15.32600045	-122.4464493	37.92655479	2.08800006	13.16600037	287.7740173	15.25400043	7/15/2014	52:21.0
695	RSRS01	-122.4464534	37.92654148	2.10899997	13.14999962	287.6619873	15.25899959	-122.4464521	37.92655496	2.08800006	13.14999962	287.7740173	15.23799968	7/15/2014	52:21.1
696	RSRS01	-122.4464553	37.9265416	2.10899997	13.125	287.6860046	15.23399997	-122.446454	37.92655508	2.13899994	13.125	287.7960205	15.26399994	7/15/2014	52:21.2
697	RSRS01	-122.4464572	37.92654171	2.10899997	13.11900043	287.730011	15.2280004	-122.4464558	37.92655519	2.13899994	13.11900043	287.8399963	15.25800037	7/15/2014	52:21.3
698	RSRS01	-122.4464591	37.92654185	2.16000009	13.0710001	287.6860046	15.23100019	-122.4464577	37.92655531	2.1730001	13.0710001	287.7960205	15.2440002	7/15/2014	52:21.4
699	RSRS01	-122.4464609	37.92654196	2.10899997	13.06499958	287.75	15.17399955	-122.4464596	37.92655542	2.13899994	13.06499958	287.8619995	15.20399952	7/15/2014	52:21.5
700	RSRS01	-122.4464628	37.92654207	2.16000009	13.02700043	287.79599	15.18700051	-122.4464615	37.92655553	2.1730001	13.02700043	287.90802	15.20000052	7/15/2014	52:21.6
701	RSRS01	-122.4464647	37.92654219	2.16000009	13.03299999	287.7520142	15.19300008	-122.4464633	37.92655567	2.13899994	13.03299999	287.928009	15.17199993	7/15/2014	52:21.7
702	RSRS01	-122.4464665	37.9265423	2.16000009	12.97900009	287.7940064	15.13900018	-122.4464652	37.92655578	2.1730001	12.97900009	287.9500122	15.15200019	7/15/2014	52:21.8
703	RSRS01	-122.4464684	37.92654242	2.16000009	12.97900009	287.7520142	15.13900018	-122.446467	37.92655589	2.13899994	12.97900009	287.9720154	15.11800003	7/15/2014	52:21.9
704	RSRS01	-122.4464702	37.92654255	2.16000009	12.97000027	287.8389893	15.13000035	-122.4464688	37.92655601	2.22399998	12.97000027	287.9720154	15.19400024	7/15/2014	52:22.0
705	RSRS01	-122.4464729	37.9265427	2.16000009	12.96399975	287.8389893	15.12399983	-122.4464715	37.92655618	2.22399998	12.96399975	288.0160217	15.18799973	7/15/2014	52:22.1
706	RSRS01	-122.4464747	37.92654283	2.16000009	12.97000027	287.9479981	15.13000035	-122.4464733	37.92655629	2.2579999	12.97000027	288.0410156	15.22800016	7/15/2014	52:22.2
707	RSRS01	-122.4464765	37.92654295	2.16000009	12.94200039	287.9049988	15.10200047	-122.4464752	37.92655641	2.1730001	12.94200039	288.0599976	15.11500049	7/15/2014	52:22.3
708	RSRS01	-122.4464784	37.92654306	2.19400001	12.94799995	287.9060059	15.14199996	-122.446477	37.92655652	2.1730001	12.94799995	288.0390015	15.12100005	7/15/2014	52:22.4
709	RSRS01	-122.4464802	37.92654318	2.16000009	12.95699978	288.0190125	15.11699986	-122.4464788	37.92655665	2.1730001	12.95699978	288.131012	15.12999988	7/15/2014	52:22.5
710	RSRS01	-122.446482	37.92654331	2.19400001	12.94200039	288.0180054	15.13600039	-122.4464806	37.92655677	2.22399998	12.94200039	288.131012	15.16600037	7/15/2014	52:22.6
711	RSRS01	-122.4464838	37.92654341	2.16000009	12.94799995	288.0629883	15.10800004	-122.4464824	37.92655688	2.1730001	12.94799995	288.0650024	15.12100005	7/15/2014	52:22.7
712	RSRS01	-122.4464856	37.92654354	2.19400001	12.96399975	288.0629883	15.15799975	-122.4464843	37.926557	2.29099989	12.96399975	288.1730042	15.25499964	7/15/2014	52:22.8
713	RSRS01	-122.4464874	37.92654365	2.16000009	13.00199986	288.0849915	15.16199994	-122.446486	37.92655713	2.22399998	13.00199986	288.151001	15.22599983	7/15/2014	52:22.9
714	RSRS01	-122.4464892	37.92654376	2.19400001	12.94200039	288.1289978	15.13600039	-122.4464878	37.92655722	2.2579999	12.94200039	288.1549988	15.20000029	7/15/2014	52:23.0
715	RSRS01	-122.4464918	37.92654394	2.16000009	12.92599964	288.105011	15.08599973	-122.4464904	37.9265574	2.2579999	12.92599964	288.1950073	15.18399954	7/15/2014	52:23.1
716	RSRS01	-122.4464936	37.92654405	2.19400001	12.90400028	288.1069946	15.09800029	-122.4464922	37.92655753	2.2579999	12.90400028	288.0870056	15.16200018	7/15/2014	52:23.2
717	RSRS01	-122.4464953	37.92654416	2.16000009	12.90400028	288.1069946	15.06400037	-122.4464939	37.92655762	2.22399998	12.90400028	288.1750183	15.12800026	7/15/2014	52:23.3
718	RSRS01	-122.4464971	37.92654428	2.19400001	12.86299992	288.1069946	15.05699992	-122.4464957	37.92655775	2.2579999	12.86299992	288.1950073	15.12099981	7/15/2014	52:23.4
719	RSRS01	-122.4464989	37.92654439	2.19400001	12.84700012	288.1289978	15.04100013	-122.4464975	37.92655787	2.2579999	12.84700012	288.1970215	15.10500002	7/15/2014	52:23.5
720	RSRS01	-122.4465007	37.92654451	2.24600005	12.81799984	288.1069946	15.06399989	-122.4464993	37.92655798	2.29099989	12.81799984	288.1950073	15.10899973	7/15/2014	52:23.6
721	RSRS01	-122.4465025	37.92654462	2.19400001	12.81799984	288.105011	15.01199985	-122.4465011	37.9265581	2.2579999	12.81799984	288.2390137	15.07599974	7/15/2014	52:23.7
722	RSRS01	-122.4465043	37.92654473	2.24600005	12.77700043	288.1069946	15.02300048	-122.4465029	37.92655821	2.34200001	12.77700043	288.2210083	15.11900043	7/15/2014	52:23.8
723	RSRS01	-122.446506	37.92654485	2.24600005	12.75500011	288.1069946	15.00100017	-122.4465046	37.92655832	2.29099989	12.75500011	288.2189941	15.046	7/15/2014	52:23.9
724	RSRS01	-122.4465078	37.92654498	2.24600005	12.73900032	288.1069946	14.98500037	-122.4465064	37.92655844	2.34200001	12.73900032	288.28302	15.08100033	7/15/2014	52:24.0
725	RSRS01	-122.4465104	37.92654515	2.24600005	12.72399998	288.1530151	14.97000003	-122.446509	37.92655861	2.34200001	12.72399998	288.2650147	15.06599998	7/15/2014	52:24.1
726	RSRS01	-122.4465122	37.92654525	2.27999997	12.7329998	288.131012	15.01299977	-122.4465108	37.92655872	2.37599993	12.7329998	288.2650147	15.10899973	7/15/2014	52:24.2
727	RSRS01	-122.446514	37.92654538	2.24600005	12.72399998	288.2210083	14.97000003	-122.4465126	37.92655884	2.34200001	12.72399998	288.2890015	15.06599998	7/15/2014	52:24.3
728	RSRS01	-122.4465158	37.92654547	2.27999997	12.68599987	288.1990051	14.96599984	-122.4465144	37.92655895	2.37599993	12.68599987	288.2890015	15.0619998	7/15/2014	52:24.4
729	RSRS01	-122.4465176	37.92654561	2.24600005	12.70100021	288.2210083	14.94700027	-122.4465162	37.92655907	2.37599993	12.70100021	288.3240051	15.07700014	7/15/2014	52:24.5
730	RSRS01	-122.4465194	37.92654572	2.27999997	12.63199997	288.2430115	14.91199994	-122.446518	37.9265592	2.37599993	12.63199997	288.309021	15.0079999	7/15/2014	52:24.6
731	RSRS01	-122.4465212	37.92654583	2.24600005	12.6260004	288.2430115	14.87200046	-122.4465198	37.92655929	2.34200001	12.6260004	288.3110046	14.96800041	7/15/2014	52:24.7
732	RSRS01	-122.446523	37.92654595	2.27999997	12.61600018	288.2210083	14.89600015	-122.4465217	37.92655943	2.34200001	12.61600018	288.2870178	14.95800018	7/15/2014	52:24.8
733	RSRS01	-122.4465248	37.92654606	2.24600005	12.65400028	288.177002	14.90000033	-122.4465234	37.92655952	2.37599993	12.65400028	288.2870178	15.03000021	7/15/2014	52:24.9
734	RSRS01	-122.4465266	37.92654618	2.27999997	12.64099979	288.2189941	14.92099977	-122.4465253	37.92655965	2.37599993	12.64099979	288.3309937	15.01699972	7/15/2014	52:25.0
735	RSRS01	-122.4465293	37.92654635	2.27999997	12.60000038	288.177002	14.88000035	-122.446528	37.92655983	2.37599993	12.60000038	288.309021	14.97600031	7/15/2014	52:25.1
736	RSRS01	-122.4465311	37.92654646	2.27999997	12.61600018	288.1990051	14.89600015	-122.4465298	37.92655994	2.37599993	12.61600018	288.2890015	14.9920001	7/15/2014	52:25.2
737	RSRS01	-122.446533	37.92654658	2.27999997	12.60999966	288.177002	14.88999963	-122.4465316	37.92656005	2.37599993	12.60999966	288.2870178	14.98599958	7/15/2014	52:25.3
738	RSRS01	-122.4465348	37.92654671	2.27999997	12.58399963	288.1549988	14.86399961	-122.4465334	37.92656017	2.34200001	12.58399963	288.2229919	14.92599964	7/15/2014	52:25.4
739	RSRS01	-122.4465367	37.9265468	2.27999997	12.6260004	288.1990051	14.90600038	-122.4465353	37.92656028	2.29099989	12.6260004	288.2650147	14.91700029	7/15/2014	52:25.5
740	RSRS01	-122.4465385	37.92654694	2.27999997	12.59399986	288.196991	14.87399983	-122.4465372	37.9265604	2.34200001	12.59399986	288.2650147	14.93599987	7/15/2014	52:25.6
741	RSRS01	-122.4465404	37.92654705	2.27999997	12.58399963	288.177002	14.86399961	-122.446539	37.92656053	2.37599993	12.58399963	288.2210083	14.95999956	7/15/2014	52:25.7
742	RSRS01	-122.4465422	37.92654717	2.27999997	12.53100014	288.2000122	14.81100011	-122.4465409	37.92656064	2.37599993	12.53100014	288.1799927	14.90700006	7/15/2014	52:25.8
743	RSRS01	-122.446544	37.92654728	2.27999997	12.51500034	288.1589966	14.79500031	-122.4465427	37.92656076	2.42700005	12.51500034	288.2250061	14.94200039	7/15/2014	52:25.9
744	RSRS01	-122.4465459	37.92654739	2.31399989	12.51500034	288.1369934	14.82900023	-122.4465445	37.92656087	2.46099997	12.51500034	288.2250061	14.97600031	7/15/2014	52:26.0
745	RSRS01	-122.4465486	37.92654756	2.27999997	12.51500034	288.1369934	14.79500031	-122.4465472	37.92656104	2.42700005	12.51500034	288.2470093	14.94200039	7/15/2014	52:26.1
746	RSRS01	-122.4465504	37.92654768	2.31399989	12.50899982	288.1369934	14.82299972	-122.4465491	37.92656116	2.37599993	12.50899982	288.2929993	14.88499975	7/15/2014	52:26.2
747	RSRS01	-122.4465522	37.92654779	2.27999997	12.47099972	288.1350098	14.75099969	-122.4465509	37.92656125	2.37599993	12.47099972	288.3349915	14.84699965	7/15/2014	52:26.3
748	RSRS01	-122.4465541	37.92654791	2.31399989	12.47700024	288.0929871	14.79100013	-122.4465527	37.92656139	2.42700005	12.47700024	288.2910156	14.90400028	7/15/2014	52:26.4
749	RSRS01	-122.4465559	37.92654802	2.31399989	12.47700024	288.0929871	14.79100013	-122.4465546	37.9265615	2.37599993	12.47700024	288.3370056	14.85300016	7/15/2014	52:26.5
750	RSRS01	-122.4465578	37.92654814	2.31399989	12.47700024	288.0929871	14.79100013	-122.4465564	37.9265616	2.42700005	12.47700024	288.3370056	14.90400028	7/15/2014	52:26.6
751	RSRS01	-122.4465596	37.92654823	2.27999997	12.44499969	288.0929871	14.72499967	-122.4465582	37.92656173	2.42700005	12.44499969	288.3569946	14.87199974	7/15/2014	52:26.7
752	RSRS01	-122.4465614	37.92654836	2.31399989	12.44499969	288.0469971	14.75899959	-122.4465601	37.92656182	2.46099997	12.44499969	288.3370056	14.90599966	7/15/2014	52:26.8
753	RSRS01	-122.4465632	37.92654848	2.31399989	12.43299961	288.0490112	14.7469995	-122.4465619	37.92656194	2.42700005	12.43299961	288.2690125	14.85999966	7/15/2014	52:26.9
754	RSRS01	-122.4465651	37.92654858	2.31399989	12.44499969	288.1149902	14.75899959	-122.4465637	37.92656205	2.42700005	12.44499969	288.2950134	14.87199974	7/15/2014	52:27.0
755	RSRS01	-122.4465678	37.92654875	2.31399989	12.43900013	288.1149902	14.75300002	-122.4465665	37.92656222	2.42700005	12.43900013	288.3370056	14.86600018	7/15/2014	52:27.1
756	RSRS01	-122.4465696	37.92654886	2.31399989	12.42300034	288.1369934	14.73700023	-122.4465683	37.92656234	2.42700005	12.42300034	288.3130188	14.85000038	7/15/2014	52:27.2
757	RSRS01	-122.4465715	37.92654898	2.27999997	12.41699982	288.2030029	14.69699979	-122.4465702	37.92656245	2.37599993	12.41699982	288.381012	14.79299974	7/15/2014	52:27.3
758	RSRS01	-122.4465734	37.92654909	2.31399989	12.40799999	288.2669983	14.72199988	-122.4465721	37.92656257	2.42700005	12.40799999	288.4230042	14.83500004	7/15/2014	52:27.4
759	RSRS01	-122.4465753	37.9265492	2.31399989	12.43900013	288.3349915	14.75300002	-122.446574	37.92656266	2.42700005	12.43900013	288.5130005	14.86600018	7/15/2014	52:27.5
760	RSRS01	-122.4465772	37.92654932	2.31399989	12.43299961	288.3580017	14.7469995	-122.4465759	37.9265628	2.46099997	12.43299961	288.5360107	14.89399958	7/15/2014	52:27.6
761	RSRS01	-122.4465791	37.92654943	2.31399989	12.40799999	288.4930115	14.72199988	-122.4465778	37.92656289	2.46099997	12.40799999	288.6029968	14.86899996	7/15/2014	52:27.7
762	RSRS01	-122.446581	37.92654955	2.31399989	12.37899971	288.5369873	14.6929996	-122.4465797	37.92656301	2.51099992	12.37899971	288.6270142	14.88999963	7/15/2014	52:27.8
763	RSRS01	-122.4465829	37.92654964	2.31399989	12.37899971	288.5799866	14.6929996	-122.4465816	37.92656312	2.46099997	12.37899971	288.7160034	14.83999968	7/15/2014	52:27.9
764	RSRS01	-122.4465848	37.92654976	2.31399989	12.38500023	288.6239929	14.69900012	-122.4465835	37.92656324	2.51099992	12.38500023	288.756012	14.89600015	7/15/2014	52:28.0
765	RSRS01	-122.4465876	37.92654993	2.31399989	12.36299992	288.7109985	14.67699981	-122.4465863	37.92656341	2.42700005	12.36299992	288.8919983	14.78999996	7/15/2014	52:28.1
766	RSRS01	-122.4465895	37.92655005	2.31399989	12.34700012	288.7340088	14.66100001	-122.4465883	37.92656352	2.46099997	12.34700012	288.8220215	14.80800009	7/15/2014	52:28.2
767	RSRS01	-122.4465914	37.92655014	2.31399989	12.32199955	288.8210144	14.63599944	-122.4465902	37.92656364	2.42700005	12.32199955	288.9320068	14.7489996	7/15/2014	52:28.3
768	RSRS01	-122.4465934	37.92655026	2.36599994	12.31599998	288.8869934	14.68199992	-122.4465922	37.92656374	2.42700005	12.31599998	289.0020142	14.74300003	7/15/2014	52:28.4
769	RSRS01	-122.4465953	37.92655037	2.31399989	12.33199978	288.9309998	14.64599967	-122.4465941	37.92656385	2.51099992	12.33199978	289.0630188	14.8429997	7/15/2014	52:28.5
770	RSRS01	-122.4465973	37.92655049	2.36599994	12.31000042	288.9779968	14.67600036	-122.4465961	37.92656397	2.51099992	12.31000042	289.1539917	14.82100034	7/15/2014	52:28.6
771	RSRS01	-122.4465992	37.9265506	2.31399989	12.30000019	289.1300049	14.61400008	-122.446598	37.92656408	2.51099992	12.30000019	289.178009	14.81100011	7/15/2014	52:28.7
772	RSRS01	-122.4466012	37.92655072	2.31399989	12.30000019	289.0409851	14.61400008	-122.4466	37.9265642	2.46099997	12.30000019	289.1880188	14.76100016	7/15/2014	52:28.8
773	RSRS01	-122.4466032	37.92655081	2.31399989	12.29399967	289.1069946	14.60799956	-122.4466019	37.92656429	2.42700005	12.29399967	289.2860107	14.72099972	7/15/2014	52:28.9
774	RSRS01	-122.4466052	37.92655095	2.36599994	12.27799988	289.1069946	14.64399981	-122.4466039	37.92656442	2.46099997	12.27799988	289.2640076	14.73899984	7/15/2014	52:29.0
775	RSRS01	-122.4466081	37.9265511	2.31399989	12.2840004	289.151001	14.59800029	-122.4466069	37.92656458	2.46099997	12.2840004	289.3280029	14.74500036	7/15/2014	52:29.1
776	RSRS01	-122.4466101	37.92655122	2.36599994	12.2840004	289.1749878	14.65000033	-122.4466089	37.92656469	2.51099992	12.2840004	289.3070068	14.79500031	7/15/2014	52:29.2
777	RSRS01	-122.4466122	37.92655133	2.31399989	12.27799988	289.2189941	14.59199977	-122.4466109	37.92656481	2.46099997	12.27799988	289.3510132	14.73899984	7/15/2014	52:29.3
778	RSRS01	-122.4466142	37.92655145	2.31399989	12.26799965	289.1990051	14.58199954	-122.446613	37.92656493	2.42700005	12.26799965	289.3330078	14.69499969	7/15/2014	52:29.4
779	RSRS01	-122.4466163	37.92655156	2.31399989	12.26200008	289.177002	14.57599998	-122.4466151	37.92656504	2.42700005	12.26200008	289.3110046	14.68900013	7/15/2014	52:29.5
780	RSRS01	-122.4466184	37.92655168	2.36599994	12.30000019	289.2659912	14.66600013	-122.4466172	37.92656516	2.46099997	12.30000019	289.3309937	14.76100016	7/15/2014	52:29.6
781	RSRS01	-122.4466205	37.92655179	2.31399989	12.26200008	289.177002	14.57599998	-122.4466193	37.92656527	2.46099997	12.26200008	289.3330078	14.72300005	7/15/2014	52:29.7
782	RSRS01	-122.4466225	37.92655191	2.31399989	12.31000042	289.2210083	14.62400031	-122.4466214	37.92656539	2.46099997	12.31000042	289.355011	14.77100039	7/15/2014	52:29.8
783	RSRS01	-122.4466246	37.92655202	2.31399989	12.26799965	289.2210083	14.58199954	-122.4466234	37.9265655	2.42700005	12.26799965	289.3309937	14.69499969	7/15/2014	52:29.9
784	RSRS01	-122.4466267	37.92655214	2.36599994	12.26200008	289.1990051	14.62800002	-122.4466255	37.92656562	2.42700005	12.26200008	289.3110046	14.68900013	7/15/2014	52:30.0
785	RSRS01	-122.4466297	37.92655229	2.31500006	12.26799965	289.2430115	14.58299971	-122.4466285	37.92656577	2.42799997	12.26799965	289.3330078	14.69599962	7/15/2014	52:30.1
786	RSRS01	-122.4466318	37.92655241	2.3670001	12.24600029	289.1350098	14.61300039	-122.4466306	37.92656591	2.46199989	12.24600029	289.375	14.70800018	7/15/2014	52:30.2
787	RSRS01	-122.4466338	37.92655252	2.31500006	12.26200008	289.1329956	14.57700014	-122.4466327	37.926566	2.46199989	12.26200008	289.2669983	14.72399998	7/15/2014	52:30.3
788	RSRS01	-122.4466359	37.92655262	2.31500006	12.29399967	289.177002	14.60899973	-122.4466347	37.92656612	2.46199989	12.29399967	289.309021	14.75599957	7/15/2014	52:30.4
789	RSRS01	-122.446638	37.92655276	2.31500006	12.26200008	289.177002	14.57700014	-122.4466368	37.92656623	2.42799997	12.26200008	289.2890015	14.69000006	7/15/2014	52:30.5
790	RSRS01	-122.44664	37.92655285	2.31500006	12.24600029	289.1549988	14.56100035	-122.4466389	37.92656635	2.42799997	12.24600029	289.3330078	14.67400026	7/15/2014	52:30.6
791	RSRS01	-122.4466421	37.92655297	2.31500006	12.2840004	289.2009888	14.59900045	-122.446641	37.92656645	2.37700009	12.2840004	289.309021	14.66100049	7/15/2014	52:30.7
792	RSRS01	-122.4466442	37.92655308	2.31500006	12.27799988	289.2210083	14.59299994	-122.446643	37.92656656	2.46199989	12.27799988	289.3569946	14.73999977	7/15/2014	52:30.8
793	RSRS01	-122.4466462	37.92655318	2.31500006	12.27799988	289.2210083	14.59299994	-122.4466451	37.92656668	2.42799997	12.27799988	289.375	14.70599985	7/15/2014	52:30.9
794	RSRS01	-122.4466483	37.9265533	2.3670001	12.29399967	289.1789856	14.66099977	-122.4466472	37.92656678	2.46199989	12.29399967	289.3789978	14.75599957	7/15/2014	52:31.0
795	RSRS01	-122.4466513	37.92655345	2.31500006	12.30000019	289.2030029	14.61500025	-122.4466502	37.92656695	2.51200008	12.30000019	289.3829956	14.81200027	7/15/2014	52:31.1
796	RSRS01	-122.4466534	37.92655357	2.3670001	12.26799965	289.2479858	14.63499975	-122.4466523	37.92656705	2.42799997	12.26799965	289.4030151	14.69599962	7/15/2014	52:31.2
797	RSRS01	-122.4466555	37.92655367	2.31500006	12.27799988	289.2690125	14.59299994	-122.4466544	37.92656714	2.42799997	12.27799988	289.4470215	14.70599985	7/15/2014	52:31.3
798	RSRS01	-122.4466576	37.92655376	2.3670001	12.23999977	289.3129883	14.60699987	-122.4466565	37.92656726	2.46199989	12.23999977	289.4250183	14.70199966	7/15/2014	52:31.4
799	RSRS01	-122.4466597	37.92655388	2.31500006	12.26200008	289.2909851	14.57700014	-122.4466586	37.92656736	2.42799997	12.26200008	289.4250183	14.69000006	7/15/2014	52:31.5
800	RSRS01	-122.4466619	37.92655398	2.3670001	12.26200008	289.3580017	14.62900019	-122.4466608	37.92656747	2.37700009	12.26200008	289.4250183	14.63900018	7/15/2014	52:31.6
801	RSRS01	-122.4466639	37.92655409	2.31500006	12.23099995	289.3569946	14.546	-122.4466629	37.92656757	2.37700009	12.23099995	289.381012	14.60800004	7/15/2014	52:31.7
802	RSRS01	-122.4466661	37.92655419	2.3670001	12.23099995	289.401001	14.59800005	-122.446665	37.92656769	2.46199989	12.23099995	289.4470215	14.69299984	7/15/2014	52:31.8
803	RSRS01	-122.4466682	37.92655429	2.31500006	12.23099995	289.4890137	14.546	-122.4466671	37.92656779	2.37700009	12.23099995	289.4700012	14.60800004	7/15/2014	52:31.9
804	RSRS01	-122.4466702	37.92655439	2.31500006	12.23099995	289.4460144	14.546	-122.4466692	37.92656788	2.46199989	12.23099995	289.4909973	14.69299984	7/15/2014	52:32.0
805	RSRS01	-122.4466734	37.92655454	2.31500006	12.23099995	289.5109863	14.546	-122.4466724	37.92656804	2.42799997	12.23099995	289.5130005	14.65899992	7/15/2014	52:32.1
806	RSRS01	-122.4466755	37.92655464	2.3670001	12.23099995	289.4670105	14.59800005	-122.4466745	37.92656814	2.37700009	12.23099995	289.5130005	14.60800004	7/15/2014	52:32.2
807	RSRS01	-122.4466776	37.92655474	2.31500006	12.23099995	289.5339966	14.546	-122.4466766	37.92656823	2.37700009	12.23099995	289.5570068	14.60800004	7/15/2014	52:32.3
808	RSRS01	-122.4466797	37.92655484	2.3670001	12.23099995	289.5539856	14.59800005	-122.4466788	37.92656832	2.37700009	12.23099995	289.6220093	14.60800004	7/15/2014	52:32.4
809	RSRS01	-122.4466818	37.92655493	2.31500006	12.22399998	289.5979919	14.53900003	-122.4466809	37.92656841	2.37700009	12.22399998	289.7099915	14.60100007	7/15/2014	52:32.5
810	RSRS01	-122.446684	37.92655501	2.31500006	12.24600029	289.6440125	14.56100035	-122.446683	37.92656851	2.37700009	12.24600029	289.776001	14.62300038	7/15/2014	52:32.6
811	RSRS01	-122.4466861	37.92655511	2.31500006	12.21500015	289.6650085	14.53000021	-122.4466852	37.92656861	2.37700009	12.21500015	289.8009949	14.59200025	7/15/2014	52:32.7
812	RSRS01	-122.4466883	37.92655521	2.3670001	12.22399998	289.756012	14.59100008	-122.4466874	37.92656871	2.42799997	12.22399998	289.934021	14.65199995	7/15/2014	52:32.8
813	RSRS01	-122.4466904	37.92655531	2.31500006	12.18299961	289.7139893	14.49799967	-122.4466895	37.92656879	2.42799997	12.18299961	289.9259949	14.61099958	7/15/2014	52:32.9
814	RSRS01	-122.4466926	37.92655539	2.3670001	12.18299961	289.7340088	14.54999971	-122.4466917	37.92656889	2.42799997	12.18299961	290.0020142	14.61099958	7/15/2014	52:33.0
815	RSRS01	-122.4466957	37.92655553	2.31500006	12.19900036	289.8240051	14.51400042	-122.4466949	37.92656901	2.37700009	12.19900036	290.0639954	14.57600045	7/15/2014	52:33.1
816	RSRS01	-122.4466979	37.92655561	2.31500006	12.18299961	289.8659973	14.49799967	-122.446697	37.92656911	2.37700009	12.18299961	290.0679932	14.5599997	7/15/2014	52:33.2
817	RSRS01	-122.4467001	37.92655569	2.31500006	12.17700005	289.9320068	14.4920001	-122.4466992	37.92656919	2.34299994	12.17700005	290.0639954	14.51999998	7/15/2014	52:33.3
818	RSRS01	-122.4467023	37.92655577	2.31500006	12.17700005	289.9779968	14.4920001	-122.4467015	37.92656927	2.37700009	12.17700005	290.1759949	14.55400014	7/15/2014	52:33.4
819	RSRS01	-122.4467045	37.92655587	2.31500006	12.17099953	290.1080017	14.48599958	-122.4467037	37.92656937	2.37700009	12.17099953	290.2860107	14.54799962	7/15/2014	52:33.5
820	RSRS01	-122.4467068	37.92655595	2.31500006	12.17700005	290.1749878	14.4920001	-122.446706	37.92656945	2.37700009	12.17700005	290.4169922	14.55400014	7/15/2014	52:33.6
821	RSRS01	-122.446709	37.92655603	2.31500006	12.16100025	290.1960144	14.47600031	-122.4467082	37.92656953	2.42799997	12.16100025	290.4389954	14.58900023	7/15/2014	52:33.7
822	RSRS01	-122.4467112	37.92655609	2.31500006	12.15499973	290.2630005	14.46999979	-122.4467105	37.92656961	2.42799997	12.15499973	290.5050049	14.58299971	7/15/2014	52:33.8
823	RSRS01	-122.4467135	37.92655617	2.31500006	12.12899971	290.32901	14.44399977	-122.4467127	37.92656969	2.42799997	12.12899971	290.5710144	14.55699968	7/15/2014	52:33.9
824	RSRS01	-122.4467157	37.92655625	2.3670001	12.10700035	290.4590149	14.47400045	-122.446715	37.92656975	2.42799997	12.10700035	290.6589966	14.53500032	7/15/2014	52:34.0
825	RSRS01	-122.446719	37.92655636	2.31500006	12.10099983	290.5270081	14.41599989	-122.4467184	37.92656986	2.46199989	12.10099983	290.7470093	14.56299973	7/15/2014	52:34.1
826	RSRS01	-122.4467213	37.92655644	2.31500006	12.09200001	290.5929871	14.40700006	-122.4467206	37.92656994	2.42799997	12.09200001	290.8150024	14.51999998	7/15/2014	52:34.2
827	RSRS01	-122.4467236	37.92655649	2.31500006	12.09200001	290.6359863	14.40700006	-122.446723	37.92657	2.42799997	12.09200001	290.8800049	14.51999998	7/15/2014	52:34.3
828	RSRS01	-122.4467259	37.92655657	2.3670001	12.10700035	290.7070007	14.47400045	-122.4467253	37.92657007	2.37700009	12.10700035	290.927002	14.48400044	7/15/2014	52:34.4
829	RSRS01	-122.4467282	37.92655663	2.31500006	12.08500004	290.7510071	14.4000001	-122.4467276	37.92657013	2.42799997	12.08500004	290.9710083	14.51300001	7/15/2014	52:34.5
830	RSRS01	-122.4467306	37.92655669	2.31500006	12.06900024	290.8609924	14.3840003	-122.44673	37.92657019	2.51200008	12.06900024	291.0160217	14.58100033	7/15/2014	52:34.6
831	RSRS01	-122.4467329	37.92655676	2.31500006	12.06900024	290.881012	14.3840003	-122.4467323	37.92657026	2.37700009	12.06900024	290.9909973	14.44600034	7/15/2014	52:34.7
832	RSRS01	-122.4467352	37.9265568	2.31500006	12.07600021	291.0140076	14.39100027	-122.4467346	37.92657032	2.42799997	12.07600021	291.0160217	14.50400019	7/15/2014	52:34.8
833	RSRS01	-122.4467375	37.92655687	2.31500006	12.09200001	291.0360107	14.40700006	-122.446737	37.92657037	2.37700009	12.09200001	291.059021	14.4690001	7/15/2014	52:34.9
834	RSRS01	-122.4467398	37.92655691	2.3670001	12.06900024	291.1019898	14.43600035	-122.4467393	37.92657043	2.37700009	12.06900024	291.0370178	14.44600034	7/15/2014	52:35.0
835	RSRS01	-122.4467431	37.926557	2.31500006	12.06900024	291.0799866	14.3840003	-122.4467427	37.92657052	2.37700009	12.06900024	291.0400085	14.44600034	7/15/2014	52:35.1
836	RSRS01	-122.4467454	37.92655705	2.31500006	12.11400032	291.1459961	14.42900038	-122.446745	37.92657056	2.37700009	12.11400032	290.9930115	14.49100041	7/15/2014	52:35.2
837	RSRS01	-122.4467477	37.92655709	2.31500006	12.10099983	291.2120056	14.41599989	-122.4467472	37.92657061	2.29200006	12.10099983	291.059021	14.39299989	7/15/2014	52:35.3
838	RSRS01	-122.44675	37.92655714	2.31500006	12.11400032	291.2330017	14.42900038	-122.4467496	37.92657065	2.29200006	12.11400032	291.0160217	14.40600038	7/15/2014	52:35.4
839	RSRS01	-122.4467523	37.92655718	2.2809999	12.12300014	291.1900024	14.40400004	-122.4467518	37.92657068	2.25900006	12.12300014	291.0379944	14.38200021	7/15/2014	52:35.5
840	RSRS01	-122.4467546	37.92655723	2.31500006	12.17099953	291.2120056	14.48599958	-122.4467542	37.92657075	2.25900006	12.17099953	291.0809937	14.42999959	7/15/2014	52:35.6
841	RSRS01	-122.4467569	37.92655728	2.31500006	12.17700005	291.1679993	14.4920001	-122.4467565	37.92657078	2.29200006	12.17700005	290.9940186	14.4690001	7/15/2014	52:35.7
842	RSRS01	-122.4467591	37.9265573	2.31500006	12.12300014	291.0580139	14.4380002	-122.4467588	37.92657082	2.29200006	12.12300014	291.1029968	14.4150002	7/15/2014	52:35.8
843	RSRS01	-122.4467614	37.92655735	2.2809999	12.16100025	291.0140076	14.44200015	-122.446761	37.92657085	2.25900006	12.16100025	291.0620117	14.42000031	7/15/2014	52:35.9
844	RSRS01	-122.4467637	37.92655738	2.31500006	12.16100025	291.0369873	14.47600031	-122.4467633	37.9265709	2.25900006	12.16100025	291.1260071	14.42000031	7/15/2014	52:36.0
845	RSRS01	-122.446767	37.92655743	2.2809999	12.10700035	291.1059876	14.38800025	-122.4467667	37.92657093	2.25900006	12.10700035	291.1960144	14.36600041	7/15/2014	52:36.1
846	RSRS01	-122.4467693	37.92655746	2.31500006	12.11400032	290.9729919	14.42900038	-122.446769	37.92657098	2.25900006	12.11400032	291.1960144	14.37300038	7/15/2014	52:36.2
847	RSRS01	-122.4467716	37.92655749	2.2809999	12.11400032	291.0180054	14.39500022	-122.4467713	37.92657099	2.25900006	12.11400032	291.2390137	14.37300038	7/15/2014	52:36.3
848	RSRS01	-122.4467739	37.92655751	2.31500006	12.0539999	291.0620117	14.36899996	-122.4467736	37.92657101	2.34299994	12.0539999	291.2610169	14.39699984	7/15/2014	52:36.4
849	RSRS01	-122.4467762	37.92655752	2.31500006	12.07600021	290.973999	14.39100027	-122.446776	37.92657104	2.29200006	12.07600021	291.2860107	14.36800027	7/15/2014	52:36.5
850	RSRS01	-122.4467785	37.92655755	2.31500006	12.02200031	291.0620117	14.33700037	-122.4467783	37.92657107	2.34299994	12.02200031	291.3479919	14.36500025	7/15/2014	52:36.6
851	RSRS01	-122.4467808	37.92655758	2.31500006	12.00599957	291.105011	14.32099962	-122.4467806	37.92657108	2.29200006	12.00599957	291.3080139	14.29799962	7/15/2014	52:36.7
852	RSRS01	-122.446783	37.92655761	2.31500006	11.98999977	291.1059876	14.30499983	-122.4467828	37.92657111	2.29200006	11.98999977	291.4360046	14.28199983	7/15/2014	52:36.8
853	RSRS01	-122.4467852	37.9265576	2.31500006	12	291.1499939	14.31500006	-122.4467851	37.92657114	2.25900006	12	291.4380188	14.25900006	7/15/2014	52:36.9
854	RSRS01	-122.4467875	37.92655763	2.31500006	11.97799969	291.1719971	14.29299974	-122.4467873	37.92657115	2.34299994	11.97799969	291.4599915	14.32099962	7/15/2014	52:37.0
855	RSRS01	-122.4467907	37.92655765	2.2809999	11.96800041	291.1940002	14.24900031	-122.4467906	37.92657116	2.29200006	11.96800041	291.5240173	14.26000047	7/15/2014	52:37.1
856	RSRS01	-122.4467929	37.92655766	2.31500006	11.97799969	291.2820129	14.29299974	-122.4467928	37.92657117	2.34299994	11.97799969	291.526001	14.32099962	7/15/2014	52:37.2
857	RSRS01	-122.4467951	37.92655767	2.2809999	11.98400021	291.2380066	14.2650001	-122.446795	37.92657119	2.34299994	11.98400021	291.5700073	14.32700014	7/15/2014	52:37.3
858	RSRS01	-122.4467972	37.92655768	2.2809999	11.98999977	291.3039856	14.27099967	-122.4467972	37.9265712	2.29200006	11.98999977	291.5370178	14.28199983	7/15/2014	52:37.4
859	RSRS01	-122.4467994	37.92655769	2.2809999	11.98999977	291.3699951	14.27099967	-122.4467994	37.92657119	2.25900006	11.98999977	291.6140137	14.24899983	7/15/2014	52:37.5
860	RSRS01	-122.4468016	37.92655768	2.2809999	11.98999977	291.3699951	14.27099967	-122.4468015	37.9265712	2.25900006	11.98999977	291.6140137	14.24899983	7/15/2014	52:37.6
861	RSRS01	-122.4468037	37.92655769	2.2809999	11.98400021	291.4159851	14.2650001	-122.4468037	37.92657119	2.25900006	11.98400021	291.5480042	14.24300027	7/15/2014	52:37.7
862	RSRS01	-122.4468059	37.92655768	2.2809999	11.98999977	291.3959961	14.27099967	-122.4468059	37.92657118	2.29200006	11.98999977	291.5280151	14.28199983	7/15/2014	52:37.8
863	RSRS01	-122.446808	37.92655767	2.24699998	12.01599979	291.4620056	14.26299977	-122.446808	37.92657119	2.25900006	12.01599979	291.5939941	14.27499986	7/15/2014	52:37.9
864	RSRS01	-122.4468101	37.92655767	2.2809999	12.00599957	291.3739929	14.28699946	-122.4468101	37.92657119	2.34299994	12.00599957	291.5740051	14.3489995	7/15/2014	52:38.0
865	RSRS01	-122.4468132	37.92655766	2.24699998	11.98999977	291.4179993	14.23699975	-122.4468132	37.92657118	2.29200006	11.98999977	291.6380005	14.28199983	7/15/2014	52:38.1
866	RSRS01	-122.4468153	37.92655766	2.2809999	11.98400021	291.4840088	14.2650001	-122.4468154	37.92657118	2.34299994	11.98400021	291.5960083	14.32700014	7/15/2014	52:38.2
867	RSRS01	-122.4468173	37.92655765	2.2809999	12.01599979	291.3739929	14.29699969	-122.4468175	37.92657117	2.29200006	12.01599979	291.6380005	14.30799985	7/15/2014	52:38.3
868	RSRS01	-122.4468194	37.92655762	2.2809999	12	291.4819946	14.2809999	-122.4468196	37.92657114	2.29200006	12	291.6620178	14.29200006	7/15/2014	52:38.4
869	RSRS01	-122.4468215	37.92655761	2.2809999	11.96800041	291.4179993	14.24900031	-122.4468217	37.92657113	2.25900006	11.96800041	291.70401	14.22700047	7/15/2014	52:38.5
870	RSRS01	-122.4468236	37.92655761	2.2809999	11.96199989	291.4620056	14.24299979	-122.4468238	37.92657111	2.29200006	11.96199989	291.75	14.25399995	7/15/2014	52:38.6
871	RSRS01	-122.4468257	37.92655758	2.24699998	11.95199966	291.506012	14.19899964	-122.4468259	37.92657108	2.29200006	11.95199966	291.7919922	14.24399972	7/15/2014	52:38.7
872	RSRS01	-122.4468278	37.92655756	2.24699998	11.97799969	291.5280151	14.22499967	-122.446828	37.92657108	2.25900006	11.97799969	291.8160095	14.23699975	7/15/2014	52:38.8
873	RSRS01	-122.4468298	37.92655755	2.24699998	11.96199989	291.571991	14.20899987	-122.4468301	37.92657105	2.2249999	11.96199989	291.8800049	14.1869998	7/15/2014	52:38.9
874	RSRS01	-122.4468319	37.9265575	2.24699998	11.96800041	291.6610107	14.21500039	-122.4468322	37.92657103	2.25900006	11.96800041	291.9030151	14.22700047	7/15/2014	52:39.0
875	RSRS01	-122.446835	37.92655747	2.24699998	11.92099953	291.5499878	14.16799951	-122.4468353	37.92657099	2.2249999	11.92099953	291.9460144	14.14599943	7/15/2014	52:39.1
876	RSRS01	-122.4468372	37.92655744	2.24699998	11.93000031	291.6380005	14.17700028	-122.4468375	37.92657094	2.25900006	11.93000031	291.9689941	14.18900037	7/15/2014	52:39.2
877	RSRS01	-122.4468393	37.92655742	2.24699998	11.92099953	291.6820068	14.16799951	-122.4468396	37.92657092	2.2249999	11.92099953	291.9689941	14.14599943	7/15/2014	52:39.3
878	RSRS01	-122.4468415	37.92655737	2.2809999	11.92099953	291.7049866	14.20199943	-122.4468418	37.92657088	2.25900006	11.92099953	292.0360107	14.17999959	7/15/2014	52:39.4
879	RSRS01	-122.4468436	37.92655735	2.24699998	11.92099953	291.730011	14.16799951	-122.446844	37.92657085	2.25900006	11.92099953	291.9500122	14.17999959	7/15/2014	52:39.5
880	RSRS01	-122.4468458	37.92655729	2.2809999	11.92099953	291.730011	14.20199943	-122.4468462	37.92657081	2.25900006	11.92099953	292.0169983	14.17999959	7/15/2014	52:39.6
881	RSRS01	-122.446848	37.92655725	2.24699998	11.90799999	291.7739868	14.15499997	-122.4468484	37.92657077	2.25900006	11.90799999	292.0169983	14.16700006	7/15/2014	52:39.7
882	RSRS01	-122.4468502	37.9265572	2.2809999	11.92099953	291.7739868	14.20199943	-122.4468506	37.92657072	2.29200006	11.92099953	291.9729919	14.21299958	7/15/2014	52:39.8
883	RSRS01	-122.4468523	37.92655716	2.24699998	11.89900017	291.79599	14.14600015	-122.4468528	37.92657066	2.29200006	11.89900017	291.9510193	14.19100022	7/15/2014	52:39.9
884	RSRS01	-122.4468545	37.92655712	2.2809999	11.88300037	291.7520142	14.16400027	-122.4468549	37.92657062	2.34299994	11.88300037	291.9750061	14.22600031	7/15/2014	52:40.0
885	RSRS01	-122.4468576	37.92655704	2.24699998	11.88300037	291.7739868	14.13000035	-122.4468581	37.92657055	2.29200006	11.88300037	291.9720154	14.17500043	7/15/2014	52:40.1
886	RSRS01	-122.4468598	37.92655698	2.24699998	11.87699986	291.8179932	14.12399983	-122.4468603	37.92657051	2.29200006	11.87699986	292.0190125	14.16899991	7/15/2014	52:40.2
887	RSRS01	-122.4468619	37.92655692	2.24699998	11.87699986	291.8190002	14.12399983	-122.4468624	37.92657045	2.29200006	11.87699986	291.9940186	14.16899991	7/15/2014	52:40.3
888	RSRS01	-122.446864	37.92655688	2.24699998	11.86699963	291.7520142	14.11399961	-122.4468646	37.92657039	2.29200006	11.86699963	292.0169983	14.15899968	7/15/2014	52:40.4
889	RSRS01	-122.4468662	37.92655682	2.24699998	11.84500027	291.7520142	14.09200025	-122.4468668	37.92657033	2.29200006	11.84500027	292.0830078	14.13700032	7/15/2014	52:40.5
890	RSRS01	-122.4468684	37.92655676	2.2809999	11.84500027	291.7739868	14.12600017	-122.446869	37.92657027	2.29200006	11.84500027	292.1270142	14.13700032	7/15/2014	52:40.6
891	RSRS01	-122.4468705	37.9265567	2.24699998	11.83899975	291.730011	14.08599973	-122.4468711	37.92657021	2.29200006	11.83899975	292.1480103	14.1309998	7/15/2014	52:40.7
892	RSRS01	-122.4468726	37.92655664	2.24699998	11.83899975	291.8179932	14.08599973	-122.4468733	37.92657014	2.29200006	11.83899975	292.1520081	14.1309998	7/15/2014	52:40.8
893	RSRS01	-122.4468747	37.92655658	2.19499993	11.81299973	291.6860046	14.00799966	-122.4468754	37.92657008	2.25900006	11.81299973	292.1480103	14.07199979	7/15/2014	52:40.9
894	RSRS01	-122.4468769	37.92655652	2.24699998	11.79800034	291.730011	14.04500031	-122.4468776	37.92657001	2.29200006	11.79800034	292.1490173	14.09000039	7/15/2014	52:41.0
895	RSRS01	-122.4468801	37.92655639	2.24699998	11.80700016	291.7529907	14.05400014	-122.4468808	37.92656992	2.25900006	11.80700016	292.0840149	14.06600022	7/15/2014	52:41.1
896	RSRS01	-122.4468823	37.92655633	2.24699998	11.82299995	291.7340088	14.06999993	-122.446883	37.92656984	2.29200006	11.82299995	292.0650024	14.11500001	7/15/2014	52:41.2
897	RSRS01	-122.4468844	37.92655626	2.19499993	11.79800034	291.7340088	13.99300027	-122.4468852	37.92656976	2.25900006	11.79800034	292.131012	14.0570004	7/15/2014	52:41.3
898	RSRS01	-122.4468866	37.92655618	2.24699998	11.79800034	291.756012	14.04500031	-122.4468874	37.92656968	2.25900006	11.79800034	291.9989929	14.0570004	7/15/2014	52:41.4
899	RSRS01	-122.4468888	37.9265561	2.19499993	11.79800034	291.6239929	13.99300027	-122.4468896	37.92656961	2.25900006	11.79800034	292.0870056	14.0570004	7/15/2014	52:41.5
900	RSRS01	-122.4468911	37.92655601	2.24699998	11.78499985	291.6690064	14.03199983	-122.4468919	37.92656951	2.25900006	11.78499985	292.0230103	14.04399991	7/15/2014	52:41.6
901	RSRS01	-122.4468933	37.92655593	2.24699998	11.79100037	291.7120056	14.03800035	-122.4468941	37.92656943	2.25900006	11.79100037	291.9869995	14.05000043	7/15/2014	52:41.7
902	RSRS01	-122.4468955	37.92655583	2.24699998	11.78499985	291.6019898	14.03199983	-122.4468964	37.92656934	2.29200006	11.78499985	292.0429993	14.0769999	7/15/2014	52:41.8
903	RSRS01	-122.4468977	37.92655575	2.19499993	11.80700016	291.6459961	14.00200009	-122.4468985	37.92656924	2.29200006	11.80700016	292.0200195	14.09900022	7/15/2014	52:41.9
904	RSRS01	-122.4468999	37.92655566	2.24699998	11.78499985	291.6900024	14.03199983	-122.4469008	37.92656917	2.29200006	11.78499985	292.0230103	14.0769999	7/15/2014	52:42.0
905	RSRS01	-122.4469031	37.92655552	2.19499993	11.78499985	291.6459961	13.97999978	-122.446904	37.92656902	2.29200006	11.78499985	291.95401	14.0769999	7/15/2014	52:42.1
906	RSRS01	-122.4469053	37.92655544	2.24699998	11.76000023	291.6459961	14.00700021	-122.4469062	37.92656893	2.29200006	11.76000023	291.9770203	14.05200028	7/15/2014	52:42.2
907	RSRS01	-122.4469074	37.92655532	2.24699998	11.76000023	291.6900024	14.00700021	-122.4469084	37.92656881	2.25900006	11.76000023	291.95401	14.01900029	7/15/2014	52:42.3
908	RSRS01	-122.4469096	37.92655523	2.24699998	11.76000023	291.756012	14.00700021	-122.4469106	37.92656872	2.29200006	11.76000023	292.0209961	14.05200028	7/15/2014	52:42.4
909	RSRS01	-122.4469118	37.92655512	2.19499993	11.72799969	291.7340088	13.92299962	-122.4469128	37.92656861	2.29200006	11.72799969	291.9760132	14.01999974	7/15/2014	52:42.5
910	RSRS01	-122.446914	37.92655502	2.24699998	11.70600033	291.756012	13.95300031	-122.446915	37.92656851	2.29200006	11.70600033	291.9989929	13.99800038	7/15/2014	52:42.6
911	RSRS01	-122.4469161	37.92655491	2.24699998	11.68999958	291.7349854	13.93699956	-122.4469172	37.9265684	2.25900006	11.68999958	291.9770203	13.94899964	7/15/2014	52:42.7
912	RSRS01	-122.4469183	37.9265548	2.24699998	11.66800022	291.7820129	13.9150002	-122.4469194	37.92656828	2.25900006	11.66800022	292.0030212	13.92700028	7/15/2014	52:42.8
913	RSRS01	-122.4469204	37.9265547	2.24699998	11.64599991	291.8259888	13.89299989	-122.4469215	37.92656819	2.29200006	11.64599991	292.0690002	13.93799996	7/15/2014	52:42.9
914	RSRS01	-122.4469225	37.92655459	2.24699998	11.6590004	291.8039856	13.90600038	-122.4469237	37.92656806	2.29200006	11.6590004	292.0460205	13.95100045	7/15/2014	52:43.0
915	RSRS01	-122.4469257	37.92655441	2.24699998	11.6590004	291.848999	13.90600038	-122.4469269	37.9265679	2.29200006	11.6590004	292.0899963	13.95100045	7/15/2014	52:43.1
916	RSRS01	-122.4469279	37.92655429	2.2809999	11.61400032	291.868988	13.89500022	-122.4469291	37.92656777	2.29200006	11.61400032	292.1350098	13.90600038	7/15/2014	52:43.2
917	RSRS01	-122.44693	37.92655416	2.24699998	11.60499954	291.868988	13.85199952	-122.4469312	37.92656765	2.29200006	11.60499954	292.1350098	13.8969996	7/15/2014	52:43.3
918	RSRS01	-122.4469322	37.92655405	2.2809999	11.60499954	291.9129944	13.88599944	-122.4469334	37.92656752	2.37700009	11.60499954	292.1570129	13.98199964	7/15/2014	52:43.4
919	RSRS01	-122.4469344	37.92655392	2.2809999	11.58899975	291.9129944	13.86999965	-122.4469356	37.92656739	2.34299994	11.58899975	292.177002	13.93199968	7/15/2014	52:43.5
920	RSRS01	-122.4469365	37.92655379	2.2809999	11.56099987	291.9570007	13.84199977	-122.4469378	37.92656728	2.37700009	11.56099987	292.1790161	13.93799996	7/15/2014	52:43.6
921	RSRS01	-122.4469387	37.92655366	2.24699998	11.58300018	292.0249939	13.83000016	-122.44694	37.92656715	2.34299994	11.58300018	292.2449951	13.92600012	7/15/2014	52:43.7
922	RSRS01	-122.4469409	37.92655353	2.31500006	11.57600021	292.0669861	13.89100027	-122.4469422	37.926567	2.37700009	11.57600021	292.2890015	13.95300031	7/15/2014	52:43.8
923	RSRS01	-122.4469431	37.9265534	2.2809999	11.56099987	292.1109924	13.84199977	-122.4469444	37.92656687	2.37700009	11.56099987	292.2890015	13.93799996	7/15/2014	52:43.9
924	RSRS01	-122.4469453	37.92655327	2.31500006	11.53499985	292.1329956	13.8499999	-122.4469466	37.92656672	2.37700009	11.53499985	292.3349915	13.91199994	7/15/2014	52:44.0
925	RSRS01	-122.4469486	37.92655305	2.2809999	11.54500008	292.1990051	13.82599998	-122.4469499	37.92656651	2.34299994	11.54500008	292.355011	13.88800001	7/15/2014	52:44.1
926	RSRS01	-122.4469508	37.92655291	2.31500006	11.52299976	292.1350098	13.83799982	-122.4469522	37.92656638	2.37700009	11.52299976	292.3970032	13.89999986	7/15/2014	52:44.2
927	RSRS01	-122.446953	37.92655276	2.2809999	11.49100018	292.1990051	13.77200007	-122.4469544	37.92656621	2.37700009	11.49100018	292.4660034	13.86800027	7/15/2014	52:44.3
928	RSRS01	-122.4469553	37.92655259	2.31500006	11.4659996	292.2009888	13.78099966	-122.4469567	37.92656607	2.42799997	11.4659996	292.4890137	13.89399958	7/15/2014	52:44.4
929	RSRS01	-122.4469576	37.92655244	2.2809999	11.47500038	292.2470093	13.75600028	-122.446959	37.92656592	2.42799997	11.47500038	292.5769959	13.90300035	7/15/2014	52:44.5
930	RSRS01	-122.4469599	37.9265523	2.31500006	11.43700027	292.2709961	13.75200033	-122.4469613	37.92656575	2.42799997	11.43700027	292.6239929	13.86500025	7/15/2014	52:44.6
931	RSRS01	-122.4469621	37.92655213	2.31500006	11.4119997	292.3349915	13.72699976	-122.4469636	37.92656559	2.42799997	11.4119997	292.6889954	13.83999968	7/15/2014	52:44.7
932	RSRS01	-122.4469644	37.92655197	2.31500006	11.39000034	292.3789978	13.7050004	-122.4469659	37.92656542	2.42799997	11.39000034	292.6900024	13.81800032	7/15/2014	52:44.8
933	RSRS01	-122.4469666	37.92655182	2.2809999	11.3579998	292.4670105	13.6389997	-122.4469682	37.92656527	2.42799997	11.3579998	292.8200073	13.78599977	7/15/2014	52:44.9
934	RSRS01	-122.4469689	37.92655164	2.31500006	11.3739996	292.4679871	13.68899965	-122.4469705	37.92656511	2.46199989	11.3739996	292.8420105	13.83599949	7/15/2014	52:45.0
935	RSRS01	-122.4469723	37.92655141	2.31500006	11.3579998	292.5549927	13.67299986	-122.4469739	37.92656484	2.46199989	11.3579998	292.8880005	13.81999969	7/15/2014	52:45.1
936	RSRS01	-122.4469745	37.92655124	2.31500006	11.35200024	292.5780029	13.66700029	-122.4469761	37.92656468	2.46199989	11.35200024	292.9290161	13.81400013	7/15/2014	52:45.2
937	RSRS01	-122.4469768	37.92655106	2.31500006	11.34300041	292.6430054	13.65800047	-122.4469784	37.92656451	2.46199989	11.34300041	292.9299927	13.80500031	7/15/2014	52:45.3
938	RSRS01	-122.4469791	37.92655087	2.31500006	11.33600044	292.8179932	13.6510005	-122.4469808	37.92656433	2.46199989	11.33600044	293.0200195	13.79800034	7/15/2014	52:45.4
939	RSRS01	-122.4469814	37.92655071	2.31500006	11.3579998	292.7319946	13.67299986	-122.4469831	37.92656415	2.46199989	11.3579998	293.0400085	13.81999969	7/15/2014	52:45.5
940	RSRS01	-122.4469838	37.92655053	2.31500006	11.33600044	292.8840027	13.6510005	-122.4469854	37.92656397	2.46199989	11.33600044	293.1000061	13.79800034	7/15/2014	52:45.6
941	RSRS01	-122.4469861	37.92655034	2.31500006	11.33600044	292.8640137	13.6510005	-122.4469878	37.92656378	2.42799997	11.33600044	293.0939941	13.76400042	7/15/2014	52:45.7
942	RSRS01	-122.4469884	37.92655016	2.31500006	11.36800003	292.928009	13.68300009	-122.4469901	37.92656362	2.51200008	11.36800003	293.1719971	13.88000011	7/15/2014	52:45.8
943	RSRS01	-122.4469907	37.92654998	2.31500006	11.32699966	292.9519959	13.64199972	-122.4469924	37.92656342	2.46199989	11.32699966	293.184021	13.78899956	7/15/2014	52:45.9
944	RSRS01	-122.446993	37.92654979	2.31500006	11.33600044	292.9719849	13.6510005	-122.4469947	37.92656323	2.46199989	11.33600044	293.2380066	13.79800034	7/15/2014	52:46.0
945	RSRS01	-122.4469964	37.92654951	2.31500006	11.31400013	292.9970093	13.62900019	-122.4469982	37.92656295	2.46199989	11.31400013	293.2390137	13.77600002	7/15/2014	52:46.1
946	RSRS01	-122.4469987	37.92654933	2.31500006	11.30500031	292.9970093	13.62000036	-122.4470005	37.92656277	2.51200008	11.30500031	293.2850037	13.81700039	7/15/2014	52:46.2
947	RSRS01	-122.4470011	37.92654913	2.31500006	11.31400013	293.0429993	13.62900019	-122.4470029	37.92656257	2.46199989	11.31400013	293.2409973	13.77600002	7/15/2014	52:46.3
948	RSRS01	-122.4470034	37.92654893	2.31500006	11.27299976	292.9970093	13.58799982	-122.4470052	37.92656237	2.51200008	11.27299976	293.2630005	13.78499985	7/15/2014	52:46.4
949	RSRS01	-122.4470058	37.92654873	2.31500006	11.2670002	293.0209961	13.58200026	-122.4470076	37.92656217	2.46199989	11.2670002	293.2850037	13.72900009	7/15/2014	52:46.5
950	RSRS01	-122.4470082	37.92654851	2.3670001	11.24499989	293.1069946	13.61199999	-122.44701	37.92656195	2.51200008	11.24499989	293.3070068	13.75699997	7/15/2014	52:46.6
951	RSRS01	-122.4470105	37.92654831	2.31500006	11.20400047	292.9989929	13.51900053	-122.4470124	37.92656173	2.51200008	11.20400047	293.3070068	13.71600056	7/15/2014	52:46.7
952	RSRS01	-122.4470129	37.92654809	2.3670001	11.20400047	293.0409851	13.57100058	-122.4470148	37.92656153	2.546	11.20400047	293.32901	13.75000048	7/15/2014	52:46.8
953	RSRS01	-122.4470153	37.92654789	2.3670001	11.16600037	293.0870056	13.53300047	-122.4470172	37.92656132	2.51200008	11.16600037	293.32901	13.67800045	7/15/2014	52:46.9
954	RSRS01	-122.4470176	37.92654767	2.3670001	11.1590004	293.0650024	13.5260005	-122.4470195	37.92656112	2.546	11.1590004	293.3510132	13.7050004	7/15/2014	52:47.0
955	RSRS01	-122.4470211	37.92654736	2.3670001	11.13399982	293.1069946	13.50099993	-122.4470231	37.9265608	2.546	11.13399982	293.3510132	13.67999983	7/15/2014	52:47.1
956	RSRS01	-122.4470235	37.92654714	2.40100002	11.12800026	293.1530151	13.52900028	-122.4470255	37.92656056	2.546	11.12800026	293.3739929	13.67400026	7/15/2014	52:47.2
957	RSRS01	-122.4470259	37.92654692	2.3670001	11.09599972	293.1069946	13.46299982	-122.4470279	37.92656034	2.546	11.09599972	293.3930054	13.64199972	7/15/2014	52:47.3
958	RSRS01	-122.4470284	37.92654669	2.40100002	11.09000015	293.1960144	13.49100018	-122.4470304	37.92656011	2.59699988	11.09000015	293.3739929	13.68700004	7/15/2014	52:47.4
959	RSRS01	-122.4470308	37.92654647	2.3670001	11.07999992	293.1950073	13.44700003	-122.4470328	37.92655987	2.546	11.07999992	293.4150085	13.62599993	7/15/2014	52:47.5
960	RSRS01	-122.4470332	37.92654623	2.40100002	11.07400036	293.2619934	13.47500038	-122.4470353	37.92655966	2.59699988	11.07400036	293.3959961	13.67100024	7/15/2014	52:47.6
961	RSRS01	-122.4470356	37.926546	2.3670001	11.07400036	293.2420044	13.44100046	-122.4470377	37.92655942	2.546	11.07400036	293.3510132	13.62000036	7/15/2014	52:47.7
962	RSRS01	-122.447038	37.92654576	2.40100002	11.06499958	293.2650147	13.4659996	-122.4470401	37.92655919	2.546	11.06499958	293.4440002	13.61099958	7/15/2014	52:47.8
963	RSRS01	-122.4470404	37.92654555	2.3670001	11.07400036	293.2879944	13.44100046	-122.4470425	37.92655895	2.546	11.07400036	293.375	13.62000036	7/15/2014	52:47.9
964	RSRS01	-122.4470428	37.92654529	2.40100002	11.06499958	293.2650147	13.4659996	-122.4470449	37.92655872	2.546	11.06499958	293.3110046	13.61099958	7/15/2014	52:48.0
965	RSRS01	-122.4470463	37.92654496	2.40100002	11.03600025	293.3320007	13.43700027	-122.4470484	37.92655836	2.546	11.03600025	293.3580017	13.58200026	7/15/2014	52:48.1
966	RSRS01	-122.4470486	37.92654472	2.40100002	11.05799961	293.2879944	13.45899963	-122.4470507	37.92655813	2.59699988	11.05799961	293.355011	13.65499949	7/15/2014	52:48.2
967	RSRS01	-122.4470509	37.92654449	2.40100002	11.02700043	293.3089905	13.42800045	-122.4470531	37.92655789	2.59699988	11.02700043	293.3120117	13.62400031	7/15/2014	52:48.3
968	RSRS01	-122.4470532	37.92654425	2.4519999	11.02000046	293.3540039	13.47200036	-122.4470554	37.92655766	2.546	11.02000046	293.3110046	13.56600046	7/15/2014	52:48.4
969	RSRS01	-122.4470555	37.92654402	2.40100002	10.99499989	293.2659912	13.39599991	-122.4470577	37.9265574	2.546	10.99499989	293.3110046	13.54099989	7/15/2014	52:48.5
970	RSRS01	-122.4470579	37.92654376	2.4519999	10.98900032	293.2869873	13.44100022	-122.4470601	37.92655717	2.59699988	10.98900032	293.3120117	13.5860002	7/15/2014	52:48.6
971	RSRS01	-122.4470602	37.92654353	2.4519999	10.95699978	293.3320007	13.40899968	-122.4470624	37.92655693	2.59699988	10.95699978	293.3330078	13.55399966	7/15/2014	52:48.7
972	RSRS01	-122.4470625	37.92654329	2.4519999	10.96700001	293.2650147	13.41899991	-122.4470647	37.92655668	2.59699988	10.96700001	293.2890015	13.56399989	7/15/2014	52:48.8
973	RSRS01	-122.4470648	37.92654306	2.4519999	10.95100021	293.2659912	13.40300012	-122.447067	37.92655644	2.59699988	10.95100021	293.3340149	13.5480001	7/15/2014	52:48.9
974	RSRS01	-122.4470671	37.9265428	2.48600006	10.94099998	293.3099976	13.42700005	-122.4470694	37.92655619	2.63100004	10.94099998	293.3780212	13.57200003	7/15/2014	52:49.0
975	RSRS01	-122.4470705	37.92654245	2.4519999	10.9289999	293.3089905	13.3809998	-122.4470728	37.92655584	2.59699988	10.9289999	293.3330078	13.52599978	7/15/2014	52:49.1
976	RSRS01	-122.4470728	37.9265422	2.4519999	10.97299957	293.3540039	13.42499948	-122.4470751	37.92655558	2.63100004	10.97299957	293.4210205	13.60399961	7/15/2014	52:49.2
977	RSRS01	-122.4470751	37.92654194	2.4519999	10.90299988	293.3309937	13.35499978	-122.4470774	37.92655531	2.59699988	10.90299988	293.4429932	13.49999976	7/15/2014	52:49.3
978	RSRS01	-122.4470774	37.92654169	2.4519999	10.91899967	293.3999939	13.37099957	-122.4470798	37.92655508	2.63100004	10.91899967	293.4460144	13.54999971	7/15/2014	52:49.4
979	RSRS01	-122.4470798	37.92654142	2.4519999	10.89700031	293.3800049	13.34900022	-122.4470821	37.92655481	2.59699988	10.89700031	293.4909973	13.4940002	7/15/2014	52:49.5
980	RSRS01	-122.4470821	37.92654117	2.4519999	10.88099957	293.4450073	13.33299947	-122.4470845	37.92655456	2.59699988	10.88099957	293.4479981	13.47799945	7/15/2014	52:49.6
981	RSRS01	-122.4470845	37.92654089	2.4519999	10.90299988	293.4899902	13.35499978	-122.4470869	37.92655428	2.51200008	10.90299988	293.4920044	13.41499996	7/15/2014	52:49.7
982	RSRS01	-122.4470868	37.92654064	2.4519999	10.91899967	293.4899902	13.37099957	-122.4470892	37.92655403	2.59699988	10.91899967	293.4470215	13.51599956	7/15/2014	52:49.8
983	RSRS01	-122.4470891	37.92654039	2.4519999	10.93500042	293.5339966	13.38700032	-122.4470915	37.92655378	2.546	10.93500042	293.5140076	13.48100042	7/15/2014	52:49.9
984	RSRS01	-122.4470914	37.92654014	2.4519999	10.89700031	293.5769959	13.34900022	-122.4470938	37.92655351	2.59699988	10.89700031	293.5350037	13.4940002	7/15/2014	52:50.0
985	RSRS01	-122.4470948	37.92653975	2.4519999	10.88099957	293.5119934	13.33299947	-122.4470972	37.92655312	2.59699988	10.88099957	293.4920044	13.47799945	7/15/2014	52:50.1
986	RSRS01	-122.4470971	37.92653949	2.48600006	10.88099957	293.5780029	13.36699963	-122.4470995	37.92655287	2.63100004	10.88099957	293.6000061	13.51199961	7/15/2014	52:50.2
987	RSRS01	-122.4470993	37.92653924	2.4519999	10.88099957	293.598999	13.33299947	-122.4471018	37.92655261	2.546	10.88099957	293.5910034	13.42699957	7/15/2014	52:50.3
988	RSRS01	-122.4471016	37.92653897	2.48600006	10.85900021	293.6220093	13.34500027	-122.4471041	37.92655236	2.59699988	10.85900021	293.6020203	13.45600009	7/15/2014	52:50.4
989	RSRS01	-122.4471039	37.92653872	2.4519999	10.89700031	293.5780029	13.34900022	-122.4471063	37.92655209	2.59699988	10.89700031	293.5350037	13.4940002	7/15/2014	52:50.5
990	RSRS01	-122.4471062	37.92653844	2.48600006	10.87199974	293.5559998	13.3579998	-122.4471086	37.92655183	2.59699988	10.87199974	293.57901	13.46899962	7/15/2014	52:50.6
991	RSRS01	-122.4471084	37.92653819	2.4519999	10.91300011	293.6210022	13.36500001	-122.4471109	37.92655156	2.59699988	10.91300011	293.6220093	13.50999999	7/15/2014	52:50.7
992	RSRS01	-122.4471107	37.92653794	2.48600006	10.9289999	293.5780029	13.41499996	-122.4471131	37.92655131	2.546	10.9289999	293.6000061	13.4749999	7/15/2014	52:50.8
993	RSRS01	-122.4471129	37.92653768	2.4519999	10.88099957	293.5559998	13.33299947	-122.4471153	37.92655106	2.546	10.88099957	293.6440125	13.42699957	7/15/2014	52:50.9
994	RSRS01	-122.4471151	37.92653743	2.48600006	10.89700031	293.4689941	13.38300037	-122.4471176	37.9265508	2.59699988	10.89700031	293.5370178	13.4940002	7/15/2014	52:51.0
995	RSRS01	-122.4471183	37.92653706	2.4519999	10.89700031	293.5599976	13.34900022	-122.4471208	37.92655043	2.546	10.89700031	293.6719971	13.44300032	7/15/2014	52:51.1
996	RSRS01	-122.4471205	37.9265368	2.4519999	10.93500042	293.4500122	13.38700032	-122.447123	37.92655018	2.546	10.93500042	293.6700134	13.48100042	7/15/2014	52:51.2
997	RSRS01	-122.4471226	37.92653657	2.4519999	10.89700031	293.5589905	13.34900022	-122.4471251	37.92654992	2.51200008	10.89700031	293.6910095	13.4090004	7/15/2014	52:51.3
998	RSRS01	-122.4471248	37.92653631	2.4519999	10.91300011	293.5820007	13.36500001	-122.4471273	37.92654969	2.51200008	10.91300011	293.7160034	13.42500019	7/15/2014	52:51.4
999	RSRS01	-122.4471269	37.92653606	2.40100002	10.93500042	293.5599976	13.33600044	-122.4471294	37.92654943	2.46199989	10.93500042	293.6920166	13.39700031	7/15/2014	52:51.5
1000	RSRS01	-122.4471291	37.92653581	2.4519999	10.9289999	293.6700134	13.3809998	-122.4471316	37.92654918	2.51200008	10.9289999	293.6700134	13.44099998	7/15/2014	52:51.6
1001	RSRS01	-122.4471313	37.92653557	2.40100002	10.93500042	293.4930115	13.33600044	-122.4471337	37.92654892	2.46199989	10.93500042	293.6480103	13.39700031	7/15/2014	52:51.7
1002	RSRS01	-122.4471334	37.9265353	2.4519999	10.93500042	293.5599976	13.38700032	-122.4471359	37.92654867	2.51200008	10.93500042	293.6499939	13.4470005	7/15/2014	52:51.8
1003	RSRS01	-122.4471355	37.92653506	2.40100002	10.95100021	293.5820007	13.35200024	-122.447138	37.92654843	2.42799997	10.95100021	293.6260071	13.37900019	7/15/2014	52:51.9
1004	RSRS01	-122.4471377	37.92653481	2.40100002	10.95699978	293.5379944	13.3579998	-122.4471402	37.92654818	2.46199989	10.95699978	293.6480103	13.41899967	7/15/2014	52:52.0
1005	RSRS01	-122.4471409	37.92653444	2.40100002	10.98200035	293.5369873	13.38300037	-122.4471434	37.92654781	2.37700009	10.98200035	293.6040039	13.35900044	7/15/2014	52:52.1
1006	RSRS01	-122.447143	37.92653418	2.40100002	10.97299957	293.5159912	13.3739996	-122.4471455	37.92654755	2.42799997	10.97299957	293.5840149	13.40099955	7/15/2014	52:52.2
1007	RSRS01	-122.4471452	37.92653393	2.40100002	10.98200035	293.5379944	13.38300037	-122.4471477	37.92654728	2.37700009	10.98200035	293.559021	13.35900044	7/15/2014	52:52.3
1008	RSRS01	-122.4471474	37.92653367	2.40100002	10.98900032	293.5150147	13.39000034	-122.4471499	37.92654705	2.42799997	10.98900032	293.5400085	13.41700029	7/15/2014	52:52.4
1009	RSRS01	-122.4471495	37.9265334	2.3670001	10.99499989	293.5159912	13.36199999	-122.447152	37.92654678	2.37700009	10.99499989	293.4949951	13.37199998	7/15/2014	52:52.5
1010	RSRS01	-122.4471517	37.92653315	2.40100002	10.98900032	293.5599976	13.39000034	-122.4471543	37.92654652	2.42799997	10.98900032	293.5180054	13.41700029	7/15/2014	52:52.6
1011	RSRS01	-122.4471539	37.92653289	2.3670001	11.02000046	293.4719849	13.38700056	-122.4471564	37.92654627	2.42799997	11.02000046	293.473999	13.44800043	7/15/2014	52:52.7
1012	RSRS01	-122.4471561	37.92653262	2.40100002	11.03600025	293.4320068	13.43700027	-122.4471586	37.926546	2.42799997	11.03600025	293.4110107	13.46400023	7/15/2014	52:52.8
1013	RSRS01	-122.4471583	37.92653239	2.3670001	10.99499989	293.4100037	13.36199999	-122.4471608	37.92654574	2.42799997	10.99499989	293.4140015	13.42299986	7/15/2014	52:52.9
1014	RSRS01	-122.4471605	37.92653212	2.40100002	11.00399971	293.3649902	13.40499973	-122.447163	37.92654549	2.42799997	11.00399971	293.4110107	13.43199968	7/15/2014	52:53.0
1015	RSRS01	-122.4471637	37.92653174	2.3670001	10.99499989	293.3880005	13.36199999	-122.4471662	37.92654512	2.37700009	10.99499989	293.4110107	13.37199998	7/15/2014	52:53.1
1016	RSRS01	-122.4471659	37.92653147	2.3670001	11.01099968	293.4100037	13.37799978	-122.4471684	37.92654484	2.37700009	11.01099968	293.434021	13.38799977	7/15/2014	52:53.2
1017	RSRS01	-122.447168	37.92653122	2.3670001	10.99499989	293.3869934	13.36199999	-122.4471706	37.92654459	2.37700009	10.99499989	293.3890076	13.37199998	7/15/2014	52:53.3
1018	RSRS01	-122.4471703	37.92653096	2.3670001	10.98900032	293.45401	13.35600042	-122.4471728	37.92654434	2.37700009	10.98900032	293.434021	13.36600041	7/15/2014	52:53.4
1019	RSRS01	-122.4471725	37.92653069	2.31500006	10.98900032	293.3429871	13.30400038	-122.447175	37.92654407	2.37700009	10.98900032	293.3890076	13.36600041	7/15/2014	52:53.5
1020	RSRS01	-122.4471747	37.92653044	2.3670001	11.02000046	293.4100037	13.38700056	-122.4471772	37.92654381	2.37700009	11.02000046	293.4330139	13.39700055	7/15/2014	52:53.6
1021	RSRS01	-122.4471769	37.92653019	2.3670001	10.95699978	293.3439941	13.32399988	-122.4471794	37.92654356	2.37700009	10.95699978	293.4360046	13.33399987	7/15/2014	52:53.7
1022	RSRS01	-122.4471792	37.92652992	2.40100002	10.95100021	293.3210144	13.35200024	-122.4471817	37.92654329	2.37700009	10.95100021	293.3670044	13.32800031	7/15/2014	52:53.8
1023	RSRS01	-122.4471814	37.92652966	2.3670001	10.95100021	293.2999878	13.31800032	-122.4471839	37.92654303	2.42799997	10.95100021	293.3890076	13.37900019	7/15/2014	52:53.9
1024	RSRS01	-122.4471836	37.92652941	2.40100002	10.93500042	293.321991	13.33600044	-122.4471861	37.92654276	2.42799997	10.93500042	293.4120178	13.36300039	7/15/2014	52:54.0
1025	RSRS01	-122.4471868	37.92652902	2.31500006	10.94099998	293.2550049	13.25600004	-122.4471893	37.92654239	2.37700009	10.94099998	293.3670044	13.31800008	7/15/2014	52:54.1
1026	RSRS01	-122.4471891	37.92652875	2.3670001	10.88799953	293.2780151	13.25499964	-122.4471916	37.92654212	2.37700009	10.88799953	293.4110107	13.26499963	7/15/2014	52:54.2
1027	RSRS01	-122.4471914	37.92652849	2.3670001	10.86499977	293.256012	13.23199987	-122.4471938	37.92654187	2.37700009	10.86499977	293.3690186	13.24199986	7/15/2014	52:54.3
1028	RSRS01	-122.4471936	37.92652822	2.40100002	10.85000038	293.1730042	13.2510004	-122.4471961	37.9265416	2.37700009	10.85000038	293.3269959	13.22700047	7/15/2014	52:54.4
1029	RSRS01	-122.4471959	37.92652797	2.3670001	10.89700031	293.151001	13.26400042	-122.4471984	37.92654134	2.46199989	10.89700031	293.1750183	13.35900021	7/15/2014	52:54.5
1030	RSRS01	-122.4471982	37.9265277	2.40100002	10.88099957	293.1929932	13.28199959	-122.4472007	37.92654107	2.42799997	10.88099957	293.2730103	13.30899954	7/15/2014	52:54.6
1031	RSRS01	-122.4472005	37.92652743	2.3670001	10.83399963	293.151001	13.20099974	-122.447203	37.92654082	2.37700009	10.83399963	293.2390137	13.21099973	7/15/2014	52:54.7
1032	RSRS01	-122.4472028	37.92652717	2.40100002	10.85900021	293.105011	13.26000023	-122.4472053	37.92654055	2.37700009	10.85900021	293.1730042	13.2360003	7/15/2014	52:54.8
1033	RSRS01	-122.4472051	37.9265269	2.3670001	10.85900021	293.0629883	13.22600031	-122.4472075	37.92654028	2.37700009	10.85900021	293.1270142	13.2360003	7/15/2014	52:54.9
1034	RSRS01	-122.4472074	37.92652663	2.3670001	10.86499977	293.0390015	13.23199987	-122.4472098	37.92654002	2.37700009	10.86499977	293.0429993	13.24199986	7/15/2014	52:55.0
1035	RSRS01	-122.4472109	37.92652624	2.3670001	10.85900021	293.0629883	13.22600031	-122.4472133	37.92653962	2.37700009	10.85900021	293.0400085	13.2360003	7/15/2014	52:55.1
1036	RSRS01	-122.4472133	37.92652597	2.40100002	10.88099957	292.9729919	13.28199959	-122.4472157	37.92653935	2.37700009	10.88099957	292.9750061	13.25799966	7/15/2014	52:55.2
1037	RSRS01	-122.4472157	37.9265257	2.3670001	10.88099957	292.8869934	13.24799967	-122.4472181	37.92653908	2.37700009	10.88099957	292.8650208	13.25799966	7/15/2014	52:55.3
1038	RSRS01	-122.4472181	37.92652543	2.3670001	10.89700031	292.9070129	13.26400042	-122.4472205	37.92653881	2.34299994	10.89700031	292.8869934	13.24000025	7/15/2014	52:55.4
1039	RSRS01	-122.4472205	37.92652516	2.3670001	10.91899967	292.9309998	13.28599977	-122.4472229	37.92653854	2.29200006	10.91899967	292.8430176	13.21099973	7/15/2014	52:55.5
1040	RSRS01	-122.447223	37.92652489	2.3670001	10.96700001	292.8410034	13.33400011	-122.4472253	37.92653826	2.37700009	10.96700001	292.8650208	13.3440001	7/15/2014	52:55.6
1041	RSRS01	-122.4472254	37.92652462	2.31500006	10.94099998	292.8210144	13.25600004	-122.4472277	37.92653799	2.34299994	10.94099998	292.8200073	13.28399992	7/15/2014	52:55.7
1042	RSRS01	-122.4472278	37.92652435	2.3670001	10.94099998	292.7749939	13.30800009	-122.4472302	37.92653772	2.25900006	10.94099998	292.7770081	13.20000005	7/15/2014	52:55.8
1043	RSRS01	-122.4472302	37.92652408	2.31500006	10.97299957	292.7330017	13.28799963	-122.4472325	37.92653747	2.29200006	10.97299957	292.7330017	13.26499963	7/15/2014	52:55.9
1044	RSRS01	-122.4472326	37.92652383	2.3670001	10.98900032	292.7120056	13.35600042	-122.4472349	37.9265372	2.29200006	10.98900032	292.6920166	13.28100038	7/15/2014	52:56.0
1045	RSRS01	-122.4472361	37.92652342	2.31500006	10.99499989	292.6700134	13.30999994	-122.4472385	37.92653681	2.34299994	10.99499989	292.7369995	13.33799982	7/15/2014	52:56.1
1046	RSRS01	-122.4472385	37.92652317	2.3670001	11.06499958	292.6929932	13.43199968	-122.4472408	37.92653656	2.25900006	11.06499958	292.7590027	13.32399964	7/15/2014	52:56.2
1047	RSRS01	-122.4472409	37.92652292	2.31500006	10.98200035	292.6480103	13.29700041	-122.4472432	37.92653631	2.25900006	10.98200035	292.6700134	13.24100041	7/15/2014	52:56.3
1048	RSRS01	-122.4472433	37.92652266	2.31500006	10.98900032	292.6480103	13.30400038	-122.4472455	37.92653605	2.34299994	10.98900032	292.7160034	13.33200026	7/15/2014	52:56.4
1049	RSRS01	-122.4472456	37.92652241	2.2809999	10.99499989	292.6270142	13.27599978	-122.4472479	37.9265358	2.29200006	10.99499989	292.7160034	13.28699994	7/15/2014	52:56.5
1050	RSRS01	-122.447248	37.92652216	2.31500006	11.05200005	292.5820007	13.3670001	-122.4472503	37.92653555	2.29200006	11.05200005	292.6719971	13.3440001	7/15/2014	52:56.6
1051	RSRS01	-122.4472504	37.92652191	2.2809999	11.02000046	292.605011	13.30100036	-122.4472526	37.92653529	2.29200006	11.02000046	292.6940002	13.31200051	7/15/2014	52:56.7
1052	RSRS01	-122.4472527	37.92652165	2.31500006	11.02000046	292.5599976	13.33500051	-122.447255	37.92653506	2.29200006	11.02000046	292.6940002	13.31200051	7/15/2014	52:56.8
1053	RSRS01	-122.447255	37.92652142	2.2809999	11.06499958	292.5820007	13.34599948	-122.4472573	37.92653481	2.25900006	11.06499958	292.6750183	13.32399964	7/15/2014	52:56.9
1054	RSRS01	-122.4472574	37.92652116	2.2809999	11.07400036	292.5830078	13.35500026	-122.4472596	37.92653455	2.29200006	11.07400036	292.7140198	13.36600041	7/15/2014	52:57.0
1055	RSRS01	-122.4472608	37.92652081	2.2809999	11.03600025	292.5820007	13.31700015	-122.447263	37.9265342	2.25900006	11.03600025	292.5840149	13.29500031	7/15/2014	52:57.1
1056	RSRS01	-122.4472631	37.92652057	2.2809999	11.07400036	292.5820007	13.35500026	-122.4472653	37.92653396	2.2249999	11.07400036	292.6730042	13.29900026	7/15/2014	52:57.2
1057	RSRS01	-122.4472654	37.92652034	2.2809999	11.05200005	292.5610046	13.33299994	-122.4472676	37.92653373	2.2249999	11.05200005	292.6280212	13.27699995	7/15/2014	52:57.3
1058	RSRS01	-122.4472678	37.92652009	2.2809999	11.07400036	292.5379944	13.35500026	-122.4472699	37.92653349	2.17400002	11.07400036	292.6040039	13.24800038	7/15/2014	52:57.4
1059	RSRS01	-122.4472701	37.92651985	2.2809999	11.03600025	292.5159912	13.31700015	-122.4472723	37.92653326	2.17400002	11.03600025	292.5190125	13.21000028	7/15/2014	52:57.5
1060	RSRS01	-122.4472724	37.92651962	2.2809999	11.02700043	292.5409851	13.30800033	-122.4472746	37.92653302	2.2249999	11.02700043	292.5639954	13.25200033	7/15/2014	52:57.6
1061	RSRS01	-122.4472747	37.92651938	2.24699998	11.02000046	292.5419922	13.26700044	-122.4472769	37.92653279	2.17400002	11.02000046	292.5419922	13.19400048	7/15/2014	52:57.7
1062	RSRS01	-122.4472771	37.92651914	2.2809999	11.04199982	292.6080017	13.32299972	-122.4472792	37.92653257	2.17400002	11.04199982	292.6130066	13.21599984	7/15/2014	52:57.8
1063	RSRS01	-122.4472794	37.92651893	2.24699998	11.06499958	292.5209961	13.31199956	-122.4472815	37.92653233	2.1400001	11.06499958	292.5440064	13.20499969	7/15/2014	52:57.9
1064	RSRS01	-122.4472817	37.92651869	2.24699998	11.03600025	292.5639954	13.28300023	-122.4472838	37.9265321	2.2249999	11.03600025	292.5220032	13.26100016	7/15/2014	52:58.0
1065	RSRS01	-122.4472851	37.92651835	2.24699998	11.07400036	292.6090088	13.32100034	-122.4472872	37.92653178	2.17400002	11.07400036	292.5880127	13.24800038	7/15/2014	52:58.1
1066	RSRS01	-122.4472874	37.92651814	2.24699998	11.07400036	292.6300049	13.32100034	-122.4472895	37.92653154	2.1400001	11.07400036	292.5660095	13.21400046	7/15/2014	52:58.2
1067	RSRS01	-122.4472898	37.9265179	2.24699998	11.06499958	292.6080017	13.31199956	-122.4472918	37.92653132	2.17400002	11.06499958	292.5220032	13.23899961	7/15/2014	52:58.3
1068	RSRS01	-122.4472921	37.92651768	2.24699998	11.12100029	292.5650024	13.36800027	-122.4472942	37.92653111	2.17400002	11.12100029	292.5220032	13.29500031	7/15/2014	52:58.4
1069	RSRS01	-122.4472945	37.92651747	2.19499993	11.10599995	292.5859985	13.30099988	-122.4472965	37.92653087	2.1400001	11.10599995	292.4779968	13.24600005	7/15/2014	52:58.5
1070	RSRS01	-122.4472969	37.92651723	2.24699998	11.10599995	292.5859985	13.35299993	-122.4472989	37.92653065	2.2249999	11.10599995	292.428009	13.33099985	7/15/2014	52:58.6
1071	RSRS01	-122.4472992	37.92651701	2.24699998	11.1590004	292.5870056	13.40600038	-122.4473012	37.92653044	2.08899999	11.1590004	292.4200134	13.24800038	7/15/2014	52:58.7
1072	RSRS01	-122.4473016	37.92651679	2.24699998	11.1590004	292.5639954	13.40600038	-122.4473036	37.92653022	2.08899999	11.1590004	292.434021	13.24800038	7/15/2014	52:58.8
1073	RSRS01	-122.4473039	37.92651658	2.19499993	11.13399982	292.6090088	13.32899976	-122.4473059	37.92653	2.08899999	11.13399982	292.4890137	13.22299981	7/15/2014	52:58.9
1074	RSRS01	-122.4473063	37.92651636	2.24699998	11.12100029	292.5639954	13.36800027	-122.4473082	37.92652978	2.17400002	11.12100029	292.5230103	13.29500031	7/15/2014	52:59.0
1075	RSRS01	-122.4473098	37.92651602	2.19499993	11.12100029	292.5639954	13.31600022	-122.4473117	37.92652946	2.00500011	11.12100029	292.5639954	13.1260004	7/15/2014	52:59.1
1076	RSRS01	-122.4473122	37.92651582	2.24699998	11.12100029	292.4779968	13.36800027	-122.4473141	37.92652925	2.05500007	11.12100029	292.5020142	13.17600036	7/15/2014	52:59.2
1077	RSRS01	-122.4473146	37.92651561	2.19499993	11.09000015	292.5029907	13.28500009	-122.4473165	37.92652903	2.1400001	11.09000015	292.5460205	13.23000026	7/15/2014	52:59.3
1078	RSRS01	-122.447317	37.92651539	2.24699998	11.09599972	292.5020142	13.3429997	-122.4473189	37.92652883	2.17400002	11.09599972	292.6360169	13.26999974	7/15/2014	52:59.4
1079	RSRS01	-122.4473194	37.92651519	2.19499993	11.09000015	292.480011	13.28500009	-122.4473213	37.92652861	2.00500011	11.09000015	292.6360169	13.09500027	7/15/2014	52:59.5
1080	RSRS01	-122.4473219	37.92651495	2.24699998	11.07999992	292.4370117	13.3269999	-122.4473238	37.92652839	2.08899999	11.07999992	292.6360169	13.16899991	7/15/2014	52:59.6
1081	RSRS01	-122.4473243	37.92651475	2.19499993	11.09599972	292.480011	13.29099965	-122.4473262	37.92652819	2.08899999	11.09599972	292.6340027	13.1849997	7/15/2014	52:59.7
1082	RSRS01	-122.4473268	37.92651455	2.19499993	11.09599972	292.5020142	13.29099965	-122.4473286	37.92652798	2.00500011	11.09599972	292.6150208	13.10099983	7/15/2014	52:59.8
1083	RSRS01	-122.4473292	37.92651434	2.19499993	11.09599972	292.3710022	13.29099965	-122.447331	37.92652778	2.05500007	11.09599972	292.5240173	13.15099978	7/15/2014	52:59.9
1084	RSRS01	-122.4473316	37.92651415	2.19499993	11.10599995	292.4580078	13.30099988	-122.4473334	37.92652759	2.05500007	11.10599995	292.4819946	13.16100001	7/15/2014	53:00.0
1085	RSRS01	-122.4473351	37.92651385	2.16100001	11.12800026	292.480011	13.28900027	-122.4473369	37.92652729	1.93700004	11.12800026	292.4360046	13.0650003	7/15/2014	53:00.1
1086	RSRS01	-122.4473375	37.92651365	2.19499993	11.14999962	292.4150085	13.34499955	-122.4473393	37.92652709	2.17400002	11.14999962	292.4160156	13.32399964	7/15/2014	53:00.2
1087	RSRS01	-122.4473399	37.92651347	2.16100001	11.1590004	292.3699951	13.32000041	-122.4473416	37.92652693	2.05500007	11.1590004	292.3720093	13.21400046	7/15/2014	53:00.3
1088	RSRS01	-122.4473423	37.92651329	2.16100001	11.18099976	292.3039856	13.34199977	-122.447344	37.92652673	1.97099996	11.18099976	292.3059998	13.15199971	7/15/2014	53:00.4
1089	RSRS01	-122.4473447	37.92651309	2.16100001	11.1590004	292.2820129	13.32000041	-122.4473464	37.92652655	2.00500011	11.1590004	292.2820129	13.16400051	7/15/2014	53:00.5
1090	RSRS01	-122.4473471	37.92651291	2.16100001	11.17500019	292.2179871	13.3360002	-122.4473487	37.92652636	2.00500011	11.17500019	292.1960144	13.18000031	7/15/2014	53:00.6
1091	RSRS01	-122.4473494	37.92651272	2.1099999	11.16600037	292.0840149	13.27600026	-122.4473511	37.92652618	1.97099996	11.16600037	292.151001	13.13700032	7/15/2014	53:00.7
1092	RSRS01	-122.4473518	37.92651256	2.16100001	11.17500019	291.9960022	13.3360002	-122.4473534	37.926526	1.93700004	11.17500019	292.0200195	13.11200023	7/15/2014	53:00.8
1093	RSRS01	-122.4473541	37.92651238	2.1099999	11.21899986	291.9309998	13.32899976	-122.4473557	37.92652583	1.97099996	11.21899986	291.9320068	13.18999982	7/15/2014	53:00.9
1094	RSRS01	-122.4473565	37.92651219	2.16100001	11.21899986	291.8469849	13.37999988	-122.447358	37.92652567	1.97099996	11.21899986	291.8520203	13.18999982	7/15/2014	53:01.0
1095	RSRS01	-122.4473599	37.92651195	2.16100001	11.2130003	291.803009	13.37400031	-122.4473614	37.9265254	1.88600004	11.2130003	291.7810059	13.09900033	7/15/2014	53:01.1
1096	RSRS01	-122.4473622	37.9265118	2.16100001	11.20400047	291.6489868	13.36500049	-122.4473637	37.92652525	1.97099996	11.20400047	291.7149963	13.17500043	7/15/2014	53:01.2
1097	RSRS01	-122.4473645	37.92651163	2.1099999	11.20400047	291.605011	13.31400037	-122.447366	37.92652511	2.00500011	11.20400047	291.6520081	13.20900059	7/15/2014	53:01.3
1098	RSRS01	-122.4473668	37.92651147	2.16100001	11.21899986	291.5610046	13.37999988	-122.4473682	37.92652494	1.88600004	11.21899986	291.5610046	13.1049999	7/15/2014	53:01.4
1099	RSRS01	-122.447369	37.92651132	2.1099999	11.21899986	291.4509888	13.32899976	-122.4473705	37.92652478	1.97099996	11.21899986	291.3869934	13.18999982	7/15/2014	53:01.5
1100	RSRS01	-122.4473713	37.92651115	2.16100001	11.2510004	291.4070129	13.41200042	-122.4473728	37.92652463	1.97099996	11.2510004	291.3850098	13.22200036	7/15/2014	53:01.6
1101	RSRS01	-122.4473736	37.92651101	2.1099999	11.25699997	291.3190002	13.36699986	-122.447375	37.92652448	1.852	11.25699997	291.2770081	13.10899997	7/15/2014	53:01.7
1102	RSRS01	-122.4473759	37.92651088	2.1099999	11.24499989	291.1870117	13.35499978	-122.4473773	37.92652433	1.88600004	11.24499989	291.2130127	13.13099992	7/15/2014	53:01.8
1103	RSRS01	-122.4473781	37.92651073	2.1099999	11.25699997	291.1650085	13.36699986	-122.4473795	37.92652418	2.05500007	11.25699997	291.1440125	13.31200004	7/15/2014	53:01.9
1104	RSRS01	-122.4473804	37.92651058	2.16100001	11.29800034	290.9460144	13.45900035	-122.4473818	37.92652405	1.97099996	11.29800034	291.1220093	13.26900029	7/15/2014	53:02.0
1105	RSRS01	-122.4473838	37.92651037	2.1099999	11.2510004	290.8779907	13.3610003	-122.4473851	37.92652384	1.852	11.2510004	291.0570068	13.1030004	7/15/2014	53:02.1
1106	RSRS01	-122.4473861	37.92651024	2.16100001	11.2670002	290.8139954	13.42800021	-122.4473874	37.92652369	1.97099996	11.2670002	290.9900208	13.23800015	7/15/2014	53:02.2
1107	RSRS01	-122.4473883	37.92651009	2.1099999	11.2130003	290.7479858	13.32300019	-122.4473896	37.92652356	1.93700004	11.2130003	290.9479981	13.15000033	7/15/2014	53:02.3
1108	RSRS01	-122.4473906	37.92650996	2.1099999	11.21899986	290.769989	13.32899976	-122.4473919	37.92652343	2.00500011	11.21899986	290.9259949	13.22399998	7/15/2014	53:02.4
1109	RSRS01	-122.4473929	37.92650981	2.1099999	11.21899986	290.6369934	13.32899976	-122.4473942	37.9265233	1.93700004	11.21899986	290.9030151	13.1559999	7/15/2014	53:02.5
1110	RSRS01	-122.4473952	37.92650968	2.1099999	11.21899986	290.5979919	13.32899976	-122.4473964	37.92652317	1.88600004	11.21899986	290.756012	13.1049999	7/15/2014	53:02.6
1111	RSRS01	-122.4473975	37.92650955	2.1099999	11.25699997	290.5759888	13.36699986	-122.4473987	37.92652304	1.93700004	11.25699997	290.7960205	13.19400001	7/15/2014	53:02.7
1112	RSRS01	-122.4473997	37.92650944	2.1099999	11.20400047	290.5079956	13.31400037	-122.4474009	37.92652293	1.93700004	11.20400047	290.730011	13.14100051	7/15/2014	53:02.8
1113	RSRS01	-122.447402	37.92650931	2.07599998	11.19099998	290.4880066	13.26699996	-122.4474031	37.9265228	1.88600004	11.19099998	290.6880188	13.07700002	7/15/2014	53:02.9
1114	RSRS01	-122.4474042	37.9265092	2.1099999	11.22900009	290.3779907	13.33899999	-122.4474054	37.92652269	1.93700004	11.22900009	290.6640015	13.16600013	7/15/2014	53:03.0
1115	RSRS01	-122.4474075	37.92650902	2.1099999	11.20400047	290.3770142	13.31400037	-122.4474086	37.92652251	1.93700004	11.20400047	290.5480042	13.14100051	7/15/2014	53:03.1
1116	RSRS01	-122.4474097	37.92650891	2.1099999	11.18099976	290.3779907	13.29099965	-122.4474108	37.9265224	1.88600004	11.18099976	290.5320129	13.06699979	7/15/2014	53:03.2
1117	RSRS01	-122.4474119	37.92650879	2.1099999	11.2130003	290.3989868	13.32300019	-122.447413	37.92652228	1.93700004	11.2130003	290.5310059	13.15000033	7/15/2014	53:03.3
1118	RSRS01	-122.4474141	37.92650868	2.1099999	11.2130003	290.3120117	13.32300019	-122.4474152	37.92652217	2.00500011	11.2130003	290.4680176	13.21800041	7/15/2014	53:03.4
1119	RSRS01	-122.4474162	37.92650857	2.07599998	11.2130003	290.3110046	13.28900027	-122.4474173	37.92652206	1.93700004	11.2130003	290.4450073	13.15000033	7/15/2014	53:03.5
1120	RSRS01	-122.4474185	37.92650845	2.1099999	11.20400047	290.1579895	13.31400037	-122.4474195	37.92652194	1.97099996	11.20400047	290.3569946	13.17500043	7/15/2014	53:03.6
1121	RSRS01	-122.4474206	37.92650836	2.07599998	11.24499989	290.2009888	13.32099986	-122.4474217	37.92652185	1.97099996	11.24499989	290.3110046	13.21599984	7/15/2014	53:03.7
1122	RSRS01	-122.4474228	37.92650825	2.1099999	11.2130003	290.0929871	13.32300019	-122.4474238	37.92652173	1.97099996	11.2130003	290.2700195	13.18400025	7/15/2014	53:03.8
1123	RSRS01	-122.4474249	37.92650815	2.1099999	11.23499966	290.0249939	13.34499955	-122.4474259	37.92652164	1.88600004	11.23499966	290.1790161	13.12099969	7/15/2014	53:03.9
1124	RSRS01	-122.447427	37.92650805	2.1099999	11.21899986	290.0270081	13.32899976	-122.447428	37.92652154	1.88600004	11.21899986	290.1150208	13.1049999	7/15/2014	53:04.0
1125	RSRS01	-122.4474301	37.92650791	2.07599998	11.2510004	289.9159851	13.32700038	-122.4474311	37.9265214	1.97099996	11.2510004	290.1380005	13.22200036	7/15/2014	53:04.1
1126	RSRS01	-122.4474322	37.92650781	2.1099999	11.19699955	289.8320007	13.30699944	-122.4474332	37.9265213	2.00500011	11.19699955	290.0079956	13.20199966	7/15/2014	53:04.2
1127	RSRS01	-122.4474343	37.92650772	2.07599998	11.2130003	289.7200012	13.28900027	-122.4474353	37.92652121	1.93700004	11.2130003	289.9859924	13.15000033	7/15/2014	53:04.3
1128	RSRS01	-122.4474364	37.92650762	2.1099999	11.20400047	289.7640076	13.31400037	-122.4474374	37.92652113	1.88600004	11.20400047	289.9200134	13.09000051	7/15/2014	53:04.4
1129	RSRS01	-122.4474385	37.92650754	2.07599998	11.19699955	289.54599	13.27299953	-122.4474394	37.92652103	1.93700004	11.19699955	289.9179993	13.13399959	7/15/2014	53:04.5
1130	RSRS01	-122.4474406	37.92650745	2.1099999	11.22900009	289.5889893	13.33899999	-122.4474415	37.92652094	2.00500011	11.22900009	289.9200134	13.23400021	7/15/2014	53:04.6
1131	RSRS01	-122.4474427	37.92650735	2.07599998	11.18099976	289.5450134	13.25699973	-122.4474436	37.92652086	1.93700004	11.18099976	289.8540039	13.11799979	7/15/2014	53:04.7
1132	RSRS01	-122.4474448	37.92650727	2.1099999	11.19099998	289.5899963	13.30099988	-122.4474457	37.92652076	1.93700004	11.19099998	289.8320007	13.12800002	7/15/2014	53:04.8
1133	RSRS01	-122.4474468	37.9265072	2.07599998	11.2510004	289.5230103	13.32700038	-122.4474477	37.92652068	1.88600004	11.2510004	289.8309937	13.13700044	7/15/2014	53:04.9
1134	RSRS01	-122.4474489	37.9265071	2.1099999	11.18099976	289.5010071	13.29099965	-122.4474498	37.92652061	1.97099996	11.18099976	289.7460022	13.15199971	7/15/2014	53:05.0
1135	RSRS01	-122.4474519	37.92650697	2.07599998	11.21899986	289.4570007	13.29499984	-122.4474528	37.92652048	1.93700004	11.21899986	289.6570129	13.1559999	7/15/2014	53:05.1
1136	RSRS01	-122.447454	37.9265069	2.1099999	11.2670002	289.4580078	13.37700009	-122.4474548	37.9265204	1.88600004	11.2670002	289.6329956	13.15300024	7/15/2014	53:05.2
1137	RSRS01	-122.4474561	37.92650682	2.07599998	11.2130003	289.4129944	13.28900027	-122.4474569	37.92652032	1.93700004	11.2130003	289.6799927	13.15000033	7/15/2014	53:05.3
1138	RSRS01	-122.4474581	37.92650674	2.1099999	11.17500019	289.3469849	13.28500009	-122.447459	37.92652024	2.00500011	11.17500019	289.5450134	13.18000031	7/15/2014	53:05.4
1139	RSRS01	-122.4474602	37.92650668	2.07599998	11.17500019	289.2810059	13.25100017	-122.447461	37.92652017	2.00500011	11.17500019	289.4150085	13.18000031	7/15/2014	53:05.5
1140	RSRS01	-122.4474623	37.92650658	2.1099999	11.19099998	289.2609863	13.30099988	-122.4474631	37.92652009	1.93700004	11.19099998	289.5039978	13.12800002	7/15/2014	53:05.6
1141	RSRS01	-122.4474643	37.92650652	2.07599998	11.20400047	289.2149963	13.28000045	-122.4474651	37.92652003	1.88600004	11.20400047	289.4570007	13.09000051	7/15/2014	53:05.7
1142	RSRS01	-122.4474664	37.92650644	2.1099999	11.2130003	289.1730042	13.32300019	-122.4474672	37.92651995	1.93700004	11.2130003	289.4420166	13.15000033	7/15/2014	53:05.8
1143	RSRS01	-122.4474684	37.92650636	2.07599998	11.19099998	289.1090088	13.26699996	-122.4474692	37.92651987	2.00500011	11.19099998	289.32901	13.1960001	7/15/2014	53:05.9
1144	RSRS01	-122.4474704	37.9265063	2.1099999	11.2130003	289.0429993	13.32300019	-122.4474712	37.92651981	1.97099996	11.2130003	289.3529968	13.18400025	7/15/2014	53:06.0
1145	RSRS01	-122.4474734	37.92650619	2.0769999	11.16600037	289.0650024	13.24300027	-122.4474741	37.9265197	1.88699996	11.16600037	289.1990051	13.05300033	7/15/2014	53:06.1
1146	RSRS01	-122.4474754	37.92650613	2.11100006	11.21899986	289.0870056	13.32999992	-122.4474761	37.92651964	1.88699996	11.21899986	289.2210083	13.10599983	7/15/2014	53:06.2
1147	RSRS01	-122.4474774	37.92650607	2.0769999	11.2510004	289.0010071	13.32800031	-122.4474781	37.92651958	1.93799996	11.2510004	289.1530151	13.18900037	7/15/2014	53:06.3
1148	RSRS01	-122.4474794	37.92650599	2.0769999	11.22900009	289.0209961	13.30599999	-122.4474801	37.92651952	1.93799996	11.22900009	289.0910034	13.16700006	7/15/2014	53:06.4
1149	RSRS01	-122.4474814	37.92650593	2.0769999	11.22900009	289.0209961	13.30599999	-122.4474821	37.92651944	1.88699996	11.22900009	289.0870056	13.11600006	7/15/2014	53:06.5
1150	RSRS01	-122.4474834	37.92650587	2.11100006	11.23499966	288.9989929	13.34599972	-122.4474841	37.92651938	1.88699996	11.23499966	289.0469971	13.12199962	7/15/2014	53:06.6
1151	RSRS01	-122.4474854	37.92650583	2.0769999	11.22900009	288.9330139	13.30599999	-122.4474861	37.92651932	1.80299997	11.22900009	288.9349976	13.03200006	7/15/2014	53:06.7
1152	RSRS01	-122.4474874	37.92650577	2.0769999	11.31999969	288.9330139	13.3969996	-122.4474881	37.92651925	1.88699996	11.31999969	288.934021	13.20699966	7/15/2014	53:06.8
1153	RSRS01	-122.4474894	37.92650571	2.0769999	11.27299976	288.8890076	13.34999967	-122.4474901	37.92651919	1.88699996	11.27299976	288.9150085	13.15999973	7/15/2014	53:06.9
1154	RSRS01	-122.4474914	37.92650565	2.0769999	11.29800034	288.8229981	13.37500024	-122.447492	37.92651913	1.88699996	11.29800034	288.8900147	13.1850003	7/15/2014	53:07.0
1155	RSRS01	-122.4474944	37.92650555	2.0769999	11.30500031	288.7139893	13.38200021	-122.447495	37.92651906	1.85300004	11.30500031	288.7579956	13.15800035	7/15/2014	53:07.1
1156	RSRS01	-122.4474964	37.92650549	2.0769999	11.31999969	288.7569885	13.3969996	-122.447497	37.926519	1.85300004	11.31999969	288.848999	13.17299974	7/15/2014	53:07.2
1157	RSRS01	-122.4474984	37.92650545	2.0769999	11.31400013	288.7569885	13.39100003	-122.447499	37.92651895	1.88699996	11.31400013	288.8460083	13.20100009	7/15/2014	53:07.3
1158	RSRS01	-122.4475005	37.92650539	2.0769999	11.31400013	288.6719971	13.39100003	-122.447501	37.92651889	1.88699996	11.31400013	288.7619934	13.20100009	7/15/2014	53:07.4
1159	RSRS01	-122.4475025	37.92650535	2.0769999	11.39000034	288.5639954	13.46700025	-122.4475031	37.92651883	1.80299997	11.39000034	288.7210083	13.19300032	7/15/2014	53:07.5
1160	RSRS01	-122.4475046	37.92650528	2.0769999	11.31400013	288.519989	13.39100003	-122.4475051	37.92651879	1.85300004	11.31400013	288.6880188	13.16700017	7/15/2014	53:07.6
1161	RSRS01	-122.4475066	37.92650522	2.0769999	11.28299999	288.4100037	13.3599999	-122.4475071	37.92651875	1.88699996	11.28299999	288.6300049	13.16999996	7/15/2014	53:07.7
1162	RSRS01	-122.4475086	37.92650518	2.0769999	11.25699997	288.4760132	13.33399987	-122.4475091	37.92651868	1.88699996	11.25699997	288.6960144	13.14399993	7/15/2014	53:07.8
1163	RSRS01	-122.4475106	37.92650514	2.0769999	11.25699997	288.4320068	13.33399987	-122.4475111	37.92651864	1.85300004	11.25699997	288.6759949	13.11000001	7/15/2014	53:07.9
1164	RSRS01	-122.4475126	37.92650509	2.0769999	11.28299999	288.4100037	13.3599999	-122.4475131	37.9265186	1.80299997	11.28299999	288.6979981	13.08599997	7/15/2014	53:08.0
1165	RSRS01	-122.4475156	37.92650504	2.0769999	11.2670002	288.4079895	13.3440001	-122.447516	37.92651852	1.85300004	11.2670002	288.6719971	13.12000024	7/15/2014	53:08.1
1166	RSRS01	-122.4475175	37.92650498	2.0769999	11.27299976	288.3880005	13.34999967	-122.447518	37.9265185	1.93799996	11.27299976	288.6759949	13.21099973	7/15/2014	53:08.2
1167	RSRS01	-122.4475195	37.92650493	2.0769999	11.25699997	288.3439941	13.33399987	-122.4475199	37.92651845	1.85300004	11.25699997	288.5859985	13.11000001	7/15/2014	53:08.3
1168	RSRS01	-122.4475215	37.92650491	2.0769999	11.27299976	288.2780151	13.34999967	-122.4475219	37.92651841	1.85300004	11.27299976	288.5440064	13.12599981	7/15/2014	53:08.4
1169	RSRS01	-122.4475234	37.92650486	2.0250001	11.2510004	288.321991	13.2760005	-122.4475238	37.92651838	1.88699996	11.2510004	288.5639954	13.13800037	7/15/2014	53:08.5
1170	RSRS01	-122.4475254	37.92650484	2.0250001	11.2130003	288.2999878	13.23800039	-122.4475258	37.92651834	1.972	11.2130003	288.5660095	13.1850003	7/15/2014	53:08.6
1171	RSRS01	-122.4475274	37.92650479	2.0250001	11.18099976	288.2780151	13.20599985	-122.4475278	37.9265183	1.88699996	11.18099976	288.5419922	13.06799972	7/15/2014	53:08.7
1172	RSRS01	-122.4475294	37.92650477	2.0769999	11.2130003	288.276001	13.2900002	-122.4475297	37.92651827	1.85300004	11.2130003	288.4980164	13.06600034	7/15/2014	53:08.8
1173	RSRS01	-122.4475313	37.92650472	2.0250001	11.1590004	288.321991	13.18400049	-122.4475317	37.92651824	1.85300004	11.1590004	288.5419922	13.01200044	7/15/2014	53:08.9
1174	RSRS01	-122.4475333	37.9265047	2.0769999	11.13399982	288.2789917	13.21099973	-122.4475336	37.92651822	1.972	11.13399982	288.5450134	13.10599983	7/15/2014	53:09.0
1175	RSRS01	-122.4475362	37.92650466	2.0250001	11.16600037	288.2820129	13.19100046	-122.4475366	37.92651816	1.88699996	11.16600037	288.5240173	13.05300033	7/15/2014	53:09.1
1176	RSRS01	-122.4475383	37.92650463	2.0769999	11.09000015	288.2600098	13.16700006	-122.4475385	37.92651814	1.88699996	11.09000015	288.5679932	12.97700012	7/15/2014	53:09.2
1177	RSRS01	-122.4475403	37.92650461	2.0769999	11.04199982	288.2600098	13.11899972	-122.4475405	37.92651811	1.972	11.04199982	288.5460205	13.01399982	7/15/2014	53:09.3
1178	RSRS01	-122.4475423	37.92650458	2.0769999	11.05200005	288.3259888	13.12899995	-122.4475426	37.92651808	2.05599999	11.05200005	288.5700073	13.10800004	7/15/2014	53:09.4
1179	RSRS01	-122.4475443	37.92650456	2.0769999	11.05200005	288.2799988	13.12899995	-122.4475446	37.92651806	1.88699996	11.05200005	288.5679932	12.93900001	7/15/2014	53:09.5
1180	RSRS01	-122.4475463	37.92650453	2.0769999	11.07999992	288.2820129	13.15699983	-122.4475466	37.92651803	1.93799996	11.07999992	288.5920105	13.01799989	7/15/2014	53:09.6
1181	RSRS01	-122.4475484	37.9265045	2.0769999	11.04199982	288.2820129	13.11899972	-122.4475486	37.92651803	1.972	11.04199982	288.5480042	13.01399982	7/15/2014	53:09.7
1182	RSRS01	-122.4475504	37.9265045	2.11100006	11.02700043	288.3039856	13.13800049	-122.4475506	37.926518	1.972	11.02700043	288.5899963	12.99900043	7/15/2014	53:09.8
1183	RSRS01	-122.4475523	37.92650447	2.0250001	11.03600025	288.2380066	13.06100035	-122.4475525	37.92651797	1.85300004	11.03600025	288.5939941	12.8890003	7/15/2014	53:09.9
1184	RSRS01	-122.4475543	37.92650444	2.11100006	11.02000046	288.3039856	13.13100052	-122.4475544	37.92651796	1.972	11.02000046	288.6119995	12.99200046	7/15/2014	53:10.0
1185	RSRS01	-122.4475571	37.92650442	2.0769999	11.03600025	288.2799988	13.11300015	-122.4475572	37.92651794	2.05599999	11.03600025	288.5700073	13.09200025	7/15/2014	53:10.1
1186	RSRS01	-122.4475589	37.92650441	2.11100006	11.03600025	288.2820129	13.14700031	-122.4475591	37.92651793	2.00600004	11.03600025	288.6140137	13.04200029	7/15/2014	53:10.2
1187	RSRS01	-122.4475608	37.9265044	2.0769999	11.00399971	288.2820129	13.08099961	-122.4475609	37.92651792	1.93799996	11.00399971	288.5679932	12.94199967	7/15/2014	53:10.3
1188	RSRS01	-122.4475626	37.9265044	2.11100006	10.97299957	288.3039856	13.08399963	-122.4475628	37.92651792	1.972	10.97299957	288.5920105	12.94499958	7/15/2014	53:10.4
1189	RSRS01	-122.4475644	37.92650439	2.0769999	10.99499989	288.2820129	13.07199979	-122.4475645	37.92651791	2.00600004	10.99499989	288.6140137	13.00099993	7/15/2014	53:10.5
1190	RSRS01	-122.4475663	37.92650438	2.11100006	10.96700001	288.2829895	13.07800007	-122.4475664	37.9265179	2.08999991	10.96700001	288.5469971	13.05699992	7/15/2014	53:10.6
1191	RSRS01	-122.447568	37.92650437	2.0769999	10.94099998	288.2179871	13.01799989	-122.4475681	37.92651789	2.08999991	10.94099998	288.5760193	13.0309999	7/15/2014	53:10.7
1192	RSRS01	-122.4475698	37.92650436	2.11100006	10.91300011	288.2640076	13.02400017	-122.4475699	37.92651788	2.05599999	10.91300011	288.5720215	12.9690001	7/15/2014	53:10.8
1193	RSRS01	-122.4475716	37.92650437	2.11100006	10.89700031	288.2420044	13.00800037	-122.4475716	37.92651787	2.00600004	10.89700031	288.5299988	12.90300035	7/15/2014	53:10.9
1194	RSRS01	-122.4475733	37.92650436	2.11100006	10.91899967	288.2860107	13.02999973	-122.4475733	37.92651788	2.05599999	10.91899967	288.5299988	12.97499967	7/15/2014	53:11.0
1195	RSRS01	-122.4475758	37.92650435	2.11100006	10.91300011	288.2860107	13.02400017	-122.4475758	37.92651785	2.08999991	10.91300011	288.5500183	13.00300002	7/15/2014	53:11.1
1196	RSRS01	-122.4475775	37.92650434	2.16199994	10.90299988	288.3299866	13.06499982	-122.4475775	37.92651786	2.14100003	10.90299988	288.5079956	13.04399991	7/15/2014	53:11.2
1197	RSRS01	-122.4475792	37.92650435	2.11100006	10.88799953	288.3519898	12.9989996	-122.4475791	37.92651787	2.08999991	10.88799953	288.5299988	12.97799945	7/15/2014	53:11.3
1198	RSRS01	-122.4475808	37.92650436	2.16199994	10.87199974	288.3299866	13.03399968	-122.4475808	37.92651786	2.08999991	10.87199974	288.4400024	12.96199965	7/15/2014	53:11.4
1199	RSRS01	-122.4475825	37.92650435	2.16199994	10.89700031	288.3500061	13.05900025	-122.4475825	37.92651787	2.05599999	10.89700031	288.4880066	12.95300031	7/15/2014	53:11.5
1200	RSRS01	-122.4475842	37.92650436	2.16199994	10.88799953	288.3299866	13.04999948	-122.4475841	37.92651788	2.08999991	10.88799953	288.4400024	12.97799945	7/15/2014	53:11.6
1201	RSRS01	-122.4475858	37.92650436	2.11100006	10.88099957	288.3739929	12.99199963	-122.4475857	37.92651788	2.14100003	10.88099957	288.5280151	13.0219996	7/15/2014	53:11.7
1202	RSRS01	-122.4475875	37.92650437	2.16199994	10.91300011	288.3080139	13.07500005	-122.4475874	37.92651787	2.14100003	10.91300011	288.5320129	13.05400014	7/15/2014	53:11.8
1203	RSRS01	-122.4475891	37.92650438	2.11100006	10.90299988	288.3519898	13.01399994	-122.447589	37.9265179	2.08999991	10.90299988	288.4309998	12.99299979	7/15/2014	53:11.9
1204	RSRS01	-122.4475908	37.92650439	2.16199994	10.89700031	288.3739929	13.05900025	-122.4475907	37.92651791	2.05599999	10.89700031	288.552002	12.95300031	7/15/2014	53:12.0
1205	RSRS01	-122.4475932	37.9265044	2.16199994	10.9289999	288.2839966	13.09099984	-122.4475931	37.92651792	2.08999991	10.9289999	288.5280151	13.01899981	7/15/2014	53:12.1
1206	RSRS01	-122.4475949	37.92650441	2.16199994	10.89700031	288.2420044	13.05900025	-122.4475947	37.92651792	2.14100003	10.89700031	288.552002	13.03800035	7/15/2014	53:12.2
1207	RSRS01	-122.4475966	37.92650441	2.16199994	10.86499977	288.2650147	13.02699971	-122.4475964	37.92651793	2.14100003	10.86499977	288.5509949	13.0059998	7/15/2014	53:12.3
1208	RSRS01	-122.4475983	37.92650444	2.16199994	10.86499977	288.3340149	13.02699971	-122.4475981	37.92651794	2.17499995	10.86499977	288.6660156	13.03999972	7/15/2014	53:12.4
1209	RSRS01	-122.4476	37.92650445	2.16199994	10.87199974	288.3120117	13.03399968	-122.4475998	37.92651797	2.08999991	10.87199974	288.5079956	12.96199965	7/15/2014	53:12.5
1210	RSRS01	-122.4476017	37.92650446	2.16199994	10.88099957	288.3559876	13.04299951	-122.4476015	37.92651797	2.08999991	10.88099957	288.5559998	12.97099948	7/15/2014	53:12.6
1211	RSRS01	-122.4476033	37.92650448	2.11100006	10.88099957	288.3999939	12.99199963	-122.4476031	37.926518	2.05599999	10.88099957	288.5540161	12.93699956	7/15/2014	53:12.7
1212	RSRS01	-122.4476051	37.92650449	2.11100006	10.91899967	288.3779907	13.02999973	-122.4476048	37.92651801	2.14100003	10.91899967	288.5119934	13.0599997	7/15/2014	53:12.8
1213	RSRS01	-122.4476068	37.92650451	2.11100006	10.91300011	288.4419861	13.02400017	-122.4476065	37.92651802	2.14100003	10.91300011	288.5079956	13.05400014	7/15/2014	53:12.9
1214	RSRS01	-122.4476085	37.92650452	2.11100006	10.95100021	288.3999939	13.06200027	-122.4476082	37.92651804	2.00600004	10.95100021	288.5119934	12.95700026	7/15/2014	53:13.0
1215	RSRS01	-122.447611	37.92650455	2.11100006	10.95100021	288.4660034	13.06200027	-122.4476108	37.92651807	2.00600004	10.95100021	288.4900208	12.95700026	7/15/2014	53:13.1
1216	RSRS01	-122.4476128	37.92650458	2.11100006	10.95100021	288.4440002	13.06200027	-122.4476125	37.9265181	2.05599999	10.95100021	288.4660034	13.00700021	7/15/2014	53:13.2
1217	RSRS01	-122.4476145	37.9265046	2.0769999	10.99499989	288.4660034	13.07199979	-122.4476142	37.92651812	2.00600004	10.99499989	288.5100098	13.00099993	7/15/2014	53:13.3
1218	RSRS01	-122.4476163	37.92650463	2.0769999	10.97299957	288.3999939	13.04999948	-122.447616	37.92651815	2.00600004	10.97299957	288.4020081	12.97899961	7/15/2014	53:13.4
1219	RSRS01	-122.4476181	37.92650466	2.0769999	11.00399971	288.4880066	13.08099961	-122.4476177	37.92651817	1.972	11.00399971	288.4880066	12.97599971	7/15/2014	53:13.5
1220	RSRS01	-122.4476198	37.92650468	2.0769999	11.04199982	288.4219971	13.11899972	-122.4476195	37.9265182	1.93799996	11.04199982	288.4440002	12.97999978	7/15/2014	53:13.6
1221	RSRS01	-122.4476216	37.92650471	2.0250001	11.04199982	288.4440002	13.06699991	-122.4476213	37.92651823	1.88699996	11.04199982	288.4660034	12.92899978	7/15/2014	53:13.7
1222	RSRS01	-122.4476234	37.92650473	2.0250001	11.10599995	288.3980103	13.13100004	-122.447623	37.92651825	1.88699996	11.10599995	288.4460144	12.99299991	7/15/2014	53:13.8
1223	RSRS01	-122.4476251	37.92650478	2.0250001	11.09000015	288.4670105	13.11500025	-122.4476248	37.92651828	1.88699996	11.09000015	288.5350037	12.97700012	7/15/2014	53:13.9
1224	RSRS01	-122.4476269	37.9265048	2.0250001	11.09599972	288.4479981	13.12099981	-122.4476265	37.9265183	1.88699996	11.09599972	288.5160217	12.98299968	7/15/2014	53:14.0
1225	RSRS01	-122.4476295	37.92650485	1.99100006	11.09599972	288.3819885	13.08699977	-122.4476291	37.92651837	1.80299997	11.09599972	288.5360107	12.89899969	7/15/2014	53:14.1
1226	RSRS01	-122.4476313	37.92650488	2.0250001	11.16600037	288.3599854	13.19100046	-122.4476309	37.92651839	1.80299997	11.16600037	288.4720154	12.96900034	7/15/2014	53:14.2
1227	RSRS01	-122.4476331	37.9265049	1.99100006	11.19099998	288.3380127	13.18200004	-122.4476327	37.92651842	1.80299997	11.19099998	288.4720154	12.99399996	7/15/2014	53:14.3
1228	RSRS01	-122.4476349	37.92650495	1.99100006	11.20400047	288.3380127	13.19500053	-122.4476345	37.92651846	1.85300004	11.20400047	288.4700012	13.05700052	7/15/2014	53:14.4
1229	RSRS01	-122.4476367	37.92650499	1.99100006	11.13399982	288.3380127	13.12499988	-122.4476363	37.92651851	1.85300004	11.13399982	288.4720154	12.98699987	7/15/2014	53:14.5
1230	RSRS01	-122.4476385	37.92650502	1.99100006	11.21899986	288.269989	13.20999992	-122.4476381	37.92651853	1.88699996	11.21899986	288.3600159	13.10599983	7/15/2014	53:14.6
1231	RSRS01	-122.4476403	37.92650506	1.95700002	11.12800026	288.1180115	13.08500028	-122.4476399	37.92651858	1.80299997	11.12800026	288.2980042	12.93100023	7/15/2014	53:14.7
1232	RSRS01	-122.4476421	37.9265051	1.99100006	11.12800026	288.0960083	13.11900032	-122.4476417	37.9265186	1.76900005	11.12800026	288.2720032	12.89700031	7/15/2014	53:14.8
1233	RSRS01	-122.4476439	37.92650515	1.95700002	11.11200047	288.0299988	13.06900048	-122.4476434	37.92651865	1.80299997	11.11200047	288.2740173	12.91500044	7/15/2014	53:14.9
1234	RSRS01	-122.4476457	37.92650517	1.99100006	11.13399982	287.9859924	13.12499988	-122.4476452	37.92651869	1.88699996	11.13399982	288.2740173	13.02099979	7/15/2014	53:15.0
1235	RSRS01	-122.4476483	37.92650524	1.95700002	11.13399982	287.9410095	13.09099984	-122.4476478	37.92651875	1.88699996	11.13399982	288.1629944	13.02099979	7/15/2014	53:15.1
1236	RSRS01	-122.4476501	37.92650528	1.95700002	11.09599972	287.9859924	13.05299973	-122.4476496	37.9265188	1.80299997	11.09599972	288.25	12.89899969	7/15/2014	53:15.2
1237	RSRS01	-122.4476519	37.92650532	1.95700002	11.10599995	287.8989868	13.06299996	-122.4476513	37.92651882	1.85300004	11.10599995	288.1860046	12.95899999	7/15/2014	53:15.3
1238	RSRS01	-122.4476536	37.92650537	1.95700002	11.10599995	287.8970032	13.06299996	-122.4476531	37.92651889	1.80299997	11.10599995	288.1410217	12.90899992	7/15/2014	53:15.4
1239	RSRS01	-122.4476554	37.92650541	1.90600002	11.12800026	287.8559876	13.03400028	-122.4476549	37.92651893	1.80299997	11.12800026	288.0570068	12.93100023	7/15/2014	53:15.5
1240	RSRS01	-122.4476572	37.92650546	1.99100006	11.11200047	287.8590088	13.10300052	-122.4476567	37.92651897	1.88699996	11.11200047	288.0570068	12.99900043	7/15/2014	53:15.6
1241	RSRS01	-122.447659	37.92650552	1.95700002	11.07999992	287.8349915	13.03699994	-122.4476584	37.92651902	1.88699996	11.07999992	288.07901	12.96699989	7/15/2014	53:15.7
1242	RSRS01	-122.4476607	37.92650554	1.95700002	11.10599995	287.8590088	13.06299996	-122.4476601	37.92651906	1.80299997	11.10599995	288.059021	12.90899992	7/15/2014	53:15.8
1243	RSRS01	-122.4476625	37.9265056	1.95700002	11.10599995	287.7929993	13.06299996	-122.4476619	37.9265191	1.80299997	11.10599995	288.0350037	12.90899992	7/15/2014	53:15.9
1244	RSRS01	-122.4476642	37.92650565	1.99100006	11.09599972	287.7470093	13.08699977	-122.4476636	37.92651916	1.85300004	11.09599972	287.9930115	12.94899976	7/15/2014	53:16.0
1245	RSRS01	-122.4476668	37.92650573	1.95700002	11.07999992	287.7049866	13.03699994	-122.4476661	37.92651923	1.93799996	11.07999992	287.927002	13.01799989	7/15/2014	53:16.1
1246	RSRS01	-122.4476685	37.92650577	1.95700002	11.07999992	287.7489929	13.03699994	-122.4476679	37.92651929	1.972	11.07999992	287.9840088	13.05199993	7/15/2014	53:16.2
1247	RSRS01	-122.4476702	37.92650583	1.95700002	11.09599972	287.7690125	13.05299973	-122.4476696	37.92651933	1.88699996	11.09599972	287.9470215	12.98299968	7/15/2014	53:16.3
1248	RSRS01	-122.447672	37.92650588	1.99100006	11.07400036	287.7489929	13.06500041	-122.4476713	37.92651938	1.93799996	11.07400036	287.9909973	13.01200032	7/15/2014	53:16.4
1249	RSRS01	-122.4476737	37.92650594	1.95700002	11.09000015	287.7269898	13.04700017	-122.447673	37.92651944	1.93799996	11.09000015	287.9909973	13.02800012	7/15/2014	53:16.5
1250	RSRS01	-122.4476755	37.926506	1.99100006	11.05200005	287.7030029	13.0430001	-122.4476748	37.9265195	1.93799996	11.05200005	287.881012	12.99000001	7/15/2014	53:16.6
1251	RSRS01	-122.4476772	37.92650604	1.95700002	11.07999992	287.7709961	13.03699994	-122.4476765	37.92651956	1.972	11.07999992	288.0130005	13.05199993	7/15/2014	53:16.7
1252	RSRS01	-122.447679	37.9265061	1.99100006	11.01099968	287.7709961	13.00199974	-122.4476783	37.9265196	1.972	11.01099968	288.0370178	12.98299968	7/15/2014	53:16.8
1253	RSRS01	-122.4476807	37.92650616	1.99100006	10.99499989	287.7250061	12.98599994	-122.44768	37.92651966	1.972	10.99499989	288.03302	12.96699989	7/15/2014	53:16.9
1254	RSRS01	-122.4476824	37.92650623	2.0250001	11.00399971	287.7489929	13.02899981	-122.4476817	37.92651972	1.972	11.00399971	288.0370178	12.97599971	7/15/2014	53:17.0
1255	RSRS01	-122.4476851	37.92650631	1.99100006	10.97299957	287.7279968	12.96399963	-122.4476843	37.92651981	1.972	10.97299957	288.0800171	12.94499958	7/15/2014	53:17.1
1256	RSRS01	-122.4476868	37.92650637	2.0250001	10.97299957	287.7950134	12.99799967	-122.4476861	37.92651987	2.00600004	10.97299957	288.1490173	12.97899961	7/15/2014	53:17.2
1257	RSRS01	-122.4476886	37.92650643	2.0250001	10.97299957	287.7529907	12.99799967	-122.4476879	37.92651993	2.00600004	10.97299957	288.1490173	12.97899961	7/15/2014	53:17.3
1258	RSRS01	-122.4476904	37.92650651	2.0250001	10.93500042	287.7749939	12.96000051	-122.4476897	37.92652001	2.05599999	10.93500042	288.1940002	12.99100041	7/15/2014	53:17.4
1259	RSRS01	-122.4476923	37.92650655	2.0250001	10.93500042	287.8169861	12.96000051	-122.4476915	37.92652007	2.00600004	10.93500042	288.2130127	12.94100046	7/15/2014	53:17.5
1260	RSRS01	-122.4476941	37.92650663	2.0250001	10.9289999	287.9070129	12.954	-122.4476933	37.92652013	2.08999991	10.9289999	288.2600098	13.01899981	7/15/2014	53:17.6
1261	RSRS01	-122.4476959	37.92650669	2.0250001	10.91300011	287.8630066	12.9380002	-122.4476951	37.92652019	2.08999991	10.91300011	288.1710205	13.00300002	7/15/2014	53:17.7
1262	RSRS01	-122.4476977	37.92650675	2.0769999	10.9289999	287.927002	13.0059998	-122.4476969	37.92652025	2.05599999	10.9289999	288.1710205	12.9849999	7/15/2014	53:17.8
1263	RSRS01	-122.4476996	37.92650683	2.0769999	10.94099998	287.9509888	13.01799989	-122.4476987	37.92652033	2.05599999	10.94099998	288.1270142	12.99699998	7/15/2014	53:17.9
1264	RSRS01	-122.4477013	37.9265069	2.0769999	10.91899967	288.0159912	12.99599957	-122.4477005	37.92652039	2.14100003	10.91899967	288.1719971	13.0599997	7/15/2014	53:18.0
1265	RSRS01	-122.447704	37.926507	2.0250001	10.9289999	287.9719849	12.954	-122.4477032	37.92652049	2.08999991	10.9289999	288.0610046	13.01899981	7/15/2014	53:18.1
1266	RSRS01	-122.4477058	37.92650707	2.0769999	10.91300011	287.9930115	12.99000001	-122.447705	37.92652057	2.05599999	10.91300011	288.0630188	12.9690001	7/15/2014	53:18.2
1267	RSRS01	-122.4477077	37.92650714	2.0769999	10.90299988	288.0379944	12.97999978	-122.4477068	37.92652063	2.05599999	10.90299988	288.1490173	12.95899987	7/15/2014	53:18.3
1268	RSRS01	-122.4477095	37.92650722	2.0769999	10.9289999	288.0599976	13.0059998	-122.4477086	37.92652071	2.14100003	10.9289999	288.1270142	13.06999993	7/15/2014	53:18.4
1269	RSRS01	-122.4477113	37.92650729	2.0769999	10.89700031	287.993988	12.97400022	-122.4477105	37.92652079	2.14100003	10.89700031	288.1060181	13.03800035	7/15/2014	53:18.5
1270	RSRS01	-122.4477132	37.92650737	2.0769999	10.90299988	288.0150147	12.97999978	-122.4477123	37.92652085	2.05599999	10.90299988	288.1280212	12.95899987	7/15/2014	53:18.6
1271	RSRS01	-122.447715	37.92650743	2.0769999	10.93500042	287.9949951	13.01200032	-122.4477141	37.92652093	2.00600004	10.93500042	288.1280212	12.94100046	7/15/2014	53:18.7
1272	RSRS01	-122.4477169	37.92650751	2.11100006	10.91899967	287.9760132	13.02999973	-122.447716	37.92652103	2.05599999	10.91899967	288.1119995	12.97499967	7/15/2014	53:18.8
1273	RSRS01	-122.4477187	37.92650759	2.0769999	10.9289999	288.0639954	13.0059998	-122.4477178	37.92652109	2.05599999	10.9289999	288.1530151	12.9849999	7/15/2014	53:18.9
1274	RSRS01	-122.4477206	37.92650769	2.11100006	10.91899967	288.0629883	13.02999973	-122.4477197	37.92652117	2.08999991	10.91899967	288.1759949	13.00899959	7/15/2014	53:19.0
1275	RSRS01	-122.4477234	37.92650781	2.0769999	10.91899967	288.1080017	12.99599957	-122.4477224	37.92652129	2.05599999	10.91899967	288.1750183	12.97499967	7/15/2014	53:19.1
1276	RSRS01	-122.4477253	37.92650789	2.11100006	10.9289999	288.1520081	13.03999996	-122.4477243	37.92652138	2.00600004	10.9289999	288.2189941	12.93499994	7/15/2014	53:19.2
1277	RSRS01	-122.4477272	37.92650797	2.0769999	10.95699978	288.1740112	13.03399968	-122.4477262	37.92652146	2.05599999	10.95699978	288.2200012	13.01299977	7/15/2014	53:19.3
1278	RSRS01	-122.4477291	37.92650806	2.0769999	10.94099998	288.1080017	13.01799989	-122.4477281	37.92652154	2.08999991	10.94099998	288.132019	13.0309999	7/15/2014	53:19.4
1279	RSRS01	-122.447731	37.92650814	2.0769999	10.97299957	288.0629883	13.04999948	-122.44773	37.92652164	1.972	10.97299957	288.131012	12.94499958	7/15/2014	53:19.5
1280	RSRS01	-122.447733	37.92650822	2.11100006	10.98200035	288.0859985	13.09300041	-122.447732	37.92652174	1.972	10.98200035	288.0890198	12.95400035	7/15/2014	53:19.6
1281	RSRS01	-122.4477349	37.92650832	2.0769999	10.98900032	288.1300049	13.06600022	-122.4477339	37.92652182	1.972	10.98900032	288.0670166	12.96100032	7/15/2014	53:19.7
1282	RSRS01	-122.4477369	37.92650842	2.11100006	11.01099968	288.1300049	13.12199974	-122.4477359	37.9265219	2.00600004	11.01099968	288.132019	13.01699972	7/15/2014	53:19.8
1283	RSRS01	-122.4477388	37.9265085	2.0769999	11.02700043	288.1289978	13.10400033	-122.4477378	37.92652199	1.972	11.02700043	288.0650024	12.99900043	7/15/2014	53:19.9
1284	RSRS01	-122.4477407	37.92650859	2.0769999	11.06499958	288.1300049	13.14199948	-122.4477397	37.92652207	2.00600004	11.06499958	288.0650024	13.07099962	7/15/2014	53:20.0
1285	RSRS01	-122.4477436	37.92650873	2.0769999	11.04199982	287.9979858	13.11899972	-122.4477426	37.92652223	1.88699996	11.04199982	288.0010071	12.92899978	7/15/2014	53:20.1
1286	RSRS01	-122.4477455	37.92650883	2.0769999	11.12800026	288.0419922	13.20500016	-122.4477445	37.92652231	1.93799996	11.12800026	288.0650024	13.06600022	7/15/2014	53:20.2
1287	RSRS01	-122.4477475	37.92650892	2.0769999	11.13399982	287.9979858	13.21099973	-122.4477464	37.9265224	1.972	11.13399982	288.0880127	13.10599983	7/15/2014	53:20.3
1288	RSRS01	-122.4477495	37.926509	2.0769999	11.13399982	287.9370117	13.21099973	-122.4477484	37.9265225	1.972	11.13399982	288.0930176	13.10599983	7/15/2014	53:20.4
1289	RSRS01	-122.4477514	37.92650912	2.0769999	11.16600037	287.9590149	13.24300027	-122.4477504	37.9265226	1.88699996	11.16600037	288.1040039	13.05300033	7/15/2014	53:20.5
1290	RSRS01	-122.4477534	37.92650922	2.0769999	11.14999962	287.980011	13.22699952	-122.4477524	37.9265227	1.85300004	11.14999962	288.0910034	13.00299966	7/15/2014	53:20.6
1291	RSRS01	-122.4477554	37.9265093	2.0250001	11.19699955	287.9779968	13.22199965	-122.4477543	37.92652279	1.88699996	11.19699955	288.1560059	13.08399951	7/15/2014	53:20.7
1292	RSRS01	-122.4477574	37.92650939	2.0250001	11.19099998	287.980011	13.21600008	-122.4477563	37.92652289	1.972	11.19099998	288.1560059	13.16299999	7/15/2014	53:20.8
1293	RSRS01	-122.4477594	37.92650951	2.0250001	11.2130003	288.0239868	13.23800039	-122.4477583	37.92652299	1.85300004	11.2130003	288.0679932	13.06600034	7/15/2014	53:20.9
1294	RSRS01	-122.4477613	37.92650961	2.0250001	11.24499989	287.980011	13.26999998	-122.4477603	37.92652309	1.85300004	11.24499989	288.0930176	13.09799993	7/15/2014	53:21.0
1295	RSRS01	-122.4477643	37.92650974	2.0250001	11.30500031	288.0010071	13.3300004	-122.4477632	37.92652324	1.85300004	11.30500031	288.1329956	13.15800035	7/15/2014	53:21.1
1296	RSRS01	-122.4477663	37.92650986	2.0250001	11.25699997	287.9590149	13.28200006	-122.4477652	37.92652334	1.88699996	11.25699997	288.0700073	13.14399993	7/15/2014	53:21.2
1297	RSRS01	-122.4477683	37.92650996	1.99100006	11.24499989	287.8930054	13.23599994	-122.4477673	37.92652343	1.88699996	11.24499989	288.0679932	13.13199985	7/15/2014	53:21.3
1298	RSRS01	-122.4477704	37.92651005	2.0250001	11.24499989	287.8460083	13.26999998	-122.4477693	37.92652353	1.93799996	11.24499989	288.0679932	13.18299985	7/15/2014	53:21.4
1299	RSRS01	-122.4477725	37.92651017	1.99100006	11.2670002	287.8699951	13.25800025	-122.4477714	37.92652365	1.80299997	11.2670002	288.0910034	13.07000017	7/15/2014	53:21.5
1300	RSRS01	-122.4477746	37.92651027	2.0250001	11.24499989	287.7829895	13.26999998	-122.4477735	37.92652375	1.76900005	11.24499989	288.0679932	13.01399994	7/15/2014	53:21.6
1301	RSRS01	-122.4477766	37.92651036	1.99100006	11.2670002	287.7810059	13.25800025	-122.4477755	37.92652386	1.76900005	11.2670002	288.0480042	13.03600025	7/15/2014	53:21.7
1302	RSRS01	-122.4477787	37.92651048	1.99100006	11.24499989	287.8269959	13.23599994	-122.4477776	37.92652396	1.93799996	11.24499989	288.0249939	13.18299985	7/15/2014	53:21.8
1303	RSRS01	-122.4477807	37.92651058	1.99100006	11.24499989	287.8699951	13.23599994	-122.4477796	37.92652407	1.85300004	11.24499989	288.0910034	13.09799993	7/15/2014	53:21.9
1304	RSRS01	-122.4477827	37.92651069	1.99100006	11.2510004	287.8500061	13.24200046	-122.4477816	37.92652417	1.80299997	11.2510004	288.0480042	13.05400038	7/15/2014	53:22.0
1305	RSRS01	-122.4477858	37.92651085	1.99100006	11.2670002	287.8940125	13.25800025	-122.4477846	37.92652433	1.76900005	11.2670002	288.0720215	13.03600025	7/15/2014	53:22.1
1306	RSRS01	-122.4477878	37.92651094	1.99100006	11.29800034	287.8739929	13.28900039	-122.4477867	37.92652444	1.80299997	11.29800034	288.0299988	13.10100031	7/15/2014	53:22.2
1307	RSRS01	-122.4477898	37.92651106	1.99100006	11.28899956	287.9620056	13.27999961	-122.4477887	37.92652454	1.85300004	11.28899956	288.0480042	13.1419996	7/15/2014	53:22.3
1308	RSRS01	-122.4477919	37.92651118	1.99100006	11.29800034	287.8720093	13.28900039	-122.4477907	37.92652465	1.85300004	11.29800034	288.0079956	13.15100038	7/15/2014	53:22.4
1309	RSRS01	-122.4477939	37.92651127	1.99100006	11.30500031	287.9179993	13.29600036	-122.4477928	37.92652477	1.85300004	11.30500031	288.0079956	13.15800035	7/15/2014	53:22.5
1310	RSRS01	-122.447796	37.92651139	1.99100006	11.30500031	287.9179993	13.29600036	-122.4477948	37.92652487	1.80299997	11.30500031	288.0280151	13.10800028	7/15/2014	53:22.6
1311	RSRS01	-122.447798	37.9265115	1.95700002	11.31999969	287.8500061	13.27699971	-122.4477968	37.92652498	1.76900005	11.31999969	288.0500183	13.08899975	7/15/2014	53:22.7
1312	RSRS01	-122.4478	37.92651162	1.99100006	11.29800034	287.8080139	13.28900039	-122.4477989	37.9265251	1.85300004	11.29800034	288.053009	13.15100038	7/15/2014	53:22.8
1313	RSRS01	-122.447802	37.92651172	1.95700002	11.31999969	287.8519898	13.27699971	-122.4478008	37.92652519	1.85300004	11.31999969	288.1380005	13.17299974	7/15/2014	53:22.9
1314	RSRS01	-122.447804	37.92651183	1.99100006	11.35200024	287.8280029	13.34300029	-122.4478028	37.92652531	1.85300004	11.35200024	288.1600037	13.20500028	7/15/2014	53:23.0
1315	RSRS01	-122.4478069	37.92651198	1.95700002	11.33600044	287.8299866	13.29300046	-122.4478057	37.92652546	1.80299997	11.33600044	288.2270203	13.13900042	7/15/2014	53:23.1
1316	RSRS01	-122.4478088	37.9265121	1.99100006	11.32699966	287.8299866	13.31799972	-122.4478076	37.92652558	1.85300004	11.32699966	288.2690125	13.17999971	7/15/2014	53:23.2
1317	RSRS01	-122.4478107	37.9265122	1.95700002	11.32699966	287.8280029	13.28399968	-122.4478095	37.92652567	1.80299997	11.32699966	288.2050171	13.12999964	7/15/2014	53:23.3
1318	RSRS01	-122.4478127	37.92651231	1.95700002	11.29800034	287.8739929	13.25500035	-122.4478114	37.92652579	1.80299997	11.29800034	288.2709961	13.10100031	7/15/2014	53:23.4
1319	RSRS01	-122.4478146	37.92651243	1.95700002	11.28899956	287.8519898	13.24599957	-122.4478134	37.9265259	1.80299997	11.28899956	288.2690125	13.09199953	7/15/2014	53:23.5
1320	RSRS01	-122.4478165	37.92651252	1.95700002	11.29800034	287.8739929	13.25500035	-122.4478153	37.92652602	1.85300004	11.29800034	288.2530212	13.15100038	7/15/2014	53:23.6
1321	RSRS01	-122.4478185	37.92651264	1.95700002	11.27299976	287.8999939	13.22999978	-122.4478172	37.92652612	1.85300004	11.27299976	288.1419983	13.12599981	7/15/2014	53:23.7
1322	RSRS01	-122.4478204	37.92651275	1.95700002	11.27299976	287.8779907	13.22999978	-122.4478191	37.92652623	1.80299997	11.27299976	288.230011	13.07599974	7/15/2014	53:23.8
1323	RSRS01	-122.4478223	37.92651287	1.95700002	11.28299999	287.9440002	13.24000001	-122.4478211	37.92652635	1.76900005	11.28299999	288.2310181	13.05200005	7/15/2014	53:23.9
1324	RSRS01	-122.4478242	37.92651298	1.95700002	11.25699997	287.8760071	13.21399999	-122.447823	37.92652646	1.76900005	11.25699997	288.2080078	13.02600002	7/15/2014	53:24.0
1325	RSRS01	-122.4478271	37.92651315	1.95700002	11.24499989	287.8779907	13.2019999	-122.4478259	37.92652663	1.88699996	11.24499989	288.2510071	13.13199985	7/15/2014	53:24.1
1326	RSRS01	-122.4478291	37.92651327	1.95700002	11.23499966	287.8999939	13.19199967	-122.4478278	37.92652675	1.88699996	11.23499966	288.2770081	13.12199962	7/15/2014	53:24.2
1327	RSRS01	-122.4478311	37.92651338	1.95700002	11.2510004	287.8540039	13.20800042	-122.4478298	37.92652686	1.80299997	11.2510004	288.3170166	13.05400038	7/15/2014	53:24.3
1328	RSRS01	-122.4478331	37.92651352	1.95700002	11.21899986	287.8999939	13.17599988	-122.4478318	37.92652698	1.76900005	11.21899986	288.2770081	12.98799992	7/15/2014	53:24.4
1329	RSRS01	-122.4478351	37.92651363	1.90600002	11.23499966	287.8779907	13.14099967	-122.4478338	37.92652711	1.85300004	11.23499966	288.2510071	13.0879997	7/15/2014	53:24.5
1330	RSRS01	-122.4478371	37.92651375	1.95700002	11.24499989	287.9200134	13.2019999	-122.4478358	37.92652722	1.88699996	11.24499989	288.2080078	13.13199985	7/15/2014	53:24.6
1331	RSRS01	-122.4478391	37.92651388	1.90600002	11.24499989	287.9869995	13.1509999	-122.4478378	37.92652736	1.88699996	11.24499989	288.2749939	13.13199985	7/15/2014	53:24.7
1332	RSRS01	-122.4478412	37.92651399	1.95700002	11.2670002	287.9869995	13.22400022	-122.4478399	37.92652747	1.85300004	11.2670002	288.2220154	13.12000024	7/15/2014	53:24.8
1333	RSRS01	-122.4478432	37.92651413	1.95700002	11.24499989	288.0090027	13.2019999	-122.4478419	37.92652759	1.80299997	11.24499989	288.2510071	13.04799986	7/15/2014	53:24.9
1334	RSRS01	-122.4478452	37.92651424	1.95700002	11.2510004	288.0079956	13.20800042	-122.4478439	37.92652772	1.80299997	11.2510004	288.2090149	13.05400038	7/15/2014	53:25.0
1335	RSRS01	-122.4478482	37.92651443	1.95700002	11.24499989	287.9440002	13.2019999	-122.4478468	37.92652791	1.88699996	11.24499989	288.1860046	13.13199985	7/15/2014	53:25.1
1336	RSRS01	-122.4478502	37.92651455	1.95700002	11.2670002	287.9890137	13.22400022	-122.4478488	37.92652802	1.93799996	11.2670002	288.1880188	13.20500016	7/15/2014	53:25.2
1337	RSRS01	-122.4478522	37.92651468	1.95700002	11.22900009	287.9479981	13.18600011	-122.4478508	37.92652816	1.85300004	11.22900009	288.1459961	13.08200014	7/15/2014	53:25.3
1338	RSRS01	-122.4478542	37.92651479	1.99100006	11.2130003	287.9679871	13.20400035	-122.4478529	37.92652827	1.85300004	11.2130003	288.1459961	13.06600034	7/15/2014	53:25.4
1339	RSRS01	-122.4478562	37.92651493	1.95700002	11.22900009	288.0130005	13.18600011	-122.4478549	37.92652841	1.85300004	11.22900009	288.2120056	13.08200014	7/15/2014	53:25.5
1340	RSRS01	-122.4478583	37.92651506	1.99100006	11.2130003	287.9039917	13.20400035	-122.4478569	37.92652854	1.93799996	11.2130003	288.2350159	13.15100026	7/15/2014	53:25.6
1341	RSRS01	-122.4478603	37.92651519	1.95700002	11.2510004	287.9700012	13.20800042	-122.4478589	37.92652865	1.93799996	11.2510004	288.2770081	13.18900037	7/15/2014	53:25.7
1342	RSRS01	-122.4478623	37.92651533	1.95700002	11.2130003	287.9899902	13.17000031	-122.4478609	37.92652879	1.80299997	11.2130003	288.3229981	13.01600027	7/15/2014	53:25.8
1343	RSRS01	-122.4478643	37.92651546	1.95700002	11.23499966	288.0130005	13.19199967	-122.4478629	37.92652892	1.76900005	11.23499966	288.3420105	13.00399971	7/15/2014	53:25.9
1344	RSRS01	-122.4478663	37.92651557	1.95700002	11.2130003	287.9909973	13.17000031	-122.4478649	37.92652903	1.88699996	11.2130003	288.4550171	13.10000026	7/15/2014	53:26.0
1345	RSRS01	-122.4478693	37.92651576	1.95700002	11.20400047	288.0119934	13.16100049	-122.4478679	37.92652924	1.85300004	11.20400047	288.4530029	13.05700052	7/15/2014	53:26.1
1346	RSRS01	-122.4478713	37.9265159	1.95700002	11.22900009	288.0350037	13.18600011	-122.4478699	37.92652937	1.80299997	11.22900009	288.4530029	13.03200006	7/15/2014	53:26.2
1347	RSRS01	-122.4478733	37.92651603	1.95700002	11.2510004	288.07901	13.20800042	-122.4478719	37.92652951	1.76900005	11.2510004	288.5190125	13.02000046	7/15/2014	53:26.3
1348	RSRS01	-122.4478754	37.92651616	1.95700002	11.23499966	288.1669922	13.19199967	-122.447874	37.92652964	1.85300004	11.23499966	288.5650024	13.0879997	7/15/2014	53:26.4
1349	RSRS01	-122.4478774	37.92651629	1.95700002	11.22900009	288.1889954	13.18600011	-122.447876	37.92652977	1.88699996	11.22900009	288.6069946	13.11600006	7/15/2014	53:26.5
1350	RSRS01	-122.4478794	37.92651643	1.95700002	11.22900009	288.2529907	13.18600011	-122.447878	37.9265299	1.93799996	11.22900009	288.651001	13.16700006	7/15/2014	53:26.6
1351	RSRS01	-122.4478814	37.92651658	1.95700002	11.23499966	288.3429871	13.19199967	-122.44788	37.92653004	1.88699996	11.23499966	288.7189941	13.12199962	7/15/2014	53:26.7
1352	RSRS01	-122.4478834	37.92651671	1.95700002	11.22900009	288.3670044	13.18600011	-122.447882	37.92653017	1.85300004	11.22900009	288.7010193	13.08200014	7/15/2014	53:26.8
1353	RSRS01	-122.4478854	37.92651682	1.90600002	11.23499966	288.4129944	13.14099967	-122.447884	37.9265303	1.80299997	11.23499966	288.7430115	13.03799963	7/15/2014	53:26.9
1354	RSRS01	-122.4478874	37.92651697	1.99100006	11.23499966	288.5010071	13.22599971	-122.447886	37.92653043	1.80299997	11.23499966	288.809021	13.03799963	7/15/2014	53:27.0
1355	RSRS01	-122.4478904	37.92651716	1.95700002	11.25699997	288.5450134	13.21399999	-122.4478889	37.92653062	1.88699996	11.25699997	288.8560181	13.14399993	7/15/2014	53:27.1
1356	RSRS01	-122.4478923	37.9265173	1.95700002	11.24499989	288.5669861	13.2019999	-122.4478909	37.92653077	1.88699996	11.24499989	288.8529968	13.13199985	7/15/2014	53:27.2
1357	RSRS01	-122.4478943	37.92651745	1.95700002	11.24499989	288.5889893	13.2019999	-122.4478929	37.92653091	1.93799996	11.24499989	288.855011	13.18299985	7/15/2014	53:27.3
1358	RSRS01	-122.4478963	37.92651756	1.95700002	11.28899956	288.5889893	13.24599957	-122.4478949	37.92653104	1.85300004	11.28899956	288.855011	13.1419996	7/15/2014	53:27.4
1359	RSRS01	-122.4478984	37.92651771	1.95700002	11.25699997	288.6549988	13.21399999	-122.4478969	37.92653117	1.80299997	11.25699997	288.9410095	13.05999994	7/15/2014	53:27.5
1360	RSRS01	-122.4479004	37.92651785	1.95700002	11.2510004	288.696991	13.20800042	-122.4478989	37.9265313	1.88699996	11.2510004	289.0079956	13.13800037	7/15/2014	53:27.6
1361	RSRS01	-122.4479024	37.92651798	1.90600002	11.25699997	288.678009	13.16299999	-122.4479009	37.92653146	1.85300004	11.25699997	289.0100098	13.11000001	7/15/2014	53:27.7
1362	RSRS01	-122.4479044	37.92651813	1.95700002	11.24499989	288.696991	13.2019999	-122.4479029	37.92653159	1.85300004	11.24499989	289.0289917	13.09799993	7/15/2014	53:27.8
1363	RSRS01	-122.4479064	37.92651826	1.95700002	11.2670002	288.7210083	13.22400022	-122.4479049	37.92653172	1.76900005	11.2670002	289.0760193	13.03600025	7/15/2014	53:27.9
1364	RSRS01	-122.4479084	37.92651839	1.95700002	11.25699997	288.7869873	13.21399999	-122.4479069	37.92653185	1.88699996	11.25699997	289.1600037	13.14399993	7/15/2014	53:28.0
1365	RSRS01	-122.4479113	37.9265186	1.95700002	11.2510004	288.7650147	13.20800042	-122.4479098	37.92653206	1.88699996	11.2510004	289.1620178	13.13800037	7/15/2014	53:28.1
1366	RSRS01	-122.4479133	37.92651873	1.95700002	11.25699997	288.7650147	13.21399999	-122.4479118	37.92653219	1.88699996	11.25699997	289.1620178	13.14399993	7/15/2014	53:28.2
1367	RSRS01	-122.4479153	37.92651888	1.90600002	11.22900009	288.8080139	13.13500011	-122.4479138	37.92653234	1.80299997	11.22900009	289.2059937	13.03200006	7/15/2014	53:28.3
1368	RSRS01	-122.4479173	37.92651902	1.95700002	11.22900009	288.8340149	13.18600011	-122.4479159	37.92653248	1.80299997	11.22900009	289.25	13.03200006	7/15/2014	53:28.4
1369	RSRS01	-122.4479193	37.92651917	1.90600002	11.2510004	288.855011	13.15700042	-122.4479179	37.92653263	1.80299997	11.2510004	289.2359924	13.05400038	7/15/2014	53:28.5
1370	RSRS01	-122.4479214	37.9265193	1.90600002	11.22900009	288.8120117	13.13500011	-122.4479199	37.92653276	1.80299997	11.22900009	289.230011	13.03200006	7/15/2014	53:28.6
1371	RSRS01	-122.4479234	37.92651945	1.90600002	11.25699997	288.8359985	13.16299999	-122.4479219	37.92653291	1.85300004	11.25699997	289.2319946	13.11000001	7/15/2014	53:28.7
1372	RSRS01	-122.4479254	37.92651958	1.95700002	11.2670002	288.8340149	13.22400022	-122.4479239	37.92653304	1.85300004	11.2670002	289.2319946	13.12000024	7/15/2014	53:28.8
1373	RSRS01	-122.4479274	37.92651971	1.90600002	11.2670002	288.8559876	13.17300022	-122.4479259	37.92653317	1.80299997	11.2670002	289.2520142	13.07000017	7/15/2014	53:28.9
1374	RSRS01	-122.4479294	37.92651987	1.95700002	11.28899956	288.8340149	13.24599957	-122.4479279	37.92653332	1.80299997	11.28899956	289.3000183	13.09199953	7/15/2014	53:29.0
1375	RSRS01	-122.4479323	37.92652005	1.90600002	11.24499989	288.8779907	13.1509999	-122.4479308	37.92653351	1.76900005	11.24499989	289.2879944	13.01399994	7/15/2014	53:29.1
1376	RSRS01	-122.4479343	37.9265202	1.90600002	11.28299999	288.8120117	13.18900001	-122.4479328	37.92653366	1.88699996	11.28299999	289.2980042	13.16999996	7/15/2014	53:29.2
1377	RSRS01	-122.4479363	37.92652034	1.90600002	11.2670002	288.8340149	13.17300022	-122.4479348	37.9265338	1.80299997	11.2670002	289.3179932	13.07000017	7/15/2014	53:29.3
1378	RSRS01	-122.4479384	37.92652049	1.95700002	11.27299976	288.8779907	13.22999978	-122.4479369	37.92653395	1.76900005	11.27299976	289.276001	13.04199982	7/15/2014	53:29.4
1379	RSRS01	-122.4479404	37.92652062	1.90600002	11.29800034	288.8559876	13.20400035	-122.4479389	37.92653408	1.76900005	11.29800034	289.3179932	13.06700039	7/15/2014	53:29.5
1380	RSRS01	-122.4479424	37.92652075	1.95700002	11.29800034	288.8559876	13.25500035	-122.4479409	37.92653423	1.85300004	11.29800034	289.276001	13.15100038	7/15/2014	53:29.6
1381	RSRS01	-122.4479444	37.9265209	1.90600002	11.31999969	288.8559876	13.22599971	-122.4479429	37.92653436	1.88699996	11.31999969	289.2539978	13.20699966	7/15/2014	53:29.7
1382	RSRS01	-122.4479464	37.92652104	1.90600002	11.31999969	288.8559876	13.22599971	-122.4479449	37.92653451	1.85300004	11.31999969	289.276001	13.17299974	7/15/2014	53:29.8
1383	RSRS01	-122.4479484	37.92652119	1.90600002	11.33600044	288.8120117	13.24200046	-122.447947	37.92653465	1.71800005	11.33600044	289.2080078	13.0540005	7/15/2014	53:29.9
1384	RSRS01	-122.4479504	37.92652132	1.90600002	11.34300041	288.7489929	13.24900043	-122.447949	37.92653478	1.76900005	11.34300041	289.1900024	13.11200047	7/15/2014	53:30.0
1385	RSRS01	-122.4479535	37.92652153	1.90600002	11.35200024	288.7730103	13.25800025	-122.447952	37.92653499	1.80299997	11.35200024	289.1020203	13.15500021	7/15/2014	53:30.1
1386	RSRS01	-122.4479555	37.92652168	1.90600002	11.34300041	288.7290039	13.24900043	-122.447954	37.92653514	1.85300004	11.34300041	289.1260071	13.19600046	7/15/2014	53:30.2
1387	RSRS01	-122.4479575	37.92652181	1.87100005	11.3579998	288.6849976	13.22899985	-122.447956	37.92653529	1.85300004	11.3579998	289.0800171	13.21099985	7/15/2014	53:30.3
1388	RSRS01	-122.4479596	37.92652196	1.90600002	11.38399982	288.6409912	13.28999984	-122.4479581	37.92653542	1.85300004	11.38399982	289.0379944	13.23699987	7/15/2014	53:30.4
1389	RSRS01	-122.4479617	37.92652209	1.87100005	11.36800003	288.553009	13.23900008	-122.4479602	37.92653555	1.80299997	11.36800003	288.9930115	13.171	7/15/2014	53:30.5
1390	RSRS01	-122.4479637	37.92652224	1.90600002	11.3739996	288.5090027	13.27999961	-122.4479622	37.9265357	1.80299997	11.3739996	288.8850098	13.17699957	7/15/2014	53:30.6
1391	RSRS01	-122.4479658	37.92652239	1.90600002	11.36800003	288.375	13.27400005	-122.4479643	37.92653585	1.85300004	11.36800003	288.8170166	13.22100008	7/15/2014	53:30.7
1392	RSRS01	-122.4479679	37.92652255	1.90600002	11.39000034	288.2449951	13.29600036	-122.4479664	37.926536	1.93799996	11.39000034	288.8170166	13.32800031	7/15/2014	53:30.8
1393	RSRS01	-122.44797	37.9265227	1.90600002	11.39000034	288.1570129	13.29600036	-122.4479685	37.92653616	1.88699996	11.39000034	288.7310181	13.27700031	7/15/2014	53:30.9
1394	RSRS01	-122.4479721	37.92652283	1.90600002	11.3739996	288.0249939	13.27999961	-122.4479706	37.92653629	1.85300004	11.3739996	288.6629944	13.22699964	7/15/2014	53:31.0
1395	RSRS01	-122.4479752	37.92652305	1.90600002	11.36800003	287.9360046	13.27400005	-122.4479737	37.92653651	1.88699996	11.36800003	288.598999	13.255	7/15/2014	53:31.1
1396	RSRS01	-122.4479773	37.92652321	1.90600002	11.3579998	287.8720093	13.26399982	-122.4479758	37.92653667	1.972	11.3579998	288.5549927	13.3299998	7/15/2014	53:31.2
1397	RSRS01	-122.4479794	37.92652336	1.90600002	11.3579998	287.7399902	13.26399982	-122.4479779	37.92653682	1.88699996	11.3579998	288.4869995	13.24499977	7/15/2014	53:31.3
1398	RSRS01	-122.4479816	37.92652351	1.90600002	11.34300041	287.7380066	13.24900043	-122.4479801	37.92653697	1.80299997	11.34300041	288.4670105	13.14600039	7/15/2014	53:31.4
1399	RSRS01	-122.4479838	37.92652366	1.90600002	11.35200024	287.6080017	13.25800025	-122.4479822	37.92653712	1.85300004	11.35200024	288.3770142	13.20500028	7/15/2014	53:31.5
1400	RSRS01	-122.4479859	37.92652381	1.90600002	11.32699966	287.6099854	13.23299968	-122.4479844	37.92653727	1.972	11.32699966	288.381012	13.29899967	7/15/2014	53:31.6
1401	RSRS01	-122.4479881	37.92652396	1.90600002	11.33600044	287.5440064	13.24200046	-122.4479866	37.92653742	1.93799996	11.33600044	288.2530212	13.27400041	7/15/2014	53:31.7
1402	RSRS01	-122.4479903	37.92652411	1.90600002	11.33600044	287.54599	13.24200046	-122.4479888	37.92653757	1.972	11.33600044	288.2709961	13.30800045	7/15/2014	53:31.8
1403	RSRS01	-122.4479924	37.92652426	1.87100005	11.31999969	287.5220032	13.19099975	-122.4479909	37.92653772	1.85300004	11.31999969	288.184021	13.17299974	7/15/2014	53:31.9
1404	RSRS01	-122.4479946	37.92652441	1.90600002	11.31999969	287.54599	13.22599971	-122.4479931	37.92653787	1.88699996	11.31999969	288.1410217	13.20699966	7/15/2014	53:32.0
1405	RSRS01	-122.4479979	37.92652466	1.90600002	11.32699966	287.3900147	13.23299968	-122.4479964	37.92653812	1.972	11.32699966	288.0960083	13.29899967	7/15/2014	53:32.1
1406	RSRS01	-122.4480001	37.92652481	1.90600002	11.32699966	287.4580078	13.23299968	-122.4479985	37.92653827	2.00600004	11.32699966	288.0540161	13.33299971	7/15/2014	53:32.2
1407	RSRS01	-122.4480023	37.92652496	1.90600002	11.32699966	287.3900147	13.23299968	-122.4480008	37.92653842	1.972	11.32699966	287.9859924	13.29899967	7/15/2014	53:32.3
1408	RSRS01	-122.4480045	37.92652511	1.95700002	11.31999969	287.3479919	13.27699971	-122.448003	37.92653857	1.93799996	11.31999969	287.9420166	13.25799966	7/15/2014	53:32.4
1409	RSRS01	-122.4480067	37.92652526	1.90600002	11.32699966	287.3250122	13.23299968	-122.4480052	37.92653874	1.88699996	11.32699966	287.9240112	13.21399963	7/15/2014	53:32.5
1410	RSRS01	-122.448009	37.92652541	1.95700002	11.31400013	287.3039856	13.27100015	-122.4480075	37.92653887	2.00600004	11.31400013	287.8760071	13.32000017	7/15/2014	53:32.6
1411	RSRS01	-122.4480112	37.92652558	1.95700002	11.31999969	287.303009	13.27699971	-122.4480097	37.92653904	2.00600004	11.31999969	287.8760071	13.32599974	7/15/2014	53:32.7
1412	RSRS01	-122.4480134	37.92652573	1.95700002	11.31999969	287.2820129	13.27699971	-122.4480119	37.92653919	2.05599999	11.31999969	287.8560181	13.37599969	7/15/2014	53:32.8
1413	RSRS01	-122.4480156	37.92652588	1.95700002	11.28899956	287.2590027	13.24599957	-122.4480141	37.92653934	1.972	11.28899956	287.7879944	13.26099956	7/15/2014	53:32.9
1414	RSRS01	-122.4480178	37.92652604	1.99100006	11.28899956	287.2160034	13.27999961	-122.4480163	37.9265395	1.972	11.28899956	287.7900085	13.26099956	7/15/2014	53:33.0
1415	RSRS01	-122.4480209	37.92652626	1.95700002	11.29800034	287.1489868	13.25500035	-122.4480195	37.92653972	2.00600004	11.29800034	287.7440186	13.30400038	7/15/2014	53:33.1
1416	RSRS01	-122.4480231	37.9265264	1.99100006	11.27299976	287.1749878	13.26399982	-122.4480216	37.92653987	2.08999991	11.27299976	287.723999	13.36299968	7/15/2014	53:33.2
1417	RSRS01	-122.4480252	37.92652655	1.95700002	11.27299976	287.1090088	13.22999978	-122.4480237	37.92654001	2.00600004	11.27299976	287.730011	13.27899981	7/15/2014	53:33.3
1418	RSRS01	-122.4480274	37.9265267	1.99100006	11.2670002	287.1109924	13.25800025	-122.4480259	37.92654016	1.972	11.2670002	287.7170105	13.2390002	7/15/2014	53:33.4
1419	RSRS01	-122.4480295	37.92652685	1.99100006	11.27299976	287.0870056	13.26399982	-122.4480281	37.92654031	2.05599999	11.27299976	287.6380005	13.32899976	7/15/2014	53:33.5
1420	RSRS01	-122.4480317	37.926527	2.0250001	11.27299976	287.1090088	13.29799986	-122.4480302	37.92654046	2.08999991	11.27299976	287.5939941	13.36299968	7/15/2014	53:33.6
1421	RSRS01	-122.4480339	37.92652713	1.99100006	11.28299999	287.1109924	13.27400005	-122.4480324	37.92654061	2.00600004	11.28299999	287.5720215	13.28900003	7/15/2014	53:33.7
1422	RSRS01	-122.448036	37.92652728	1.99100006	11.28299999	287.131012	13.27400005	-122.4480346	37.92654074	1.972	11.28299999	287.5280151	13.255	7/15/2014	53:33.8
1423	RSRS01	-122.4480382	37.92652743	1.99100006	11.28899956	287.0669861	13.27999961	-122.4480367	37.92654089	1.972	11.28899956	287.5280151	13.26099956	7/15/2014	53:33.9
1424	RSRS01	-122.4480403	37.92652759	2.0250001	11.28299999	287.0870056	13.30800009	-122.4480389	37.92654104	2.05599999	11.28299999	287.552002	13.33899999	7/15/2014	53:34.0
1425	RSRS01	-122.4480436	37.92652779	2.0250001	11.2670002	286.9989929	13.29200029	-122.4480422	37.92654127	2.08999991	11.2670002	287.4830017	13.35700011	7/15/2014	53:34.1
1426	RSRS01	-122.4480458	37.92652795	2.0250001	11.24499989	286.9570007	13.26999998	-122.4480444	37.92654142	2.14100003	11.24499989	287.506012	13.38599992	7/15/2014	53:34.2
1427	RSRS01	-122.4480481	37.9265281	2.0250001	11.27299976	286.9330139	13.29799986	-122.4480466	37.92654157	2.14100003	11.27299976	287.4620056	13.4139998	7/15/2014	53:34.3
1428	RSRS01	-122.4480504	37.92652825	2.0769999	11.22900009	286.9330139	13.30599999	-122.4480489	37.92654173	2.08999991	11.22900009	287.4840088	13.31900001	7/15/2014	53:34.4
1429	RSRS01	-122.4480526	37.9265284	2.0250001	11.2130003	286.9790039	13.23800039	-122.4480512	37.92654188	2.05599999	11.2130003	287.5500183	13.26900029	7/15/2014	53:34.5
1430	RSRS01	-122.4480549	37.92652855	2.0769999	11.20400047	286.9110107	13.28100038	-122.4480535	37.92654203	2.14100003	11.20400047	287.4620056	13.34500051	7/15/2014	53:34.6
1431	RSRS01	-122.4480572	37.9265287	2.0769999	11.2130003	286.8890076	13.2900002	-122.4480558	37.92654216	2.14100003	11.2130003	287.506012	13.35400033	7/15/2014	53:34.7
1432	RSRS01	-122.4480595	37.92652885	2.0769999	11.19099998	286.9129944	13.26799989	-122.4480581	37.92654231	2.17499995	11.19099998	287.506012	13.36599994	7/15/2014	53:34.8
1433	RSRS01	-122.4480617	37.92652899	2.0769999	11.19099998	286.9559937	13.26799989	-122.4480603	37.92654247	2.08999991	11.19099998	287.4840088	13.2809999	7/15/2014	53:34.9
1434	RSRS01	-122.448064	37.92652914	2.0769999	11.16600037	286.8729858	13.24300027	-122.4480626	37.92654262	2.08999991	11.16600037	287.4900208	13.25600028	7/15/2014	53:35.0
1435	RSRS01	-122.4480673	37.92652935	2.0250001	11.17500019	286.9150085	13.20000029	-122.4480659	37.92654283	2.08999991	11.17500019	287.5090027	13.2650001	7/15/2014	53:35.1
1436	RSRS01	-122.4480695	37.92652948	2.0769999	11.17500019	286.9370117	13.25200009	-122.4480682	37.92654296	2.14100003	11.17500019	287.4660034	13.31600022	7/15/2014	53:35.2
1437	RSRS01	-122.4480717	37.92652963	2.0250001	11.2130003	286.9169922	13.23800039	-122.4480704	37.92654309	2.14100003	11.2130003	287.4660034	13.35400033	7/15/2014	53:35.3
1438	RSRS01	-122.448074	37.92652977	2.0769999	11.19699955	286.9590149	13.27399945	-122.4480726	37.92654325	2.08999991	11.19699955	287.4660034	13.28699946	7/15/2014	53:35.4
1439	RSRS01	-122.4480762	37.9265299	2.0769999	11.19699955	287.0249939	13.27399945	-122.4480749	37.92654338	2.05599999	11.19699955	287.4900208	13.25299954	7/15/2014	53:35.5
1440	RSRS01	-122.4480784	37.92653003	2.0769999	11.2130003	286.9389954	13.2900002	-122.4480771	37.92654351	2.08999991	11.2130003	287.4450073	13.30300021	7/15/2014	53:35.6
1441	RSRS01	-122.4480806	37.92653017	2.0769999	11.2130003	286.9150085	13.2900002	-122.4480793	37.92654365	2.08999991	11.2130003	287.4259949	13.30300021	7/15/2014	53:35.7
1442	RSRS01	-122.4480828	37.92653032	2.11100006	11.23499966	286.9809876	13.34599972	-122.4480815	37.92654378	2.14100003	11.23499966	287.4230042	13.37599969	7/15/2014	53:35.8
1443	RSRS01	-122.448085	37.92653044	2.0769999	11.24499989	287.0050049	13.32199979	-122.4480837	37.92654391	2.14100003	11.24499989	287.4210205	13.38599992	7/15/2014	53:35.9
1444	RSRS01	-122.4480872	37.92653057	2.11100006	11.22900009	286.9370117	13.34000015	-122.4480859	37.92654405	2.17499995	11.22900009	287.4020081	13.40400004	7/15/2014	53:36.0
1445	RSRS01	-122.4480904	37.92653076	2.0769999	11.24499989	286.9169922	13.32199979	-122.4480891	37.92654424	2.08999991	11.24499989	287.401001	13.3349998	7/15/2014	53:36.1
1446	RSRS01	-122.4480925	37.92653088	2.11100006	11.23499966	286.9370117	13.34599972	-122.4480913	37.92654435	2.08999991	11.23499966	287.3789978	13.32499957	7/15/2014	53:36.2
1447	RSRS01	-122.4480947	37.92653101	2.0769999	11.27299976	286.8930054	13.34999967	-122.4480934	37.92654449	2.08999991	11.27299976	287.3800049	13.36299968	7/15/2014	53:36.3
1448	RSRS01	-122.4480968	37.92653112	2.11100006	11.24499989	286.9370117	13.35599995	-122.4480956	37.9265446	2.14100003	11.24499989	287.4230042	13.38599992	7/15/2014	53:36.4
1449	RSRS01	-122.448099	37.92653126	2.0769999	11.25699997	286.8739929	13.33399987	-122.4480978	37.92654474	2.14100003	11.25699997	287.4250183	13.398	7/15/2014	53:36.5
1450	RSRS01	-122.4481012	37.92653137	2.11100006	11.22900009	286.8529968	13.34000015	-122.4481	37.92654485	2.17499995	11.22900009	287.3829956	13.40400004	7/15/2014	53:36.6
1451	RSRS01	-122.4481033	37.92653151	2.11100006	11.2130003	286.8529968	13.32400036	-122.4481021	37.92654499	2.14100003	11.2130003	287.3829956	13.35400033	7/15/2014	53:36.7
1452	RSRS01	-122.4481055	37.92653162	2.11100006	11.21899986	286.855011	13.32999992	-122.4481043	37.9265451	2.14100003	11.21899986	287.3410034	13.3599999	7/15/2014	53:36.8
1453	RSRS01	-122.4481077	37.92653174	2.11100006	11.23499966	286.8529968	13.34599972	-122.4481065	37.92654522	2.14100003	11.23499966	287.3390198	13.37599969	7/15/2014	53:36.9
1454	RSRS01	-122.4481099	37.92653185	2.11100006	11.23499966	286.8529968	13.34599972	-122.4481087	37.92654533	2.14100003	11.23499966	287.2709961	13.37599969	7/15/2014	53:37.0
1455	RSRS01	-122.4481132	37.92653203	2.11100006	11.20400047	286.8330078	13.31500053	-122.448112	37.92654552	2.17499995	11.20400047	287.2310181	13.37900043	7/15/2014	53:37.1
1456	RSRS01	-122.4481155	37.92653216	2.16199994	11.22900009	286.8089905	13.39100003	-122.4481143	37.92654564	2.14100003	11.22900009	287.1629944	13.37000012	7/15/2014	53:37.2
1457	RSRS01	-122.4481177	37.92653228	2.11100006	11.2130003	286.7869873	13.32400036	-122.4481166	37.92654576	2.08999991	11.2130003	287.0939941	13.30300021	7/15/2014	53:37.3
1458	RSRS01	-122.44812	37.9265324	2.16199994	11.19699955	286.7890015	13.35899949	-122.4481189	37.92654587	2.14100003	11.19699955	287.0800171	13.33799958	7/15/2014	53:37.4
1459	RSRS01	-122.4481224	37.92653251	2.16199994	11.20400047	286.7650147	13.36600041	-122.4481213	37.92654601	2.08999991	11.20400047	287.1190186	13.29400039	7/15/2014	53:37.5
1460	RSRS01	-122.4481247	37.92653263	2.16199994	11.17500019	286.7210083	13.33700013	-122.4481236	37.92654612	2.22600007	11.17500019	287.0020142	13.40100026	7/15/2014	53:37.6
1461	RSRS01	-122.448127	37.92653274	2.16199994	11.23499966	286.6549988	13.3969996	-122.4481259	37.92654624	2.22600007	11.23499966	287.0090027	13.46099973	7/15/2014	53:37.7
1462	RSRS01	-122.4481293	37.92653288	2.16199994	11.1590004	286.6130066	13.32100034	-122.4481283	37.92654636	2.25999999	11.1590004	287.0310059	13.41900039	7/15/2014	53:37.8
1463	RSRS01	-122.4481317	37.92653298	2.16199994	11.14999962	286.6109924	13.31199956	-122.4481306	37.92654647	2.17499995	11.14999962	287.053009	13.32499957	7/15/2014	53:37.9
1464	RSRS01	-122.448134	37.92653309	2.1960001	11.13399982	286.5239868	13.32999992	-122.4481329	37.92654657	2.17499995	11.13399982	287.0090027	13.30899978	7/15/2014	53:38.0
1465	RSRS01	-122.4481374	37.92653327	2.16199994	11.1590004	286.4809876	13.32100034	-122.4481364	37.92654675	2.17499995	11.1590004	286.9640198	13.33400035	7/15/2014	53:38.1
1466	RSRS01	-122.4481398	37.92653337	2.1960001	11.11200047	286.4179993	13.30800056	-122.4481388	37.92654686	2.22600007	11.11200047	286.9680176	13.33800054	7/15/2014	53:38.2
1467	RSRS01	-122.4481421	37.92653348	2.16199994	11.13399982	286.2850037	13.29599977	-122.4481411	37.92654696	2.25999999	11.13399982	286.8999939	13.39399981	7/15/2014	53:38.3
1468	RSRS01	-122.4481445	37.92653358	2.1960001	11.12100029	286.3070068	13.31700039	-122.4481435	37.92654708	2.29299998	11.12100029	286.882019	13.41400027	7/15/2014	53:38.4
1469	RSRS01	-122.4481468	37.9265337	2.16199994	11.07400036	286.196991	13.2360003	-122.4481459	37.9265472	2.22600007	11.07400036	286.8999939	13.30000043	7/15/2014	53:38.5
1470	RSRS01	-122.4481492	37.9265338	2.1960001	11.06499958	286.1749878	13.26099968	-122.4481483	37.9265473	2.22600007	11.06499958	286.8800049	13.29099965	7/15/2014	53:38.6
1471	RSRS01	-122.4481516	37.92653392	2.1960001	11.05799961	286.1090088	13.25399971	-122.4481507	37.9265474	2.22600007	11.05799961	286.8560181	13.28399968	7/15/2014	53:38.7
1472	RSRS01	-122.448154	37.92653402	2.1960001	11.11200047	286.1090088	13.30800056	-122.4481531	37.92654751	2.25999999	11.11200047	286.7480164	13.37200046	7/15/2014	53:38.8
1473	RSRS01	-122.4481564	37.92653411	2.1960001	11.05799961	286.1090088	13.25399971	-122.4481554	37.92654761	2.25999999	11.05799961	286.7700195	13.3179996	7/15/2014	53:38.9
1474	RSRS01	-122.4481587	37.92653421	2.1960001	11.04199982	286.131012	13.23799992	-122.4481578	37.92654771	2.29299998	11.04199982	286.7700195	13.3349998	7/15/2014	53:39.0
1475	RSRS01	-122.4481622	37.92653435	2.16199994	11.02700043	286.131012	13.18900037	-122.4481613	37.92654787	2.29299998	11.02700043	286.7680054	13.32000041	7/15/2014	53:39.1
1476	RSRS01	-122.4481646	37.92653445	2.1960001	11.02000046	286.0650024	13.21600056	-122.4481638	37.92654797	2.25999999	11.02000046	286.70401	13.28000045	7/15/2014	53:39.2
1477	RSRS01	-122.448167	37.92653457	2.1960001	11.01099968	286.131012	13.20699978	-122.4481662	37.92654807	2.22600007	11.01099968	286.7680054	13.23699975	7/15/2014	53:39.3
1478	RSRS01	-122.4481695	37.92653467	2.1960001	11.02700043	286.131012	13.22300053	-122.4481686	37.92654815	2.29299998	11.02700043	286.70401	13.32000041	7/15/2014	53:39.4
1479	RSRS01	-122.4481719	37.92653475	2.1960001	11.02700043	286.1549988	13.22300053	-122.448171	37.92654825	2.29299998	11.02700043	286.7260132	13.32000041	7/15/2014	53:39.5
1480	RSRS01	-122.4481743	37.92653485	2.1960001	11.02000046	286.196991	13.21600056	-122.4481735	37.92654835	2.25999999	11.02000046	286.7260132	13.28000045	7/15/2014	53:39.6
1481	RSRS01	-122.4481768	37.92653495	2.1960001	11.07999992	286.177002	13.27600002	-122.4481759	37.92654845	2.25999999	11.07999992	286.7700195	13.33999991	7/15/2014	53:39.7
1482	RSRS01	-122.4481792	37.92653503	2.1960001	11.02700043	286.1789856	13.22300053	-122.4481784	37.92654853	2.29299998	11.02700043	286.7319946	13.32000041	7/15/2014	53:39.8
1483	RSRS01	-122.4481816	37.92653511	2.1960001	11.03600025	286.1570129	13.23200035	-122.4481808	37.92654863	2.29299998	11.03600025	286.7520142	13.32900023	7/15/2014	53:39.9
1484	RSRS01	-122.448184	37.92653521	2.24799991	11.02700043	286.2009888	13.27500033	-122.4481832	37.92654871	2.29299998	11.02700043	286.7539978	13.32000041	7/15/2014	53:40.0
1485	RSRS01	-122.4481876	37.92653533	2.1960001	11.04199982	286.2009888	13.23799992	-122.4481868	37.92654883	2.29299998	11.04199982	286.7940064	13.3349998	7/15/2014	53:40.1
1486	RSRS01	-122.44819	37.92653543	2.1960001	11.04199982	286.2009888	13.23799992	-122.4481893	37.92654893	2.29299998	11.04199982	286.7520142	13.3349998	7/15/2014	53:40.2
1487	RSRS01	-122.4481925	37.92653552	2.1960001	11.01099968	286.2449951	13.20699978	-122.4481917	37.92654901	2.22600007	11.01099968	286.7960205	13.23699975	7/15/2014	53:40.3
1488	RSRS01	-122.448195	37.9265356	2.24799991	11.02700043	286.1789856	13.27500033	-122.4481942	37.9265491	2.25999999	11.02700043	286.8179932	13.28700042	7/15/2014	53:40.4
1489	RSRS01	-122.4481974	37.92653568	2.1960001	11.02000046	286.2229919	13.21600056	-122.4481967	37.92654918	2.3440001	11.02000046	286.8179932	13.36400056	7/15/2014	53:40.5
1490	RSRS01	-122.4481999	37.92653576	2.24799991	11.07400036	286.2030029	13.32200027	-122.4481992	37.92654928	2.3440001	11.07400036	286.776001	13.41800046	7/15/2014	53:40.6
1491	RSRS01	-122.4482023	37.92653584	2.1960001	11.02700043	286.2669983	13.22300053	-122.4482016	37.92654934	2.3440001	11.02700043	286.8399963	13.37100053	7/15/2014	53:40.7
1492	RSRS01	-122.4482048	37.92653593	2.24799991	11.03600025	286.2229919	13.28400016	-122.4482041	37.92654942	2.29299998	11.03600025	286.7960205	13.32900023	7/15/2014	53:40.8
1493	RSRS01	-122.4482072	37.92653601	2.1960001	11.05200005	286.2449951	13.24800014	-122.4482065	37.92654951	2.25999999	11.05200005	286.8179932	13.31200004	7/15/2014	53:40.9
1494	RSRS01	-122.4482097	37.92653609	2.24799991	11.04199982	286.2890015	13.28999972	-122.448209	37.92654959	2.29299998	11.04199982	286.8619995	13.3349998	7/15/2014	53:41.0
1495	RSRS01	-122.4482133	37.92653619	2.1960001	11.06499958	286.2669983	13.26099968	-122.4482126	37.92654969	2.29299998	11.06499958	286.8619995	13.35799956	7/15/2014	53:41.1
1496	RSRS01	-122.4482157	37.92653626	2.24799991	11.05200005	286.2449951	13.29999995	-122.4482151	37.92654978	2.3440001	11.05200005	286.8179932	13.39600015	7/15/2014	53:41.2
1497	RSRS01	-122.4482181	37.92653634	2.1960001	11.04199982	286.3129883	13.23799992	-122.4482175	37.92654984	2.3440001	11.04199982	286.8420105	13.38599992	7/15/2014	53:41.3
1498	RSRS01	-122.4482206	37.9265364	2.1960001	11.07400036	286.2929993	13.27000046	-122.44822	37.9265499	2.3440001	11.07400036	286.802002	13.41800046	7/15/2014	53:41.4
1499	RSRS01	-122.448223	37.92653649	2.1960001	11.05200005	286.3169861	13.24800014	-122.4482224	37.92654999	2.29299998	11.05200005	286.8439941	13.34500003	7/15/2014	53:41.5
1500	RSRS01	-122.4482255	37.92653655	2.1960001	11.07400036	286.4030151	13.27000046	-122.4482249	37.92655005	2.25999999	11.07400036	286.8220215	13.33400035	7/15/2014	53:41.6
1501	RSRS01	-122.448228	37.92653662	2.1960001	11.03600025	286.2709961	13.23200035	-122.4482274	37.92655011	2.22600007	11.03600025	286.8220215	13.26200032	7/15/2014	53:41.7
1502	RSRS01	-122.4482305	37.92653668	2.24799991	11.04199982	286.3590088	13.28999972	-122.4482299	37.92655018	2.29299998	11.04199982	286.8439941	13.3349998	7/15/2014	53:41.8
1503	RSRS01	-122.4482329	37.92653674	2.1960001	11.02000046	286.3590088	13.21600056	-122.4482323	37.92655024	2.29299998	11.02000046	286.8659973	13.31300044	7/15/2014	53:41.9
1504	RSRS01	-122.4482353	37.92653681	2.24799991	11.02000046	286.3590088	13.26800036	-122.4482348	37.92655031	2.3440001	11.02000046	286.8380127	13.36400056	7/15/2014	53:42.0
1505	RSRS01	-122.4482389	37.9265369	2.19700003	11.01099968	286.3389893	13.20799971	-122.4482384	37.9265504	2.34500003	11.01099968	286.8439941	13.35599971	7/15/2014	53:42.1
1506	RSRS01	-122.4482414	37.92653694	2.24900007	11.01099968	286.381012	13.25999975	-122.4482409	37.92655046	2.29399991	11.01099968	286.8439941	13.30499959	7/15/2014	53:42.2
1507	RSRS01	-122.4482438	37.92653701	2.24900007	11.01099968	286.2489929	13.25999975	-122.4482433	37.92655051	2.26099992	11.01099968	286.8439941	13.2719996	7/15/2014	53:42.3
1508	RSRS01	-122.4482463	37.92653705	2.24900007	11.04199982	286.3370056	13.29099989	-122.4482458	37.92655057	2.29399991	11.04199982	286.7109985	13.33599973	7/15/2014	53:42.4
1509	RSRS01	-122.4482488	37.92653712	2.24900007	11.01099968	286.2489929	13.25999975	-122.4482483	37.92655062	2.29399991	11.01099968	286.7780151	13.30499959	7/15/2014	53:42.5
1510	RSRS01	-122.4482513	37.92653716	2.24900007	11.01099968	286.2489929	13.25999975	-122.4482508	37.92655068	2.37899995	11.01099968	286.7120056	13.38999963	7/15/2014	53:42.6
1511	RSRS01	-122.4482537	37.92653723	2.24900007	11.02000046	286.2269898	13.26900053	-122.4482533	37.92655073	2.34500003	11.02000046	286.7330017	13.36500049	7/15/2014	53:42.7
1512	RSRS01	-122.4482562	37.92653728	2.24900007	11.01099968	286.1610107	13.25999975	-122.4482558	37.92655078	2.29399991	11.01099968	286.6690064	13.30499959	7/15/2014	53:42.8
1513	RSRS01	-122.4482587	37.92653732	2.24900007	10.98900032	286.1849976	13.23800039	-122.4482582	37.92655082	2.26099992	10.98900032	286.6690064	13.25000024	7/15/2014	53:42.9
1514	RSRS01	-122.4482611	37.92653737	2.24900007	11.00399971	286.1430054	13.25299978	-122.4482607	37.92655089	2.34500003	11.00399971	286.6940002	13.34899974	7/15/2014	53:43.0
1515	RSRS01	-122.4482648	37.92653744	2.24900007	11.00399971	286.1210022	13.25299978	-122.4482644	37.92655096	2.37899995	11.00399971	286.6730042	13.38299966	7/15/2014	53:43.1
1516	RSRS01	-122.4482673	37.92653749	2.24900007	10.99499989	286.1229858	13.24399996	-122.4482669	37.92655099	2.43000007	10.99499989	286.6490173	13.42499995	7/15/2014	53:43.2
1517	RSRS01	-122.4482698	37.92653753	2.24900007	10.96700001	286.0769959	13.21600008	-122.4482694	37.92655103	2.29399991	10.96700001	286.6289978	13.26099992	7/15/2014	53:43.3
1518	RSRS01	-122.4482723	37.92653756	2.24900007	10.96700001	286.1210022	13.21600008	-122.4482719	37.92655108	2.34500003	10.96700001	286.651001	13.31200004	7/15/2014	53:43.4
1519	RSRS01	-122.4482748	37.92653763	2.24900007	10.98900032	286.098999	13.23800039	-122.4482745	37.92655113	2.29399991	10.98900032	286.605011	13.28300023	7/15/2014	53:43.5
1520	RSRS01	-122.4482774	37.92653766	2.24900007	10.96700001	286.098999	13.21600008	-122.448277	37.92655117	2.37899995	10.96700001	286.6289978	13.34599996	7/15/2014	53:43.6
1521	RSRS01	-122.4482799	37.9265377	2.24900007	10.97299957	286.0769959	13.22199965	-122.4482796	37.9265512	2.37899995	10.97299957	286.5610046	13.35199952	7/15/2014	53:43.7
1522	RSRS01	-122.4482824	37.92653773	2.24900007	10.98900032	286.0769959	13.23800039	-122.4482821	37.92655125	2.34500003	10.98900032	286.5410156	13.33400035	7/15/2014	53:43.8
1523	RSRS01	-122.448285	37.92653778	2.24900007	10.98900032	286.1210022	13.23800039	-122.4482846	37.9265513	2.26099992	10.98900032	286.5630188	13.25000024	7/15/2014	53:43.9
1524	RSRS01	-122.4482875	37.92653781	2.24900007	10.95100021	286.098999	13.20000029	-122.4482872	37.92655133	2.26099992	10.95100021	286.5390015	13.21200013	7/15/2014	53:44.0
1525	RSRS01	-122.4482912	37.92653786	2.19700003	10.96700001	286.1430054	13.16400003	-122.448291	37.92655138	2.34500003	10.96700001	286.5870056	13.31200004	7/15/2014	53:44.1
1526	RSRS01	-122.4482938	37.92653789	2.24900007	10.94099998	286.1210022	13.19000006	-122.4482935	37.92655141	2.37899995	10.94099998	286.5610046	13.31999993	7/15/2014	53:44.2
1527	RSRS01	-122.4482964	37.92653794	2.24900007	10.9289999	286.1430054	13.17799997	-122.4482961	37.92655146	2.37899995	10.9289999	286.6069946	13.30799985	7/15/2014	53:44.3
1528	RSRS01	-122.448299	37.92653797	2.24900007	10.93500042	286.1210022	13.18400049	-122.4482987	37.92655149	2.37899995	10.93500042	286.5849915	13.31400037	7/15/2014	53:44.4
1529	RSRS01	-122.4483016	37.926538	2.19700003	10.9289999	286.1229858	13.12599993	-122.4483013	37.92655152	2.34500003	10.9289999	286.6090088	13.27399993	7/15/2014	53:44.5
1530	RSRS01	-122.4483042	37.92653803	2.24900007	10.94099998	286.1029968	13.19000006	-122.4483039	37.92655153	2.29399991	10.94099998	286.6130066	13.2349999	7/15/2014	53:44.6
1531	RSRS01	-122.4483068	37.92653806	2.24900007	10.9289999	286.1690064	13.17799997	-122.4483066	37.92655156	2.29399991	10.9289999	286.677002	13.22299981	7/15/2014	53:44.7
1532	RSRS01	-122.4483093	37.92653807	2.24900007	10.93500042	286.125	13.18400049	-122.4483091	37.92655159	2.37899995	10.93500042	286.6979981	13.31400037	7/15/2014	53:44.8
1533	RSRS01	-122.4483119	37.92653808	2.19700003	10.95100021	286.17099	13.14800024	-122.4483117	37.92655162	2.37899995	10.95100021	286.7200012	13.33000016	7/15/2014	53:44.9
1534	RSRS01	-122.4483144	37.92653811	2.24900007	10.95100021	286.125	13.20000029	-122.4483142	37.92655163	2.34500003	10.95100021	286.677002	13.29600024	7/15/2014	53:45.0
1535	RSRS01	-122.4483181	37.92653815	2.19700003	10.95100021	286.1470032	13.14800024	-122.448318	37.92655165	2.29399991	10.95100021	286.7189941	13.24500012	7/15/2014	53:45.1
1536	RSRS01	-122.4483206	37.92653816	2.24900007	10.95699978	286.125	13.20599985	-122.4483205	37.92655168	2.26099992	10.95699978	286.678009	13.2179997	7/15/2014	53:45.2
1537	RSRS01	-122.4483231	37.92653817	2.19700003	10.96700001	286.125	13.16400003	-122.448323	37.92655169	2.26099992	10.96700001	286.7200012	13.22799993	7/15/2014	53:45.3
1538	RSRS01	-122.4483256	37.92653818	2.24900007	10.95699978	286.1470032	13.20599985	-122.4483255	37.9265517	2.34500003	10.95699978	286.6560059	13.30199981	7/15/2014	53:45.4
1539	RSRS01	-122.4483281	37.92653819	2.19700003	10.97299957	286.1470032	13.1699996	-122.448328	37.92655171	2.34500003	10.97299957	286.631012	13.3179996	7/15/2014	53:45.5
1540	RSRS01	-122.4483306	37.92653821	2.24900007	10.98900032	286.125	13.23800039	-122.4483305	37.92655172	2.29399991	10.98900032	286.6109924	13.28300023	7/15/2014	53:45.6
1541	RSRS01	-122.448333	37.92653822	2.19700003	11.00399971	286.125	13.20099974	-122.448333	37.92655172	2.29399991	11.00399971	286.5469971	13.29799962	7/15/2014	53:45.7
1542	RSRS01	-122.4483355	37.92653821	2.19700003	11.02700043	286.1470032	13.22400045	-122.4483354	37.92655173	2.26099992	11.02700043	286.5650024	13.28800035	7/15/2014	53:45.8
1543	RSRS01	-122.4483379	37.92653822	2.19700003	11.02700043	286.1470032	13.22400045	-122.4483379	37.92655172	2.227	11.02700043	286.5670166	13.25400043	7/15/2014	53:45.9
1544	RSRS01	-122.4483403	37.92653822	2.24900007	11.02700043	286.1029968	13.2760005	-122.4483403	37.92655174	2.26099992	11.02700043	286.4349976	13.28800035	7/15/2014	53:46.0
1545	RSRS01	-122.448344	37.92653822	2.19700003	11.03600025	285.9949951	13.23300028	-122.448344	37.92655173	2.26099992	11.03600025	286.4810181	13.29700017	7/15/2014	53:46.1
1546	RSRS01	-122.4483464	37.92653821	2.24900007	11.06499958	286.0629883	13.31399965	-122.4483465	37.92655173	2.29399991	11.06499958	286.434021	13.35899949	7/15/2014	53:46.2
1547	RSRS01	-122.4483489	37.9265382	2.19700003	11.07999992	286.0409851	13.27699995	-122.4483489	37.92655172	2.29399991	11.07999992	286.4590149	13.37399983	7/15/2014	53:46.3
1548	RSRS01	-122.4483513	37.9265382	2.19700003	11.09000015	286.0409851	13.28700018	-122.4483514	37.92655172	2.29399991	11.09000015	286.4389954	13.38400006	7/15/2014	53:46.4
1549	RSRS01	-122.4483538	37.92653819	2.19700003	11.09000015	285.9970093	13.28700018	-122.4483539	37.92655169	2.29399991	11.09000015	286.4590149	13.38400006	7/15/2014	53:46.5
1550	RSRS01	-122.4483563	37.92653817	2.24900007	11.11200047	286.0190125	13.36100054	-122.4483565	37.92655169	2.26099992	11.11200047	286.4169922	13.37300038	7/15/2014	53:46.6
1551	RSRS01	-122.4483588	37.92653816	2.19700003	11.12100029	285.9769898	13.31800032	-122.448359	37.92655166	2.26099992	11.12100029	286.348999	13.38200021	7/15/2014	53:46.7
1552	RSRS01	-122.4483613	37.92653814	2.24900007	11.19099998	285.9729919	13.44000006	-122.4483615	37.92655166	2.26099992	11.19099998	286.3730164	13.4519999	7/15/2014	53:46.8
1553	RSRS01	-122.4483638	37.92653811	2.19700003	11.16600037	285.9750061	13.36300039	-122.448364	37.92655164	2.26099992	11.16600037	286.32901	13.42700028	7/15/2014	53:46.9
1554	RSRS01	-122.4483663	37.92653811	2.24900007	11.17500019	285.9309998	13.42400026	-122.4483665	37.92655161	2.26099992	11.17500019	286.3269959	13.43600011	7/15/2014	53:47.0
1555	RSRS01	-122.44837	37.92653806	2.19700003	11.18099976	285.9530029	13.37799978	-122.4483703	37.92655158	2.26099992	11.18099976	286.3049927	13.44199967	7/15/2014	53:47.1
1556	RSRS01	-122.4483726	37.92653803	2.19700003	11.19699955	285.9089966	13.39399958	-122.4483728	37.92655155	2.26099992	11.19699955	286.2850037	13.45799947	7/15/2014	53:47.2
1557	RSRS01	-122.4483751	37.92653801	2.19700003	11.22900009	285.9309998	13.42600012	-122.4483754	37.92655151	2.26099992	11.22900009	286.2610169	13.49000001	7/15/2014	53:47.3
1558	RSRS01	-122.4483777	37.92653799	2.19700003	11.19699955	285.8429871	13.39399958	-122.4483779	37.92655149	2.26099992	11.19699955	286.1970215	13.45799947	7/15/2014	53:47.4
1559	RSRS01	-122.4483803	37.92653795	2.19700003	11.24499989	285.8210144	13.44199991	-122.4483805	37.92655147	2.227	11.24499989	286.1730042	13.47199988	7/15/2014	53:47.5
1560	RSRS01	-122.4483829	37.9265379	2.19700003	11.23499966	285.8210144	13.43199968	-122.4483831	37.92655143	2.227	11.23499966	286.1530151	13.46199965	7/15/2014	53:47.6
1561	RSRS01	-122.4483854	37.92653786	2.19700003	11.22900009	285.7359924	13.42600012	-122.4483857	37.92655138	2.227	11.22900009	286.1090088	13.45600009	7/15/2014	53:47.7
1562	RSRS01	-122.448388	37.92653784	2.24900007	11.22900009	285.7160034	13.47800016	-122.4483883	37.92655134	2.26099992	11.22900009	286.0910034	13.49000001	7/15/2014	53:47.8
1563	RSRS01	-122.4483905	37.9265378	2.19700003	11.25699997	285.7810059	13.454	-122.4483909	37.9265513	2.26099992	11.25699997	286.0670166	13.51799989	7/15/2014	53:47.9
1564	RSRS01	-122.4483931	37.92653776	2.19700003	11.24499989	285.6279907	13.44199991	-122.4483934	37.92655126	2.26099992	11.24499989	286.0249939	13.5059998	7/15/2014	53:48.0
1565	RSRS01	-122.4483968	37.92653771	2.16300011	11.2670002	285.7160034	13.43000031	-122.4483972	37.92655121	2.17600012	11.2670002	286.0450134	13.44300032	7/15/2014	53:48.1
1566	RSRS01	-122.4483993	37.92653765	2.19700003	11.2510004	285.6279907	13.44800043	-122.4483997	37.92655117	2.17600012	11.2510004	286.0030212	13.42700052	7/15/2014	53:48.2
1567	RSRS01	-122.4484018	37.92653761	2.16300011	11.27299976	285.6279907	13.43599987	-122.4484022	37.92655113	2.17600012	11.27299976	285.9790039	13.44899988	7/15/2014	53:48.3
1568	RSRS01	-122.4484044	37.92653757	2.19700003	11.2670002	285.6040039	13.46400023	-122.4484047	37.92655109	2.14199996	11.2670002	285.9590149	13.40900016	7/15/2014	53:48.4
1569	RSRS01	-122.4484069	37.92653752	2.16300011	11.2510004	285.5620117	13.41400051	-122.4484073	37.92655103	2.14199996	11.2510004	286.0010071	13.39300036	7/15/2014	53:48.5
1570	RSRS01	-122.4484094	37.92653748	2.19700003	11.2510004	285.5400085	13.44800043	-122.4484098	37.92655099	2.227	11.2510004	285.8500061	13.4780004	7/15/2014	53:48.6
1571	RSRS01	-122.4484119	37.92653742	2.16300011	11.27299976	285.5180054	13.43599987	-122.4484123	37.92655095	2.227	11.27299976	285.8739929	13.49999976	7/15/2014	53:48.7
1572	RSRS01	-122.4484144	37.92653738	2.19700003	11.29800034	285.5620117	13.49500036	-122.4484148	37.92655089	2.26099992	11.29800034	285.8260193	13.55900025	7/15/2014	53:48.8
1573	RSRS01	-122.4484168	37.92653734	2.16300011	11.28299999	285.3859863	13.4460001	-122.4484172	37.92655085	2.17600012	11.28299999	285.7839966	13.45900011	7/15/2014	53:48.9
1574	RSRS01	-122.4484192	37.92653728	2.16300011	11.28299999	285.473999	13.4460001	-122.4484197	37.9265508	2.14199996	11.28299999	285.7619934	13.42499995	7/15/2014	53:49.0
1575	RSRS01	-122.4484228	37.92653721	2.16300011	11.29800034	285.4719849	13.46100044	-122.4484233	37.92655072	2.09100008	11.29800034	285.7380066	13.38900042	7/15/2014	53:49.1
1576	RSRS01	-122.4484253	37.92653717	2.16300011	11.31400013	285.473999	13.47700024	-122.4484257	37.92655067	2.14199996	11.31400013	285.6960144	13.45600009	7/15/2014	53:49.2
1577	RSRS01	-122.4484277	37.92653711	2.16300011	11.31999969	285.4760132	13.4829998	-122.4484281	37.92655062	2.14199996	11.31999969	285.6740112	13.46199965	7/15/2014	53:49.3
1578	RSRS01	-122.4484301	37.92653705	2.19700003	11.32699966	285.3680115	13.52399969	-122.4484306	37.92655057	2.17600012	11.32699966	285.6119995	13.50299978	7/15/2014	53:49.4
1579	RSRS01	-122.4484325	37.92653701	2.16300011	11.3739996	285.4339905	13.5369997	-122.448433	37.92655052	2.14199996	11.3739996	285.5899963	13.51599956	7/15/2014	53:49.5
1580	RSRS01	-122.448435	37.92653697	2.16300011	11.3579998	285.3659973	13.52099991	-122.4484354	37.92655047	2.14199996	11.3579998	285.5460205	13.49999976	7/15/2014	53:49.6
1581	RSRS01	-122.4484374	37.92653689	2.11199999	11.36800003	285.302002	13.48000002	-122.4484378	37.92655041	2.09100008	11.36800003	285.5240173	13.45900011	7/15/2014	53:49.7
1582	RSRS01	-122.4484398	37.92653685	2.16300011	11.3579998	285.2579956	13.52099991	-122.4484403	37.92655036	2.09100008	11.3579998	285.4559937	13.44899988	7/15/2014	53:49.8
1583	RSRS01	-122.4484421	37.92653679	2.16300011	11.36800003	285.2359924	13.53100014	-122.4484426	37.9265503	2.05699992	11.36800003	285.4559937	13.42499995	7/15/2014	53:49.9
1584	RSRS01	-122.4484445	37.92653673	2.16300011	11.3739996	285.1679993	13.5369997	-122.448445	37.92655025	2.09100008	11.3739996	285.4580078	13.46499968	7/15/2014	53:50.0
1585	RSRS01	-122.448448	37.92653664	2.11199999	11.3739996	285.1480103	13.48599958	-122.4484485	37.92655017	2.14199996	11.3739996	285.4559937	13.51599956	7/15/2014	53:50.1
1586	RSRS01	-122.4484503	37.9265366	2.16300011	11.36800003	285.0820007	13.53100014	-122.4484509	37.92655011	2.17600012	11.36800003	285.4580078	13.54400015	7/15/2014	53:50.2
1587	RSRS01	-122.4484527	37.92653654	2.16300011	11.3739996	285.0599976	13.5369997	-122.4484532	37.92655005	2.14199996	11.3739996	285.3940125	13.51599956	7/15/2014	53:50.3
1588	RSRS01	-122.448455	37.92653648	2.16300011	11.35200024	284.927002	13.51500034	-122.4484556	37.92654999	2.14199996	11.35200024	285.3900147	13.4940002	7/15/2014	53:50.4
1589	RSRS01	-122.4484573	37.92653642	2.11199999	11.3579998	284.9509888	13.46999979	-122.4484579	37.92654993	2.09100008	11.3579998	285.3640137	13.44899988	7/15/2014	53:50.5
1590	RSRS01	-122.4484597	37.92653636	2.16300011	11.36800003	284.9490051	13.53100014	-122.4484602	37.92654987	2.05699992	11.36800003	285.3680115	13.42499995	7/15/2014	53:50.6
1591	RSRS01	-122.448462	37.9265363	2.16300011	11.3579998	284.9509888	13.52099991	-122.4484626	37.92654981	2.09100008	11.3579998	285.3900147	13.44899988	7/15/2014	53:50.7
1592	RSRS01	-122.4484643	37.92653623	2.11199999	11.38399982	284.9509888	13.49599981	-122.4484649	37.92654975	2.09100008	11.38399982	285.3900147	13.4749999	7/15/2014	53:50.8
1593	RSRS01	-122.4484665	37.92653617	2.11199999	11.36800003	284.928009	13.48000002	-122.4484671	37.92654969	2.14199996	11.36800003	285.303009	13.50999999	7/15/2014	53:50.9
1594	RSRS01	-122.4484688	37.92653611	2.16300011	11.36800003	284.8450012	13.53100014	-122.4484694	37.92654963	2.14199996	11.36800003	285.3280029	13.50999999	7/15/2014	53:51.0
1595	RSRS01	-122.4484721	37.92653602	2.11199999	11.38399982	284.8670044	13.49599981	-122.4484727	37.92654954	2.14199996	11.38399982	285.3300171	13.52599978	7/15/2014	53:51.1
1596	RSRS01	-122.4484743	37.92653596	2.16300011	11.40600014	284.9089966	13.56900024	-122.4484749	37.92654946	2.14199996	11.40600014	285.3059998	13.5480001	7/15/2014	53:51.2
1597	RSRS01	-122.4484765	37.9265359	2.11199999	11.40600014	284.9330139	13.51800013	-122.4484771	37.9265494	2.05699992	11.40600014	285.3059998	13.46300006	7/15/2014	53:51.3
1598	RSRS01	-122.4484787	37.92653584	2.11199999	11.43700027	284.9110107	13.54900026	-122.4484793	37.92654934	2.09100008	11.43700027	285.3080139	13.52800035	7/15/2014	53:51.4
1599	RSRS01	-122.4484809	37.92653578	2.11199999	11.50699997	284.9309998	13.61899996	-122.4484815	37.92654926	2.09100008	11.50699997	285.3040161	13.59800005	7/15/2014	53:51.5
1600	RSRS01	-122.4484831	37.92653572	2.11199999	11.4659996	284.9760132	13.57799959	-122.4484837	37.9265492	2.14199996	11.4659996	285.2640076	13.60799956	7/15/2014	53:51.6
1601	RSRS01	-122.4484853	37.92653564	2.07800007	11.48200035	284.9530029	13.56000042	-122.4484859	37.92654914	2.09100008	11.48200035	285.2820129	13.57300043	7/15/2014	53:51.7
1602	RSRS01	-122.4484875	37.92653558	2.07800007	11.50699997	284.9979858	13.58500004	-122.4484881	37.92654908	2.05699992	11.50699997	285.3300171	13.56399989	7/15/2014	53:51.8
1603	RSRS01	-122.4484896	37.92653552	2.07800007	11.49699974	284.9549866	13.57499981	-122.4484903	37.92654902	1.97300005	11.49699974	285.3720093	13.46999979	7/15/2014	53:51.9
1604	RSRS01	-122.4484918	37.92653546	2.07800007	11.50699997	284.9309998	13.58500004	-122.4484925	37.92654895	2.00699997	11.50699997	285.3739929	13.51399994	7/15/2014	53:52.0
1605	RSRS01	-122.4484951	37.92653535	2.07800007	11.52900028	284.9330139	13.60700035	-122.4484958	37.92654886	1.97300005	11.52900028	285.3260193	13.50200033	7/15/2014	53:52.1
1606	RSRS01	-122.4484973	37.92653527	2.07800007	11.56700039	284.9330139	13.64500046	-122.448498	37.92654878	2.00699997	11.56700039	285.3300171	13.57400036	7/15/2014	53:52.2
1607	RSRS01	-122.4484996	37.92653521	2.02600002	11.56700039	284.9530029	13.59300041	-122.4485002	37.92654872	1.97300005	11.56700039	285.3699951	13.54000044	7/15/2014	53:52.3
1608	RSRS01	-122.4485018	37.92653514	2.07800007	11.56099987	284.9549866	13.63899994	-122.4485025	37.92654864	2.00699997	11.56099987	285.3300171	13.56799984	7/15/2014	53:52.4
1609	RSRS01	-122.4485041	37.92653508	2.02600002	11.56700039	285.0429993	13.59300041	-122.4485048	37.92654856	1.97300005	11.56700039	285.3510132	13.54000044	7/15/2014	53:52.5
1610	RSRS01	-122.4485064	37.926535	2.02600002	11.58899975	284.9570007	13.61499977	-122.4485071	37.9265485	1.97300005	11.58899975	285.3340149	13.5619998	7/15/2014	53:52.6
1611	RSRS01	-122.4485087	37.92653492	1.99199998	11.61400032	285.04599	13.6060003	-122.4485094	37.92654843	1.93900001	11.61400032	285.3340149	13.55300033	7/15/2014	53:52.7
1612	RSRS01	-122.448511	37.92653484	2.02600002	11.63000011	285.0239868	13.65600014	-122.4485117	37.92654835	1.93900001	11.63000011	285.2660217	13.56900012	7/15/2014	53:52.8
1613	RSRS01	-122.4485133	37.92653478	1.99199998	11.65200043	285.0440064	13.64400041	-122.448514	37.92654829	1.88800001	11.65200043	285.3099976	13.54000044	7/15/2014	53:52.9
1614	RSRS01	-122.4485156	37.92653471	1.99199998	11.6590004	285.0239868	13.65100038	-122.4485163	37.92654819	1.93900001	11.6590004	285.3120117	13.59800041	7/15/2014	53:53.0
1615	RSRS01	-122.448519	37.92653458	1.99199998	11.67399979	284.980011	13.66599977	-122.4485198	37.92654809	1.97300005	11.67399979	285.2660217	13.64699984	7/15/2014	53:53.1
1616	RSRS01	-122.4485214	37.92653451	1.99199998	11.68400002	285.0010071	13.676	-122.4485221	37.92654801	1.93900001	11.68400002	285.2680054	13.62300003	7/15/2014	53:53.2
1617	RSRS01	-122.4485237	37.92653443	1.95799994	11.66800022	285.0020142	13.62600017	-122.4485244	37.92654793	1.88800001	11.66800022	285.3099976	13.55600023	7/15/2014	53:53.3
1618	RSRS01	-122.4485261	37.92653435	1.99199998	11.67399979	285.0020142	13.66599977	-122.4485268	37.92654786	1.85399997	11.67399979	285.2879944	13.52799976	7/15/2014	53:53.4
1619	RSRS01	-122.4485284	37.92653427	1.95799994	11.68400002	284.9570007	13.64199996	-122.4485292	37.92654778	1.80400002	11.68400002	285.2700195	13.48800004	7/15/2014	53:53.5
1620	RSRS01	-122.4485308	37.9265342	1.99199998	11.68400002	285.0020142	13.676	-122.4485316	37.9265477	1.88800001	11.68400002	285.3099976	13.57200003	7/15/2014	53:53.6
1621	RSRS01	-122.4485332	37.9265341	1.95799994	11.66800022	284.9590149	13.62600017	-122.4485339	37.92654761	1.85399997	11.66800022	285.2220154	13.52200019	7/15/2014	53:53.7
1622	RSRS01	-122.4485356	37.92653403	1.99199998	11.6590004	284.9129944	13.65100038	-122.4485363	37.92654753	1.93900001	11.6590004	285.2480164	13.59800041	7/15/2014	53:53.8
1623	RSRS01	-122.4485379	37.92653395	1.95799994	11.64599991	284.8930054	13.60399985	-122.4485386	37.92654745	1.93900001	11.64599991	285.2660217	13.58499992	7/15/2014	53:53.9
1624	RSRS01	-122.4485402	37.92653387	1.95799994	11.65200043	284.8250122	13.61000037	-122.448541	37.92654738	1.93900001	11.65200043	285.2019959	13.59100044	7/15/2014	53:54.0
1625	RSRS01	-122.4485437	37.92653375	1.95799994	11.6590004	284.8059998	13.61700034	-122.4485445	37.92654725	1.88800001	11.6590004	285.2229919	13.54700041	7/15/2014	53:54.1
1626	RSRS01	-122.4485461	37.92653365	1.95799994	11.61400032	284.7869873	13.57200027	-122.4485469	37.92654716	1.88800001	11.61400032	285.20401	13.50200033	7/15/2014	53:54.2
1627	RSRS01	-122.4485485	37.92653358	1.95799994	11.59899998	284.7409973	13.55699992	-122.4485493	37.92654706	1.85399997	11.59899998	285.2090149	13.45299995	7/15/2014	53:54.3
1628	RSRS01	-122.4485509	37.9265335	1.95799994	11.60499954	284.7650147	13.56299949	-122.4485517	37.92654699	1.88800001	11.60499954	285.20401	13.49299955	7/15/2014	53:54.4
1629	RSRS01	-122.4485533	37.92653341	1.95799994	11.60499954	284.7850037	13.56299949	-122.4485541	37.92654689	1.93900001	11.60499954	285.1830139	13.54399955	7/15/2014	53:54.5
1630	RSRS01	-122.4485557	37.92653331	1.95799994	11.59899998	284.7650147	13.55699992	-122.4485565	37.92654682	1.93900001	11.59899998	285.1849976	13.53799999	7/15/2014	53:54.6
1631	RSRS01	-122.4485582	37.92653322	1.95799994	11.59899998	284.7850037	13.55699992	-122.448559	37.92654672	1.88800001	11.59899998	285.1390076	13.48699999	7/15/2014	53:54.7
1632	RSRS01	-122.4485606	37.92653312	1.95799994	11.63599968	284.8089905	13.59399962	-122.4485614	37.92654663	1.88800001	11.63599968	285.1390076	13.52399969	7/15/2014	53:54.8
1633	RSRS01	-122.448563	37.92653303	1.90699995	11.62100029	284.8309937	13.52800024	-122.4485638	37.92654653	1.88800001	11.62100029	285.0970154	13.5090003	7/15/2014	53:54.9
1634	RSRS01	-122.4485654	37.92653293	1.95799994	11.59899998	284.8510132	13.55699992	-122.4485663	37.92654644	1.93900001	11.59899998	285.1329956	13.53799999	7/15/2014	53:55.0
1635	RSRS01	-122.4485691	37.92653279	1.95799994	11.61400032	284.7650147	13.57200027	-122.4485699	37.9265463	1.93900001	11.61400032	285.1170044	13.55300033	7/15/2014	53:55.1
1636	RSRS01	-122.4485715	37.9265327	1.99199998	11.59899998	284.8309937	13.59099996	-122.4485724	37.9265462	1.97300005	11.59899998	285.1170044	13.57200003	7/15/2014	53:55.2
1637	RSRS01	-122.448574	37.9265326	1.95799994	11.61400032	284.6749878	13.57200027	-122.4485748	37.92654609	1.88800001	11.61400032	285.0289917	13.50200033	7/15/2014	53:55.3
1638	RSRS01	-122.4485765	37.92653249	1.95799994	11.58300018	284.7869873	13.54100013	-122.4485773	37.926546	1.88800001	11.58300018	285.0729981	13.47100019	7/15/2014	53:55.4
1639	RSRS01	-122.448579	37.9265324	1.95799994	11.62100029	284.82901	13.57900023	-122.4485798	37.9265459	1.97300005	11.62100029	285.1390076	13.59400034	7/15/2014	53:55.5
1640	RSRS01	-122.4485815	37.9265323	1.99199998	11.61400032	284.8089905	13.6060003	-122.4485824	37.92654579	1.97300005	11.61400032	285.0729981	13.58700037	7/15/2014	53:55.6
1641	RSRS01	-122.4485839	37.92653219	1.95799994	11.59899998	284.8080139	13.55699992	-122.4485848	37.9265457	1.97300005	11.59899998	285.0740051	13.57200003	7/15/2014	53:55.7
1642	RSRS01	-122.4485864	37.9265321	1.99199998	11.58300018	284.8340149	13.57500017	-122.4485873	37.92654559	1.97300005	11.58300018	285.0780029	13.55600023	7/15/2014	53:55.8
1643	RSRS01	-122.4485888	37.92653199	1.95799994	11.59899998	284.8340149	13.55699992	-122.4485897	37.92654548	1.93900001	11.59899998	285.0960083	13.53799999	7/15/2014	53:55.9
1644	RSRS01	-122.4485912	37.92653188	1.99199998	11.63599968	284.8099976	13.62799966	-122.4485921	37.92654536	1.88800001	11.63599968	285.0559998	13.52399969	7/15/2014	53:56.0
1645	RSRS01	-122.4485947	37.92653172	1.95799994	11.57600021	284.8559876	13.53400016	-122.4485957	37.92654522	1.97300005	11.57600021	285.1419983	13.54900026	7/15/2014	53:56.1
1646	RSRS01	-122.4485971	37.92653162	1.95799994	11.57600021	284.8320007	13.53400016	-122.4485981	37.92654511	2.00699997	11.57600021	285.0760193	13.58300018	7/15/2014	53:56.2
1647	RSRS01	-122.4485995	37.92653151	1.95799994	11.58899975	284.7900085	13.54699969	-122.4486004	37.926545	1.93900001	11.58899975	285.0979919	13.52799976	7/15/2014	53:56.3
1648	RSRS01	-122.4486019	37.9265314	1.99199998	11.57600021	284.8120117	13.5680002	-122.4486028	37.92654489	1.97300005	11.57600021	285.1419983	13.54900026	7/15/2014	53:56.4
1649	RSRS01	-122.4486042	37.92653128	1.99199998	11.56700039	284.8320007	13.55900037	-122.4486052	37.92654477	1.93900001	11.56700039	285.1199951	13.5060004	7/15/2014	53:56.5
1650	RSRS01	-122.4486066	37.92653117	1.99199998	11.55099964	284.8340149	13.54299963	-122.4486076	37.92654468	1.97300005	11.55099964	285.2090149	13.52399969	7/15/2014	53:56.6
1651	RSRS01	-122.4486089	37.92653108	1.95799994	11.55099964	284.8540039	13.50899959	-122.44861	37.92654457	2.00699997	11.55099964	285.2070007	13.55799961	7/15/2014	53:56.7
1652	RSRS01	-122.4486113	37.92653097	1.99199998	11.54500008	284.9219971	13.53700006	-122.4486123	37.92654445	2.00699997	11.54500008	285.2510071	13.55200005	7/15/2014	53:56.8
1653	RSRS01	-122.4486136	37.92653085	1.99199998	11.56099987	284.9660034	13.55299985	-122.4486147	37.92654434	2.05699992	11.56099987	285.3170166	13.61799979	7/15/2014	53:56.9
1654	RSRS01	-122.448616	37.92653072	1.99199998	11.52900028	284.9419861	13.52100027	-122.448617	37.92654421	2.00699997	11.52900028	285.3410034	13.53600025	7/15/2014	53:57.0
1655	RSRS01	-122.4486194	37.92653056	1.99199998	11.52900028	284.9869995	13.52100027	-122.4486205	37.92654405	1.97300005	11.52900028	285.4049988	13.50200033	7/15/2014	53:57.1
1656	RSRS01	-122.4486218	37.92653043	1.99199998	11.52900028	285.053009	13.52100027	-122.4486228	37.92654392	1.97300005	11.52900028	285.4490051	13.50200033	7/15/2014	53:57.2
1657	RSRS01	-122.4486241	37.92653034	1.99199998	11.52900028	285.1409912	13.52100027	-122.4486252	37.92654381	1.97300005	11.52900028	285.4770203	13.50200033	7/15/2014	53:57.3
1658	RSRS01	-122.4486265	37.92653021	1.99199998	11.52299976	285.144989	13.51499975	-122.4486276	37.9265437	2.00699997	11.52299976	285.5190125	13.52999973	7/15/2014	53:57.4
1659	RSRS01	-122.4486288	37.92653008	1.95799994	11.52299976	285.2330017	13.48099971	-122.4486299	37.92654357	1.97300005	11.52299976	285.5010071	13.49599981	7/15/2014	53:57.5
1660	RSRS01	-122.4486312	37.92652997	1.99199998	11.52900028	285.2550049	13.52100027	-122.4486323	37.92654344	2.00699997	11.52900028	285.5410156	13.53600025	7/15/2014	53:57.6
1661	RSRS01	-122.4486335	37.92652984	1.95799994	11.53499985	285.2969971	13.49299979	-122.4486347	37.92654333	2.00699997	11.53499985	285.5630188	13.54199982	7/15/2014	53:57.7
1662	RSRS01	-122.4486359	37.92652971	1.99199998	11.55099964	285.4309998	13.54299963	-122.4486371	37.9265432	1.97300005	11.55099964	285.631012	13.52399969	7/15/2014	53:57.8
1663	RSRS01	-122.4486383	37.92652958	1.95799994	11.56700039	285.4750061	13.52500033	-122.4486394	37.92654307	1.93900001	11.56700039	285.6730042	13.5060004	7/15/2014	53:57.9
1664	RSRS01	-122.4486406	37.92652945	1.95799994	11.59899998	285.5409851	13.55699992	-122.4486418	37.92654294	1.93900001	11.59899998	285.631012	13.53799999	7/15/2014	53:58.0
1665	RSRS01	-122.4486442	37.92652925	1.95799994	11.58899975	285.5849915	13.54699969	-122.4486453	37.92654274	1.88800001	11.58899975	285.6750183	13.47699976	7/15/2014	53:58.1
1666	RSRS01	-122.4486466	37.92652912	1.99199998	11.60499954	285.6489868	13.59699953	-122.4486477	37.92654261	1.97300005	11.60499954	285.6950073	13.57799959	7/15/2014	53:58.2
1667	RSRS01	-122.448649	37.92652899	1.95799994	11.59899998	285.6730042	13.55699992	-122.4486502	37.92654247	1.97300005	11.59899998	285.6950073	13.57200003	7/15/2014	53:58.3
1668	RSRS01	-122.4486514	37.92652885	1.99199998	11.58899975	285.6730042	13.58099973	-122.4486526	37.92654234	1.93900001	11.58899975	285.6990051	13.52799976	7/15/2014	53:58.4
1669	RSRS01	-122.4486539	37.92652872	1.95799994	11.61400032	285.6950073	13.57200027	-122.4486551	37.92654221	1.88800001	11.61400032	285.7409973	13.50200033	7/15/2014	53:58.5
1670	RSRS01	-122.4486563	37.92652857	1.99199998	11.63000011	285.6730042	13.6220001	-122.4486576	37.92654204	1.88800001	11.63000011	285.7409973	13.51800013	7/15/2014	53:58.6
1671	RSRS01	-122.4486588	37.92652842	1.95799994	11.59899998	285.6730042	13.55699992	-122.44866	37.92654191	1.88800001	11.59899998	285.6950073	13.48699999	7/15/2014	53:58.7
1672	RSRS01	-122.4486612	37.9265283	1.99199998	11.62100029	285.7170105	13.61300027	-122.4486625	37.92654177	1.93900001	11.62100029	285.7170105	13.5600003	7/15/2014	53:58.8
1673	RSRS01	-122.4486636	37.92652815	1.95799994	11.63000011	285.8049927	13.58800006	-122.4486649	37.92654164	1.88800001	11.63000011	285.8099976	13.51800013	7/15/2014	53:58.9
1674	RSRS01	-122.448666	37.92652802	1.95799994	11.68400002	285.7860107	13.64199996	-122.4486673	37.92654149	1.88800001	11.68400002	285.8309937	13.57200003	7/15/2014	53:59.0
1675	RSRS01	-122.4486696	37.92652781	1.90699995	11.6590004	285.8299866	13.56600034	-122.4486709	37.92654128	1.85399997	11.6590004	285.809021	13.51300037	7/15/2014	53:59.1
1676	RSRS01	-122.448672	37.92652766	1.95799994	11.69999981	285.7210083	13.65799975	-122.4486733	37.92654115	1.85399997	11.69999981	285.82901	13.55399978	7/15/2014	53:59.2
1677	RSRS01	-122.4486744	37.92652753	1.90699995	11.69999981	285.7430115	13.60699975	-122.4486757	37.926541	1.76999998	11.69999981	285.875	13.46999979	7/15/2014	53:59.3
1678	RSRS01	-122.4486768	37.92652736	1.95799994	11.72200012	285.7850037	13.68000007	-122.4486781	37.92654086	1.80400002	11.72200012	285.9210205	13.52600014	7/15/2014	53:59.4
1679	RSRS01	-122.4486792	37.92652724	1.90699995	11.75300026	285.6990051	13.66000021	-122.4486805	37.92654071	1.85399997	11.75300026	285.8529968	13.60700023	7/15/2014	53:59.5
1680	RSRS01	-122.4486816	37.92652709	1.90699995	11.72799969	285.677002	13.63499963	-122.4486829	37.92654056	1.80400002	11.72799969	285.8309937	13.53199971	7/15/2014	53:59.6
1681	RSRS01	-122.448684	37.92652694	1.87199998	11.73799992	285.7430115	13.6099999	-122.4486853	37.92654041	1.76999998	11.73799992	285.8970032	13.5079999	7/15/2014	53:59.7
1682	RSRS01	-122.4486864	37.92652679	1.90699995	11.75300026	285.677002	13.66000021	-122.4486877	37.92654027	1.71899998	11.75300026	285.855011	13.47200024	7/15/2014	53:59.8
1683	RSRS01	-122.4486887	37.92652665	1.90699995	11.76000023	285.677002	13.66700017	-122.44869	37.92654012	1.68499994	11.76000023	285.7650147	13.44500017	7/15/2014	53:59.9
1684	RSRS01	-122.4486911	37.92652652	1.90699995	11.77600002	285.677002	13.68299997	-122.4486924	37.92653999	1.71899998	11.77600002	285.7650147	13.495	7/15/2014	54:00.0
1685	RSRS01	-122.4486946	37.92652629	1.90699995	11.76900005	285.7430115	13.676	-122.4486959	37.92653976	1.71899998	11.76900005	285.7669983	13.48800004	7/15/2014	54:00.1
1686	RSRS01	-122.4486969	37.92652614	1.90699995	11.77600002	285.7430115	13.68299997	-122.4486983	37.92653963	1.76999998	11.77600002	285.7210083	13.546	7/15/2014	54:00.2
1687	RSRS01	-122.4486993	37.92652599	1.90699995	11.82299995	285.6990051	13.7299999	-122.4487006	37.92653946	1.71899998	11.82299995	285.677002	13.54199994	7/15/2014	54:00.3
1688	RSRS01	-122.4487016	37.92652584	1.90699995	11.79100037	285.7210083	13.69800031	-122.448703	37.92653932	1.76999998	11.79100037	285.6790161	13.56100035	7/15/2014	54:00.4
1689	RSRS01	-122.448704	37.9265257	1.90699995	11.81299973	285.6759949	13.71999967	-122.4487054	37.92653915	1.71899998	11.81299973	285.678009	13.53199971	7/15/2014	54:00.5
1690	RSRS01	-122.4487064	37.92652555	1.90699995	11.85099983	285.6149902	13.75799978	-122.4487078	37.92653901	1.68499994	11.85099983	285.6809998	13.53599977	7/15/2014	54:00.6
1691	RSRS01	-122.4487088	37.92652538	1.90699995	11.83899975	285.6369934	13.74599969	-122.4487102	37.92653886	1.63399994	11.83899975	285.6150208	13.47299969	7/15/2014	54:00.7
1692	RSRS01	-122.4487111	37.92652524	1.90699995	11.86699963	285.6369934	13.77399957	-122.4487125	37.92653869	1.71899998	11.86699963	285.6610107	13.58599961	7/15/2014	54:00.8
1693	RSRS01	-122.4487135	37.92652507	1.87199998	11.88300037	285.6589966	13.75500035	-122.4487149	37.92653855	1.68499994	11.88300037	285.6150208	13.56800032	7/15/2014	54:00.9
1694	RSRS01	-122.4487158	37.92652492	1.90699995	11.92099953	285.7030029	13.82799947	-122.4487172	37.9265384	1.63399994	11.92099953	285.6369934	13.55499947	7/15/2014	54:01.0
1695	RSRS01	-122.4487193	37.92652469	1.87199998	11.93700027	285.7470093	13.80900025	-122.4487207	37.92653817	1.63399994	11.93700027	285.7050171	13.57100022	7/15/2014	54:01.1
1696	RSRS01	-122.4487216	37.92652455	1.87199998	11.92099953	285.6369934	13.79299951	-122.448723	37.926538	1.60099995	11.92099953	285.6150208	13.52199948	7/15/2014	54:01.2
1697	RSRS01	-122.448724	37.9265244	1.87199998	11.90799999	285.6149902	13.77999997	-122.4487254	37.92653786	1.56700003	11.90799999	285.6830139	13.47500002	7/15/2014	54:01.3
1698	RSRS01	-122.4487263	37.92652423	1.87199998	11.90799999	285.6130066	13.77999997	-122.4487277	37.92653771	1.63399994	11.90799999	285.6809998	13.54199994	7/15/2014	54:01.4
1699	RSRS01	-122.4487287	37.92652407	1.87199998	11.87699986	285.5270081	13.74899983	-122.4487301	37.92653754	1.60099995	11.87699986	285.6170044	13.47799981	7/15/2014	54:01.5
1700	RSRS01	-122.448731	37.9265239	1.90699995	11.88300037	285.5710144	13.79000032	-122.4487325	37.92653738	1.68499994	11.88300037	285.5729981	13.56800032	7/15/2014	54:01.6
1701	RSRS01	-122.4487334	37.92652376	1.90699995	11.8920002	285.5929871	13.79900014	-122.4487349	37.92653721	1.68499994	11.8920002	285.5289917	13.57700014	7/15/2014	54:01.7
1702	RSRS01	-122.4487357	37.92652359	1.90699995	11.86699963	285.5270081	13.77399957	-122.4487372	37.92653707	1.71899998	11.86699963	285.4830017	13.58599961	7/15/2014	54:01.8
1703	RSRS01	-122.4487381	37.92652343	1.87199998	11.85099983	285.5710144	13.72299981	-122.4487395	37.9265369	1.68499994	11.85099983	285.4850159	13.53599977	7/15/2014	54:01.9
1704	RSRS01	-122.4487404	37.92652328	1.90699995	11.93700027	285.5690002	13.84400022	-122.4487419	37.92653674	1.63399994	11.93700027	285.4169922	13.57100022	7/15/2014	54:02.0
1705	RSRS01	-122.4487439	37.92652303	1.90699995	11.87699986	285.5499878	13.7839998	-122.4487454	37.92653651	1.63399994	11.87699986	285.4200134	13.5109998	7/15/2014	54:02.1
1706	RSRS01	-122.4487462	37.92652287	1.90699995	11.90799999	285.4869995	13.81499994	-122.4487477	37.92653632	1.68499994	11.90799999	285.3770142	13.59299994	7/15/2014	54:02.2
1707	RSRS01	-122.4487486	37.92652272	1.90699995	11.86699963	285.5090027	13.77399957	-122.4487501	37.92653618	1.68499994	11.86699963	285.3330078	13.55199957	7/15/2014	54:02.3
1708	RSRS01	-122.448751	37.92652254	1.90699995	11.90799999	285.4429932	13.81499994	-122.4487525	37.92653599	1.71899998	11.90799999	285.3590088	13.62699997	7/15/2014	54:02.4
1709	RSRS01	-122.4487533	37.92652237	1.90699995	11.89900017	285.3970032	13.80600011	-122.4487549	37.92653583	1.71899998	11.89900017	285.2890015	13.61800015	7/15/2014	54:02.5
1710	RSRS01	-122.4487558	37.92652221	1.95799994	11.85099983	285.355011	13.80899978	-122.4487573	37.92653566	1.71899998	11.85099983	285.3130188	13.56999981	7/15/2014	54:02.6
1711	RSRS01	-122.4487581	37.92652204	1.90699995	11.88300037	285.3330078	13.79000032	-122.4487596	37.9265355	1.68499994	11.88300037	285.2690125	13.56800032	7/15/2014	54:02.7
1712	RSRS01	-122.4487605	37.92652188	1.95799994	11.86699963	285.1130066	13.82499957	-122.448762	37.92653533	1.63399994	11.86699963	285.1799927	13.50099957	7/15/2014	54:02.8
1713	RSRS01	-122.4487629	37.92652169	1.90699995	11.8920002	285.2009888	13.79900014	-122.4487644	37.92653517	1.68499994	11.8920002	285.1600037	13.57700014	7/15/2014	54:02.9
1714	RSRS01	-122.4487652	37.92652153	1.95799994	11.83899975	285.0239868	13.79699969	-122.4487668	37.92653499	1.71899998	11.83899975	285.1799927	13.55799973	7/15/2014	54:03.0
1715	RSRS01	-122.4487688	37.92652128	1.90699995	11.77600002	285.0690002	13.68299997	-122.4487703	37.92653474	1.71899998	11.77600002	285.1140137	13.495	7/15/2014	54:03.1
1716	RSRS01	-122.4487712	37.9265211	1.95799994	11.76900005	284.9580078	13.727	-122.4487727	37.92653456	1.71899998	11.76900005	285.052002	13.48800004	7/15/2014	54:03.2
1717	RSRS01	-122.4487736	37.92652094	1.95799994	11.76900005	284.8940125	13.727	-122.4487751	37.92653439	1.71899998	11.76900005	284.9819946	13.48800004	7/15/2014	54:03.3
1718	RSRS01	-122.448776	37.92652075	1.95799994	11.77600002	284.8059998	13.73399997	-122.4487776	37.92653421	1.76999998	11.77600002	284.95401	13.546	7/15/2014	54:03.4
1719	RSRS01	-122.4487785	37.92652059	1.95799994	11.76900005	284.8699951	13.727	-122.44878	37.92653403	1.71899998	11.76900005	284.8940125	13.48800004	7/15/2014	54:03.5
1720	RSRS01	-122.4487809	37.92652041	1.95799994	11.79100037	284.6080017	13.74900031	-122.4487825	37.92653385	1.71899998	11.79100037	284.8720093	13.51000035	7/15/2014	54:03.6
1721	RSRS01	-122.4487833	37.92652022	1.90699995	11.71500015	284.6730042	13.6220001	-122.4487849	37.92653368	1.71899998	11.71500015	284.8510132	13.43400013	7/15/2014	54:03.7
1722	RSRS01	-122.4487857	37.92652004	1.95799994	11.69999981	284.5679932	13.65799975	-122.4487873	37.9265335	1.71899998	11.69999981	284.8099976	13.41899979	7/15/2014	54:03.8
1723	RSRS01	-122.4487881	37.92651988	1.90699995	11.71500015	284.5440064	13.6220001	-122.4487897	37.92653332	1.71899998	11.71500015	284.7879944	13.43400013	7/15/2014	54:03.9
1724	RSRS01	-122.4487905	37.92651969	1.95799994	11.68400002	284.5679932	13.64199996	-122.4487921	37.92653315	1.76999998	11.68400002	284.7440186	13.454	7/15/2014	54:04.0
1725	RSRS01	-122.448794	37.92651943	1.95799994	11.71500015	284.5660095	13.6730001	-122.4487956	37.92653289	1.71899998	11.71500015	284.7220154	13.43400013	7/15/2014	54:04.1
1726	RSRS01	-122.4487964	37.92651926	1.95799994	11.68400002	284.5899963	13.64199996	-122.448798	37.9265327	1.71899998	11.68400002	284.7000122	13.403	7/15/2014	54:04.2
1727	RSRS01	-122.4487987	37.92651908	1.95799994	11.68999958	284.5880127	13.64799953	-122.4488003	37.92653254	1.76999998	11.68999958	284.678009	13.45999956	7/15/2014	54:04.3
1728	RSRS01	-122.4488011	37.9265189	1.95799994	11.71500015	284.54599	13.6730001	-122.4488027	37.92653236	1.71899998	11.71500015	284.6119995	13.43400013	7/15/2014	54:04.4
1729	RSRS01	-122.4488035	37.92651873	1.95799994	11.71500015	284.6099854	13.6730001	-122.4488051	37.92653217	1.71899998	11.71500015	284.5440064	13.43400013	7/15/2014	54:04.5
1730	RSRS01	-122.4488058	37.92651855	1.95799994	11.75300026	284.5239868	13.7110002	-122.4488074	37.92653201	1.71899998	11.75300026	284.5480042	13.47200024	7/15/2014	54:04.6
1731	RSRS01	-122.4488082	37.92651839	1.90699995	11.72799969	284.5220032	13.63499963	-122.4488098	37.92653183	1.71899998	11.72799969	284.4779968	13.44699967	7/15/2014	54:04.7
1732	RSRS01	-122.4488106	37.9265182	1.95799994	11.74400043	284.480011	13.70200038	-122.4488122	37.92653164	1.71899998	11.74400043	284.4389954	13.46300042	7/15/2014	54:04.8
1733	RSRS01	-122.4488129	37.92651802	1.95799994	11.78499985	284.5	13.74299979	-122.4488145	37.92653148	1.71899998	11.78499985	284.4559937	13.50399983	7/15/2014	54:04.9
1734	RSRS01	-122.4488152	37.92651786	1.95799994	11.74400043	284.4140015	13.70200038	-122.4488168	37.9265313	1.71899998	11.74400043	284.4150085	13.46300042	7/15/2014	54:05.0
1735	RSRS01	-122.4488187	37.92651759	1.95799994	11.72799969	284.3680115	13.68599963	-122.4488203	37.92653105	1.76999998	11.72799969	284.3710022	13.49799967	7/15/2014	54:05.1
1736	RSRS01	-122.4488211	37.92651741	1.99199998	11.74400043	284.3039856	13.73600042	-122.4488227	37.92653086	1.85399997	11.74400043	284.3930054	13.59800041	7/15/2014	54:05.2
1737	RSRS01	-122.4488234	37.92651723	1.95799994	11.75300026	284.2380066	13.7110002	-122.448825	37.92653068	1.80400002	11.75300026	284.3699951	13.55700028	7/15/2014	54:05.3
1738	RSRS01	-122.4488258	37.92651704	1.99199998	11.77600002	284.2189941	13.76800001	-122.4488274	37.92653052	1.85399997	11.77600002	284.4620056	13.63	7/15/2014	54:05.4
1739	RSRS01	-122.4488282	37.92651688	1.99199998	11.74400043	284.3080139	13.73600042	-122.4488298	37.92653033	1.85399997	11.74400043	284.5280151	13.59800041	7/15/2014	54:05.5
1740	RSRS01	-122.4488306	37.9265167	1.99199998	11.68999958	284.1530151	13.68199956	-122.4488322	37.92653015	1.85399997	11.68999958	284.4429932	13.54399955	7/15/2014	54:05.6
1741	RSRS01	-122.448833	37.92651651	1.99199998	11.68999958	284.2409973	13.68199956	-122.4488346	37.92652997	1.88800001	11.68999958	284.4840088	13.57799959	7/15/2014	54:05.7
1742	RSRS01	-122.4488354	37.92651633	2.02600002	11.65200043	284.3299866	13.67800045	-122.448837	37.92652979	1.88800001	11.65200043	284.506012	13.54000044	7/15/2014	54:05.8
1743	RSRS01	-122.4488377	37.92651617	1.99199998	11.65200043	284.3720093	13.64400041	-122.4488393	37.9265296	1.88800001	11.65200043	284.4869995	13.54000044	7/15/2014	54:05.9
1744	RSRS01	-122.44884	37.92651598	1.99199998	11.63599968	284.4840088	13.62799966	-122.4488417	37.92652942	1.88800001	11.63599968	284.4840088	13.52399969	7/15/2014	54:06.0
1745	RSRS01	-122.4488436	37.92651572	1.99199998	11.60499954	284.5039978	13.59699953	-122.4488452	37.92652916	1.93900001	11.60499954	284.5500183	13.54399955	7/15/2014	54:06.1
1746	RSRS01	-122.4488459	37.92651554	2.02600002	11.61400032	284.506012	13.64000034	-122.4488476	37.92652897	1.97300005	11.61400032	284.4840088	13.58700037	7/15/2014	54:06.2
1747	RSRS01	-122.4488483	37.92651535	2.02600002	11.57600021	284.5480042	13.60200024	-122.44885	37.92652879	1.97300005	11.57600021	284.5280151	13.54900026	7/15/2014	54:06.3
1748	RSRS01	-122.4488507	37.92651515	2.02600002	11.58300018	284.5939941	13.60900021	-122.4488524	37.92652863	2.00699997	11.58300018	284.5110169	13.59000015	7/15/2014	54:06.4
1749	RSRS01	-122.4488531	37.92651499	2.02600002	11.56700039	284.5920105	13.59300041	-122.4488548	37.92652843	2.00699997	11.56700039	284.5720215	13.57400036	7/15/2014	54:06.5
1750	RSRS01	-122.4488556	37.92651481	2.07800007	11.55099964	284.6159973	13.62899971	-122.4488572	37.92652825	2.00699997	11.55099964	284.5720215	13.55799961	7/15/2014	54:06.6
1751	RSRS01	-122.448858	37.92651462	2.02600002	11.52299976	284.5700073	13.54899979	-122.4488596	37.92652806	1.97300005	11.52299976	284.5939941	13.49599981	7/15/2014	54:06.7
1752	RSRS01	-122.4488604	37.92651442	2.11199999	11.52299976	284.5939941	13.63499975	-122.448862	37.92652788	2.05699992	11.52299976	284.5720215	13.57999969	7/15/2014	54:06.8
1753	RSRS01	-122.4488628	37.92651426	2.07800007	11.55099964	284.5710144	13.62899971	-122.4488644	37.92652772	2.05699992	11.55099964	284.5729981	13.60799956	7/15/2014	54:06.9
1754	RSRS01	-122.4488651	37.92651408	2.11199999	11.52900028	284.7080078	13.64100027	-122.4488667	37.92652753	2.05699992	11.52900028	284.6440125	13.5860002	7/15/2014	54:07.0
1755	RSRS01	-122.4488686	37.92651381	2.07800007	11.52900028	284.8599854	13.60700035	-122.4488702	37.92652727	2.00699997	11.52900028	284.7740173	13.53600025	7/15/2014	54:07.1
1756	RSRS01	-122.4488709	37.92651365	2.07800007	11.49100018	284.8179932	13.56900024	-122.4488725	37.92652708	2.05699992	11.49100018	284.8420105	13.5480001	7/15/2014	54:07.2
1757	RSRS01	-122.4488733	37.92651346	2.07800007	11.50699997	284.79599	13.58500004	-122.4488749	37.92652692	2.05699992	11.50699997	284.8619995	13.56399989	7/15/2014	54:07.3
1758	RSRS01	-122.4488756	37.9265133	2.07800007	11.46000004	284.8819885	13.53800011	-122.4488772	37.92652674	2.09100008	11.46000004	284.9060059	13.55100012	7/15/2014	54:07.4
1759	RSRS01	-122.4488779	37.92651312	2.02600002	11.47500038	284.928009	13.5010004	-122.4488795	37.92652657	2.05699992	11.47500038	284.9479981	13.5320003	7/15/2014	54:07.5
1760	RSRS01	-122.4488803	37.92651293	2.07800007	11.42800045	284.9700012	13.50600052	-122.4488819	37.92652639	1.97300005	11.42800045	285.0190125	13.4010005	7/15/2014	54:07.6
1761	RSRS01	-122.4488826	37.92651277	2.07800007	11.45300007	285.0369873	13.53100014	-122.4488842	37.92652622	1.97300005	11.45300007	285.0379944	13.42600012	7/15/2014	54:07.7
1762	RSRS01	-122.4488849	37.9265126	2.07800007	11.42199993	285.0369873	13.5	-122.4488865	37.92652606	2.05699992	11.42199993	285.0119934	13.47899985	7/15/2014	54:07.8
1763	RSRS01	-122.4488872	37.92651244	2.02600002	11.40600014	285.125	13.43200016	-122.4488887	37.92652589	2.00699997	11.40600014	285.0599976	13.41300011	7/15/2014	54:07.9
1764	RSRS01	-122.4488894	37.92651227	2.07800007	11.46000004	285.1229858	13.53800011	-122.448891	37.92652573	1.97300005	11.46000004	285.1280212	13.43300009	7/15/2014	54:08.0
1765	RSRS01	-122.4488927	37.92651202	2.02600002	11.44400024	285.1470032	13.47000027	-122.4488943	37.9265255	1.88800001	11.44400024	285.1260071	13.33200026	7/15/2014	54:08.1
1766	RSRS01	-122.448895	37.92651188	2.07800007	11.40600014	285.1690064	13.48400021	-122.4488965	37.92652531	1.93900001	11.40600014	285.1260071	13.34500015	7/15/2014	54:08.2
1767	RSRS01	-122.4488972	37.92651171	2.02600002	11.44400024	285.2330017	13.47000027	-122.4488987	37.92652517	1.93900001	11.44400024	285.1920166	13.38300025	7/15/2014	54:08.3
1768	RSRS01	-122.4488994	37.92651154	2.02600002	11.42199993	285.1470032	13.44799995	-122.448901	37.92652502	1.88800001	11.42199993	285.1920166	13.30999994	7/15/2014	54:08.4
1769	RSRS01	-122.4489017	37.9265114	2.02600002	11.42800045	285.1919861	13.45400047	-122.4489032	37.92652485	1.97300005	11.42800045	285.1490173	13.4010005	7/15/2014	54:08.5
1770	RSRS01	-122.4489039	37.92651123	2.02600002	11.42800045	285.17099	13.45400047	-122.4489054	37.92652469	2.00699997	11.42800045	285.1300049	13.43500042	7/15/2014	54:08.6
1771	RSRS01	-122.4489062	37.92651106	2.02600002	11.42199993	285.2829895	13.44799995	-122.4489077	37.92652454	1.97300005	11.42199993	285.2390137	13.39499998	7/15/2014	54:08.7
1772	RSRS01	-122.4489084	37.92651092	2.02600002	11.42800045	285.3049927	13.45400047	-122.4489099	37.92652437	1.97300005	11.42800045	285.1740112	13.4010005	7/15/2014	54:08.8
1773	RSRS01	-122.4489106	37.92651077	2.02600002	11.40600014	285.2390137	13.43200016	-122.4489121	37.92652422	1.93900001	11.40600014	285.1960144	13.34500015	7/15/2014	54:08.9
1774	RSRS01	-122.4489128	37.9265106	2.02600002	11.3739996	285.2810059	13.39999962	-122.4489143	37.92652406	1.93900001	11.3739996	285.1759949	13.31299961	7/15/2014	54:09.0
1775	RSRS01	-122.4489161	37.92651037	2.02600002	11.39599991	285.3710022	13.42199993	-122.4489176	37.92652383	1.97300005	11.39599991	285.303009	13.36899996	7/15/2014	54:09.1
1776	RSRS01	-122.4489184	37.92651022	2.02600002	11.40600014	285.3930054	13.43200016	-122.4489199	37.92652368	2.05699992	11.40600014	285.32901	13.46300006	7/15/2014	54:09.2
1777	RSRS01	-122.4489206	37.92651006	2.02600002	11.39000034	285.3930054	13.41600037	-122.4489221	37.92652351	1.97300005	11.39000034	285.348999	13.36300039	7/15/2014	54:09.3
1778	RSRS01	-122.448923	37.92650989	2.07800007	11.35200024	285.4129944	13.43000031	-122.4489244	37.92652337	1.93900001	11.35200024	285.3049927	13.29100025	7/15/2014	54:09.4
1779	RSRS01	-122.4489252	37.92650975	2.02600002	11.35200024	285.4590149	13.37800026	-122.4489267	37.92652322	1.88800001	11.35200024	285.3710022	13.24000025	7/15/2014	54:09.5
1780	RSRS01	-122.4489276	37.92650958	2.07800007	11.35200024	285.4809876	13.43000031	-122.448929	37.92652305	2.00699997	11.35200024	285.4370117	13.35900021	7/15/2014	54:09.6
1781	RSRS01	-122.4489299	37.92650943	2.07800007	11.36800003	285.4370117	13.4460001	-122.4489313	37.92652289	2.00699997	11.36800003	285.4830017	13.375	7/15/2014	54:09.7
1782	RSRS01	-122.4489322	37.92650927	2.07800007	11.31400013	285.4370117	13.3920002	-122.4489336	37.92652274	2.05699992	11.31400013	285.5030212	13.37100005	7/15/2014	54:09.8
1783	RSRS01	-122.4489344	37.92650912	2.02600002	11.31999969	285.4809876	13.34599972	-122.4489359	37.92652258	1.93900001	11.31999969	285.5930176	13.25899971	7/15/2014	54:09.9
1784	RSRS01	-122.4489367	37.92650895	2.02600002	11.34300041	285.5010071	13.36900043	-122.4489382	37.92652243	1.93900001	11.34300041	285.6130066	13.28200042	7/15/2014	54:10.0
1785	RSRS01	-122.4489402	37.92650872	2.02600002	11.33600044	285.526001	13.36200047	-122.4489416	37.9265222	2.00699997	11.33600044	285.6600037	13.34300041	7/15/2014	54:10.1
1786	RSRS01	-122.4489425	37.92650858	2.02600002	11.32699966	285.6390076	13.35299969	-122.448944	37.92652203	2.05699992	11.32699966	285.7730103	13.38399959	7/15/2014	54:10.2
1787	RSRS01	-122.4489449	37.92650843	2.02600002	11.28299999	285.7489929	13.30900002	-122.4489463	37.92652189	2.05699992	11.28299999	285.9030151	13.33999991	7/15/2014	54:10.3
1788	RSRS01	-122.4489473	37.92650826	2.02600002	11.32699966	285.7929993	13.35299969	-122.4489487	37.92652174	1.97300005	11.32699966	285.9689941	13.29999971	7/15/2014	54:10.4
1789	RSRS01	-122.4489497	37.9265081	2.02600002	11.28899956	285.9020081	13.31499958	-122.4489511	37.92652157	1.93900001	11.28899956	286.0400085	13.22799957	7/15/2014	54:10.5
1790	RSRS01	-122.4489522	37.92650794	2.07800007	11.28899956	285.9679871	13.36699963	-122.4489536	37.92652141	2.00699997	11.28899956	286.0780029	13.29599953	7/15/2014	54:10.6
1791	RSRS01	-122.4489546	37.92650779	2.02600002	11.29800034	286.0559998	13.32400036	-122.4489559	37.92652126	1.97300005	11.29800034	286.1239929	13.27100039	7/15/2014	54:10.7
1792	RSRS01	-122.448957	37.92650762	2.07800007	11.31400013	286.1659851	13.3920002	-122.4489584	37.9265211	2.00699997	11.31400013	286.1900024	13.3210001	7/15/2014	54:10.8
1793	RSRS01	-122.4489594	37.92650748	2.02600002	11.29800034	286.2980042	13.32400036	-122.4489607	37.92652095	1.97300005	11.29800034	286.2539978	13.27100039	7/15/2014	54:10.9
1794	RSRS01	-122.4489618	37.92650733	2.07800007	11.32699966	286.3420105	13.40499973	-122.4489631	37.9265208	1.97300005	11.32699966	286.2340088	13.29999971	7/15/2014	54:11.0
1795	RSRS01	-122.4489653	37.9265071	2.02600002	11.38399982	286.4299927	13.40999985	-122.4489666	37.92652057	2.00699997	11.38399982	286.2340088	13.39099979	7/15/2014	54:11.1
1796	RSRS01	-122.4489677	37.92650695	2.07800007	11.3739996	286.4970093	13.45199966	-122.448969	37.92652042	2.00699997	11.3739996	286.2980042	13.38099957	7/15/2014	54:11.2
1797	RSRS01	-122.4489701	37.9265068	2.02600002	11.36800003	286.5400085	13.39400005	-122.4489714	37.92652028	2.00699997	11.36800003	286.3479919	13.375	7/15/2014	54:11.3
1798	RSRS01	-122.4489725	37.92650666	2.07800007	11.3739996	286.5620117	13.45199966	-122.4489738	37.92652013	1.97300005	11.3739996	286.3640137	13.34699965	7/15/2014	54:11.4
1799	RSRS01	-122.4489749	37.92650651	2.02600002	11.3739996	286.473999	13.39999962	-122.4489762	37.92651998	1.88800001	11.3739996	286.3659973	13.26199961	7/15/2014	54:11.5
1800	RSRS01	-122.4489773	37.92650636	2.07800007	11.39000034	286.5620117	13.46800041	-122.4489786	37.92651984	1.93900001	11.39000034	286.45401	13.32900035	7/15/2014	54:11.6
1801	RSRS01	-122.4489797	37.92650622	2.02600002	11.38399982	286.5409851	13.40999985	-122.448981	37.92651969	1.97300005	11.38399982	286.4989929	13.35699987	7/15/2014	54:11.7
1802	RSRS01	-122.4489821	37.92650607	2.07800007	11.3739996	286.5220032	13.45199966	-122.4489834	37.92651954	2.00699997	11.3739996	286.4790039	13.38099957	7/15/2014	54:11.8
1803	RSRS01	-122.4489844	37.92650594	2.02600002	11.40600014	286.5880127	13.43200016	-122.4489857	37.92651941	1.97300005	11.40600014	286.5670166	13.37900019	7/15/2014	54:11.9
1804	RSRS01	-122.4489868	37.92650579	2.02600002	11.39599991	286.6300049	13.42199993	-122.4489881	37.92651926	1.93900001	11.39599991	286.6100159	13.33499992	7/15/2014	54:12.0
1805	RSRS01	-122.4489903	37.92650558	2.02600002	11.38399982	286.6300049	13.40999985	-122.4489916	37.92651907	1.88800001	11.38399982	286.6140137	13.27199984	7/15/2014	54:12.1
1806	RSRS01	-122.4489926	37.92650545	2.07800007	11.34300041	286.6960144	13.42100048	-122.4489939	37.92651892	1.93900001	11.34300041	286.6480103	13.28200042	7/15/2014	54:12.2
1807	RSRS01	-122.448995	37.9265053	2.02600002	11.3739996	286.677002	13.39999962	-122.4489962	37.92651877	1.93900001	11.3739996	286.6100159	13.31299961	7/15/2014	54:12.3
1808	RSRS01	-122.4489974	37.92650515	2.07800007	11.38399982	286.6960144	13.46199989	-122.4489986	37.92651864	1.97300005	11.38399982	286.678009	13.35699987	7/15/2014	54:12.4
1809	RSRS01	-122.4489997	37.92650502	2.02600002	11.3739996	286.6749878	13.39999962	-122.449001	37.9265185	1.93900001	11.3739996	286.6970215	13.31299961	7/15/2014	54:12.5
1810	RSRS01	-122.4490021	37.9265049	2.07800007	11.38399982	286.6749878	13.46199989	-122.4490034	37.92651837	1.93900001	11.38399982	286.678009	13.32299984	7/15/2014	54:12.6
1811	RSRS01	-122.4490045	37.92650475	2.02600002	11.38399982	286.6539917	13.40999985	-122.4490057	37.92651824	1.85399997	11.38399982	286.6759949	13.2379998	7/15/2014	54:12.7
1812	RSRS01	-122.4490068	37.92650462	2.07800007	11.38399982	286.6520081	13.46199989	-122.4490081	37.92651809	1.88800001	11.38399982	286.6560059	13.27199984	7/15/2014	54:12.8
1813	RSRS01	-122.4490091	37.92650449	2.02600002	11.38399982	286.6520081	13.40999985	-122.4490104	37.92651796	1.88800001	11.38399982	286.6990051	13.27199984	7/15/2014	54:12.9
1814	RSRS01	-122.4490115	37.92650434	2.07800007	11.39000034	286.6090088	13.46800041	-122.4490127	37.92651781	1.97300005	11.39000034	286.6119995	13.36300039	7/15/2014	54:13.0
1815	RSRS01	-122.4490149	37.92650415	2.02600002	11.36800003	286.6090088	13.39400005	-122.4490161	37.92651764	1.97300005	11.36800003	286.6759949	13.34100008	7/15/2014	54:13.1
1816	RSRS01	-122.4490172	37.92650402	2.07800007	11.39000034	286.6539917	13.46800041	-122.4490184	37.92651749	1.97300005	11.39000034	286.6990051	13.36300039	7/15/2014	54:13.2
1817	RSRS01	-122.4490195	37.92650389	2.07800007	11.35200024	286.5230103	13.43000031	-122.4490207	37.92651736	1.93900001	11.35200024	286.6329956	13.29100025	7/15/2014	54:13.3
1818	RSRS01	-122.4490219	37.92650376	2.11199999	11.31999969	286.3710022	13.43199968	-122.4490231	37.92651723	2.00699997	11.31999969	286.6589966	13.32699966	7/15/2014	54:13.4
1819	RSRS01	-122.4490242	37.92650363	2.11199999	11.31999969	286.4809876	13.43199968	-122.4490254	37.9265171	2.00699997	11.31999969	286.7449951	13.32699966	7/15/2014	54:13.5
1820	RSRS01	-122.4490265	37.9265035	2.11199999	11.31400013	286.3930054	13.42600012	-122.4490277	37.92651697	2.00699997	11.31400013	286.6809998	13.3210001	7/15/2014	54:13.6
1821	RSRS01	-122.4490288	37.92650337	2.07800007	11.29800034	286.3930054	13.3760004	-122.44903	37.92651684	2.09100008	11.29800034	286.6790161	13.38900042	7/15/2014	54:13.7
1822	RSRS01	-122.4490312	37.92650324	2.11199999	11.33600044	286.348999	13.44800043	-122.4490324	37.92651671	2.05699992	11.33600044	286.5930176	13.39300036	7/15/2014	54:13.8
1823	RSRS01	-122.4490335	37.92650311	2.07800007	11.35200024	286.3729858	13.43000031	-122.4490347	37.92651658	1.97300005	11.35200024	286.5270081	13.32500029	7/15/2014	54:13.9
1824	RSRS01	-122.4490358	37.92650298	2.07800007	11.39599991	286.4370117	13.47399998	-122.449037	37.92651645	2.00699997	11.39599991	286.7030029	13.40299988	7/15/2014	54:14.0
1825	RSRS01	-122.4490393	37.92650278	2.02600002	11.40600014	286.348999	13.43200016	-122.4490404	37.92651625	2.00699997	11.40600014	286.6130066	13.41300011	7/15/2014	54:14.1
1826	RSRS01	-122.4490417	37.92650265	2.07800007	11.43700027	286.348999	13.51500034	-122.4490428	37.92651612	2.00699997	11.43700027	286.5950012	13.44400024	7/15/2014	54:14.2
1827	RSRS01	-122.4490441	37.92650252	2.07800007	11.43700027	286.3049927	13.51500034	-122.4490452	37.92651599	1.97300005	11.43700027	286.5690002	13.41000032	7/15/2014	54:14.3
1828	RSRS01	-122.4490465	37.92650239	2.07800007	11.43700027	286.1950073	13.51500034	-122.4490476	37.92651586	2.00699997	11.43700027	286.5050049	13.44400024	7/15/2014	54:14.4
1829	RSRS01	-122.4490489	37.92650226	2.02600002	11.42199993	286.1730042	13.44799995	-122.44905	37.92651575	2.00699997	11.42199993	286.5509949	13.4289999	7/15/2014	54:14.5
1830	RSRS01	-122.4490513	37.92650213	2.07800007	11.39000034	286.0849915	13.46800041	-122.4490525	37.92651562	2.05699992	11.39000034	286.5490112	13.44700027	7/15/2014	54:14.6
1831	RSRS01	-122.4490537	37.926502	2.02600002	11.40600014	286.151001	13.43200016	-122.4490549	37.92651549	2.05699992	11.40600014	286.5249939	13.46300006	7/15/2014	54:14.7
1832	RSRS01	-122.4490562	37.92650187	2.07800007	11.39000034	286.1730042	13.46800041	-122.4490573	37.92651536	2.05699992	11.39000034	286.4850159	13.44700027	7/15/2014	54:14.8
1833	RSRS01	-122.4490586	37.92650176	2.07800007	11.39000034	286.196991	13.46800041	-122.4490597	37.92651523	2.05699992	11.39000034	286.4830017	13.44700027	7/15/2014	54:14.9
1834	RSRS01	-122.4490609	37.92650163	2.07800007	11.38399982	286.3089905	13.46199989	-122.449062	37.92651512	2.09100008	11.38399982	286.4210205	13.4749999	7/15/2014	54:15.0
1835	RSRS01	-122.4490644	37.92650146	2.07800007	11.36800003	286.3110046	13.4460001	-122.4490655	37.92651494	2.09100008	11.36800003	286.4869995	13.45900011	7/15/2014	54:15.1
1836	RSRS01	-122.4490668	37.92650134	2.11199999	11.34300041	286.2869873	13.4550004	-122.4490679	37.92651483	2.05699992	11.34300041	286.4429932	13.40000033	7/15/2014	54:15.2
1837	RSRS01	-122.4490691	37.92650121	2.07800007	11.3739996	286.3089905	13.45199966	-122.4490702	37.92651472	2.09100008	11.3739996	286.4450073	13.46499968	7/15/2014	54:15.3
1838	RSRS01	-122.4490715	37.92650112	2.07800007	11.38399982	286.3089905	13.46199989	-122.4490725	37.92651461	2.09100008	11.38399982	286.4630127	13.4749999	7/15/2014	54:15.4
1839	RSRS01	-122.4490738	37.92650101	2.07800007	11.3739996	286.4190064	13.45199966	-122.4490749	37.92651448	2.00699997	11.3739996	286.4649963	13.38099957	7/15/2014	54:15.5
1840	RSRS01	-122.4490762	37.92650088	2.11199999	11.38399982	286.3970032	13.49599981	-122.4490772	37.92651437	2.05699992	11.38399982	286.4429932	13.44099975	7/15/2014	54:15.6
1841	RSRS01	-122.4490785	37.92650076	2.07800007	11.39599991	286.5950012	13.47399998	-122.4490795	37.92651425	2.14199996	11.39599991	286.4869995	13.53799987	7/15/2014	54:15.7
1842	RSRS01	-122.4490809	37.92650067	2.11199999	11.39599991	286.4410095	13.5079999	-122.4490819	37.92651416	2.09100008	11.39599991	286.4850159	13.48699999	7/15/2014	54:15.8
1843	RSRS01	-122.4490831	37.92650056	2.07800007	11.43700027	286.5079956	13.51500034	-122.4490841	37.92651405	2.05699992	11.43700027	286.4890137	13.4940002	7/15/2014	54:15.9
1844	RSRS01	-122.4490855	37.92650044	2.11199999	11.42800045	286.5069885	13.54000044	-122.4490865	37.92651393	2.05699992	11.42800045	286.4410095	13.48500037	7/15/2014	54:16.0
1845	RSRS01	-122.4490889	37.92650028	2.11199999	11.42800045	286.5509949	13.54000044	-122.4490899	37.92651377	2.09100008	11.42800045	286.5130005	13.51900053	7/15/2014	54:16.1
1846	RSRS01	-122.4490912	37.92650019	2.11199999	11.42199993	286.5729981	13.53399992	-122.4490922	37.92651368	2.14199996	11.42199993	286.507019	13.56399989	7/15/2014	54:16.2
1847	RSRS01	-122.4490936	37.92650008	2.11199999	11.42800045	286.5950012	13.54000044	-122.4490945	37.92651358	2.00699997	11.42800045	286.5090027	13.43500042	7/15/2014	54:16.3
1848	RSRS01	-122.4490959	37.92649998	2.11199999	11.43700027	286.6839905	13.54900026	-122.4490969	37.92651347	2.05699992	11.43700027	286.5970154	13.4940002	7/15/2014	54:16.4
1849	RSRS01	-122.4490983	37.92649989	2.11199999	11.46000004	286.6830139	13.57200003	-122.4490992	37.92651338	2.09100008	11.46000004	286.5450134	13.55100012	7/15/2014	54:16.5
1850	RSRS01	-122.4491006	37.92649978	2.11199999	11.48200035	286.6640015	13.59400034	-122.4491016	37.92651326	2.09100008	11.48200035	286.5350037	13.57300043	7/15/2014	54:16.6
1851	RSRS01	-122.449103	37.92649968	2.07800007	11.49699974	286.7520142	13.57499981	-122.4491039	37.92651317	2.09100008	11.49699974	286.4450073	13.58799982	7/15/2014	54:16.7
1852	RSRS01	-122.4491054	37.92649959	2.11199999	11.51299953	286.6440125	13.62499952	-122.4491063	37.92651308	2.05699992	11.51299953	286.4689941	13.56999946	7/15/2014	54:16.8
1853	RSRS01	-122.4491077	37.92649947	2.07800007	11.53499985	286.6860046	13.61299992	-122.4491086	37.92651296	1.97300005	11.53499985	286.5350037	13.5079999	7/15/2014	54:16.9
1854	RSRS01	-122.44911	37.92649938	2.11199999	11.55099964	286.730011	13.66299963	-122.4491109	37.92651289	1.97300005	11.55099964	286.5549927	13.52399969	7/15/2014	54:17.0
1855	RSRS01	-122.4491135	37.92649924	2.07800007	11.52900028	286.7080078	13.60700035	-122.4491144	37.92651273	2.05699992	11.52900028	286.6669922	13.5860002	7/15/2014	54:17.1
1856	RSRS01	-122.4491159	37.92649914	2.11199999	11.64599991	286.6640015	13.7579999	-122.4491168	37.92651265	2.00699997	11.64599991	286.6669922	13.65299988	7/15/2014	54:17.2
1857	RSRS01	-122.4491182	37.92649905	2.07800007	11.54500008	286.6879883	13.62300014	-122.4491191	37.92651254	1.93900001	11.54500008	286.7090149	13.48400009	7/15/2014	54:17.3
1858	RSRS01	-122.4491206	37.92649895	2.11199999	11.56099987	286.598999	13.67299986	-122.4491215	37.92651244	1.97300005	11.56099987	286.7330017	13.53399992	7/15/2014	54:17.4
1859	RSRS01	-122.449123	37.92649886	2.07800007	11.53499985	286.4890137	13.61299992	-122.4491239	37.92651237	1.97300005	11.53499985	286.6650085	13.5079999	7/15/2014	54:17.5
1860	RSRS01	-122.4491254	37.92649877	2.11199999	11.56099987	286.6419983	13.67299986	-122.4491263	37.92651225	1.97300005	11.56099987	286.8420105	13.53399992	7/15/2014	54:17.6
1861	RSRS01	-122.4491278	37.92649867	2.07800007	11.58300018	286.5549927	13.66100025	-122.4491286	37.92651218	1.93900001	11.58300018	286.776001	13.52200019	7/15/2014	54:17.7
1862	RSRS01	-122.4491301	37.92649858	2.07800007	11.58899975	286.5559998	13.66699982	-122.449131	37.92651208	1.93900001	11.58899975	286.7330017	13.52799976	7/15/2014	54:17.8
1863	RSRS01	-122.4491325	37.9264985	2.07800007	11.63000011	286.6210022	13.70800018	-122.4491333	37.92651199	1.97300005	11.63000011	286.7749939	13.60300016	7/15/2014	54:17.9
1864	RSRS01	-122.4491348	37.9264984	2.02600002	11.58899975	286.6860046	13.61499977	-122.4491356	37.92651191	2.00699997	11.58899975	286.7109985	13.59599972	7/15/2014	54:18.0
1865	RSRS01	-122.4491382	37.92649828	2.02600002	11.58899975	286.5339966	13.61499977	-122.449139	37.92651179	1.88800001	11.58899975	286.7980042	13.47699976	7/15/2014	54:18.1
1866	RSRS01	-122.4491406	37.92649819	2.07800007	11.61400032	286.5589905	13.69200039	-122.4491414	37.92651169	1.88800001	11.61400032	286.7369995	13.50200033	7/15/2014	54:18.2
1867	RSRS01	-122.4491429	37.92649811	2.02600002	11.63599968	286.5599976	13.6619997	-122.4491436	37.92651161	1.93900001	11.63599968	286.6910095	13.57499969	7/15/2014	54:18.3
1868	RSRS01	-122.4491452	37.92649803	2.02600002	11.61400032	286.5809937	13.64000034	-122.449146	37.92651154	2.00699997	11.61400032	286.6929932	13.62100029	7/15/2014	54:18.4
1869	RSRS01	-122.4491475	37.92649795	2.02600002	11.60499954	286.5150147	13.63099957	-122.4491483	37.92651146	1.97300005	11.60499954	286.6910095	13.57799959	7/15/2014	54:18.5
1870	RSRS01	-122.4491499	37.92649788	2.07800007	11.60499954	286.5589905	13.68299961	-122.4491506	37.92651136	1.85399997	11.60499954	286.6530151	13.45899951	7/15/2014	54:18.6
1871	RSRS01	-122.4491522	37.9264978	2.02600002	11.62100029	286.4930115	13.64700031	-122.4491529	37.92651129	1.93900001	11.62100029	286.559021	13.5600003	7/15/2014	54:18.7
1872	RSRS01	-122.4491545	37.9264977	2.02600002	11.64599991	286.4490051	13.67199993	-122.4491552	37.92651121	1.93900001	11.64599991	286.4970093	13.58499992	7/15/2014	54:18.8
1873	RSRS01	-122.4491568	37.92649765	1.99199998	11.6590004	286.4070129	13.65100038	-122.4491575	37.92651113	2.00699997	11.6590004	286.4930115	13.66600037	7/15/2014	54:18.9
1874	RSRS01	-122.4491591	37.92649757	1.99199998	11.66800022	286.4930115	13.66000021	-122.4491598	37.92651106	1.85399997	11.66800022	286.5390015	13.52200019	7/15/2014	54:19.0
1875	RSRS01	-122.4491626	37.92649744	1.99199998	11.66800022	286.4049988	13.66000021	-122.4491632	37.92651097	1.88800001	11.66800022	286.4949951	13.55600023	7/15/2014	54:19.1
1876	RSRS01	-122.4491649	37.92649738	1.99199998	11.67399979	286.3609924	13.66599977	-122.4491655	37.92651089	1.93900001	11.67399979	286.4729919	13.6129998	7/15/2014	54:19.2
1877	RSRS01	-122.4491672	37.92649731	1.99199998	11.72200012	286.2730103	13.71400011	-122.4491678	37.92651081	1.85399997	11.72200012	286.4710083	13.57600009	7/15/2014	54:19.3
1878	RSRS01	-122.4491695	37.92649725	2.02600002	11.66800022	286.2950134	13.69400024	-122.4491701	37.92651075	1.97300005	11.66800022	286.4309998	13.64100027	7/15/2014	54:19.4
1879	RSRS01	-122.4491718	37.92649717	1.99199998	11.68400002	286.2290039	13.676	-122.4491724	37.92651067	1.88800001	11.68400002	286.4290161	13.57200003	7/15/2014	54:19.5
1880	RSRS01	-122.4491741	37.92649711	1.99199998	11.69999981	286.2070007	13.69199979	-122.4491748	37.92651061	1.93900001	11.69999981	286.3850098	13.63899982	7/15/2014	54:19.6
1881	RSRS01	-122.4491764	37.92649703	1.95799994	11.67399979	286.1640015	13.63199973	-122.449177	37.92651056	1.88800001	11.67399979	286.3420105	13.5619998	7/15/2014	54:19.7
1882	RSRS01	-122.4491788	37.92649697	1.99199998	11.65200043	286.2109985	13.64400041	-122.4491794	37.92651048	1.93900001	11.65200043	286.3430176	13.59100044	7/15/2014	54:19.8
1883	RSRS01	-122.449181	37.92649691	1.99199998	11.68999958	286.144989	13.68199956	-122.4491816	37.92651042	1.93900001	11.68999958	286.3470154	13.62899959	7/15/2014	54:19.9
1884	RSRS01	-122.4491833	37.92649685	1.99199998	11.66800022	286.1029968	13.66000021	-122.4491839	37.92651036	1.93900001	11.66800022	286.3210144	13.60700023	7/15/2014	54:20.0
1885	RSRS01	-122.4491867	37.92649676	1.95799994	11.67399979	286.1010132	13.63199973	-122.4491872	37.92651027	1.85399997	11.67399979	286.257019	13.52799976	7/15/2014	54:20.1
1886	RSRS01	-122.449189	37.9264967	1.99199998	11.70600033	286.0130005	13.69800031	-122.4491895	37.92651023	1.85399997	11.70600033	286.3250122	13.5600003	7/15/2014	54:20.2
1887	RSRS01	-122.4491912	37.92649664	1.95799994	11.64599991	286.0130005	13.60399985	-122.4491918	37.92651017	1.85399997	11.64599991	286.2770081	13.49999988	7/15/2014	54:20.3
1888	RSRS01	-122.4491935	37.9264966	1.99199998	11.65200043	286.0570068	13.64400041	-122.449194	37.92651011	1.93900001	11.65200043	286.3250122	13.59100044	7/15/2014	54:20.4
1889	RSRS01	-122.4491958	37.92649654	1.99199998	11.63599968	285.9909973	13.62799966	-122.4491963	37.92651005	1.85399997	11.63599968	286.2550049	13.48999965	7/15/2014	54:20.5
1890	RSRS01	-122.4491981	37.92649648	1.99199998	11.63000011	285.9230042	13.6220001	-122.4491986	37.92651	1.85399997	11.63000011	286.2109985	13.48400009	7/15/2014	54:20.6
1891	RSRS01	-122.4492004	37.92649644	1.99199998	11.68400002	285.9490051	13.676	-122.4492009	37.92650994	1.85399997	11.68400002	286.1710205	13.53799999	7/15/2014	54:20.7
1892	RSRS01	-122.4492026	37.9264964	1.99199998	11.65200043	285.9230042	13.64400041	-122.4492031	37.92650988	1.93900001	11.65200043	286.1830139	13.59100044	7/15/2014	54:20.8
1893	RSRS01	-122.4492048	37.92649634	1.99199998	11.65200043	285.9689941	13.64400041	-122.4492053	37.92650984	1.88800001	11.65200043	286.1470032	13.54000044	7/15/2014	54:20.9
1894	RSRS01	-122.449207	37.9264963	1.99199998	11.6590004	285.8370056	13.65100038	-122.4492075	37.9265098	1.88800001	11.6590004	286.1230164	13.54700041	7/15/2014	54:21.0
1895	RSRS01	-122.4492103	37.92649622	1.99199998	11.68400002	285.881012	13.676	-122.4492107	37.92650973	1.93900001	11.68400002	286.1029968	13.62300003	7/15/2014	54:21.1
1896	RSRS01	-122.4492125	37.92649618	1.99199998	11.69999981	285.8160095	13.69199979	-122.4492129	37.92650968	1.93900001	11.69999981	285.9920044	13.63899982	7/15/2014	54:21.2
1897	RSRS01	-122.4492147	37.92649614	1.99199998	11.68400002	285.7950134	13.676	-122.4492151	37.92650966	1.93900001	11.68400002	285.9930115	13.62300003	7/15/2014	54:21.3
1898	RSRS01	-122.4492169	37.9264961	1.99199998	11.70600033	285.776001	13.69800031	-122.4492173	37.92650962	1.93900001	11.70600033	285.9299927	13.64500034	7/15/2014	54:21.4
1899	RSRS01	-122.4492191	37.92649605	1.99199998	11.68400002	285.7319946	13.676	-122.4492195	37.92650957	1.85399997	11.68400002	285.9320068	13.53799999	7/15/2014	54:21.5
1900	RSRS01	-122.4492213	37.92649603	1.99199998	11.68400002	285.6659851	13.676	-122.4492216	37.92650953	1.88800001	11.68400002	285.8860169	13.57200003	7/15/2014	54:21.6
1901	RSRS01	-122.4492235	37.92649599	1.99199998	11.70600033	285.5780029	13.69800031	-122.4492238	37.92650951	1.93900001	11.70600033	285.8200073	13.64500034	7/15/2014	54:21.7
1902	RSRS01	-122.4492257	37.92649594	1.99199998	11.70600033	285.4660034	13.69800031	-122.449226	37.92650946	1.97300005	11.70600033	285.8000183	13.67900038	7/15/2014	54:21.8
1903	RSRS01	-122.4492278	37.92649592	1.99199998	11.69999981	285.3800049	13.69199979	-122.4492282	37.92650944	1.93900001	11.69999981	285.7099915	13.63899982	7/15/2014	54:21.9
1904	RSRS01	-122.44923	37.92649589	1.99199998	11.69999981	285.269989	13.69199979	-122.4492303	37.9265094	1.88800001	11.69999981	285.6660156	13.58799982	7/15/2014	54:22.0
1905	RSRS01	-122.4492332	37.92649584	1.95799994	11.72799969	285.2260132	13.68599963	-122.4492335	37.92650936	1.88800001	11.72799969	285.6440125	13.6159997	7/15/2014	54:22.1
1906	RSRS01	-122.4492354	37.92649581	1.99199998	11.70600033	285.223999	13.69800031	-122.4492357	37.92650932	1.97300005	11.70600033	285.6239929	13.67900038	7/15/2014	54:22.2
1907	RSRS01	-122.4492376	37.92649579	1.95799994	11.69999981	285.1820068	13.65799975	-122.4492379	37.92650931	1.97300005	11.69999981	285.5559998	13.67299986	7/15/2014	54:22.3
1908	RSRS01	-122.4492399	37.92649576	1.99199998	11.70600033	285.1159973	13.69800031	-122.4492401	37.92650927	1.88800001	11.70600033	285.4680176	13.59400034	7/15/2014	54:22.4
1909	RSRS01	-122.4492421	37.92649574	1.95799994	11.72200012	285.0490112	13.68000007	-122.4492423	37.92650926	1.88800001	11.72200012	285.3800049	13.61000013	7/15/2014	54:22.5
1910	RSRS01	-122.4492443	37.92649571	1.95799994	11.71500015	285.071991	13.6730001	-122.4492446	37.92650922	1.93900001	11.71500015	285.3380127	13.65400016	7/15/2014	54:22.6
1911	RSRS01	-122.4492466	37.92649569	1.95799994	11.74400043	285.0289917	13.70200038	-122.4492468	37.92650921	1.88800001	11.74400043	285.2919922	13.63200045	7/15/2014	54:22.7
1912	RSRS01	-122.4492488	37.92649566	1.95799994	11.72799969	284.9609985	13.68599963	-122.449249	37.92650918	1.93900001	11.72799969	285.2050171	13.6669997	7/15/2014	54:22.8
1913	RSRS01	-122.449251	37.92649566	1.95799994	11.76900005	285.0079956	13.727	-122.4492511	37.92650916	1.85399997	11.76900005	285.2080078	13.62300003	7/15/2014	54:22.9
1914	RSRS01	-122.4492531	37.92649563	1.95799994	11.79800034	285.0109863	13.75600028	-122.4492533	37.92650913	1.88800001	11.79800034	285.2090149	13.68600035	7/15/2014	54:23.0
1915	RSRS01	-122.4492563	37.92649561	1.95799994	11.78499985	284.92099	13.74299979	-122.4492565	37.92650911	1.88800001	11.78499985	285.1669922	13.67299986	7/15/2014	54:23.1
1916	RSRS01	-122.4492584	37.9264956	1.95799994	11.76000023	284.9230042	13.71800017	-122.4492586	37.92650911	1.93900001	11.76000023	285.1650085	13.69900024	7/15/2014	54:23.2
1917	RSRS01	-122.4492606	37.92649558	1.95799994	11.76900005	284.8110046	13.727	-122.4492607	37.9265091	1.88800001	11.76900005	285.1430054	13.65700006	7/15/2014	54:23.3
1918	RSRS01	-122.4492627	37.92649557	1.95799994	11.77600002	284.8349915	13.73399997	-122.4492628	37.92650909	1.88800001	11.77600002	285.125	13.66400003	7/15/2014	54:23.4
1919	RSRS01	-122.4492648	37.92649556	1.95799994	11.79800034	284.7690125	13.75600028	-122.4492649	37.92650908	1.93900001	11.79800034	285.0769959	13.73700035	7/15/2014	54:23.5
1920	RSRS01	-122.4492669	37.92649556	1.95799994	11.79800034	284.7229919	13.75600028	-122.449267	37.92650908	1.97300005	11.79800034	285.0110169	13.77100039	7/15/2014	54:23.6
1921	RSRS01	-122.449269	37.92649555	1.90699995	11.79100037	284.6809998	13.69800031	-122.4492691	37.92650907	1.85399997	11.79100037	285.0130005	13.64500034	7/15/2014	54:23.7
1922	RSRS01	-122.4492712	37.92649556	1.95799994	11.79100037	284.5469971	13.74900031	-122.4492712	37.92650906	1.85399997	11.79100037	284.9450073	13.64500034	7/15/2014	54:23.8
1923	RSRS01	-122.4492732	37.92649555	1.90699995	11.79100037	284.4370117	13.69800031	-122.4492732	37.92650907	1.88800001	11.79100037	284.7709961	13.67900038	7/15/2014	54:23.9
1924	RSRS01	-122.4492753	37.92649556	1.95799994	11.79800034	284.3729858	13.75600028	-122.4492753	37.92650906	1.97300005	11.79800034	284.7470093	13.77100039	7/15/2014	54:24.0
1925	RSRS01	-122.4492784	37.92649556	1.95799994	11.80700016	284.2619934	13.7650001	-122.4492784	37.92650906	1.93900001	11.80700016	284.6369934	13.74600017	7/15/2014	54:24.1
1926	RSRS01	-122.4492805	37.92649555	1.95799994	11.81299973	284.1099854	13.77099967	-122.4492805	37.92650907	1.88800001	11.81299973	284.5299988	13.70099974	7/15/2014	54:24.2
1927	RSRS01	-122.4492826	37.92649556	1.90699995	11.80700016	284.0639954	13.71400011	-122.4492826	37.92650908	1.80400002	11.80700016	284.4620056	13.61100018	7/15/2014	54:24.3
1928	RSRS01	-122.4492848	37.92649557	1.95799994	11.79800034	283.9760132	13.75600028	-122.4492847	37.92650909	1.88800001	11.79800034	284.3959961	13.68600035	7/15/2014	54:24.4
1929	RSRS01	-122.4492869	37.92649558	1.95799994	11.79800034	283.8450012	13.75600028	-122.4492868	37.9265091	1.88800001	11.79800034	284.2870178	13.68600035	7/15/2014	54:24.5
1930	RSRS01	-122.4492891	37.92649559	1.95799994	11.79100037	283.7619934	13.74900031	-122.449289	37.92650911	1.97300005	11.79100037	284.2019959	13.76400042	7/15/2014	54:24.6
1931	RSRS01	-122.4492912	37.9264956	1.90699995	11.79800034	283.6499939	13.70500028	-122.4492911	37.92650912	1.93900001	11.79800034	284.1159973	13.73700035	7/15/2014	54:24.7
1932	RSRS01	-122.4492934	37.92649561	1.90699995	11.79100037	283.5190125	13.69800031	-122.4492932	37.92650913	1.88800001	11.79100037	284.0240173	13.67900038	7/15/2014	54:24.8
1933	RSRS01	-122.4492955	37.92649562	1.90699995	11.80700016	283.5190125	13.71400011	-122.4492954	37.92650914	1.88800001	11.80700016	283.9819946	13.69500017	7/15/2014	54:24.9
1934	RSRS01	-122.4492977	37.92649565	1.95799994	11.79100037	283.3869934	13.74900031	-122.4492975	37.92650915	1.97300005	11.79100037	283.8739929	13.76400042	7/15/2014	54:25.0
1935	RSRS01	-122.4493009	37.92649566	1.90699995	11.78499985	283.3210144	13.69199979	-122.4493007	37.92650916	2.00699997	11.78499985	283.8009949	13.79199982	7/15/2014	54:25.1
1936	RSRS01	-122.4493031	37.92649569	1.95799994	11.77600002	283.2550049	13.73399997	-122.4493029	37.92650919	1.97300005	11.77600002	283.7380066	13.74900007	7/15/2014	54:25.2
1937	RSRS01	-122.4493053	37.9264957	1.90699995	11.77600002	283.1669922	13.68299997	-122.4493051	37.92650922	1.85399997	11.77600002	283.6940002	13.63	7/15/2014	54:25.3
1938	RSRS01	-122.4493076	37.92649573	1.95799994	11.77600002	283.1229858	13.73399997	-122.4493074	37.92650923	1.97300005	11.77600002	283.6109924	13.74900007	7/15/2014	54:25.4
1939	RSRS01	-122.4493098	37.92649574	1.95799994	11.79800034	282.9909973	13.75600028	-122.4493096	37.92650926	2.00699997	11.79800034	283.5610046	13.80500031	7/15/2014	54:25.5
1940	RSRS01	-122.449312	37.92649577	1.90699995	11.79100037	282.9030151	13.69800031	-122.4493118	37.92650928	2.00699997	11.79100037	283.4330139	13.79800034	7/15/2014	54:25.6
1941	RSRS01	-122.4493143	37.92649579	1.90699995	11.79100037	282.7929993	13.69800031	-122.449314	37.9265093	1.93900001	11.79100037	283.3450012	13.73000038	7/15/2014	54:25.7
1942	RSRS01	-122.4493165	37.92649582	1.95899999	11.79100037	282.7059937	13.75000036	-122.4493163	37.92650932	1.94000006	11.79100037	283.257019	13.73100042	7/15/2014	54:25.8
1943	RSRS01	-122.4493188	37.92649583	1.95899999	11.78499985	282.571991	13.74399984	-122.4493185	37.92650935	1.97399998	11.78499985	283.1430054	13.75899982	7/15/2014	54:25.9
1944	RSRS01	-122.449321	37.92649588	1.99300003	11.79800034	282.4639893	13.79100037	-122.4493208	37.92650938	1.97399998	11.79800034	283.0370178	13.77200031	7/15/2014	54:26.0
1945	RSRS01	-122.4493244	37.92649591	1.95899999	11.80700016	282.3110046	13.76600015	-122.4493241	37.92650941	2.0079999	11.80700016	282.9700012	13.81500006	7/15/2014	54:26.1
1946	RSRS01	-122.4493266	37.92649594	1.95899999	11.82299995	282.2479858	13.78199995	-122.4493263	37.92650946	2.0079999	11.82299995	282.8880005	13.83099985	7/15/2014	54:26.2
1947	RSRS01	-122.4493289	37.92649597	1.95899999	11.82299995	282.0920105	13.78199995	-122.4493286	37.92650949	1.94000006	11.82299995	282.7950134	13.76300001	7/15/2014	54:26.3
1948	RSRS01	-122.4493312	37.926496	1.95899999	11.83899975	282.0499878	13.79799974	-122.4493309	37.92650951	1.97399998	11.83899975	282.6900024	13.81299973	7/15/2014	54:26.4
1949	RSRS01	-122.4493335	37.92649603	1.95899999	11.85099983	281.9379883	13.80999982	-122.4493332	37.92650954	2.0079999	11.85099983	282.5780029	13.85899973	7/15/2014	54:26.5
1950	RSRS01	-122.4493359	37.92649605	1.95899999	11.86699963	281.9190064	13.82599962	-122.4493356	37.92650957	2.0079999	11.86699963	282.5339966	13.87499952	7/15/2014	54:26.6
1951	RSRS01	-122.4493382	37.92649608	1.90799999	11.86699963	281.82901	13.77499962	-122.4493379	37.92650962	1.94000006	11.86699963	282.3800049	13.80699968	7/15/2014	54:26.7
1952	RSRS01	-122.4493405	37.92649613	1.95899999	11.88300037	281.7210083	13.84200037	-122.4493402	37.92650965	1.97399998	11.88300037	282.2700195	13.85700035	7/15/2014	54:26.8
1953	RSRS01	-122.4493428	37.92649616	1.90799999	11.93000031	281.6530151	13.8380003	-122.4493425	37.92650967	1.97399998	11.93000031	282.1600037	13.90400028	7/15/2014	54:26.9
1954	RSRS01	-122.4493451	37.92649619	1.95899999	11.93000031	281.5450134	13.8890003	-122.4493448	37.9265097	2.0079999	11.93000031	282.0289917	13.9380002	7/15/2014	54:27.0
1955	RSRS01	-122.4493485	37.92649625	1.90799999	11.93000031	281.4769898	13.8380003	-122.4493482	37.92650975	1.97399998	11.93000031	281.9850159	13.90400028	7/15/2014	54:27.1
1956	RSRS01	-122.4493508	37.92649628	1.95899999	11.93700027	281.3890076	13.89600027	-122.4493505	37.92650978	1.94000006	11.93700027	281.8770142	13.87700033	7/15/2014	54:27.2
1957	RSRS01	-122.4493531	37.92649633	1.90799999	11.93000031	281.2820129	13.8380003	-122.4493527	37.92650983	1.94000006	11.93000031	281.809021	13.87000036	7/15/2014	54:27.3
1958	RSRS01	-122.4493554	37.92649636	1.95899999	11.95199966	281.1690064	13.91099966	-122.4493551	37.92650987	1.94000006	11.95199966	281.7010193	13.89199972	7/15/2014	54:27.4
1959	RSRS01	-122.4493577	37.92649638	1.90799999	11.95199966	281.0379944	13.85999966	-122.4493574	37.9265099	1.97399998	11.95199966	281.6549988	13.92599964	7/15/2014	54:27.5
1960	RSRS01	-122.4493601	37.92649643	1.95899999	11.95199966	280.8859863	13.91099966	-122.4493597	37.92650995	1.97399998	11.95199966	281.5230103	13.92599964	7/15/2014	54:27.6
1961	RSRS01	-122.4493623	37.92649648	1.90799999	11.9460001	280.8630066	13.85400009	-122.449362	37.92650998	1.94000006	11.9460001	281.4609985	13.88600016	7/15/2014	54:27.7
1962	RSRS01	-122.4493646	37.92649651	1.90799999	11.9460001	280.756012	13.85400009	-122.4493643	37.92651002	1.97399998	11.9460001	281.348999	13.92000008	7/15/2014	54:27.8
1963	RSRS01	-122.4493669	37.92649655	1.90799999	11.93000031	280.5799866	13.8380003	-122.4493666	37.92651007	1.97399998	11.93000031	281.1979981	13.90400028	7/15/2014	54:27.9
1964	RSRS01	-122.4493692	37.9264966	1.90799999	11.91499996	280.4700012	13.82299995	-122.4493688	37.9265101	1.97399998	11.91499996	281.0460205	13.88899994	7/15/2014	54:28.0
1965	RSRS01	-122.4493726	37.92649665	1.90799999	11.91499996	280.2730103	13.82299995	-122.4493722	37.92651017	2.0079999	11.91499996	280.8659973	13.92299986	7/15/2014	54:28.1
1966	RSRS01	-122.4493749	37.92649669	1.95899999	11.89900017	280.118988	13.85800016	-122.4493745	37.92651019	1.97399998	11.89900017	280.6929932	13.87300014	7/15/2014	54:28.2
1967	RSRS01	-122.4493772	37.92649674	1.90799999	11.89900017	279.8989868	13.80700016	-122.4493768	37.92651026	1.97399998	11.89900017	280.4970093	13.87300014	7/15/2014	54:28.3
1968	RSRS01	-122.4493795	37.92649679	1.95899999	11.8920002	279.7449951	13.85100019	-122.4493791	37.92651029	2.0079999	11.8920002	280.3390198	13.9000001	7/15/2014	54:28.4
1969	RSRS01	-122.4493818	37.92649681	1.90799999	11.87699986	279.5020142	13.78499985	-122.4493814	37.92651033	1.94000006	11.87699986	280.1650085	13.81699991	7/15/2014	54:28.5
1970	RSRS01	-122.4493841	37.92649688	1.95899999	11.88300037	279.3280029	13.84200037	-122.4493837	37.92651038	1.97399998	11.88300037	279.9680176	13.85700035	7/15/2014	54:28.6
1971	RSRS01	-122.4493864	37.92649691	1.90799999	11.86699963	279.1740112	13.77499962	-122.449386	37.92651042	1.94000006	11.86699963	279.7900085	13.80699968	7/15/2014	54:28.7
1972	RSRS01	-122.4493888	37.92649695	1.95899999	11.86100006	278.8640137	13.82000005	-122.4493883	37.92651047	1.97399998	11.86100006	279.5720215	13.83500004	7/15/2014	54:28.8
1973	RSRS01	-122.449391	37.92649702	1.90799999	11.86100006	278.7130127	13.76900005	-122.4493906	37.92651052	2.0079999	11.86100006	279.3940125	13.86899996	7/15/2014	54:28.9
1974	RSRS01	-122.4493934	37.92649706	1.95899999	11.86100006	278.5570068	13.82000005	-122.4493929	37.92651058	1.97399998	11.86100006	279.1960144	13.83500004	7/15/2014	54:29.0
1975	RSRS01	-122.4493969	37.92649713	1.90799999	11.86699963	278.3370056	13.77499962	-122.4493964	37.92651065	1.94000006	11.86699963	279.0010071	13.80699968	7/15/2014	54:29.1
1976	RSRS01	-122.4493993	37.92649718	1.95899999	11.86100006	278.1610107	13.82000005	-122.4493988	37.9265107	1.94000006	11.86100006	278.8009949	13.80100012	7/15/2014	54:29.2
1977	RSRS01	-122.4494016	37.92649722	1.90799999	11.86699963	277.901001	13.77499962	-122.4494012	37.92651074	1.97399998	11.86699963	278.6230164	13.8409996	7/15/2014	54:29.3
1978	RSRS01	-122.4494041	37.92649729	1.95899999	11.87699986	277.7690125	13.83599985	-122.4494036	37.92651079	2.05800009	11.87699986	278.4519959	13.93499994	7/15/2014	54:29.4
1979	RSRS01	-122.4494065	37.92649733	1.90799999	11.86699963	277.5710144	13.77499962	-122.449406	37.92651085	1.97399998	11.86699963	278.2770081	13.8409996	7/15/2014	54:29.5
1980	RSRS01	-122.449409	37.9264974	1.95899999	11.84500027	277.3510132	13.80400026	-122.4494085	37.9265109	2.0079999	11.84500027	278.07901	13.85300016	7/15/2014	54:29.6
1981	RSRS01	-122.4494114	37.92649745	1.95899999	11.84500027	277.1759949	13.80400026	-122.4494109	37.92651095	1.97399998	11.84500027	277.9450073	13.81900024	7/15/2014	54:29.7
1982	RSRS01	-122.4494138	37.92649749	1.95899999	11.84500027	277.0419922	13.80400026	-122.4494133	37.92651101	2.05800009	11.84500027	277.7929993	13.90300035	7/15/2014	54:29.8
1983	RSRS01	-122.4494162	37.92649756	1.95899999	11.84500027	276.802002	13.80400026	-122.4494157	37.92651106	2.0079999	11.84500027	277.6369934	13.85300016	7/15/2014	54:29.9
1984	RSRS01	-122.4494186	37.9264976	1.95899999	11.84500027	276.6489868	13.80400026	-122.4494181	37.92651112	1.97399998	11.84500027	277.4640198	13.81900024	7/15/2014	54:30.0
1985	RSRS01	-122.4494221	37.92649769	1.95899999	11.85099983	276.4479981	13.80999982	-122.4494216	37.92651121	2.0079999	11.85099983	277.2860107	13.85899973	7/15/2014	54:30.1
1986	RSRS01	-122.4494245	37.92649775	1.95899999	11.83899975	276.2090149	13.79799974	-122.449424	37.92651125	2.05800009	11.83899975	277.0880127	13.89699984	7/15/2014	54:30.2
1987	RSRS01	-122.4494269	37.92649782	1.95899999	11.86699963	275.9679871	13.82599962	-122.4494263	37.92651132	1.97399998	11.86699963	276.8460083	13.8409996	7/15/2014	54:30.3
1988	RSRS01	-122.4494292	37.92649786	1.95899999	11.83899975	275.7449951	13.79799974	-122.4494287	37.92651136	1.97399998	11.83899975	276.651001	13.81299973	7/15/2014	54:30.4
1989	RSRS01	-122.4494316	37.92649793	1.90799999	11.82900047	275.4819946	13.73700047	-122.4494311	37.92651143	1.97399998	11.82900047	276.4039917	13.80300045	7/15/2014	54:30.5
1990	RSRS01	-122.449434	37.92649797	1.95899999	11.82299995	275.3059998	13.78199995	-122.4494334	37.92651149	2.0079999	11.82299995	276.2090149	13.83099985	7/15/2014	54:30.6
1991	RSRS01	-122.4494363	37.92649804	1.95899999	11.83899975	275.0889893	13.79799974	-122.4494358	37.92651155	2.0079999	11.83899975	276.03302	13.84699965	7/15/2014	54:30.7
1992	RSRS01	-122.4494387	37.9264981	1.95899999	11.83899975	274.8469849	13.79799974	-122.4494381	37.92651162	2.05800009	11.83899975	275.882019	13.89699984	7/15/2014	54:30.8
1993	RSRS01	-122.449441	37.92649817	1.90799999	11.83899975	274.7609863	13.74699974	-122.4494404	37.92651166	1.97399998	11.83899975	275.7520142	13.81299973	7/15/2014	54:30.9
1994	RSRS01	-122.4494432	37.92649823	1.90799999	11.85099983	274.6069946	13.75899982	-122.4494427	37.92651173	1.97399998	11.85099983	275.6610107	13.82499981	7/15/2014	54:31.0
1995	RSRS01	-122.4494466	37.92649831	1.90799999	11.88300037	274.5409851	13.79100037	-122.4494461	37.92651181	1.94000006	11.88300037	275.5760193	13.82300043	7/15/2014	54:31.1
1996	RSRS01	-122.4494489	37.92649838	1.90799999	11.8920002	274.4970093	13.80000019	-122.4494483	37.92651188	2.0079999	11.8920002	275.4880066	13.9000001	7/15/2014	54:31.2
1997	RSRS01	-122.4494512	37.92649844	1.90799999	11.91499996	274.4309998	13.82299995	-122.4494506	37.92651194	1.97399998	11.91499996	275.4420166	13.88899994	7/15/2014	54:31.3
1998	RSRS01	-122.4494535	37.92649851	1.95899999	11.91499996	274.4070129	13.87399995	-122.4494529	37.926512	1.94000006	11.91499996	275.381012	13.85500002	7/15/2014	54:31.4
1999	RSRS01	-122.4494557	37.92649857	1.90799999	11.9460001	274.3869934	13.85400009	-122.4494551	37.92651207	1.88900006	11.9460001	275.3349915	13.83500016	7/15/2014	54:31.5
[truncated: 39,203 more rows]
