# Supplementary material for: Modeling Magnetic Fields from a DC Power Cable Buried Beneath San Francisco Bay Based on Empirical Measurements
Source: PLoS One. 2016 Feb 25;11(2):e0148543. doi: 10.1371/journal.pone.0148543 (PMC4767330; doi:10.1371/journal.pone.0148543)
Supplement: S1 File — Table A. BenD, Raw Data. Table B. BenS, Raw Data. Table C. RSRD, Raw Data. Table D. RSRS, Raw Data. Table E1. SPD, Raw Data1. Table E2. SPD, Raw Data2. Table F1. SPS, Raw Data1. Table F2. SPS, Raw Data2. (ZIP) [file pone.0148543.s001.zip › S1, Table E1_SP-D RawData.csv]

Record	Profile	Longitude1	Latitude1	Z1	ALT1	T1	Alt+Depth1	Longitude2	Latitude2	Z2	ALT2	T2	Alt+Depth2	DATE	TIME
1	SPD01	-122.4217913	37.98500848	4.93599987	10.30300045	364.20401	15.23900032	-122.4218051	37.98500052	4.375	10.30300045	363.6550293	14.67800045	7/31/2014	53:20.9
2	SPD01	-122.4217927	37.98501	4.90199995	10.32499981	364.2260132	15.22699976	-122.4218065	37.98500205	4.34100008	10.32499981	363.7210083	14.66599989	7/31/2014	53:20.9
3	SPD01	-122.421794	37.98501146	4.93599987	10.37199974	364.2479858	15.30799961	-122.4218079	37.98500352	4.375	10.37199974	363.5890198	14.74699974	7/31/2014	53:20.8
4	SPD01	-122.4217955	37.985013	4.90199995	10.33500004	364.2260132	15.23699999	-122.4218093	37.98500508	4.375	10.33500004	363.6330261	14.71000004	7/31/2014	53:20.6
5	SPD01	-122.4217968	37.98501445	4.93599987	10.38799953	364.269989	15.3239994	-122.4218106	37.98500655	4.42600012	10.38799953	363.6550293	14.81399965	7/31/2014	53:20.5
6	SPD01	-122.4217982	37.98501597	4.90199995	10.42599964	364.20401	15.32799959	-122.421812	37.98500807	4.42600012	10.42599964	363.6990051	14.85199976	7/31/2014	53:20.4
7	SPD01	-122.4217995	37.98501742	4.93599987	10.40400028	364.3580017	15.34000015	-122.4218133	37.98500952	4.42600012	10.40400028	363.6760254	14.8300004	7/31/2014	53:20.4
8	SPD01	-122.4218009	37.98501893	4.90199995	10.41699982	364.1820068	15.31899977	-122.4218147	37.98501102	4.42600012	10.41699982	363.7210083	14.84299994	7/31/2014	53:20.2
9	SPD01	-122.4218022	37.98502034	4.93599987	10.42599964	364.2919922	15.36199951	-122.421816	37.98501243	4.46000004	10.42599964	363.6990051	14.88599968	7/31/2014	53:20.1
10	SPD01	-122.4218035	37.98502181	4.90199995	10.44200039	364.1820068	15.34400034	-122.4218174	37.98501392	4.46000004	10.44200039	363.6990051	14.90200043	7/31/2014	53:20.1
11	SPD01	-122.4218054	37.98502391	4.93599987	10.43299961	364.269989	15.36899948	-122.4218193	37.98501602	4.49399996	10.43299961	363.7410278	14.92699957	7/31/2014	53:19.9
12	SPD01	-122.4218068	37.9850254	4.90199995	10.44200039	364.1409912	15.34400034	-122.4218206	37.98501751	4.46000004	10.44200039	363.65802	14.90200043	7/31/2014	53:19.8
13	SPD01	-122.421808	37.98502679	4.93599987	10.44799995	364.2080078	15.38399982	-122.4218219	37.98501891	4.49399996	10.44799995	363.6800232	14.94199991	7/31/2014	53:19.7
14	SPD01	-122.4218093	37.98502824	4.93599987	10.49600029	364.1640015	15.43200016	-122.4218232	37.98502037	4.46000004	10.49600029	363.7030335	14.95600033	7/31/2014	53:19.7
15	SPD01	-122.4218107	37.98502969	4.93599987	10.49600029	364.2080078	15.43200016	-122.4218245	37.98502182	4.54400015	10.49600029	363.7030335	15.04000044	7/31/2014	53:19.6
16	SPD01	-122.421812	37.98503118	4.90199995	10.49600029	364.2520142	15.39800024	-122.4218259	37.98502333	4.49399996	10.49600029	363.7680054	14.99000025	7/31/2014	53:19.4
17	SPD01	-122.4218133	37.98503259	4.93599987	10.51200008	364.230011	15.44799995	-122.4218272	37.98502474	4.54400015	10.51200008	363.8120117	15.05600023	7/31/2014	53:19.3
18	SPD01	-122.4218146	37.98503403	4.93599987	10.51799965	364.2739868	15.45399952	-122.4218285	37.98502617	4.49399996	10.51799965	363.7460327	15.01199961	7/31/2014	53:19.3
19	SPD01	-122.4218158	37.98503544	4.93599987	10.53999996	364.3399963	15.47599983	-122.4218297	37.98502759	4.49399996	10.53999996	363.9010315	15.03399992	7/31/2014	53:19.2
20	SPD01	-122.4218171	37.98503684	4.93599987	10.54899979	364.29599	15.48499966	-122.421831	37.98502898	4.49399996	10.54899979	363.9670105	15.04299974	7/31/2014	53:19.0
21	SPD01	-122.4218189	37.98503889	4.93599987	10.59700012	364.2739868	15.53299999	-122.4218329	37.98503105	4.54400015	10.59700012	364.0100098	15.14100027	7/31/2014	53:18.9
22	SPD01	-122.4218202	37.98504023	4.93599987	10.57199955	364.3399963	15.50799942	-122.4218341	37.98503241	4.49399996	10.57199955	364.0320129	15.06599951	7/31/2014	53:18.9
23	SPD01	-122.4218214	37.98504158	4.93599987	10.58699989	364.2739868	15.52299976	-122.4218353	37.98503378	4.49399996	10.58699989	364.0540161	15.08099985	7/31/2014	53:18.7
24	SPD01	-122.4218226	37.98504296	4.90199995	10.59700012	364.3399963	15.49900007	-122.4218365	37.98503516	4.49399996	10.59700012	364.0760193	15.09100008	7/31/2014	53:18.6
25	SPD01	-122.4218238	37.98504426	4.93599987	10.61900043	364.29599	15.55500031	-122.4218377	37.98503646	4.49399996	10.61900043	364.0540161	15.11300039	7/31/2014	53:18.5
26	SPD01	-122.421825	37.98504561	4.93599987	10.63500023	364.230011	15.5710001	-122.4218389	37.98503783	4.49399996	10.63500023	364.1200256	15.12900019	7/31/2014	53:18.5
27	SPD01	-122.4218262	37.98504695	4.93599987	10.64099979	364.2520142	15.57699966	-122.4218401	37.98503917	4.49399996	10.64099979	364.0980225	15.13499975	7/31/2014	53:18.4
28	SPD01	-122.4218273	37.98504828	4.93599987	10.66600037	364.2520142	15.60200024	-122.4218413	37.98504049	4.46000004	10.66600037	364.1860046	15.1260004	7/31/2014	53:18.2
29	SPD01	-122.4218285	37.98504959	4.93599987	10.70400047	364.2520142	15.64000034	-122.4218425	37.9850418	4.49399996	10.70400047	364.164032	15.19800043	7/31/2014	53:18.1
30	SPD01	-122.4218297	37.98505088	4.93599987	10.70400047	364.1860046	15.64000034	-122.4218436	37.98504313	4.46000004	10.70400047	364.2080078	15.16400051	7/31/2014	53:18.1
31	SPD01	-122.4218314	37.98505282	4.93599987	10.70400047	364.1199951	15.64000034	-122.4218454	37.98504507	4.49399996	10.70400047	364.0980225	15.19800043	7/31/2014	53:18.0
32	SPD01	-122.4218325	37.98505411	4.93599987	10.76399994	364.1199951	15.69999981	-122.4218465	37.98504636	4.46000004	10.76399994	364.1420288	15.22399998	7/31/2014	53:17.8
33	SPD01	-122.4218336	37.98505535	4.98699999	10.74199963	364.1419983	15.72899961	-122.4218476	37.98504762	4.46000004	10.74199963	364.164032	15.20199966	7/31/2014	53:17.7
34	SPD01	-122.4218348	37.98505669	4.93599987	10.78999996	364.2080078	15.72599983	-122.4218488	37.98504898	4.42600012	10.78999996	364.1200256	15.21600008	7/31/2014	53:17.6
35	SPD01	-122.4218359	37.98505797	4.98699999	10.82800007	364.1640015	15.81500006	-122.4218499	37.98505024	4.42600012	10.82800007	364.0320129	15.25400019	7/31/2014	53:17.6
36	SPD01	-122.4218371	37.98505933	4.93599987	10.82800007	364.2080078	15.76399994	-122.4218511	37.98505162	4.375	10.82800007	364.0100098	15.20300007	7/31/2014	53:17.4
37	SPD01	-122.4218382	37.98506062	4.93599987	10.84300041	364.1860046	15.77900028	-122.4218523	37.98505292	4.375	10.84300041	363.9880066	15.21800041	7/31/2014	53:17.3
38	SPD01	-122.4218394	37.98506191	4.93599987	10.85000038	364.1860046	15.78600025	-122.4218534	37.98505421	4.375	10.85000038	363.9230042	15.22500038	7/31/2014	53:17.3
39	SPD01	-122.4218405	37.9850632	4.93599987	10.87199974	364.2080078	15.80799961	-122.4218545	37.98505552	4.375	10.87199974	363.9230042	15.24699974	7/31/2014	53:17.1
40	SPD01	-122.4218416	37.98506449	4.93599987	10.88799953	364.1229858	15.8239994	-122.4218557	37.98505681	4.34100008	10.88799953	363.9040222	15.22899961	7/31/2014	53:17.0
41	SPD01	-122.4218433	37.9850664	4.93599987	10.91300011	364.1239929	15.84899998	-122.4218573	37.98505872	4.34100008	10.91300011	363.9260254	15.25400019	7/31/2014	53:16.9
42	SPD01	-122.4218444	37.98506765	4.93599987	10.93500042	364.1459961	15.87100029	-122.4218585	37.98506001	4.375	10.93500042	363.861023	15.31000042	7/31/2014	53:16.9
43	SPD01	-122.4218454	37.98506889	4.98699999	10.95100021	364.1019898	15.9380002	-122.4218595	37.98506125	4.375	10.95100021	363.8390198	15.32600021	7/31/2014	53:16.8
44	SPD01	-122.4218466	37.98507022	4.93599987	10.98900032	364.1239929	15.92500019	-122.4218607	37.98506259	4.34100008	10.98900032	363.8390198	15.3300004	7/31/2014	53:16.6
45	SPD01	-122.4218477	37.98507145	4.98699999	10.99499989	364.1239929	15.98199987	-122.4218618	37.98506385	4.34100008	10.99499989	363.9260254	15.33599997	7/31/2014	53:16.5
46	SPD01	-122.4218488	37.9850728	4.93599987	11.02000046	364.1459961	15.95600033	-122.4218629	37.98506519	4.28999996	11.02000046	363.8170166	15.31000042	7/31/2014	53:16.5
47	SPD01	-122.4218499	37.98507404	4.98699999	11.05799961	364.1459961	16.0449996	-122.421864	37.98506645	4.28999996	11.05799961	363.9490051	15.34799957	7/31/2014	53:16.4
48	SPD01	-122.421851	37.98507536	4.93599987	11.09000015	364.1459961	16.02600002	-122.4218652	37.98506777	4.25699997	11.09000015	363.8390198	15.34700012	7/31/2014	53:16.2
49	SPD01	-122.4218521	37.98507656	4.98699999	11.06499958	364.1679993	16.05199957	-122.4218662	37.98506899	4.25699997	11.06499958	363.9260254	15.32199955	7/31/2014	53:16.1
50	SPD01	-122.4218532	37.98507787	4.93599987	11.10599995	364.1459961	16.04199982	-122.4218673	37.9850703	4.28999996	11.10599995	363.861023	15.39599991	7/31/2014	53:16.0
51	SPD01	-122.4218547	37.98507967	4.98699999	11.12100029	364.1459961	16.10800028	-122.4218689	37.98507212	4.25699997	11.12100029	363.8830261	15.37800026	7/31/2014	53:16.0
52	SPD01	-122.4218558	37.98508097	4.93599987	11.14999962	364.0140076	16.08599949	-122.42187	37.98507341	4.25699997	11.14999962	363.881012	15.40699959	7/31/2014	53:15.8
53	SPD01	-122.4218568	37.98508215	4.98699999	11.14400005	364.0360107	16.13100004	-122.421871	37.98507461	4.25699997	11.14400005	363.9040222	15.40100002	7/31/2014	53:15.7
54	SPD01	-122.4218579	37.98508339	4.98699999	11.20400047	364.0140076	16.19100046	-122.421872	37.98507585	4.20599985	11.20400047	363.861023	15.41000032	7/31/2014	53:15.7
55	SPD01	-122.4218589	37.98508462	4.98699999	11.18099976	363.9259949	16.16799974	-122.4218731	37.98507711	4.20599985	11.18099976	363.8390198	15.38699961	7/31/2014	53:15.6
56	SPD01	-122.42186	37.98508586	4.98699999	11.2510004	363.9700012	16.23800039	-122.4218742	37.98507834	4.20599985	11.2510004	363.882019	15.45700026	7/31/2014	53:15.4
57	SPD01	-122.421861	37.9850871	4.98699999	11.22900009	363.9259949	16.21600008	-122.4218752	37.9850796	4.20599985	11.22900009	363.8380127	15.43499994	7/31/2014	53:15.3
58	SPD01	-122.421862	37.98508834	4.98699999	11.22900009	363.9479981	16.21600008	-122.4218763	37.98508084	4.20599985	11.22900009	363.8600159	15.43499994	7/31/2014	53:15.3
59	SPD01	-122.4218631	37.98508956	4.98699999	11.24499989	363.9920044	16.23199987	-122.4218773	37.98508207	4.17199993	11.24499989	363.7950134	15.41699982	7/31/2014	53:15.2
60	SPD01	-122.4218641	37.98509083	4.93599987	11.2510004	364.0140076	16.18700027	-122.4218784	37.98508335	4.17199993	11.2510004	363.7290039	15.42300034	7/31/2014	53:15.0
61	SPD01	-122.4218656	37.9850926	4.98699999	11.25699997	364.0140076	16.24399996	-122.4218799	37.98508513	4.17199993	11.25699997	363.7940064	15.4289999	7/31/2014	53:14.9
62	SPD01	-122.4218666	37.98509382	4.98699999	11.2670002	364.1019898	16.25400019	-122.4218809	37.98508637	4.12099981	11.2670002	363.7070313	15.38800001	7/31/2014	53:14.8
63	SPD01	-122.4218677	37.98509505	4.98699999	11.28299999	364.1239929	16.26999998	-122.4218819	37.98508761	4.17199993	11.28299999	363.8390198	15.45499992	7/31/2014	53:14.7
64	SPD01	-122.4218687	37.98509629	4.98699999	11.28299999	364.1459961	16.26999998	-122.421883	37.98508884	4.12099981	11.28299999	363.7500305	15.40399981	7/31/2014	53:14.6
65	SPD01	-122.4218697	37.98509753	4.98699999	11.29800034	364.1679993	16.28500032	-122.421884	37.9850901	4.12099981	11.29800034	363.8600159	15.41900015	7/31/2014	53:14.5
66	SPD01	-122.4218708	37.98509878	4.98699999	11.34300041	364.1679993	16.3300004	-122.421885	37.98509135	4.12099981	11.34300041	363.882019	15.46400023	7/31/2014	53:14.5
67	SPD01	-122.4218718	37.9851	5.02199984	11.31999969	364.2120056	16.34199953	-122.4218861	37.98509257	4.12099981	11.31999969	363.8390198	15.44099951	7/31/2014	53:14.3
68	SPD01	-122.4218728	37.98510124	5.02199984	11.31999969	364.17099	16.34199953	-122.4218871	37.98509383	4.12099981	11.31999969	363.9300232	15.44099951	7/31/2014	53:14.2
69	SPD01	-122.4218738	37.98510248	5.02199984	11.32699966	364.1940002	16.3489995	-122.4218881	37.98509508	4.12099981	11.32699966	363.9520264	15.44799948	7/31/2014	53:14.1
70	SPD01	-122.4218749	37.98510371	5.02199984	11.33600044	364.2820129	16.35800028	-122.4218891	37.9850963	4.12099981	11.33600044	363.9740295	15.45700026	7/31/2014	53:14.1
71	SPD01	-122.4218764	37.98510555	5.02199984	11.35200024	364.2160034	16.37400007	-122.4218907	37.98509816	4.12099981	11.35200024	363.9750061	15.47300005	7/31/2014	53:14.0
72	SPD01	-122.4218774	37.98510679	5.02199984	11.34300041	364.2160034	16.36500025	-122.4218917	37.9850994	4.12099981	11.34300041	363.9740295	15.46400023	7/31/2014	53:13.8
73	SPD01	-122.4218784	37.98510801	5.02199984	11.3579998	364.2600098	16.37999964	-122.4218927	37.98510065	4.12099981	11.3579998	363.9310303	15.47899961	7/31/2014	53:13.7
74	SPD01	-122.4218794	37.98510926	5.02199984	11.3739996	364.1499939	16.39599943	-122.4218937	37.98510191	4.12099981	11.3739996	363.9300232	15.49499941	7/31/2014	53:13.7
75	SPD01	-122.4218804	37.98511047	5.07299995	11.3739996	364.1719971	16.44699955	-122.4218947	37.98510311	4.12099981	11.3739996	363.8650208	15.49499941	7/31/2014	53:13.6
76	SPD01	-122.4218815	37.98511176	5.02199984	11.39599991	364.2380066	16.41799974	-122.4218958	37.98510442	4.12099981	11.39599991	363.90802	15.51699972	7/31/2014	53:13.4
77	SPD01	-122.4218824	37.98511296	5.07299995	11.39599991	364.2160034	16.46899986	-122.4218968	37.98510564	4.12099981	11.39599991	363.9750061	15.51699972	7/31/2014	53:13.3
78	SPD01	-122.4218835	37.9851142	5.07299995	11.39599991	364.2600098	16.46899986	-122.4218978	37.98510687	4.12099981	11.39599991	363.9530335	15.51699972	7/31/2014	53:13.2
79	SPD01	-122.4218844	37.9851154	5.10699987	11.42199993	364.3039856	16.52899981	-122.4218988	37.98510807	4.12099981	11.42199993	363.9740295	15.54299974	7/31/2014	53:13.2
80	SPD01	-122.4218855	37.98511665	5.07299995	11.4119997	364.3259888	16.48499966	-122.4218998	37.98510935	4.08699989	11.4119997	363.9090271	15.4989996	7/31/2014	53:13.0
81	SPD01	-122.4218869	37.98511844	5.10699987	11.42199993	364.3479919	16.52899981	-122.4219013	37.98511113	4.12099981	11.42199993	364.0400085	15.54299974	7/31/2014	53:12.9
82	SPD01	-122.4218879	37.98511964	5.10699987	11.44400024	364.3919983	16.55100012	-122.4219023	37.98511235	4.08699989	11.44400024	363.9520264	15.53100014	7/31/2014	53:12.9
83	SPD01	-122.4218888	37.98512081	5.15899992	11.43700027	364.3039856	16.59600019	-122.4219032	37.98511352	4.12099981	11.43700027	363.9750061	15.55800009	7/31/2014	53:12.8
84	SPD01	-122.4218899	37.98512208	5.10699987	11.45300007	364.3919983	16.55999994	-122.4219042	37.98511481	4.12099981	11.45300007	363.8650208	15.57399988	7/31/2014	53:12.6
85	SPD01	-122.4218908	37.98512331	5.1079998	11.43700027	364.2380066	16.54500008	-122.4219052	37.98511604	4.12200022	11.43700027	363.9090271	15.55900049	7/31/2014	53:12.5
86	SPD01	-122.4218918	37.98512455	5.1079998	11.43700027	364.2380066	16.54500008	-122.4219062	37.98511728	4.12200022	11.43700027	363.8650208	15.55900049	7/31/2014	53:12.5
87	SPD01	-122.4218928	37.98512574	5.15999985	11.42800045	364.2380066	16.5880003	-122.4219072	37.98511847	4.17299986	11.42800045	363.7980042	15.60100031	7/31/2014	53:12.4
88	SPD01	-122.4218938	37.98512697	5.15999985	11.4659996	364.2600098	16.62599945	-122.4219082	37.98511972	4.17299986	11.4659996	363.7990112	15.63899946	7/31/2014	53:12.2
89	SPD01	-122.4218948	37.98512819	5.19399977	11.42199993	364.1940002	16.6159997	-122.4219092	37.98512092	4.17299986	11.42199993	363.8210144	15.59499979	7/31/2014	53:12.1
90	SPD01	-122.4218958	37.98512945	5.19399977	11.42800045	364.2600098	16.62200022	-122.4219102	37.9851222	4.17299986	11.42800045	363.7760315	15.60100031	7/31/2014	53:12.0
91	SPD01	-122.4218973	37.98513136	5.19399977	11.42800045	364.1719971	16.62200022	-122.4219117	37.9851241	4.20699978	11.42800045	363.7990112	15.63500023	7/31/2014	53:12.0
92	SPD01	-122.4218984	37.98513266	5.19399977	11.45300007	364.2600098	16.64699984	-122.4219128	37.98512541	4.20699978	11.45300007	363.7990112	15.65999985	7/31/2014	53:11.8
93	SPD01	-122.4218994	37.98513399	5.19399977	11.39000034	364.3259888	16.58400011	-122.4219138	37.98512674	4.20699978	11.39000034	363.8430176	15.59700012	7/31/2014	53:11.7
94	SPD01	-122.4219005	37.98513533	5.19399977	11.3739996	364.3479919	16.56799936	-122.4219149	37.9851281	4.20699978	11.3739996	363.8430176	15.58099937	7/31/2014	53:11.7
95	SPD01	-122.4219016	37.98513666	5.22800016	11.3579998	364.3720093	16.58599997	-122.421916	37.98512941	4.2579999	11.3579998	363.8440247	15.6159997	7/31/2014	53:11.5
96	SPD01	-122.4219027	37.98513805	5.19399977	11.32699966	364.3959961	16.52099943	-122.4219171	37.98513082	4.2579999	11.32699966	363.9550171	15.58499956	7/31/2014	53:11.4
97	SPD01	-122.4219038	37.9851394	5.22800016	11.29800034	364.3299866	16.5260005	-122.4219182	37.98513216	4.2579999	11.29800034	363.9570313	15.55600023	7/31/2014	53:11.3
98	SPD01	-122.4219049	37.98514078	5.22800016	11.28299999	364.4179993	16.51100016	-122.4219193	37.98513356	4.2579999	11.28299999	363.9560242	15.54099989	7/31/2014	53:11.3
99	SPD01	-122.4219059	37.9851421	5.27899981	11.2670002	364.3739929	16.546	-122.4219204	37.98513487	4.29099989	11.2670002	363.9780273	15.55800009	7/31/2014	53:11.2
100	SPD01	-122.421907	37.98514348	5.27899981	11.22900009	364.3519898	16.5079999	-122.4219215	37.98513625	4.29099989	11.22900009	363.9130249	15.51999998	7/31/2014	53:11.0
101	SPD01	-122.4219087	37.98514553	5.27899981	11.12100029	364.3739929	16.4000001	-122.4219231	37.9851383	4.29099989	11.12100029	363.934021	15.41200018	7/31/2014	53:10.9
102	SPD01	-122.4219098	37.98514689	5.27899981	11.11200047	364.3299866	16.39100027	-122.4219242	37.98513967	4.29099989	11.11200047	363.9350281	15.40300035	7/31/2014	53:10.9
103	SPD01	-122.4219108	37.98514823	5.31400013	11.07999992	364.3739929	16.39400005	-122.4219253	37.98514102	4.34200001	11.07999992	364.0010071	15.42199993	7/31/2014	53:10.8
104	SPD01	-122.421912	37.98514965	5.31400013	10.95699978	364.3959961	16.27099991	-122.4219264	37.98514241	4.34200001	10.95699978	363.9560242	15.29899979	7/31/2014	53:10.6
105	SPD01	-122.421913	37.98515099	5.36499977	10.95699978	364.3519898	16.32199955	-122.4219275	37.98514377	4.34200001	10.95699978	363.9130249	15.29899979	7/31/2014	53:10.5
106	SPD01	-122.4219142	37.98515246	5.31400013	10.78999996	364.4179993	16.10400009	-122.4219286	37.98514522	4.34200001	10.78999996	364.0000305	15.13199997	7/31/2014	53:10.4
107	SPD01	-122.4219153	37.98515378	5.36499977	10.78999996	364.3959961	16.15499973	-122.4219297	37.98514658	4.37599993	10.78999996	363.9570313	15.16599989	7/31/2014	53:10.4
108	SPD01	-122.4219164	37.98515518	5.36499977	10.82800007	364.4179993	16.19299984	-122.4219308	37.98514798	4.37599993	10.82800007	363.9130249	15.204	7/31/2014	53:10.2
109	SPD01	-122.4219174	37.9851565	5.39900017	10.76399994	364.506012	16.16300011	-122.4219319	37.9851493	4.42700005	10.76399994	363.9780273	15.19099998	7/31/2014	53:10.1
110	SPD01	-122.4219185	37.98515788	5.36499977	10.69499969	364.4400024	16.05999947	-122.421933	37.98515068	4.42700005	10.69499969	364.0000305	15.12199974	7/31/2014	53:10.1
111	SPD01	-122.4219201	37.98515984	5.39900017	10.63500023	364.506012	16.0340004	-122.4219345	37.98515263	4.46099997	10.63500023	364.1540222	15.09600019	7/31/2014	53:10.0
112	SPD01	-122.4219211	37.98516115	5.39900017	10.61900043	364.5280151	16.0180006	-122.4219356	37.98515394	4.42700005	10.61900043	364.0660095	15.04600048	7/31/2014	53:09.8
113	SPD01	-122.4219221	37.98516241	5.44999981	10.58699989	364.571991	16.0369997	-122.4219366	37.98515521	4.46099997	10.58699989	364.1540222	15.04799986	7/31/2014	53:09.7
114	SPD01	-122.4219232	37.98516371	5.44999981	10.59700012	364.571991	16.04699993	-122.4219376	37.9851565	4.46099997	10.59700012	364.1980286	15.05800009	7/31/2014	53:09.7
115	SPD01	-122.4219242	37.985165	5.44999981	10.5340004	364.506012	15.98400021	-122.4219387	37.98515781	4.49499989	10.5340004	364.0880127	15.02900028	7/31/2014	53:09.6
116	SPD01	-122.4219252	37.98516631	5.44999981	10.54899979	364.4840088	15.9989996	-122.4219397	37.98515911	4.46099997	10.54899979	364.132019	15.00999975	7/31/2014	53:09.4
117	SPD01	-122.4219262	37.98516757	5.48500013	10.52700043	364.4840088	16.01200056	-122.4219407	37.98516037	4.49499989	10.52700043	364.0220337	15.02200031	7/31/2014	53:09.3
118	SPD01	-122.4219273	37.98516889	5.44999981	10.47000027	364.4400024	15.92000008	-122.4219417	37.98516169	4.49499989	10.47000027	364.0440064	14.96500015	7/31/2014	53:09.3
119	SPD01	-122.4219283	37.98517009	5.53599977	10.44200039	364.3959961	15.97800016	-122.4219427	37.98516288	4.579	10.44200039	364.0220337	15.02100039	7/31/2014	53:09.2
120	SPD01	-122.4219293	37.98517137	5.53599977	10.41699982	364.3959961	15.95299959	-122.4219437	37.98516417	4.54500008	10.41699982	364.0230103	14.96199989	7/31/2014	53:09.0
121	SPD01	-122.4219308	37.98517329	5.53599977	10.39500046	364.3959961	15.93100023	-122.4219453	37.98516609	4.579	10.39500046	363.9560242	14.97400045	7/31/2014	53:08.9
122	SPD01	-122.4219318	37.98517458	5.53599977	10.40400028	364.2860107	15.94000006	-122.4219463	37.98516738	4.579	10.40400028	363.9130249	14.98300028	7/31/2014	53:08.9
123	SPD01	-122.4219329	37.98517586	5.57000017	10.40400028	364.3099976	15.97400045	-122.4219473	37.98516866	4.66400003	10.40400028	364.0240173	15.06800032	7/31/2014	53:08.7
124	SPD01	-122.4219339	37.98517722	5.53599977	10.40999985	364.3340149	15.94599962	-122.4219484	37.98517	4.63000011	10.40999985	363.9610291	15.03999996	7/31/2014	53:08.6
125	SPD01	-122.4219349	37.98517845	5.60400009	10.40999985	364.3340149	16.01399994	-122.4219494	37.98517125	4.71500015	10.40999985	364.0700073	15.125	7/31/2014	53:08.5
126	SPD01	-122.421936	37.98517983	5.57000017	10.40400028	364.3559876	15.97400045	-122.4219505	37.98517261	4.66400003	10.40400028	364.0480042	15.06800032	7/31/2014	53:08.5
127	SPD01	-122.421937	37.9851811	5.60400009	10.40999985	364.3559876	16.01399994	-122.4219515	37.98517389	4.66400003	10.40999985	364.0920105	15.07399988	7/31/2014	53:08.4
128	SPD01	-122.4219381	37.98518241	5.60400009	10.41699982	364.3120117	16.02099991	-122.4219525	37.9851752	4.66400003	10.41699982	363.9830322	15.08099985	7/31/2014	53:08.2
129	SPD01	-122.4219391	37.98518365	5.65600014	10.41699982	364.3120117	16.07299995	-122.4219535	37.98517641	4.74800014	10.41699982	364.0050049	15.16499996	7/31/2014	53:08.1
130	SPD01	-122.4219401	37.9851849	5.65600014	10.42599964	364.3120117	16.08199978	-122.4219545	37.98517769	4.71500015	10.42599964	364.0040283	15.14099979	7/31/2014	53:08.1
131	SPD01	-122.4219415	37.98518676	5.65600014	10.43299961	364.2900085	16.08899975	-122.421956	37.98517954	4.74800014	10.43299961	364.0260315	15.18099976	7/31/2014	53:08.0
132	SPD01	-122.4219425	37.98518798	5.65600014	10.43299961	364.3120117	16.08899975	-122.421957	37.98518076	4.71500015	10.43299961	363.8950195	15.14799976	7/31/2014	53:07.8
133	SPD01	-122.4219435	37.98518916	5.69000006	10.40400028	364.2680054	16.09400034	-122.4219579	37.98518195	4.74800014	10.40400028	363.9170227	15.15200043	7/31/2014	53:07.7
134	SPD01	-122.4219444	37.98519036	5.69000006	10.40999985	364.2460022	16.0999999	-122.4219589	37.98518315	4.79899979	10.40999985	363.8940125	15.20899963	7/31/2014	53:07.6
135	SPD01	-122.4219454	37.98519153	5.74100018	10.39500046	364.2900085	16.13600063	-122.4219598	37.9851843	4.79899979	10.39500046	363.8510132	15.19400024	7/31/2014	53:07.6
136	SPD01	-122.4219464	37.98519279	5.69000006	10.39500046	364.3120117	16.08500051	-122.4219608	37.98518557	4.83300018	10.39500046	363.8950195	15.22800064	7/31/2014	53:07.4
137	SPD01	-122.4219473	37.98519393	5.74100018	10.38799953	364.2019959	16.12899971	-122.4219617	37.9851867	4.83300018	10.38799953	363.8500061	15.22099972	7/31/2014	53:07.3
138	SPD01	-122.4219482	37.98519512	5.74100018	10.38799953	364.2460022	16.12899971	-122.4219626	37.98518788	4.8670001	10.38799953	363.8930054	15.25499964	7/31/2014	53:07.3
139	SPD01	-122.4219491	37.98519627	5.77600002	10.37899971	364.2460022	16.15499973	-122.4219636	37.98518903	4.91800022	10.37899971	363.8280335	15.29699993	7/31/2014	53:07.2
140	SPD01	-122.4219501	37.98519743	5.77600002	10.37899971	364.2019959	16.15499973	-122.4219645	37.9851902	4.91800022	10.37899971	363.8300171	15.29699993	7/31/2014	53:07.0
141	SPD01	-122.4219514	37.98519915	5.82700014	10.41699982	364.223999	16.24399996	-122.4219659	37.9851919	4.95100021	10.41699982	363.8930054	15.36800003	7/31/2014	53:06.9
142	SPD01	-122.4219524	37.98520031	5.82700014	10.37899971	364.2460022	16.20599985	-122.4219668	37.98519306	4.95100021	10.37899971	363.8510132	15.32999992	7/31/2014	53:06.9
143	SPD01	-122.4219533	37.9852015	5.82700014	10.38799953	364.2019959	16.21499968	-122.4219677	37.98519425	4.95100021	10.38799953	363.763031	15.33899975	7/31/2014	53:06.8
144	SPD01	-122.4219543	37.98520274	5.77600002	10.37899971	364.2680054	16.15499973	-122.4219687	37.98519548	4.95100021	10.37899971	363.8940125	15.32999992	7/31/2014	53:06.6
145	SPD01	-122.4219552	37.98520383	5.86100006	10.37899971	364.2680054	16.23999977	-122.4219696	37.98519658	5.03599977	10.37899971	363.8940125	15.41499949	7/31/2014	53:06.5
146	SPD01	-122.4219562	37.98520502	5.86100006	10.37899971	364.2900085	16.23999977	-122.4219706	37.98519776	5.03599977	10.37899971	363.8730164	15.41499949	7/31/2014	53:06.5
147	SPD01	-122.4219571	37.98520622	5.86100006	10.38799953	364.3120117	16.2489996	-122.4219715	37.98519895	5.08699989	10.38799953	363.8280335	15.47499943	7/31/2014	53:06.4
148	SPD01	-122.4219581	37.98520738	5.86100006	10.40400028	364.3340149	16.26500034	-122.4219725	37.98520011	5.03599977	10.40400028	363.82901	15.44000006	7/31/2014	53:06.2
149	SPD01	-122.421959	37.98520855	5.86100006	10.40999985	364.3779907	16.27099991	-122.4219734	37.98520126	5.08699989	10.40999985	363.8720093	15.49699974	7/31/2014	53:06.1
150	SPD01	-122.4219599	37.9852097	5.86100006	10.38799953	364.2900085	16.2489996	-122.4219743	37.98520241	5.12099981	10.38799953	363.8070068	15.50899935	7/31/2014	53:06.1
151	SPD01	-122.4219613	37.98521134	5.91200018	10.35700035	364.20401	16.26900053	-122.4219757	37.98520405	5.12099981	10.35700035	363.8080139	15.47800016	7/31/2014	53:05.9
152	SPD01	-122.4219622	37.98521247	5.91200018	10.35700035	364.2720032	16.26900053	-122.4219766	37.98520517	5.12099981	10.35700035	363.8320313	15.47800016	7/31/2014	53:05.8
153	SPD01	-122.4219631	37.98521355	5.94700003	10.34700012	364.2059937	16.29400015	-122.4219774	37.98520625	5.20499992	10.34700012	363.7010193	15.55200005	7/31/2014	53:05.7
154	SPD01	-122.421964	37.98521468	5.94700003	10.35700035	364.2940064	16.30400038	-122.4219783	37.98520738	5.15399981	10.35700035	363.789032	15.51100016	7/31/2014	53:05.7
155	SPD01	-122.4219649	37.98521581	5.94700003	10.33500004	364.1839905	16.28200006	-122.4219793	37.98520849	5.23899984	10.33500004	363.7660217	15.57399988	7/31/2014	53:05.6
156	SPD01	-122.4219658	37.98521693	5.94700003	10.31900024	364.25	16.26600027	-122.4219802	37.9852096	5.20499992	10.31900024	363.8330078	15.52400017	7/31/2014	53:05.4
157	SPD01	-122.4219667	37.98521801	5.98099995	10.33500004	364.2279968	16.31599998	-122.421981	37.98521068	5.28999996	10.33500004	363.7220154	15.625	7/31/2014	53:05.3
158	SPD01	-122.4219676	37.98521915	5.94700003	10.30300045	364.1619873	16.25000048	-122.421982	37.98521181	5.28999996	10.30300045	363.7450256	15.59300041	7/31/2014	53:05.2
159	SPD01	-122.4219685	37.98522021	5.98099995	10.31900024	364.1839905	16.30000019	-122.4219828	37.98521287	5.28999996	10.31900024	363.7660217	15.60900021	7/31/2014	53:05.2
160	SPD01	-122.4219694	37.98522135	5.94700003	10.2869997	364.1180115	16.23399973	-122.4219838	37.98521401	5.32399988	10.2869997	363.7450256	15.61099958	7/31/2014	53:05.0
161	SPD01	-122.4219707	37.98522294	5.98099995	10.25599957	364.1619873	16.23699951	-122.421985	37.98521558	5.37400007	10.25599957	363.7220154	15.62999964	7/31/2014	53:04.9
162	SPD01	-122.4219716	37.98522401	5.98099995	10.23999977	364.0960083	16.22099972	-122.4219859	37.98521664	5.40799999	10.23999977	363.7230225	15.64799976	7/31/2014	53:04.8
163	SPD01	-122.4219725	37.98522509	5.98099995	10.2329998	364.0740051	16.21399975	-122.4219868	37.98521772	5.40799999	10.2329998	363.6350098	15.64099979	7/31/2014	53:04.8
164	SPD01	-122.4219734	37.98522619	5.98099995	10.2329998	364.1180115	16.21399975	-122.4219877	37.98521879	5.40799999	10.2329998	363.6130066	15.64099979	7/31/2014	53:04.6
165	SPD01	-122.4219742	37.98522721	6.03200006	10.20800018	364.052002	16.24000025	-122.4219885	37.9852198	5.45900011	10.20800018	363.5690308	15.66700029	7/31/2014	53:04.5
166	SPD01	-122.4219752	37.98522834	5.98099995	10.18000031	363.9639893	16.16100025	-122.4219895	37.98522095	5.45900011	10.18000031	363.6130066	15.63900042	7/31/2014	53:04.5
167	SPD01	-122.421976	37.98522937	6.03200006	10.16399956	364.0079956	16.19599962	-122.4219903	37.98522196	5.49300003	10.16399956	363.4810181	15.65699959	7/31/2014	53:04.4
168	SPD01	-122.4219769	37.98523045	6.03200006	10.13899994	364.052002	16.171	-122.4219912	37.98522302	5.52699995	10.13899994	363.4810181	15.66599989	7/31/2014	53:04.2
169	SPD01	-122.4219778	37.98523149	6.03200006	10.1260004	363.9859924	16.15800047	-122.4219921	37.98522406	5.52699995	10.1260004	363.5030212	15.65300035	7/31/2014	53:04.1
170	SPD01	-122.4219787	37.98523253	6.03200006	10.11699963	363.9859924	16.14899969	-122.4219929	37.98522509	5.52699995	10.11699963	363.5030212	15.64399958	7/31/2014	53:04.1
171	SPD01	-122.4219799	37.98523405	6.03200006	10.08500004	363.9419861	16.1170001	-122.4219942	37.98522661	5.61100006	10.08500004	363.4370117	15.6960001	7/31/2014	53:04.0
172	SPD01	-122.4219808	37.98523508	6.03200006	10.08500004	363.9200134	16.1170001	-122.421995	37.9852276	5.57800007	10.08500004	363.5030212	15.66300011	7/31/2014	53:03.8
173	SPD01	-122.4219816	37.98523603	6.06599998	10.07199955	363.8760071	16.13799953	-122.4219958	37.98522857	5.66200018	10.07199955	363.3930054	15.73399973	7/31/2014	53:03.7
174	SPD01	-122.4219824	37.98523704	6.06599998	10.04699993	363.8540039	16.11299992	-122.4219967	37.98522956	5.61100006	10.04699993	363.4370117	15.65799999	7/31/2014	53:03.7
175	SPD01	-122.4219833	37.98523805	6.06599998	10.04100037	363.8320007	16.10700035	-122.4219975	37.98523055	5.66200018	10.04100037	363.3710327	15.70300055	7/31/2014	53:03.6
176	SPD01	-122.4219841	37.98523904	6.06599998	10.04699993	363.8540039	16.11299992	-122.4219983	37.98523154	5.6960001	10.04699993	363.3710327	15.74300003	7/31/2014	53:03.4
177	SPD01	-122.421985	37.98524003	6.06599998	10.02499962	363.7879944	16.0909996	-122.4219991	37.98523251	5.6960001	10.02499962	363.3930054	15.72099972	7/31/2014	53:03.3
178	SPD01	-122.4219858	37.985241	6.06599998	10.01500034	363.7900085	16.08100033	-122.422	37.98523347	5.74700022	10.01500034	363.4170227	15.76200056	7/31/2014	53:03.3
179	SPD01	-122.4219865	37.98524188	6.11800003	9.99300003	363.769989	16.11100006	-122.4220007	37.98523435	5.74700022	9.99300003	363.4190064	15.74000025	7/31/2014	53:03.1
180	SPD01	-122.4219874	37.98524289	6.06599998	10.00300026	363.8139954	16.06900024	-122.4220015	37.98523534	5.74700022	10.00300026	363.4180298	15.75000048	7/31/2014	53:03.0
181	SPD01	-122.4219886	37.98524425	6.06599998	9.97700024	363.769989	16.04300022	-122.4220027	37.9852367	5.83099985	9.97700024	363.3750305	15.80800009	7/31/2014	53:02.9
182	SPD01	-122.4219893	37.98524512	6.11800003	9.97700024	363.769989	16.09500027	-122.4220034	37.98523753	5.78100014	9.97700024	363.4410095	15.75800037	7/31/2014	53:02.9
183	SPD01	-122.42199	37.985246	6.11800003	9.96199989	363.8359985	16.07999992	-122.4220042	37.98523842	5.83099985	9.96199989	363.3970337	15.79299974	7/31/2014	53:02.8
184	SPD01	-122.4219909	37.98524696	6.06599998	9.97700024	363.7479858	16.04300022	-122.422005	37.98523935	5.86499977	9.97700024	363.4630127	15.84200001	7/31/2014	53:02.6
185	SPD01	-122.4219916	37.98524779	6.11800003	9.96199989	363.7919922	16.07999992	-122.4220057	37.98524018	5.83099985	9.96199989	363.4630127	15.79299974	7/31/2014	53:02.5
186	SPD01	-122.4219923	37.98524867	6.11800003	9.9460001	363.8139954	16.06400013	-122.4220064	37.98524107	5.86499977	9.9460001	363.4850159	15.81099987	7/31/2014	53:02.5
187	SPD01	-122.4219931	37.98524956	6.11800003	9.95499992	363.7919922	16.07299995	-122.4220072	37.98524193	5.86499977	9.95499992	363.507019	15.81999969	7/31/2014	53:02.4
188	SPD01	-122.4219939	37.98525044	6.11800003	9.92399979	363.8580017	16.04199982	-122.4220079	37.9852428	5.86499977	9.92399979	363.4850159	15.78899956	7/31/2014	53:02.2
189	SPD01	-122.4219946	37.98525131	6.11800003	9.91699982	363.7919922	16.03499985	-122.4220087	37.98524367	5.89900017	9.91699982	363.5280151	15.81599998	7/31/2014	53:02.1
190	SPD01	-122.4219954	37.98525219	6.11800003	9.90200043	363.8580017	16.02000046	-122.4220094	37.98524451	5.89900017	9.90200043	363.5510254	15.8010006	7/31/2014	53:02.0
191	SPD01	-122.4219965	37.98525345	6.15199995	9.90200043	363.9020081	16.05400038	-122.4220105	37.98524577	5.89900017	9.90200043	363.5290222	15.8010006	7/31/2014	53:02.0
192	SPD01	-122.4219973	37.98525437	6.11800003	9.86999989	363.8580017	15.98799992	-122.4220113	37.98524669	5.94999981	9.86999989	363.5950317	15.81999969	7/31/2014	53:01.8
193	SPD01	-122.4219981	37.98525525	6.11800003	9.86400032	363.9460144	15.98200035	-122.4220121	37.98524756	5.94999981	9.86400032	363.6390076	15.81400013	7/31/2014	53:01.7
194	SPD01	-122.4219988	37.98525613	6.11800003	9.82299995	363.9240112	15.94099998	-122.4220129	37.98524844	5.94999981	9.82299995	363.6170044	15.77299976	7/31/2014	53:01.7
195	SPD01	-122.4219996	37.985257	6.15199995	9.81000042	363.9899902	15.96200037	-122.4220136	37.98524927	5.98400021	9.81000042	363.6610107	15.79400063	7/31/2014	53:01.6
196	SPD01	-122.4220004	37.98525794	6.11800003	9.81599998	364.0559998	15.93400002	-122.4220144	37.98525019	5.94999981	9.81599998	363.7050171	15.76599979	7/31/2014	53:01.4
197	SPD01	-122.4220012	37.9852588	6.11800003	9.81599998	364.1220093	15.93400002	-122.4220152	37.98525106	6.03399992	9.81599998	363.7700195	15.8499999	7/31/2014	53:01.3
198	SPD01	-122.422002	37.98525969	6.11800003	9.78499985	364.2319946	15.90299988	-122.4220159	37.98525194	5.98400021	9.78499985	363.7710266	15.76900005	7/31/2014	53:01.3
199	SPD01	-122.4220027	37.9852605	6.15199995	9.76299953	364.276001	15.91499949	-122.4220167	37.98525274	6.03399992	9.76299953	363.881012	15.79699945	7/31/2014	53:01.1
200	SPD01	-122.4220035	37.98526137	6.11800003	9.77799988	364.3200073	15.89599991	-122.4220174	37.9852536	6.03399992	9.77799988	363.8800049	15.8119998	7/31/2014	53:01.0
201	SPD01	-122.4220045	37.98526255	6.15199995	9.76299953	364.3200073	15.91499949	-122.4220185	37.98525477	6.03399992	9.76299953	363.9240112	15.79699945	7/31/2014	53:00.9
202	SPD01	-122.4220052	37.9852634	6.11800003	9.76299953	364.3859863	15.88099957	-122.4220192	37.9852556	6.03399992	9.76299953	363.9910278	15.79699945	7/31/2014	53:00.9
203	SPD01	-122.4220059	37.98526414	6.15199995	9.75300026	364.4079895	15.90500021	-122.4220199	37.98525632	6.03399992	9.75300026	364.0340271	15.78700018	7/31/2014	53:00.8
204	SPD01	-122.4220067	37.98526496	6.11800003	9.75300026	364.3859863	15.87100029	-122.4220206	37.98525714	6.03399992	9.75300026	364.0560303	15.78700018	7/31/2014	53:00.6
205	SPD01	-122.4220073	37.9852657	6.15199995	9.74699974	364.4960022	15.89899969	-122.4220212	37.98525786	6.06799984	9.74699974	364.1000061	15.81499958	7/31/2014	53:00.5
206	SPD01	-122.4220081	37.98526653	6.11800003	9.75300026	364.4100037	15.87100029	-122.422022	37.98525868	6.06799984	9.75300026	364.1680298	15.8210001	7/31/2014	53:00.5
207	SPD01	-122.4220087	37.98526725	6.15199995	9.73099995	364.4779968	15.8829999	-122.4220226	37.98525942	6.06799984	9.73099995	364.1700134	15.79899979	7/31/2014	53:00.3
208	SPD01	-122.4220094	37.98526803	6.15199995	9.73099995	364.4559937	15.8829999	-122.4220233	37.98526018	6.06799984	9.73099995	364.2580261	15.79899979	7/31/2014	53:00.2
209	SPD01	-122.4220101	37.98526881	6.15199995	9.73099995	364.5220032	15.8829999	-122.422024	37.98526096	6.11899996	9.73099995	364.1700134	15.8499999	7/31/2014	53:00.1
210	SPD01	-122.4220109	37.98526964	6.11800003	9.72500038	364.5220032	15.84300041	-122.4220247	37.98526177	6.06799984	9.72500038	364.2580261	15.79300022	7/31/2014	53:00.1
211	SPD01	-122.4220119	37.98527079	6.15199995	9.70899963	364.5220032	15.86099958	-122.4220258	37.98526292	6.11899996	9.70899963	364.2800293	15.82799959	7/31/2014	53:00.0
212	SPD01	-122.4220127	37.98527164	6.11800003	9.71500015	364.5220032	15.83300018	-122.4220265	37.98526375	6.11899996	9.71500015	364.2800293	15.83400011	7/31/2014	52:59.8
213	SPD01	-122.4220134	37.98527243	6.15199995	9.70899963	364.5220032	15.86099958	-122.4220273	37.98526455	6.11899996	9.70899963	364.2800293	15.82799959	7/31/2014	52:59.7
214	SPD01	-122.4220142	37.98527327	6.15199995	9.68400002	364.4339905	15.83599997	-122.422028	37.98526538	6.15299988	9.68400002	364.3240051	15.83699989	7/31/2014	52:59.7
215	SPD01	-122.4220149	37.98527411	6.15199995	9.69900036	364.4779968	15.85100031	-122.4220288	37.98526621	6.15299988	9.69900036	364.3240051	15.85200024	7/31/2014	52:59.6
216	SPD01	-122.4220157	37.98527496	6.15199995	9.69299984	364.5440064	15.84499979	-122.4220296	37.98526706	6.15299988	9.69299984	364.3900147	15.84599972	7/31/2014	52:59.4
217	SPD01	-122.4220165	37.98527583	6.15199995	9.68400002	364.4339905	15.83599997	-122.4220303	37.98526791	6.204	9.68400002	364.3900147	15.88800001	7/31/2014	52:59.3
218	SPD01	-122.4220173	37.98527668	6.15199995	9.67099953	364.5220032	15.82299948	-122.4220311	37.98526874	6.15299988	9.67099953	364.3900147	15.8239994	7/31/2014	52:59.2
219	SPD01	-122.422018	37.98527751	6.15199995	9.69900036	364.5220032	15.85100031	-122.4220319	37.98526959	6.204	9.69900036	364.4120178	15.90300035	7/31/2014	52:59.2
220	SPD01	-122.4220188	37.98527832	6.15199995	9.68400002	364.5440064	15.83599997	-122.4220326	37.9852704	6.15299988	9.68400002	364.434021	15.83699989	7/31/2014	52:59.0
221	SPD01	-122.4220198	37.98527949	6.20300007	9.67099953	364.6099854	15.8739996	-122.4220337	37.98527155	6.204	9.67099953	364.4560242	15.87499952	7/31/2014	52:58.9
222	SPD01	-122.4220206	37.98528036	6.15199995	9.70899963	364.7189941	15.86099958	-122.4220344	37.98527241	6.15299988	9.70899963	364.5000305	15.86199951	7/31/2014	52:58.9
223	SPD01	-122.4220213	37.9852811	6.20300007	9.66100025	364.8070068	15.86400032	-122.4220351	37.98527316	6.204	9.66100025	364.6080322	15.86500025	7/31/2014	52:58.8
224	SPD01	-122.4220221	37.98528197	6.15199995	9.65499973	364.8070068	15.80699968	-122.4220359	37.98527401	6.15299988	9.65499973	364.6100159	15.80799961	7/31/2014	52:58.6
225	SPD01	-122.4220229	37.98528276	6.15199995	9.64599991	364.7640076	15.79799986	-122.4220367	37.9852748	6.204	9.64599991	364.5660095	15.8499999	7/31/2014	52:58.5
226	SPD01	-122.4220236	37.98528357	6.15199995	9.67099953	364.8510132	15.82299948	-122.4220374	37.9852756	6.204	9.67099953	364.6100159	15.87499952	7/31/2014	52:58.5
227	SPD01	-122.4220243	37.98528432	6.20300007	9.6079998	364.82901	15.81099987	-122.4220381	37.98527632	6.204	9.6079998	364.6540222	15.8119998	7/31/2014	52:58.4
228	SPD01	-122.4220251	37.98528517	6.15199995	9.60099983	364.8510132	15.75299978	-122.4220388	37.98527719	6.204	9.60099983	364.5660095	15.80499983	7/31/2014	52:58.2
229	SPD01	-122.4220257	37.98528589	6.20300007	9.57600021	364.894989	15.77900028	-122.4220395	37.98527791	6.204	9.57600021	364.6100159	15.78000021	7/31/2014	52:58.1
230	SPD01	-122.4220265	37.98528674	6.15199995	9.5539999	365.0050049	15.70599985	-122.4220403	37.98527876	6.204	9.5539999	364.6100159	15.7579999	7/31/2014	52:58.1
231	SPD01	-122.4220276	37.98528787	6.20300007	9.48499966	364.9169922	15.68799973	-122.4220413	37.98527988	6.23799992	9.48499966	364.6540222	15.72299957	7/31/2014	52:58.0
232	SPD01	-122.4220284	37.98528872	6.15199995	9.44699955	364.9169922	15.5989995	-122.4220421	37.98528073	6.23799992	9.44699955	364.632019	15.68499947	7/31/2014	52:57.8
233	SPD01	-122.4220291	37.98528946	6.20300007	9.46199989	365.0289917	15.66499996	-122.4220428	37.98528147	6.27099991	9.46199989	364.7440186	15.7329998	7/31/2014	52:57.7
234	SPD01	-122.4220299	37.98529035	6.15199995	9.47799969	364.8989868	15.62999964	-122.4220436	37.98528234	6.27099991	9.47799969	364.6790161	15.7489996	7/31/2014	52:57.7
235	SPD01	-122.4220306	37.98529109	6.20300007	9.33899975	364.8989868	15.54199982	-122.4220443	37.9852831	6.27099991	9.33899975	364.7900085	15.60999966	7/31/2014	52:57.5
236	SPD01	-122.4220313	37.9852919	6.20300007	9.30799961	364.9649963	15.51099968	-122.4220451	37.98528391	6.27099991	9.30799961	364.7450256	15.57899952	7/31/2014	52:57.4
237	SPD01	-122.4220321	37.98529273	6.20300007	9.29800034	364.8320007	15.5010004	-122.4220458	37.98528472	6.32200003	9.29800034	364.6790161	15.62000036	7/31/2014	52:57.3
238	SPD01	-122.4220329	37.9852936	6.15199995	9.29199982	364.92099	15.44399977	-122.4220466	37.98528561	6.32200003	9.29199982	364.7220154	15.61399984	7/31/2014	52:57.3
239	SPD01	-122.4220336	37.98529434	6.20300007	9.19099998	364.9419861	15.39400005	-122.4220473	37.98528635	6.32200003	9.19099998	364.7680054	15.51300001	7/31/2014	52:57.2
240	SPD01	-122.4220344	37.98529521	6.15199995	9.19099998	364.9419861	15.34299994	-122.4220481	37.9852872	6.32200003	9.19099998	364.7680054	15.51300001	7/31/2014	52:57.0
241	SPD01	-122.4220354	37.98529634	6.20300007	9.11499977	364.9419861	15.31799984	-122.4220492	37.98528835	6.35599995	9.11499977	364.7450256	15.47099972	7/31/2014	52:56.9
242	SPD01	-122.4220362	37.98529714	6.20300007	9.07699966	365.0960083	15.27999973	-122.4220499	37.98528913	6.32200003	9.07699966	364.855011	15.39899969	7/31/2014	52:56.9
243	SPD01	-122.4220369	37.98529795	6.20300007	9.16899967	364.9649963	15.37199974	-122.4220507	37.98528994	6.35599995	9.16899967	364.7450256	15.52499962	7/31/2014	52:56.8
244	SPD01	-122.4220377	37.98529882	6.15199995	9.02900028	364.9859924	15.18100023	-122.4220515	37.98529081	6.32200003	9.02900028	364.7450256	15.35100031	7/31/2014	52:56.6
245	SPD01	-122.4220384	37.98529958	6.20300007	9.09899998	364.9859924	15.30200005	-122.4220522	37.98529155	6.35599995	9.09899998	364.7900085	15.45499992	7/31/2014	52:56.5
246	SPD01	-122.4220392	37.98530037	6.20300007	8.96000004	364.9859924	15.16300011	-122.4220529	37.98529236	6.35599995	8.96000004	364.7680054	15.31599998	7/31/2014	52:56.4
247	SPD01	-122.4220399	37.98530119	6.20300007	9.01399994	364.9649963	15.21700001	-122.4220537	37.98529318	6.35599995	9.01399994	364.7450256	15.36999989	7/31/2014	52:56.4
248	SPD01	-122.4220408	37.98530207	6.15199995	8.89700031	364.9419861	15.04900026	-122.4220545	37.98529406	6.35599995	8.89700031	364.6790161	15.25300026	7/31/2014	52:56.2
249	SPD01	-122.4220415	37.98530281	6.20300007	8.84300041	364.9649963	15.04600048	-122.4220552	37.9852948	6.40700006	8.84300041	364.7680054	15.25000048	7/31/2014	52:56.1
250	SPD01	-122.4220422	37.98530365	6.20300007	8.83699989	364.92099	15.03999996	-122.422056	37.98529562	6.40700006	8.83699989	364.6350098	15.24399996	7/31/2014	52:56.1
251	SPD01	-122.4220434	37.98530487	6.20300007	8.75800037	364.9859924	14.96100044	-122.4220571	37.98529685	6.40700006	8.75800037	364.7450256	15.16500044	7/31/2014	52:56.0
252	SPD01	-122.4220442	37.98530571	6.20300007	8.7510004	364.855011	14.95400047	-122.4220579	37.98529769	6.40700006	8.7510004	364.7010193	15.15800047	7/31/2014	52:55.8
253	SPD01	-122.4220449	37.98530656	6.20300007	8.73600006	364.855011	14.93900013	-122.4220587	37.98529853	6.44099998	8.73600006	364.6350098	15.17700005	7/31/2014	52:55.7
254	SPD01	-122.4220457	37.98530741	6.20300007	8.67599964	364.8320007	14.87899971	-122.4220595	37.98529938	6.40700006	8.67599964	364.5920105	15.08299971	7/31/2014	52:55.7
255	SPD01	-122.4220466	37.98530828	6.20300007	8.59700012	364.7659912	14.80000019	-122.4220603	37.98530025	6.44099998	8.59700012	364.5480042	15.03800011	7/31/2014	52:55.6
256	SPD01	-122.4220474	37.98530915	6.20300007	8.58100033	364.7019959	14.7840004	-122.4220611	37.98530112	6.44099998	8.58100033	364.5040283	15.02200031	7/31/2014	52:55.4
257	SPD01	-122.4220482	37.98531001	6.20300007	8.60599995	364.6789856	14.80900002	-122.4220619	37.98530198	6.44099998	8.60599995	364.5040283	15.04699993	7/31/2014	52:55.3
258	SPD01	-122.422049	37.9853109	6.20300007	8.55900002	364.6130066	14.76200008	-122.4220627	37.98530287	6.44099998	8.55900002	364.4380188	15	7/31/2014	52:55.3
259	SPD01	-122.4220498	37.98531175	6.20300007	8.49499989	364.6130066	14.69799995	-122.4220635	37.98530373	6.49100018	8.49499989	364.3720093	14.98600006	7/31/2014	52:55.2
260	SPD01	-122.4220506	37.98531263	6.20300007	8.51099968	364.571991	14.71399975	-122.4220643	37.9853046	6.49100018	8.51099968	364.440033	15.00199986	7/31/2014	52:55.0
261	SPD01	-122.4220518	37.9853139	6.20300007	8.46700001	364.6610107	14.67000008	-122.4220655	37.98530587	6.44099998	8.46700001	364.4190064	14.90799999	7/31/2014	52:54.9
262	SPD01	-122.4220526	37.98531477	6.20300007	8.47299957	364.6610107	14.67599964	-122.4220663	37.98530674	6.44099998	8.47299957	364.4410095	14.91399956	7/31/2014	52:54.9
263	SPD01	-122.4220534	37.98531564	6.20300007	8.47299957	364.7260132	14.67599964	-122.4220672	37.98530761	6.49100018	8.47299957	364.4410095	14.96399975	7/31/2014	52:54.7
264	SPD01	-122.4220542	37.98531652	6.20300007	8.48900032	364.6830139	14.69200039	-122.422068	37.98530849	6.44099998	8.48900032	364.507019	14.93000031	7/31/2014	52:54.6
265	SPD01	-122.4220551	37.9853174	6.20300007	8.51099968	364.7489929	14.71399975	-122.4220688	37.98530937	6.49100018	8.51099968	364.4630127	15.00199986	7/31/2014	52:54.5
266	SPD01	-122.4220559	37.98531829	6.20300007	8.47299957	364.7479858	14.67599964	-122.4220696	37.98531026	6.49100018	8.47299957	364.4410095	14.96399975	7/31/2014	52:54.5
267	SPD01	-122.4220567	37.98531916	6.20300007	8.48900032	364.7489929	14.69200039	-122.4220704	37.98531113	6.49100018	8.48900032	364.3950195	14.9800005	7/31/2014	52:54.3
268	SPD01	-122.4220575	37.98532004	6.20300007	8.49499989	364.7049866	14.69799995	-122.4220713	37.98531201	6.44099998	8.49499989	364.4190064	14.93599987	7/31/2014	52:54.2
269	SPD01	-122.4220583	37.98532091	6.20300007	8.50500011	364.6830139	14.70800018	-122.4220721	37.98531286	6.44099998	8.50500011	364.3770142	14.9460001	7/31/2014	52:54.1
270	SPD01	-122.4220591	37.98532175	6.20300007	8.51099968	364.6170044	14.71399975	-122.4220729	37.98531372	6.49100018	8.51099968	364.263031	15.00199986	7/31/2014	52:54.1
271	SPD01	-122.4220603	37.98532305	6.20300007	8.52099991	364.6390076	14.72399998	-122.4220741	37.985315	6.49100018	8.52099991	364.3530273	15.01200008	7/31/2014	52:54.0
272	SPD01	-122.4220611	37.98532389	6.20300007	8.52700043	364.5509949	14.7300005	-122.4220748	37.98531585	6.44099998	8.52700043	364.2430115	14.96800041	7/31/2014	52:53.8
273	SPD01	-122.4220619	37.98532474	6.20300007	8.5369997	364.571991	14.73999977	-122.4220756	37.9853167	6.49100018	8.5369997	364.2650147	15.02799988	7/31/2014	52:53.7
274	SPD01	-122.4220627	37.98532559	6.204	8.55900002	364.5729981	14.76300001	-122.4220764	37.98531754	6.44199991	8.55900002	364.309021	15.00099993	7/31/2014	52:53.6
275	SPD01	-122.4220635	37.98532646	6.204	8.56499958	364.5289917	14.76899958	-122.4220772	37.98531841	6.4920001	8.56499958	364.2210083	15.05699968	7/31/2014	52:53.6
276	SPD01	-122.4220644	37.98532738	6.15299988	8.57400036	364.4630127	14.72700024	-122.4220781	37.98531931	6.44199991	8.57400036	364.1770325	15.01600027	7/31/2014	52:53.4
277	SPD01	-122.4220651	37.98532817	6.204	8.58100033	364.3970032	14.78500032	-122.4220788	37.98532013	6.4920001	8.58100033	364.1770325	15.07300043	7/31/2014	52:53.3
278	SPD01	-122.422066	37.98532908	6.15299988	8.61200047	364.3970032	14.76500034	-122.4220797	37.98532103	6.44199991	8.61200047	364.1770325	15.05400038	7/31/2014	52:53.3
279	SPD01	-122.4220667	37.98532987	6.204	8.62199974	364.375	14.82599974	-122.4220804	37.98532182	6.4920001	8.62199974	364.1990051	15.11399984	7/31/2014	52:53.2
280	SPD01	-122.4220676	37.98533077	6.15299988	8.62800026	364.3309937	14.78100014	-122.4220813	37.98532273	6.44199991	8.62800026	364.1330261	15.07000017	7/31/2014	52:53.0
281	SPD01	-122.4220687	37.98533198	6.204	8.65999985	364.3970032	14.86399984	-122.4220824	37.98532393	6.44199991	8.65999985	364.1990051	15.10199976	7/31/2014	52:52.9
282	SPD01	-122.4220695	37.98533288	6.15299988	8.67599964	364.3529968	14.82899952	-122.4220833	37.98532483	6.44199991	8.67599964	364.111023	15.11799955	7/31/2014	52:52.9
283	SPD01	-122.4220703	37.98533367	6.204	8.69799995	364.3529968	14.90199995	-122.422084	37.98532563	6.44199991	8.69799995	364.1330261	15.13999987	7/31/2014	52:52.8
284	SPD01	-122.4220711	37.98533459	6.15299988	8.7130003	364.3529968	14.86600018	-122.4220849	37.98532655	6.40799999	8.7130003	364.0890198	15.12100029	7/31/2014	52:52.6
285	SPD01	-122.422072	37.98533544	6.15299988	8.7510004	364.3089905	14.90400028	-122.4220857	37.98532739	6.40799999	8.7510004	363.9580078	15.1590004	7/31/2014	52:52.5
286	SPD01	-122.4220728	37.98533633	6.15299988	8.7670002	364.2869873	14.92000008	-122.4220865	37.98532828	6.35699987	8.7670002	364.0230103	15.12400007	7/31/2014	52:52.5
287	SPD01	-122.4220735	37.98533712	6.204	8.77400017	364.3120117	14.97800016	-122.4220872	37.98532907	6.40799999	8.77400017	363.82901	15.18200016	7/31/2014	52:52.4
288	SPD01	-122.4220744	37.98533804	6.15299988	8.79899979	364.3129883	14.95199966	-122.4220881	37.98532999	6.40799999	8.79899979	363.8730164	15.20699978	7/31/2014	52:52.2
289	SPD01	-122.4220752	37.98533891	6.15299988	8.8210001	364.2250061	14.97399998	-122.4220889	37.98533084	6.40799999	8.8210001	363.8080139	15.22900009	7/31/2014	52:52.1
290	SPD01	-122.422076	37.98533976	6.15299988	8.82699966	364.2690125	14.97999954	-122.4220897	37.98533171	6.40799999	8.82699966	363.8300171	15.23499966	7/31/2014	52:52.1
291	SPD01	-122.4220771	37.98534098	6.204	8.85900021	364.3349915	15.0630002	-122.4220908	37.98533291	6.40799999	8.85900021	363.8950195	15.2670002	7/31/2014	52:51.9
292	SPD01	-122.422078	37.98534188	6.15299988	8.85299969	364.3349915	15.00599957	-122.4220917	37.98533383	6.35699987	8.85299969	363.8960266	15.20999956	7/31/2014	52:51.8
293	SPD01	-122.4220787	37.98534268	6.204	8.89000034	364.3349915	15.09400034	-122.4220924	37.98533463	6.40799999	8.89000034	363.8080139	15.29800034	7/31/2014	52:51.7
294	SPD01	-122.4220796	37.9853436	6.15299988	8.88399982	364.2470093	15.0369997	-122.4220933	37.98533555	6.40799999	8.88399982	363.8300171	15.29199982	7/31/2014	52:51.6
295	SPD01	-122.4220804	37.98534448	6.15299988	8.89000034	364.3129883	15.04300022	-122.4220941	37.98533641	6.40799999	8.89000034	363.8510132	15.29800034	7/31/2014	52:51.6
296	SPD01	-122.4220812	37.98534533	6.15299988	8.91300011	364.2909851	15.06599998	-122.4220949	37.98533728	6.40799999	8.91300011	363.8960266	15.3210001	7/31/2014	52:51.4
297	SPD01	-122.422082	37.98534614	6.204	8.92199993	364.3349915	15.12599993	-122.4220957	37.98533809	6.40799999	8.92199993	363.8070068	15.32999992	7/31/2014	52:51.3
298	SPD01	-122.4220828	37.98534704	6.15299988	8.92800045	364.2250061	15.08100033	-122.4220965	37.985339	6.40799999	8.92800045	363.8300171	15.33600044	7/31/2014	52:51.3
299	SPD01	-122.4220836	37.98534786	6.204	8.93799973	364.2690125	15.14199972	-122.4220973	37.98533981	6.40799999	8.93799973	363.8520203	15.34599972	7/31/2014	52:51.2
300	SPD01	-122.4220844	37.98534876	6.15299988	8.9659996	364.1369934	15.11899948	-122.4220981	37.98534069	6.40799999	8.9659996	363.8070068	15.3739996	7/31/2014	52:51.0
301	SPD01	-122.4220855	37.98534994	6.204	8.96000004	364.1149902	15.16400003	-122.4220992	37.9853419	6.40799999	8.96000004	363.8080139	15.36800003	7/31/2014	52:50.9
302	SPD01	-122.4220864	37.98535083	6.15299988	8.97599983	364.1149902	15.12899971	-122.4221001	37.98534278	6.35699987	8.97599983	363.8520203	15.33299971	7/31/2014	52:50.8
303	SPD01	-122.4220871	37.98535168	6.15299988	8.99800014	364.0490112	15.15100002	-122.4221009	37.98534361	6.40799999	8.99800014	363.7860107	15.40600014	7/31/2014	52:50.8
304	SPD01	-122.4220879	37.98535251	6.15299988	9.00699997	363.9169922	15.15999985	-122.4221016	37.98534444	6.40799999	9.00699997	363.7190247	15.41499996	7/31/2014	52:50.6
305	SPD01	-122.4220887	37.98535334	6.15299988	9.02900028	363.8729858	15.18200016	-122.4221024	37.98534529	6.40799999	9.02900028	363.7200317	15.43700027	7/31/2014	52:50.5
306	SPD01	-122.4220895	37.98535419	6.15299988	9.06700039	363.9169922	15.22000027	-122.4221032	37.98534612	6.40799999	9.06700039	363.6980286	15.47500038	7/31/2014	52:50.5
307	SPD01	-122.4220902	37.98535497	6.204	9.12100029	363.894989	15.32500029	-122.4221039	37.98534692	6.40799999	9.12100029	363.6760254	15.52900028	7/31/2014	52:50.3
308	SPD01	-122.4220911	37.98535587	6.15299988	9.09000015	363.9389954	15.24300003	-122.4221048	37.9853478	6.35699987	9.09000015	363.5880127	15.44700003	7/31/2014	52:50.2
309	SPD01	-122.4220919	37.9853567	6.15299988	9.10499954	364.0270081	15.25799942	-122.4221056	37.98534863	6.35699987	9.10499954	363.6540222	15.46199942	7/31/2014	52:50.1
310	SPD01	-122.4220926	37.98535751	6.15299988	9.13099957	364.0050049	15.28399944	-122.4221063	37.98534947	6.35699987	9.13099957	363.6300049	15.48799944	7/31/2014	52:50.1
311	SPD01	-122.4220938	37.98535877	6.15299988	9.14599991	364.0490112	15.29899979	-122.4221075	37.9853507	6.40799999	9.14599991	363.632019	15.5539999	7/31/2014	52:50.0
312	SPD01	-122.4220946	37.98535962	6.15299988	9.16899967	364.0490112	15.32199955	-122.4221083	37.98535155	6.35699987	9.16899967	363.6540222	15.52599955	7/31/2014	52:49.8
313	SPD01	-122.4220953	37.9853604	6.204	9.19099998	364.0929871	15.39499998	-122.422109	37.98535235	6.35699987	9.19099998	363.6540222	15.54799986	7/31/2014	52:49.7
314	SPD01	-122.4220962	37.98536131	6.15299988	9.2159996	363.9859924	15.36899948	-122.4221099	37.98535325	6.35699987	9.2159996	363.6350098	15.57299948	7/31/2014	52:49.7
315	SPD01	-122.422097	37.98536216	6.15299988	9.20600033	364.0750122	15.35900021	-122.4221107	37.98535412	6.35699987	9.20600033	363.6140137	15.5630002	7/31/2014	52:49.6
316	SPD01	-122.4220978	37.98536303	6.15299988	9.20600033	364.0750122	15.35900021	-122.4221115	37.98535497	6.35699987	9.20600033	363.6800232	15.5630002	7/31/2014	52:49.4
317	SPD01	-122.4220986	37.98536383	6.204	9.23799992	364.1629944	15.44199991	-122.4221123	37.98535578	6.40799999	9.23799992	363.65802	15.64599991	7/31/2014	52:49.3
318	SPD01	-122.4220994	37.98536475	6.15299988	9.23799992	364.1409912	15.39099979	-122.4221131	37.98535668	6.35699987	9.23799992	363.7020264	15.59499979	7/31/2014	52:49.3
319	SPD01	-122.4221002	37.98536558	6.15299988	9.25399971	364.2070007	15.40699959	-122.4221139	37.98535753	6.40799999	9.25399971	363.7240295	15.6619997	7/31/2014	52:49.1
320	SPD01	-122.422101	37.98536641	6.15299988	9.29199982	364.1629944	15.44499969	-122.4221147	37.98535834	6.35699987	9.29199982	363.7670288	15.64899969	7/31/2014	52:49.0
321	SPD01	-122.4221021	37.98536765	6.15299988	9.28199959	364.2070007	15.43499947	-122.4221158	37.9853596	6.35699987	9.28199959	363.7460327	15.63899946	7/31/2014	52:48.9
322	SPD01	-122.4221029	37.98536846	6.15299988	9.29800034	364.2730103	15.45100021	-122.4221166	37.98536041	6.35699987	9.29800034	363.8340149	15.65500021	7/31/2014	52:48.9
323	SPD01	-122.4221037	37.98536929	6.15299988	9.28199959	364.2950134	15.43499947	-122.4221174	37.98536123	6.40799999	9.28199959	363.8330078	15.68999958	7/31/2014	52:48.8
324	SPD01	-122.4221045	37.9853701	6.15299988	9.32999992	364.2510071	15.4829998	-122.4221182	37.98536206	6.35699987	9.32999992	363.9000244	15.6869998	7/31/2014	52:48.6
325	SPD01	-122.4221052	37.98537094	6.15299988	9.31400013	364.3389893	15.46700001	-122.4221189	37.98536287	6.40799999	9.31400013	363.8990173	15.72200012	7/31/2014	52:48.5
326	SPD01	-122.422106	37.98537177	6.15299988	9.29800034	364.2950134	15.45100021	-122.4221197	37.9853637	6.40799999	9.29800034	364.0090332	15.70600033	7/31/2014	52:48.5
327	SPD01	-122.4221068	37.9853726	6.15299988	9.31400013	364.3389893	15.46700001	-122.4221205	37.98536453	6.40799999	9.31400013	363.98703	15.72200012	7/31/2014	52:48.4
328	SPD01	-122.4221076	37.98537343	6.15299988	9.31400013	364.3169861	15.46700001	-122.4221213	37.98536535	6.40799999	9.31400013	363.9650269	15.72200012	7/31/2014	52:48.2
329	SPD01	-122.4221083	37.98537424	6.15299988	9.31400013	364.2290039	15.46700001	-122.422122	37.98536618	6.40799999	9.31400013	363.9440308	15.72200012	7/31/2014	52:48.1
330	SPD01	-122.4221091	37.98537507	6.15299988	9.32999992	364.1849976	15.4829998	-122.4221228	37.98536701	6.40799999	9.32999992	363.9440308	15.73799992	7/31/2014	52:48.0
331	SPD01	-122.4221103	37.98537633	6.15299988	9.31400013	364.1409912	15.46700001	-122.422124	37.98536826	6.40799999	9.31400013	363.9430237	15.72200012	7/31/2014	52:48.0
332	SPD01	-122.4221111	37.98537718	6.15299988	9.32299995	364.2070007	15.47599983	-122.4221248	37.98536911	6.40799999	9.32299995	363.855011	15.73099995	7/31/2014	52:47.8
333	SPD01	-122.4221118	37.98537797	6.204	9.32299995	364.0969849	15.52699995	-122.4221255	37.98536991	6.40799999	9.32299995	363.9220276	15.73099995	7/31/2014	52:47.7
334	SPD01	-122.4221127	37.98537889	6.15299988	9.32999992	364.1629944	15.4829998	-122.4221264	37.98537085	6.40799999	9.32999992	363.8120117	15.73799992	7/31/2014	52:47.7
335	SPD01	-122.4221135	37.98537978	6.15299988	9.32299995	364.1629944	15.47599983	-122.4221272	37.98537171	6.40799999	9.32299995	363.855011	15.73099995	7/31/2014	52:47.5
336	SPD01	-122.4221144	37.98538064	6.15299988	9.32999992	364.1409912	15.4829998	-122.4221281	37.9853726	6.44199991	9.32999992	363.8780212	15.77199984	7/31/2014	52:47.4
337	SPD01	-122.4221152	37.98538153	6.15299988	9.33899975	364.1849976	15.49199963	-122.4221289	37.98537346	6.40799999	9.33899975	363.8120117	15.74699974	7/31/2014	52:47.3
338	SPD01	-122.422116	37.9853824	6.15299988	9.32999992	364.0969849	15.4829998	-122.4221297	37.98537435	6.40799999	9.32999992	363.7900085	15.73799992	7/31/2014	52:47.3
339	SPD01	-122.4221168	37.98538324	6.15299988	9.34500027	364.1629944	15.49800014	-122.4221305	37.9853752	6.44199991	9.34500027	363.7900085	15.78700018	7/31/2014	52:47.2
340	SPD01	-122.4221176	37.98538408	6.15299988	9.32299995	364.1000061	15.47599983	-122.4221313	37.98537603	6.44199991	9.32299995	363.7050171	15.76499987	7/31/2014	52:47.0
341	SPD01	-122.4221187	37.98538524	6.204	9.32299995	364.1889954	15.52699995	-122.4221324	37.98537719	6.44199991	9.32299995	363.8370056	15.76499987	7/31/2014	52:46.9
342	SPD01	-122.4221195	37.98538611	6.15299988	9.32299995	364.2330017	15.47599983	-122.4221332	37.98537804	6.44199991	9.32299995	363.7720337	15.76499987	7/31/2014	52:46.9
343	SPD01	-122.4221202	37.98538683	6.204	9.32999992	364.2550049	15.53399992	-122.4221339	37.98537879	6.44199991	9.32999992	363.8380127	15.77199984	7/31/2014	52:46.8
344	SPD01	-122.422121	37.9853877	6.15299988	9.31400013	364.1889954	15.46700001	-122.4221347	37.98537965	6.44199991	9.31400013	363.882019	15.75600004	7/31/2014	52:46.6
345	SPD01	-122.4221217	37.98538844	6.204	9.32299995	364.3210144	15.52699995	-122.4221354	37.98538038	6.44199991	9.32299995	363.881012	15.76499987	7/31/2014	52:46.5
346	SPD01	-122.4221225	37.98538929	6.15299988	9.32999992	364.2109985	15.4829998	-122.4221362	37.98538123	6.44199991	9.32999992	363.9040222	15.77199984	7/31/2014	52:46.5
347	SPD01	-122.4221232	37.98539009	6.15299988	9.32999992	364.3210144	15.4829998	-122.4221369	37.98538202	6.44199991	9.32999992	363.9040222	15.77199984	7/31/2014	52:46.3
348	SPD01	-122.4221239	37.98539088	6.15299988	9.32299995	364.2330017	15.47599983	-122.4221376	37.98538282	6.40799999	9.32299995	364.0140076	15.73099995	7/31/2014	52:46.2
349	SPD01	-122.4221247	37.98539168	6.15299988	9.33899975	364.2770081	15.49199963	-122.4221384	37.98538361	6.44199991	9.33899975	363.9690247	15.78099966	7/31/2014	52:46.1
350	SPD01	-122.4221254	37.98539248	6.15299988	9.31400013	364.2550049	15.46700001	-122.4221391	37.98538441	6.44199991	9.31400013	364.0360107	15.75600004	7/31/2014	52:46.1
351	SPD01	-122.4221265	37.98539362	6.204	9.32999992	364.2330017	15.53399992	-122.4221402	37.98538558	6.44199991	9.32999992	363.9480286	15.77199984	7/31/2014	52:46.0
352	SPD01	-122.4221274	37.98539456	6.11899996	9.37699986	364.3429871	15.49599981	-122.4221411	37.9853865	6.44199991	9.37699986	364.0140076	15.81899977	7/31/2014	52:45.8
353	SPD01	-122.4221281	37.98539536	6.15299988	9.30799961	364.2330017	15.46099949	-122.4221419	37.98538731	6.44199991	9.30799961	364.0340271	15.74999952	7/31/2014	52:45.7
354	SPD01	-122.422129	37.98539622	6.15299988	9.30799961	364.3210144	15.46099949	-122.4221427	37.98538816	6.44199991	9.30799961	363.9920044	15.74999952	7/31/2014	52:45.7
355	SPD01	-122.4221298	37.98539707	6.15299988	9.29800034	364.4750061	15.45100021	-122.4221435	37.98538903	6.4920001	9.29800034	364.0570068	15.79000044	7/31/2014	52:45.6
356	SPD01	-122.4221306	37.98539796	6.15299988	9.30799961	364.4089966	15.46099949	-122.4221443	37.98538989	6.44199991	9.30799961	364.1010132	15.74999952	7/31/2014	52:45.4
357	SPD01	-122.4221313	37.98539875	6.204	9.28199959	364.5629883	15.48599958	-122.4221451	37.98539072	6.44199991	9.28199959	364.2110291	15.7239995	7/31/2014	52:45.3
358	SPD01	-122.4221322	37.98539967	6.15299988	9.27600002	364.6289978	15.4289999	-122.4221459	37.98539164	6.44199991	9.27600002	364.3210144	15.71799994	7/31/2014	52:45.2
359	SPD01	-122.422133	37.98540054	6.15299988	9.27600002	364.7390137	15.4289999	-122.4221467	37.98539251	6.4920001	9.27600002	364.2990112	15.76800013	7/31/2014	52:45.2
360	SPD01	-122.4221338	37.98540142	6.11899996	9.29199982	364.651001	15.41099977	-122.4221476	37.98539339	6.4920001	9.29199982	364.4310303	15.78399992	7/31/2014	52:45.0
361	SPD01	-122.422135	37.98540264	6.15299988	9.31400013	364.6730042	15.46700001	-122.4221487	37.98539461	6.4920001	9.31400013	364.5410156	15.80600023	7/31/2014	52:44.9
362	SPD01	-122.4221357	37.98540348	6.15299988	9.27000046	364.8049927	15.42300034	-122.4221495	37.98539545	6.4920001	9.27000046	364.5190125	15.76200056	7/31/2014	52:44.9
363	SPD01	-122.4221365	37.98540425	6.204	9.27600002	364.6730042	15.48000002	-122.4221502	37.98539621	6.4920001	9.27600002	364.5630188	15.76800013	7/31/2014	52:44.7
364	SPD01	-122.4221373	37.98540514	6.15299988	9.29800034	364.7170105	15.45100021	-122.422151	37.98539711	6.44199991	9.29800034	364.6290283	15.74000025	7/31/2014	52:44.6
365	SPD01	-122.4221381	37.98540597	6.15299988	9.27000046	364.651001	15.42300034	-122.4221518	37.98539794	6.4920001	9.27000046	364.5630188	15.76200056	7/31/2014	52:44.5
366	SPD01	-122.4221388	37.9854068	6.15299988	9.24400043	364.6090088	15.39700031	-122.4221526	37.98539879	6.44199991	9.24400043	364.6530151	15.68600035	7/31/2014	52:44.5
367	SPD01	-122.4221396	37.98540763	6.15299988	9.23799992	364.677002	15.39099979	-122.4221534	37.98539962	6.4920001	9.23799992	364.6330261	15.73000002	7/31/2014	52:44.4
368	SPD01	-122.4221404	37.98540846	6.15299988	9.19999981	364.5669861	15.35299969	-122.4221541	37.98540043	6.4920001	9.19999981	364.611023	15.69199991	7/31/2014	52:44.2
369	SPD01	-122.4221412	37.98540929	6.15299988	9.19999981	364.6329956	15.35299969	-122.4221549	37.98540126	6.4920001	9.19999981	364.6770325	15.69199991	7/31/2014	52:44.1
370	SPD01	-122.422142	37.98541016	6.11899996	9.18400002	364.677002	15.30299997	-122.4221557	37.98540211	6.4920001	9.18400002	364.7210083	15.67600012	7/31/2014	52:44.1
371	SPD01	-122.4221431	37.98541134	6.15299988	9.18400002	364.5889893	15.33699989	-122.4221568	37.98540331	6.4920001	9.18400002	364.6330261	15.67600012	7/31/2014	52:44.0
372	SPD01	-122.4221439	37.98541218	6.15299988	9.23799992	364.6109924	15.39099979	-122.4221576	37.98540415	6.44199991	9.23799992	364.5670166	15.67999983	7/31/2014	52:43.8
373	SPD01	-122.4221446	37.98541295	6.204	9.18400002	364.6549988	15.38800001	-122.4221583	37.98540492	6.44199991	9.18400002	364.611023	15.62599993	7/31/2014	52:43.7
374	SPD01	-122.4221454	37.98541386	6.15299988	9.18400002	364.6990051	15.33699989	-122.4221592	37.98540583	6.44199991	9.18400002	364.5230103	15.62599993	7/31/2014	52:43.7
375	SPD01	-122.4221462	37.9854147	6.15299988	9.26000023	364.6549988	15.41300011	-122.42216	37.98540667	6.44199991	9.26000023	364.4790039	15.70200014	7/31/2014	52:43.5
376	SPD01	-122.422147	37.98541555	6.15299988	9.25399971	364.6759949	15.40699959	-122.4221608	37.98540754	6.44199991	9.25399971	364.5450134	15.69599962	7/31/2014	52:43.4
377	SPD01	-122.4221478	37.9854164	6.15299988	9.22200012	364.7869873	15.375	-122.4221615	37.98540839	6.44199991	9.22200012	364.5670166	15.66400003	7/31/2014	52:43.3
378	SPD01	-122.4221486	37.9854173	6.11899996	9.13099957	364.677002	15.24999952	-122.4221624	37.98540929	6.40799999	9.13099957	364.5230103	15.53899956	7/31/2014	52:43.3
379	SPD01	-122.4221494	37.98541812	6.15299988	9.18400002	364.6990051	15.33699989	-122.4221631	37.98541011	6.40799999	9.18400002	364.5010071	15.59200001	7/31/2014	52:43.1
380	SPD01	-122.4221502	37.98541897	6.15299988	9.09000015	364.7210083	15.24300003	-122.4221639	37.98541095	6.40799999	9.09000015	364.5230103	15.49800014	7/31/2014	52:43.0
381	SPD01	-122.4221514	37.98542026	6.15299988	9.08300018	364.7210083	15.23600006	-122.4221651	37.98541223	6.44199991	9.08300018	364.5230103	15.5250001	7/31/2014	52:42.9
382	SPD01	-122.4221522	37.98542116	6.11899996	9.06700039	364.7430115	15.18600035	-122.422166	37.98541313	6.40799999	9.06700039	364.4570313	15.47500038	7/31/2014	52:42.9
383	SPD01	-122.422153	37.98542197	6.15299988	9.08300018	364.677002	15.23600006	-122.4221667	37.98541394	6.40799999	9.08300018	364.5010071	15.49100018	7/31/2014	52:42.7
384	SPD01	-122.4221538	37.98542287	6.11899996	8.99800014	364.6549988	15.1170001	-122.4221676	37.98541486	6.40799999	8.99800014	364.4130249	15.40600014	7/31/2014	52:42.6
385	SPD01	-122.4221546	37.98542372	6.15299988	8.97599983	364.6549988	15.12899971	-122.4221684	37.98541569	6.40799999	8.97599983	364.4570313	15.38399982	7/31/2014	52:42.5
386	SPD01	-122.4221554	37.98542459	6.15299988	8.98200035	364.6329956	15.13500023	-122.4221692	37.98541658	6.40799999	8.98200035	364.5230103	15.39000034	7/31/2014	52:42.4
387	SPD01	-122.4221562	37.98542546	6.15299988	8.95400047	364.5230103	15.10700035	-122.42217	37.98541744	6.40799999	8.95400047	364.4350281	15.36200047	7/31/2014	52:42.3
388	SPD01	-122.422157	37.98542631	6.15299988	8.92800045	364.5450134	15.08100033	-122.4221708	37.98541829	6.35699987	8.92800045	364.4130249	15.28500032	7/31/2014	52:42.2
389	SPD01	-122.4221578	37.98542715	6.15299988	8.93799973	364.5010071	15.0909996	-122.4221716	37.98541916	6.40799999	8.93799973	364.4130249	15.34599972	7/31/2014	52:42.1
390	SPD01	-122.4221586	37.98542802	6.11899996	8.89000034	364.4570007	15.0090003	-122.4221724	37.98542003	6.40799999	8.89000034	364.3250122	15.29800034	7/31/2014	52:42.1
391	SPD01	-122.4221597	37.98542921	6.15299988	8.90600014	364.4159851	15.05900002	-122.4221735	37.98542119	6.40799999	8.90600014	364.3720093	15.31400013	7/31/2014	52:41.9
392	SPD01	-122.4221605	37.98543004	6.11899996	8.99800014	364.394989	15.1170001	-122.4221742	37.98542202	6.35699987	8.99800014	364.263031	15.35500002	7/31/2014	52:41.8
393	SPD01	-122.4221612	37.98543078	6.15299988	8.93799973	364.3510132	15.0909996	-122.4221749	37.98542277	6.40799999	8.93799973	364.2410278	15.34599972	7/31/2014	52:41.7
394	SPD01	-122.4221619	37.98543159	6.11899996	8.90600014	364.4169922	15.0250001	-122.4221757	37.9854236	6.35699987	8.90600014	364.2850037	15.26300001	7/31/2014	52:41.7
395	SPD01	-122.4221626	37.98543235	6.15299988	8.875	364.3510132	15.02799988	-122.4221764	37.98542434	6.35699987	8.875	364.1950073	15.23199987	7/31/2014	52:41.5
396	SPD01	-122.4221634	37.98543317	6.11899996	8.84300041	364.3729858	14.96200037	-122.4221771	37.98542515	6.40799999	8.84300041	364.1970215	15.2510004	7/31/2014	52:41.4
397	SPD01	-122.4221641	37.98543391	6.15299988	8.8210001	364.394989	14.97399998	-122.4221778	37.9854259	6.40799999	8.8210001	364.2430115	15.22900009	7/31/2014	52:41.3
398	SPD01	-122.4221648	37.98543472	6.11899996	8.81499958	364.4169922	14.93399954	-122.4221786	37.98542673	6.40799999	8.81499958	364.28302	15.22299957	7/31/2014	52:41.3
399	SPD01	-122.4221656	37.9854355	6.11899996	8.79899979	364.4389954	14.91799974	-122.4221793	37.98542751	6.40799999	8.79899979	364.2190247	15.20699978	7/31/2014	52:41.1
400	SPD01	-122.4221663	37.9854363	6.11899996	8.89000034	364.3510132	15.0090003	-122.42218	37.98542828	6.40799999	8.89000034	364.2850037	15.29800034	7/31/2014	52:41.0
401	SPD01	-122.4221674	37.98543743	6.15299988	8.8210001	364.3729858	14.97399998	-122.4221811	37.98542943	6.40799999	8.8210001	364.2850037	15.22900009	7/31/2014	52:40.9
402	SPD01	-122.4221681	37.98543828	6.11899996	8.8210001	364.3729858	14.94000006	-122.4221819	37.98543027	6.35699987	8.8210001	364.2850037	15.17799997	7/31/2014	52:40.8
403	SPD01	-122.4221689	37.98543906	6.15299988	8.81499958	364.3510132	14.96799946	-122.4221826	37.98543104	6.40799999	8.81499958	364.3070068	15.22299957	7/31/2014	52:40.7
404	SPD01	-122.4221697	37.98543992	6.11899996	8.78899956	364.2189941	14.90799952	-122.4221834	37.98543193	6.35699987	8.78899956	364.3070068	15.14599943	7/31/2014	52:40.6
405	SPD01	-122.4221704	37.98544072	6.15299988	8.78899956	364.2630005	14.94199944	-122.4221842	37.98543271	6.40799999	8.78899956	364.2410278	15.19699955	7/31/2014	52:40.5
406	SPD01	-122.4221712	37.98544158	6.11899996	8.78299999	364.1749878	14.90199995	-122.422185	37.98543359	6.35699987	8.78299999	364.2410278	15.13999987	7/31/2014	52:40.5
407	SPD01	-122.422172	37.9854424	6.15299988	8.83699989	364.2189941	14.98999977	-122.4221857	37.98543439	6.40799999	8.83699989	364.1750183	15.24499989	7/31/2014	52:40.3
408	SPD01	-122.4221728	37.98544326	6.11899996	8.79899979	364.0870056	14.91799974	-122.4221865	37.98543527	6.35699987	8.79899979	364.1090088	15.15599966	7/31/2014	52:40.2
409	SPD01	-122.4221735	37.98544404	6.15299988	8.8210001	364.196991	14.97399998	-122.4221873	37.98543607	6.44199991	8.8210001	364.1750183	15.26300001	7/31/2014	52:40.1
410	SPD01	-122.4221743	37.98544491	6.11899996	8.81499958	364.131012	14.93399954	-122.4221881	37.98543691	6.35699987	8.81499958	364.065033	15.17199945	7/31/2014	52:40.1
411	SPD01	-122.4221754	37.98544609	6.15299988	8.8210001	364.1749878	14.97399998	-122.4221892	37.9854381	6.40799999	8.8210001	364.1530151	15.22900009	7/31/2014	52:39.9
412	SPD01	-122.4221762	37.98544694	6.11899996	8.8210001	364.196991	14.94000006	-122.4221899	37.98543895	6.40799999	8.8210001	364.1530151	15.22900009	7/31/2014	52:39.8
413	SPD01	-122.4221769	37.9854477	6.15299988	8.83699989	364.1749878	14.98999977	-122.4221907	37.98543973	6.40799999	8.83699989	364.1530151	15.24499989	7/31/2014	52:39.7
414	SPD01	-122.4221777	37.98544857	6.11899996	8.85900021	364.1090088	14.97800016	-122.4221914	37.98544057	6.40799999	8.85900021	364.065033	15.2670002	7/31/2014	52:39.6
415	SPD01	-122.4221784	37.98544935	6.15299988	8.89000034	364.0870056	15.04300022	-122.4221922	37.98544135	6.40799999	8.89000034	364.0870056	15.29800034	7/31/2014	52:39.5
416	SPD01	-122.4221792	37.9854502	6.11899996	8.89000034	364.0870056	15.0090003	-122.422193	37.98544222	6.35699987	8.89000034	364.065033	15.24700022	7/31/2014	52:39.4
417	SPD01	-122.4221799	37.98545103	6.11899996	8.91300011	364.04599	15.03200006	-122.4221937	37.98544303	6.40799999	8.91300011	364.0680237	15.3210001	7/31/2014	52:39.3
418	SPD01	-122.4221807	37.98545184	6.11899996	8.93799973	364.0910034	15.05699968	-122.4221945	37.98544385	6.35699987	8.93799973	364.0910034	15.2949996	7/31/2014	52:39.3
419	SPD01	-122.4221814	37.98545262	6.15299988	8.9659996	363.9809876	15.11899948	-122.4221952	37.98544464	6.40799999	8.9659996	364.0690308	15.3739996	7/31/2014	52:39.1
420	SPD01	-122.4221822	37.98545349	6.11899996	8.95400047	363.9370117	15.07300043	-122.422196	37.98544551	6.35699987	8.95400047	363.9820252	15.31100035	7/31/2014	52:39.0
421	SPD01	-122.4221834	37.98545472	6.11899996	8.97599983	364.0029907	15.09499979	-122.4221972	37.98544675	6.35699987	8.97599983	363.9160156	15.33299971	7/31/2014	52:38.9
422	SPD01	-122.4221842	37.98545557	6.11899996	8.99800014	363.9590149	15.1170001	-122.4221979	37.9854476	6.40799999	8.99800014	364.0040283	15.40600014	7/31/2014	52:38.9
423	SPD01	-122.4221849	37.98545639	6.15299988	9.00699997	363.9809876	15.15999985	-122.4221987	37.98544841	6.40799999	9.00699997	363.8710327	15.41499996	7/31/2014	52:38.7
424	SPD01	-122.4221858	37.9854573	6.11899996	9.02000046	363.9809876	15.13900042	-122.4221995	37.98544933	6.35699987	9.02000046	363.8940125	15.37700033	7/31/2014	52:38.6
425	SPD01	-122.4221865	37.98545814	6.15299988	9.02900028	363.9590149	15.18200016	-122.4222003	37.98545016	6.35699987	9.02900028	363.8940125	15.38600016	7/31/2014	52:38.5
426	SPD01	-122.4221874	37.98545906	6.11899996	9.03600025	364.0690002	15.15500021	-122.4222012	37.98545108	6.35699987	9.03600025	363.9820252	15.39300013	7/31/2014	52:38.5
427	SPD01	-122.4221882	37.98545994	6.11899996	9.08300018	364.0249939	15.20200014	-122.422202	37.98545196	6.35699987	9.08300018	363.9810181	15.44000006	7/31/2014	52:38.3
428	SPD01	-122.422189	37.98546082	6.11899996	9.09000015	364.1350098	15.20900011	-122.4222028	37.98545285	6.35699987	9.09000015	364.0040283	15.44700003	7/31/2014	52:38.2
429	SPD01	-122.4221898	37.98546166	6.15299988	9.07699966	364.1130066	15.22999954	-122.4222036	37.9854537	6.35699987	9.07699966	364.0250244	15.43399954	7/31/2014	52:38.1
430	SPD01	-122.4221906	37.98546257	6.11899996	9.09000015	364.0469971	15.20900011	-122.4222044	37.9854546	6.35699987	9.09000015	363.9380188	15.44700003	7/31/2014	52:38.0
431	SPD01	-122.4221918	37.98546387	6.11899996	9.11499977	364.1350098	15.23399973	-122.4222056	37.98545591	6.40799999	9.11499977	364.0480042	15.52299976	7/31/2014	52:37.9
432	SPD01	-122.4221926	37.98546475	6.11899996	9.11499977	364.2890015	15.23399973	-122.4222064	37.98545677	6.35699987	9.11499977	364.1570129	15.47199965	7/31/2014	52:37.8
433	SPD01	-122.4221934	37.98546562	6.11899996	9.12100029	364.1789856	15.24000025	-122.4222072	37.98545764	6.35699987	9.12100029	364.1130066	15.47800016	7/31/2014	52:37.7
434	SPD01	-122.4221943	37.98546648	6.11899996	9.13099957	364.1350098	15.24999952	-122.422208	37.98545852	6.35699987	9.13099957	364.0690308	15.48799944	7/31/2014	52:37.7
435	SPD01	-122.4221951	37.98546738	6.11899996	9.15299988	364.2229919	15.27199984	-122.4222089	37.98545941	6.35699987	9.15299988	364.1350098	15.50999975	7/31/2014	52:37.5
436	SPD01	-122.4221959	37.98546827	6.11899996	9.19099998	364.2669983	15.30999994	-122.4222097	37.98546029	6.35699987	9.19099998	364.1350098	15.54799986	7/31/2014	52:37.4
437	SPD01	-122.4221967	37.98546914	6.11899996	9.17500019	364.2009888	15.29400015	-122.4222105	37.98546118	6.35699987	9.17500019	364.0900269	15.53200006	7/31/2014	52:37.3
438	SPD01	-122.4221975	37.98547002	6.11899996	9.18400002	364.2890015	15.30299997	-122.4222113	37.98546204	6.35699987	9.18400002	364.1570129	15.54099989	7/31/2014	52:37.3
439	SPD01	-122.4221983	37.98547089	6.11899996	9.19099998	364.2890015	15.30999994	-122.4222121	37.98546293	6.35699987	9.19099998	364.1790161	15.54799986	7/31/2014	52:37.1
440	SPD01	-122.4221991	37.98547175	6.11899996	9.26000023	364.2890015	15.37900019	-122.4222129	37.98546379	6.35699987	9.26000023	364.1790161	15.6170001	7/31/2014	52:37.0
441	SPD01	-122.4222003	37.98547306	6.11899996	9.2159996	364.2669983	15.33499956	-122.4222141	37.9854651	6.35699987	9.2159996	364.1350098	15.57299948	7/31/2014	52:36.9
442	SPD01	-122.4222011	37.98547394	6.11899996	9.22900009	364.2909851	15.34800005	-122.4222149	37.98546597	6.35699987	9.22900009	364.1810303	15.58599997	7/31/2014	52:36.8
443	SPD01	-122.4222019	37.98547481	6.11899996	9.22900009	364.2929993	15.34800005	-122.4222157	37.98546685	6.40799999	9.22900009	364.2710266	15.63700008	7/31/2014	52:36.7
444	SPD01	-122.4222028	37.98547577	6.06699991	9.23799992	364.3150024	15.30499983	-122.4222166	37.98546779	6.35699987	9.23799992	364.1830139	15.59499979	7/31/2014	52:36.6
445	SPD01	-122.4222036	37.9854766	6.11899996	9.26000023	364.2269898	15.37900019	-122.4222174	37.98546862	6.40799999	9.26000023	364.2490234	15.66800022	7/31/2014	52:36.5
446	SPD01	-122.4222044	37.98547748	6.11899996	9.27000046	364.3370056	15.38900042	-122.4222182	37.9854695	6.35699987	9.27000046	364.2490234	15.62700033	7/31/2014	52:36.5
447	SPD01	-122.4222052	37.98547837	6.11899996	9.27600002	364.2489929	15.39499998	-122.422219	37.98547041	6.35699987	9.27600002	364.1610107	15.6329999	7/31/2014	52:36.3
448	SPD01	-122.422206	37.98547927	6.11899996	9.28199959	364.2929993	15.40099955	-122.4222198	37.98547129	6.35699987	9.28199959	364.2490234	15.63899946	7/31/2014	52:36.2
449	SPD01	-122.4222068	37.98548013	6.11899996	9.29199982	364.2709961	15.41099977	-122.4222206	37.98547217	6.40799999	9.29199982	364.1390076	15.69999981	7/31/2014	52:36.1
450	SPD01	-122.4222077	37.98548102	6.11899996	9.28199959	364.381012	15.40099955	-122.4222215	37.98547306	6.40799999	9.28199959	364.2270203	15.68999958	7/31/2014	52:36.1
451	SPD01	-122.4222088	37.98548231	6.15299988	9.29199982	364.2709961	15.44499969	-122.4222226	37.98547435	6.40799999	9.29199982	364.1830139	15.69999981	7/31/2014	52:35.9
452	SPD01	-122.4222097	37.98548323	6.11899996	9.36100006	364.2709961	15.48000002	-122.4222235	37.98547527	6.35699987	9.36100006	364.1390076	15.71799994	7/31/2014	52:35.8
453	SPD01	-122.4222105	37.98548408	6.15299988	9.31400013	364.381012	15.46700001	-122.4222243	37.98547614	6.40799999	9.31400013	364.2710266	15.72200012	7/31/2014	52:35.7
454	SPD01	-122.4222113	37.98548501	6.11899996	9.32999992	364.381012	15.44899988	-122.4222251	37.98547707	6.40799999	9.32999992	364.2050171	15.73799992	7/31/2014	52:35.7
455	SPD01	-122.4222122	37.98548592	6.11899996	9.32999992	364.3370056	15.44899988	-122.422226	37.98547797	6.40799999	9.32999992	364.2270203	15.73799992	7/31/2014	52:35.5
456	SPD01	-122.422213	37.98548684	6.11899996	9.33899975	364.381012	15.45799971	-122.4222268	37.98547888	6.40799999	9.33899975	364.2490234	15.74699974	7/31/2014	52:35.4
457	SPD01	-122.4222138	37.98548768	6.15299988	9.36100006	364.446991	15.51399994	-122.4222276	37.98547974	6.40799999	9.36100006	364.2490234	15.76900005	7/31/2014	52:35.3
458	SPD01	-122.4222147	37.98548867	6.06699991	9.36800003	364.3590088	15.43499994	-122.4222285	37.98548073	6.40799999	9.36800003	364.2050171	15.77600002	7/31/2014	52:35.2
459	SPD01	-122.4222154	37.98548949	6.11899996	9.37699986	364.381012	15.49599981	-122.4222293	37.98548155	6.40799999	9.37699986	364.1830139	15.78499985	7/31/2014	52:35.1
460	SPD01	-122.4222162	37.98549035	6.11899996	9.36800003	364.446991	15.48699999	-122.4222301	37.98548241	6.40799999	9.36800003	364.2710266	15.77600002	7/31/2014	52:35.0
461	SPD01	-122.4222174	37.98549163	6.11899996	9.38300037	364.4249878	15.50200033	-122.4222312	37.9854837	6.40799999	9.38300037	364.2710266	15.79100037	7/31/2014	52:34.9
462	SPD01	-122.4222182	37.98549248	6.11899996	9.39299965	364.446991	15.51199961	-122.422232	37.98548454	6.40799999	9.39299965	364.315033	15.80099964	7/31/2014	52:34.9
463	SPD01	-122.4222189	37.98549331	6.11899996	9.41499996	364.3590088	15.53399992	-122.4222328	37.98548538	6.44199991	9.41499996	364.2710266	15.85699987	7/31/2014	52:34.7
464	SPD01	-122.4222197	37.98549416	6.11999989	9.39900017	364.4030151	15.51900005	-122.4222335	37.98548622	6.40899992	9.39900017	364.315033	15.80800009	7/31/2014	52:34.6
465	SPD01	-122.4222205	37.98549499	6.11999989	9.39900017	364.4030151	15.51900005	-122.4222343	37.98548706	6.44299984	9.39900017	364.3370056	15.84200001	7/31/2014	52:34.5
466	SPD01	-122.4222213	37.98549589	6.06799984	9.41499996	364.4049988	15.4829998	-122.4222351	37.98548797	6.44299984	9.41499996	364.4050293	15.8579998	7/31/2014	52:34.5
467	SPD01	-122.422222	37.98549667	6.11999989	9.41499996	364.4729919	15.53499985	-122.4222358	37.98548874	6.44299984	9.41499996	364.4290161	15.8579998	7/31/2014	52:34.3
468	SPD01	-122.4222228	37.98549752	6.11999989	9.43099976	364.4949951	15.55099964	-122.4222366	37.98548957	6.44299984	9.43099976	364.4510193	15.8739996	7/31/2014	52:34.2
469	SPD01	-122.4222236	37.98549835	6.11999989	9.43700027	364.4729919	15.55700016	-122.4222374	37.98549042	6.49300003	9.43700027	364.3850098	15.93000031	7/31/2014	52:34.1
470	SPD01	-122.4222243	37.9854992	6.11999989	9.44699955	364.4729919	15.56699944	-122.4222382	37.98549125	6.49300003	9.44699955	364.4070129	15.93999958	7/31/2014	52:34.0
471	SPD01	-122.4222255	37.98550047	6.11999989	9.49100018	364.5610046	15.61100006	-122.4222393	37.98549255	6.44299984	9.49100018	364.4070129	15.93400002	7/31/2014	52:33.9
472	SPD01	-122.4222263	37.98550134	6.11999989	9.46199989	364.5169983	15.58199978	-122.4222401	37.98549339	6.44299984	9.46199989	364.4950256	15.90499973	7/31/2014	52:33.8
473	SPD01	-122.4222271	37.9855022	6.11999989	9.46199989	364.605011	15.58199978	-122.4222409	37.98549428	6.49300003	9.46199989	364.4290161	15.95499992	7/31/2014	52:33.7
474	SPD01	-122.4222279	37.9855031	6.11999989	9.46199989	364.5610046	15.58199978	-122.4222417	37.98549516	6.44299984	9.46199989	364.4730225	15.90499973	7/31/2014	52:33.7
475	SPD01	-122.4222287	37.98550399	6.11999989	9.47799969	364.6929932	15.59799957	-122.4222426	37.98549606	6.49300003	9.47799969	364.539032	15.97099972	7/31/2014	52:33.5
476	SPD01	-122.4222295	37.98550489	6.11999989	9.47799969	364.605011	15.59799957	-122.4222434	37.98549697	6.44299984	9.47799969	364.539032	15.92099953	7/31/2014	52:33.4
477	SPD01	-122.4222304	37.98550579	6.11999989	9.49100018	364.67099	15.61100006	-122.4222442	37.98549787	6.49300003	9.49100018	364.539032	15.98400021	7/31/2014	52:33.3
478	SPD01	-122.4222312	37.98550669	6.11999989	9.51599979	364.7590027	15.63599968	-122.422245	37.98549877	6.49300003	9.51599979	364.6490173	16.00899982	7/31/2014	52:33.3
479	SPD01	-122.422232	37.98550758	6.11999989	9.50699997	364.67099	15.62699986	-122.4222458	37.98549965	6.49300003	9.50699997	364.6490173	16	7/31/2014	52:33.1
480	SPD01	-122.4222328	37.98550844	6.11999989	9.51599979	364.7590027	15.63599968	-122.4222466	37.98550052	6.44299984	9.51599979	364.6690064	15.95899963	7/31/2014	52:33.0
481	SPD01	-122.422234	37.98550974	6.11999989	9.53199959	364.8460083	15.65199947	-122.4222478	37.98550181	6.49300003	9.53199959	364.73703	16.02499962	7/31/2014	52:32.9
482	SPD01	-122.4222348	37.98551064	6.06799984	9.53199959	364.8250122	15.59999943	-122.4222486	37.98550273	6.44299984	9.53199959	364.73703	15.97499943	7/31/2014	52:32.9
483	SPD01	-122.4222355	37.98551143	6.11999989	9.56000042	364.8250122	15.68000031	-122.4222494	37.98550353	6.49300003	9.56000042	364.7590332	16.05300045	7/31/2014	52:32.7
484	SPD01	-122.4222363	37.9855123	6.11999989	9.56000042	364.8900147	15.68000031	-122.4222501	37.98550438	6.44299984	9.56000042	364.803009	16.00300026	7/31/2014	52:32.6
485	SPD01	-122.4222371	37.98551315	6.11999989	9.56999969	364.9779968	15.68999958	-122.4222509	37.98550522	6.49300003	9.56999969	364.8470154	16.06299973	7/31/2014	52:32.6
486	SPD01	-122.4222379	37.98551405	6.06799984	9.57600021	364.8680115	15.64400005	-122.4222517	37.98550614	6.49300003	9.57600021	364.8470154	16.06900024	7/31/2014	52:32.4
487	SPD01	-122.4222386	37.98551485	6.11999989	9.61400032	365.0220032	15.73400021	-122.4222525	37.98550692	6.52699995	9.61400032	364.9130249	16.14100027	7/31/2014	52:32.3
488	SPD01	-122.4222394	37.98551573	6.06799984	9.6079998	364.9559937	15.67599964	-122.4222533	37.98550782	6.44299984	9.6079998	364.8470154	16.05099964	7/31/2014	52:32.2
489	SPD01	-122.4222401	37.98551651	6.11999989	9.6079998	365.0660095	15.72799969	-122.422254	37.98550858	6.49300003	9.6079998	364.9130249	16.10099983	7/31/2014	52:32.1
490	SPD01	-122.4222409	37.98551732	6.11999989	9.6079998	365.0679932	15.72799969	-122.4222547	37.98550941	6.44299984	9.6079998	364.8930054	16.05099964	7/31/2014	52:32.1
491	SPD01	-122.422242	37.98551854	6.11999989	9.63000011	365.0920105	15.75	-122.4222558	37.98551063	6.49300003	9.63000011	364.8950195	16.12300014	7/31/2014	52:31.9
492	SPD01	-122.4222427	37.98551935	6.11999989	9.6239996	365.1140137	15.74399948	-122.4222566	37.98551143	6.44299984	9.6239996	364.9610291	16.06699944	7/31/2014	52:31.8
493	SPD01	-122.4222435	37.98552017	6.11999989	9.63000011	365.1799927	15.75	-122.4222573	37.98551224	6.49300003	9.63000011	364.9170227	16.12300014	7/31/2014	52:31.7
494	SPD01	-122.4222442	37.98552096	6.11999989	9.61400032	365.1579895	15.73400021	-122.4222581	37.98551306	6.49300003	9.61400032	365.0050049	16.10700035	7/31/2014	52:31.7
495	SPD01	-122.422245	37.98552178	6.11999989	9.63000011	365.1140137	15.75	-122.4222588	37.98551387	6.49300003	9.63000011	364.9610291	16.12300014	7/31/2014	52:31.5
496	SPD01	-122.4222457	37.98552261	6.11999989	9.6239996	365.2460022	15.74399948	-122.4222595	37.98551468	6.44299984	9.6239996	365.0270081	16.06699944	7/31/2014	52:31.4
497	SPD01	-122.4222465	37.9855234	6.11999989	9.63000011	365.2019959	15.75	-122.4222603	37.9855155	6.49300003	9.63000011	365.1360169	16.12300014	7/31/2014	52:31.3
498	SPD01	-122.4222472	37.98552422	6.11999989	9.61400032	365.3120117	15.73400021	-122.422261	37.98551629	6.52699995	9.61400032	365.0710144	16.14100027	7/31/2014	52:31.3
499	SPD01	-122.4222479	37.98552503	6.11999989	9.65499973	365.223999	15.77499962	-122.4222618	37.98551711	6.49300003	9.65499973	365.1370239	16.14799976	7/31/2014	52:31.1
500	SPD01	-122.4222487	37.9855259	6.06799984	9.63899994	365.1579895	15.70699978	-122.4222626	37.98551797	6.49300003	9.63899994	365.0270081	16.13199997	7/31/2014	52:31.0
501	SPD01	-122.4222498	37.98552705	6.11999989	9.63000011	365.1579895	15.75	-122.4222636	37.98551912	6.52699995	9.63000011	365.0710144	16.15700006	7/31/2014	52:30.9
502	SPD01	-122.4222506	37.98552791	6.06799984	9.63899994	365.223999	15.70699978	-122.4222644	37.98552001	6.52699995	9.63899994	365.1140137	16.16599989	7/31/2014	52:30.9
503	SPD01	-122.4222513	37.98552874	6.06799984	9.63000011	365.1579895	15.69799995	-122.4222652	37.98552082	6.52699995	9.63000011	365.0930176	16.15700006	7/31/2014	52:30.7
504	SPD01	-122.4222521	37.98552957	6.06799984	9.63000011	365.1140137	15.69799995	-122.4222659	37.98552163	6.49300003	9.63000011	365.0270081	16.12300014	7/31/2014	52:30.6
505	SPD01	-122.4222528	37.98553034	6.11999989	9.64599991	365.1140137	15.76599979	-122.4222666	37.98552243	6.52699995	9.64599991	365.0050049	16.17299986	7/31/2014	52:30.6
506	SPD01	-122.4222536	37.98553124	6.06799984	9.65499973	365.0480042	15.72299957	-122.4222674	37.98552331	6.52699995	9.65499973	365.0930176	16.18199968	7/31/2014	52:30.5
507	SPD01	-122.4222543	37.985532	6.11999989	9.63000011	365.1140137	15.75	-122.4222681	37.98552407	6.52699995	9.63000011	364.9830322	16.15700006	7/31/2014	52:30.3
508	SPD01	-122.4222551	37.98553283	6.11999989	9.66100025	365.0039978	15.78100014	-122.4222689	37.9855249	6.49300003	9.66100025	364.9390259	16.15400028	7/31/2014	52:30.2
509	SPD01	-122.4222558	37.98553362	6.11999989	9.63000011	364.9819946	15.75	-122.4222696	37.98552572	6.52699995	9.63000011	364.9390259	16.15700006	7/31/2014	52:30.1
510	SPD01	-122.4222566	37.98553449	6.06799984	9.61400032	364.9819946	15.68200016	-122.4222704	37.98552657	6.52699995	9.61400032	364.9170227	16.14100027	7/31/2014	52:30.1
511	SPD01	-122.4222576	37.98553562	6.11999989	9.64599991	365.0039978	15.76599979	-122.4222714	37.9855277	6.52699995	9.64599991	364.8510132	16.17299986	7/31/2014	52:29.9
512	SPD01	-122.4222584	37.98553645	6.06799984	9.6239996	364.9599915	15.69199944	-122.4222722	37.98552853	6.52699995	9.6239996	364.8730164	16.15099955	7/31/2014	52:29.8
513	SPD01	-122.422259	37.98553718	6.11999989	9.65499973	364.9379883	15.77499962	-122.4222729	37.98552925	6.52699995	9.65499973	364.8730164	16.18199968	7/31/2014	52:29.8
514	SPD01	-122.4222598	37.98553801	6.06799984	9.61400032	364.9179993	15.68200016	-122.4222736	37.98553009	6.52699995	9.61400032	364.7430115	16.14100027	7/31/2014	52:29.6
515	SPD01	-122.4222605	37.98553879	6.06799984	9.61400032	364.8529968	15.68200016	-122.4222743	37.98553085	6.52699995	9.61400032	364.7880249	16.14100027	7/31/2014	52:29.5
516	SPD01	-122.4222612	37.98553957	6.06799984	9.63000011	364.8970032	15.69799995	-122.422275	37.98553162	6.52699995	9.63000011	364.7220154	16.15700006	7/31/2014	52:29.4
517	SPD01	-122.4222619	37.98554033	6.06799984	9.63899994	364.9190064	15.70699978	-122.4222758	37.98553238	6.56099987	9.63899994	364.7220154	16.19999981	7/31/2014	52:29.4
518	SPD01	-122.4222626	37.9855411	6.06799984	9.61400032	364.7879944	15.68200016	-122.4222765	37.98553316	6.52699995	9.61400032	364.7440186	16.14100027	7/31/2014	52:29.3
519	SPD01	-122.4222633	37.98554179	6.11999989	9.61400032	364.8529968	15.73400021	-122.4222771	37.98553387	6.56099987	9.61400032	364.7000122	16.17500019	7/31/2014	52:29.1
520	SPD01	-122.422264	37.98554261	6.06799984	9.58600044	364.7659912	15.65400028	-122.4222778	37.98553467	6.52699995	9.58600044	364.678009	16.11300039	7/31/2014	52:29.0
521	SPD01	-122.4222651	37.98554374	6.06799984	9.59200001	364.7879944	15.65999985	-122.4222789	37.9855358	6.56099987	9.59200001	364.61203	16.15299988	7/31/2014	52:29.0
522	SPD01	-122.4222658	37.9855445	6.06799984	9.6079998	364.743988	15.67599964	-122.4222796	37.98553656	6.56099987	9.6079998	364.61203	16.16899967	7/31/2014	52:28.9
523	SPD01	-122.4222665	37.98554526	6.06799984	9.64599991	364.7659912	15.71399975	-122.4222803	37.98553732	6.56099987	9.64599991	364.6560059	16.20699978	7/31/2014	52:28.7
524	SPD01	-122.4222672	37.98554602	6.06799984	9.61400032	364.678009	15.68200016	-122.422281	37.98553808	6.56099987	9.61400032	364.7000122	16.17500019	7/31/2014	52:28.6
525	SPD01	-122.4222679	37.9855468	6.06799984	9.60099983	364.7879944	15.66899967	-122.4222817	37.98553884	6.56099987	9.60099983	364.5880127	16.1619997	7/31/2014	52:28.5
526	SPD01	-122.4222686	37.98554756	6.06799984	9.56000042	364.743988	15.62800026	-122.4222824	37.9855396	6.56099987	9.56000042	364.6560059	16.12100029	7/31/2014	52:28.5
527	SPD01	-122.4222692	37.98554827	6.11999989	9.66100025	364.678009	15.78100014	-122.422283	37.98554031	6.56099987	9.66100025	364.6560059	16.22200012	7/31/2014	52:28.3
528	SPD01	-122.42227	37.9855491	6.06799984	9.56999969	364.7000122	15.63799953	-122.4222838	37.98554114	6.56099987	9.56999969	364.6340332	16.13099957	7/31/2014	52:28.2
529	SPD01	-122.4222707	37.98554986	6.06799984	9.58600044	364.743988	15.65400028	-122.4222845	37.9855419	6.56099987	9.58600044	364.678009	16.14700031	7/31/2014	52:28.2
530	SPD01	-122.4222714	37.9855506	6.06799984	9.50699997	364.6340027	15.57499981	-122.4222852	37.98554264	6.56099987	9.50699997	364.61203	16.06799984	7/31/2014	52:28.1
531	SPD01	-122.4222724	37.98555171	6.06799984	9.53800011	364.678009	15.60599995	-122.4222862	37.98554375	6.61199999	9.53800011	364.61203	16.1500001	7/31/2014	52:27.9
532	SPD01	-122.4222731	37.98555247	6.06799984	9.47799969	364.7000122	15.54599953	-122.4222869	37.9855445	6.56099987	9.47799969	364.6340332	16.03899956	7/31/2014	52:27.8
533	SPD01	-122.4222738	37.98555322	6.06799984	9.51599979	364.6119995	15.58399963	-122.4222876	37.98554526	6.56099987	9.51599979	364.5680237	16.07699966	7/31/2014	52:27.8
534	SPD01	-122.4222745	37.98555398	6.06799984	9.43700027	364.6560059	15.50500011	-122.4222883	37.98554598	6.56099987	9.43700027	364.5900269	15.99800014	7/31/2014	52:27.7
535	SPD01	-122.4222752	37.98555472	6.06799984	9.42099953	364.6119995	15.48899937	-122.422289	37.98554674	6.61199999	9.42099953	364.5680237	16.03299952	7/31/2014	52:27.5
536	SPD01	-122.4222759	37.98555546	6.06799984	9.45300007	364.5679932	15.52099991	-122.4222896	37.98554749	6.56099987	9.45300007	364.5680237	16.01399994	7/31/2014	52:27.4
537	SPD01	-122.4222766	37.98555621	6.06799984	9.46899986	364.6119995	15.5369997	-122.4222903	37.98554825	6.56099987	9.46899986	364.5460205	16.02999973	7/31/2014	52:27.3
538	SPD01	-122.4222773	37.98555698	6.03399992	9.29199982	364.5929871	15.32599974	-122.4222911	37.98554901	6.56099987	9.29199982	364.5490112	15.85299969	7/31/2014	52:27.2
539	SPD01	-122.4222779	37.98555767	6.06799984	9.29800034	364.5939941	15.36600018	-122.4222917	37.9855497	6.56099987	9.29800034	364.5280151	15.85900021	7/31/2014	52:27.1
540	SPD01	-122.4222786	37.98555842	6.06799984	9.32999992	364.6600037	15.39799976	-122.4222924	37.98555042	6.61199999	9.32999992	364.5500183	15.94199991	7/31/2014	52:27.0
541	SPD01	-122.4222796	37.98555948	6.06799984	9.26000023	364.571991	15.32800007	-122.4222933	37.9855515	6.61199999	9.26000023	364.5720215	15.87200022	7/31/2014	52:27.0
542	SPD01	-122.4222802	37.98556018	6.06799984	9.24400043	364.5939941	15.31200027	-122.422294	37.98555221	6.56099987	9.24400043	364.506012	15.80500031	7/31/2014	52:26.8
543	SPD01	-122.4222809	37.98556091	6.06799984	9.17500019	364.5939941	15.24300003	-122.4222947	37.98555291	6.61199999	9.17500019	364.506012	15.78700018	7/31/2014	52:26.7
544	SPD01	-122.4222816	37.98556165	6.03399992	9.20600033	364.6149902	15.24000025	-122.4222954	37.98555366	6.56099987	9.20600033	364.5500183	15.7670002	7/31/2014	52:26.6
545	SPD01	-122.4222822	37.98556232	6.06799984	9.19999981	364.571991	15.26799965	-122.422296	37.98555433	6.56099987	9.19999981	364.5280151	15.76099968	7/31/2014	52:26.6
546	SPD01	-122.4222829	37.98556308	6.03399992	9.20600033	364.5280151	15.24000025	-122.4222967	37.98555509	6.56099987	9.20600033	364.506012	15.7670002	7/31/2014	52:26.5
547	SPD01	-122.4222835	37.98556376	6.06799984	9.09000015	364.5939941	15.15799999	-122.4222973	37.98555574	6.61199999	9.09000015	364.5280151	15.70200014	7/31/2014	52:26.3
548	SPD01	-122.4222842	37.9855645	6.03399992	9.19999981	364.6380005	15.23399973	-122.422298	37.9855565	6.56099987	9.19999981	364.5720215	15.76099968	7/31/2014	52:26.2
549	SPD01	-122.4222849	37.98556519	6.06799984	9.08300018	364.5499878	15.15100002	-122.4222986	37.98555718	6.61199999	9.08300018	364.5940247	15.69500017	7/31/2014	52:26.2
550	SPD01	-122.4222856	37.98556593	6.03399992	9.06700039	364.6600037	15.10100031	-122.4222993	37.98555792	6.56099987	9.06700039	364.5500183	15.62800026	7/31/2014	52:26.1
551	SPD01	-122.4222865	37.98556696	6.06799984	9.06700039	364.5499878	15.13500023	-122.4223003	37.98555894	6.56099987	9.06700039	364.4620056	15.62800026	7/31/2014	52:25.9
552	SPD01	-122.4222872	37.98556772	6.03399992	9.01399994	364.5939941	15.04799986	-122.422301	37.9855597	6.56099987	9.01399994	364.5500183	15.57499981	7/31/2014	52:25.8
553	SPD01	-122.4222879	37.98556844	6.03399992	9.11499977	364.571991	15.14899969	-122.4223016	37.98556043	6.61199999	9.11499977	364.5720215	15.72699976	7/31/2014	52:25.7
554	SPD01	-122.4222886	37.98556919	6.03399992	9.02000046	364.571991	15.05400038	-122.4223023	37.98556117	6.61199999	9.02000046	364.5280151	15.63200045	7/31/2014	52:25.7
555	SPD01	-122.4222892	37.98556989	6.06799984	8.98200035	364.6159973	15.05000019	-122.422303	37.98556186	6.61199999	8.98200035	364.5280151	15.59400034	7/31/2014	52:25.5
556	SPD01	-122.42229	37.98557069	6.03399992	8.99800014	364.506012	15.03200006	-122.4223037	37.98556266	6.56099987	8.99800014	364.5280151	15.55900002	7/31/2014	52:25.4
557	SPD01	-122.4222906	37.9855714	6.06799984	8.98200035	364.5939941	15.05000019	-122.4223044	37.98556337	6.61199999	8.98200035	364.5940247	15.59400034	7/31/2014	52:25.4
558	SPD01	-122.4222914	37.98557217	6.03399992	9.00699997	364.571991	15.04099989	-122.4223051	37.98556414	6.56099987	9.00699997	364.5280151	15.56799984	7/31/2014	52:25.3
559	SPD01	-122.4222921	37.98557293	6.03399992	8.97599983	364.5499878	15.00999975	-122.4223058	37.9855649	6.56099987	8.97599983	364.440033	15.5369997	7/31/2014	52:25.1
560	SPD01	-122.4222928	37.98557373	5.9829998	8.92199993	364.4400024	14.90499973	-122.4223066	37.98556568	6.56099987	8.92199993	364.506012	15.4829998	7/31/2014	52:25.0
561	SPD01	-122.4222938	37.98557477	6.03399992	8.91300011	364.4869995	14.94700003	-122.4223075	37.98556674	6.61199999	8.91300011	364.5310059	15.5250001	7/31/2014	52:25.0
562	SPD01	-122.4222945	37.98557553	6.03399992	8.91300011	364.4880066	14.94700003	-122.4223082	37.9855675	6.56099987	8.91300011	364.4880066	15.47399998	7/31/2014	52:24.9
563	SPD01	-122.4222952	37.98557629	6.03399992	8.92800045	364.4880066	14.96200037	-122.4223089	37.98556825	6.56099987	8.92800045	364.5320129	15.48900032	7/31/2014	52:24.7
564	SPD01	-122.4222959	37.98557705	6.03399992	8.92199993	364.4880066	14.95599985	-122.4223097	37.98556901	6.56099987	8.92199993	364.5100098	15.4829998	7/31/2014	52:24.6
565	SPD01	-122.4222966	37.98557782	6.03399992	8.92800045	364.4880066	14.96200037	-122.4223104	37.98556978	6.61199999	8.92800045	364.4880066	15.54000044	7/31/2014	52:24.5
566	SPD01	-122.4222974	37.98557858	6.03399992	8.92800045	364.3999939	14.96200037	-122.4223111	37.98557055	6.56099987	8.92800045	364.4440308	15.48900032	7/31/2014	52:24.5
567	SPD01	-122.4222981	37.98557934	6.03399992	8.93799973	364.4440002	14.97199965	-122.4223118	37.98557131	6.61199999	8.93799973	364.5080261	15.54999971	7/31/2014	52:24.3
568	SPD01	-122.4222988	37.9855801	6.03399992	8.95400047	364.3999939	14.98800039	-122.4223125	37.98557207	6.56099987	8.95400047	364.4000244	15.51500034	7/31/2014	52:24.2
569	SPD01	-122.4222995	37.98558086	6.03399992	8.96000004	364.4660034	14.99399996	-122.4223132	37.98557281	6.61199999	8.96000004	364.4220276	15.57200003	7/31/2014	52:24.2
570	SPD01	-122.4223002	37.98558163	5.9829998	8.94400024	364.4219971	14.92700005	-122.4223139	37.9855736	6.56099987	8.94400024	364.4880066	15.50500011	7/31/2014	52:24.0
571	SPD01	-122.4223012	37.98558268	6.03399992	8.95400047	364.3559876	14.98800039	-122.4223149	37.98557463	6.61199999	8.95400047	364.4220276	15.56600046	7/31/2014	52:23.9
572	SPD01	-122.4223019	37.98558347	5.9829998	8.9659996	364.4219971	14.9489994	-122.4223156	37.98557543	6.56099987	8.9659996	364.3560181	15.52699947	7/31/2014	52:23.8
573	SPD01	-122.4223026	37.98558415	6.03399992	8.97599983	364.4660034	15.00999975	-122.4223163	37.98557608	6.56099987	8.97599983	364.5100098	15.5369997	7/31/2014	52:23.8
574	SPD01	-122.4223033	37.98558492	5.9829998	9.04500008	364.3559876	15.02799988	-122.422317	37.98557688	6.56099987	9.04500008	364.3780212	15.60599995	7/31/2014	52:23.7
575	SPD01	-122.4223039	37.9855856	6.03399992	9.00699997	364.4219971	15.04099989	-122.4223176	37.98557755	6.61199999	9.00699997	364.4220276	15.61899996	7/31/2014	52:23.5
576	SPD01	-122.4223047	37.98558637	5.9829998	8.99800014	364.4440002	14.98099995	-122.4223184	37.98557833	6.56099987	8.99800014	364.4440308	15.55900002	7/31/2014	52:23.4
577	SPD01	-122.4223053	37.98558705	6.03399992	9.01399994	364.4440002	15.04799986	-122.422319	37.985579	6.56099987	9.01399994	364.4660034	15.57499981	7/31/2014	52:23.4
578	SPD01	-122.422306	37.98558784	5.9829998	9.03600025	364.4880066	15.01900005	-122.4223197	37.98557978	6.56099987	9.03600025	364.4440308	15.59700012	7/31/2014	52:23.3
579	SPD01	-122.4223067	37.98558851	6.03399992	9.06099987	364.4880066	15.09499979	-122.4223204	37.98558045	6.56099987	9.06099987	364.5100098	15.62199974	7/31/2014	52:23.1
580	SPD01	-122.4223074	37.98558929	5.9829998	9.09000015	364.5100098	15.07299995	-122.4223211	37.98558123	6.56099987	9.09000015	364.4880066	15.65100002	7/31/2014	52:23.0
581	SPD01	-122.4223084	37.98559039	5.9829998	9.10499954	364.5539856	15.08799934	-122.4223221	37.98558231	6.61199999	9.10499954	364.5100098	15.71699953	7/31/2014	52:22.9
582	SPD01	-122.4223091	37.98559111	5.9829998	9.13700008	364.5979919	15.11999989	-122.4223228	37.98558305	6.56099987	9.13700008	364.5320129	15.69799995	7/31/2014	52:22.9
583	SPD01	-122.4223098	37.98559187	5.9829998	9.15299988	364.5570068	15.13599968	-122.4223235	37.98558379	6.56099987	9.15299988	364.57901	15.71399975	7/31/2014	52:22.7
584	SPD01	-122.4223106	37.98559267	5.94899988	9.1590004	364.5580139	15.10800028	-122.4223243	37.98558459	6.56099987	9.1590004	364.5800171	15.72000027	7/31/2014	52:22.6
585	SPD01	-122.4223113	37.9855934	5.9829998	9.18400002	364.5580139	15.16699982	-122.4223249	37.98558531	6.56099987	9.18400002	364.5360107	15.74499989	7/31/2014	52:22.6
586	SPD01	-122.422312	37.98559421	5.94899988	9.19099998	364.4920044	15.13999987	-122.4223257	37.98558611	6.56099987	9.19099998	364.4700317	15.75199986	7/31/2014	52:22.5
587	SPD01	-122.4223127	37.98559492	5.9829998	9.19999981	364.5140076	15.18299961	-122.4223264	37.98558683	6.56099987	9.19999981	364.4920044	15.76099968	7/31/2014	52:22.3
588	SPD01	-122.4223135	37.98559573	5.94899988	9.19099998	364.4479981	15.13999987	-122.4223271	37.98558763	6.61199999	9.19099998	364.4920044	15.80299997	7/31/2014	52:22.2
589	SPD01	-122.4223141	37.98559644	5.9829998	9.19999981	364.4479981	15.18299961	-122.4223278	37.98558835	6.61199999	9.19999981	364.4040222	15.8119998	7/31/2014	52:22.2
590	SPD01	-122.4223149	37.98559723	5.94899988	9.2159996	364.4700012	15.16499949	-122.4223286	37.98558913	6.56099987	9.2159996	364.4480286	15.77699947	7/31/2014	52:22.1
591	SPD01	-122.4223159	37.98559831	5.9829998	9.22900009	364.4479981	15.21199989	-122.4223296	37.98559021	6.56099987	9.22900009	364.382019	15.78999996	7/31/2014	52:21.9
592	SPD01	-122.4223166	37.98559909	5.94899988	9.26000023	364.4039917	15.20900011	-122.4223303	37.98559099	6.56099987	9.26000023	364.4260254	15.8210001	7/31/2014	52:21.8
593	SPD01	-122.4223173	37.9855998	5.9829998	9.27000046	364.4479981	15.25300026	-122.422331	37.9855917	6.56099987	9.27000046	364.4260254	15.83100033	7/31/2014	52:21.8
594	SPD01	-122.4223181	37.98560058	5.94899988	9.27600002	364.3380127	15.2249999	-122.4223317	37.98559247	6.56099987	9.27600002	364.3600159	15.83699989	7/31/2014	52:21.7
595	SPD01	-122.4223187	37.98560128	5.9829998	9.29199982	364.4259949	15.27499962	-122.4223324	37.9855932	6.56099987	9.29199982	364.3600159	15.85299969	7/31/2014	52:21.5
596	SPD01	-122.4223195	37.98560208	5.94899988	9.33899975	364.3819885	15.28799963	-122.4223331	37.98559398	6.56099987	9.33899975	364.3160095	15.89999962	7/31/2014	52:21.4
597	SPD01	-122.4223202	37.98560282	5.94899988	9.32299995	364.3599854	15.27199984	-122.4223338	37.9855947	6.61199999	9.32299995	364.2720337	15.93499994	7/31/2014	52:21.4
598	SPD01	-122.4223209	37.98560355	5.94899988	9.32999992	364.3599854	15.27899981	-122.4223345	37.98559545	6.56099987	9.32999992	364.2940064	15.89099979	7/31/2014	52:21.2
599	SPD01	-122.4223216	37.98560429	5.94899988	9.34500027	364.3819885	15.29400015	-122.4223352	37.98559617	6.61199999	9.34500027	364.3380127	15.95700026	7/31/2014	52:21.1
600	SPD01	-122.4223222	37.985605	5.94899988	9.36800003	364.3380127	15.31699991	-122.4223359	37.98559688	6.56099987	9.36800003	364.2510071	15.9289999	7/31/2014	52:21.0
601	SPD01	-122.4223232	37.98560606	5.94899988	9.38300037	364.3599854	15.33200026	-122.4223369	37.98559794	6.56099987	9.38300037	364.2720337	15.94400024	7/31/2014	52:21.0
602	SPD01	-122.4223239	37.98560678	5.91400003	9.38300037	364.3819885	15.29700041	-122.4223376	37.98559866	6.56099987	9.38300037	364.2720337	15.94400024	7/31/2014	52:20.9
603	SPD01	-122.4223246	37.98560744	5.94899988	9.4090004	364.3599854	15.35800028	-122.4223382	37.98559932	6.56099987	9.4090004	364.3160095	15.97000027	7/31/2014	52:20.7
604	SPD01	-122.4223253	37.98560818	5.91400003	9.43700027	364.3380127	15.35100031	-122.4223389	37.98560004	6.56099987	9.43700027	364.2280273	15.99800014	7/31/2014	52:20.6
605	SPD01	-122.4223259	37.98560883	5.94899988	9.46899986	364.3380127	15.41799974	-122.4223395	37.9856007	6.56099987	9.46899986	364.3160095	16.02999973	7/31/2014	52:20.6
606	SPD01	-122.4223266	37.98560958	5.91400003	9.46899986	364.3630066	15.3829999	-122.4223402	37.98560142	6.56099987	9.46899986	364.2530212	16.02999973	7/31/2014	52:20.5
607	SPD01	-122.4223272	37.98561023	5.94899988	9.48499966	364.3859863	15.43399954	-122.4223408	37.9856021	6.56099987	9.48499966	364.2980042	16.04599953	7/31/2014	52:20.3
608	SPD01	-122.4223279	37.98561097	5.91400003	9.5	364.4079895	15.41400003	-122.4223415	37.98560282	6.52699995	9.5	364.3190308	16.02699995	7/31/2014	52:20.2
609	SPD01	-122.4223285	37.98561163	5.94899988	9.50699997	364.3640137	15.45599985	-122.4223422	37.98560348	6.56099987	9.50699997	364.3860169	16.06799984	7/31/2014	52:20.1
610	SPD01	-122.4223293	37.98561235	5.91400003	9.52200031	364.3859863	15.43600035	-122.4223429	37.98560422	6.52699995	9.52200031	364.2980042	16.04900026	7/31/2014	52:20.1
611	SPD01	-122.4223302	37.98561338	5.94899988	9.54800034	364.3859863	15.49700022	-122.4223438	37.98560523	6.52699995	9.54800034	364.40802	16.07500029	7/31/2014	52:19.9
612	SPD01	-122.422331	37.98561414	5.91400003	9.56999969	364.4299927	15.48399973	-122.4223446	37.98560599	6.52699995	9.56999969	364.40802	16.09699965	7/31/2014	52:19.8
613	SPD01	-122.4223317	37.98561487	5.91400003	9.57600021	364.4299927	15.49000025	-122.4223453	37.98560671	6.52699995	9.57600021	364.2980042	16.10300016	7/31/2014	52:19.8
614	SPD01	-122.4223324	37.98561568	5.86299992	9.6079998	364.4079895	15.47099972	-122.422346	37.98560751	6.52699995	9.6079998	364.4520264	16.13499975	7/31/2014	52:19.7
615	SPD01	-122.4223331	37.98561637	5.91400003	9.6239996	364.3859863	15.53799963	-122.4223467	37.9856082	6.52699995	9.6239996	364.3420105	16.15099955	7/31/2014	52:19.5
616	SPD01	-122.4223338	37.98561716	5.86299992	9.63000011	364.4079895	15.49300003	-122.4223475	37.98560899	6.52699995	9.63000011	364.3860169	16.15700006	7/31/2014	52:19.4
617	SPD01	-122.4223345	37.98561785	5.91400003	9.63899994	364.4519959	15.55299997	-122.4223481	37.9856097	6.52699995	9.63899994	364.3860169	16.16599989	7/31/2014	52:19.4
618	SPD01	-122.4223353	37.98561867	5.86299992	9.65499973	364.4960022	15.51799965	-122.4223489	37.9856105	6.52699995	9.65499973	364.4960327	16.18199968	7/31/2014	52:19.3
619	SPD01	-122.4223359	37.98561934	5.91400003	9.67700005	364.6279907	15.59100008	-122.4223495	37.98561119	6.52699995	9.67700005	364.4960327	16.204	7/31/2014	52:19.1
620	SPD01	-122.4223367	37.98562014	5.86299992	9.69900036	364.5180054	15.56200027	-122.4223503	37.98561196	6.49300003	9.69900036	364.4960327	16.19200039	7/31/2014	52:19.0
621	SPD01	-122.4223377	37.98562121	5.86299992	9.75300026	364.5400085	15.61600018	-122.4223513	37.98561304	6.52699995	9.75300026	364.4960327	16.28000021	7/31/2014	52:19.0
622	SPD01	-122.4223384	37.98562192	5.86299992	9.75300026	364.6499939	15.61600018	-122.422352	37.98561377	6.52699995	9.75300026	364.5400085	16.28000021	7/31/2014	52:18.9
623	SPD01	-122.4223391	37.98562265	5.86299992	9.75300026	364.6499939	15.61600018	-122.4223527	37.98561449	6.52699995	9.75300026	364.6280212	16.28000021	7/31/2014	52:18.7
624	SPD01	-122.4223398	37.98562337	5.86299992	9.76900005	364.6940002	15.63199997	-122.4223534	37.98561522	6.49300003	9.76900005	364.6060181	16.26200008	7/31/2014	52:18.6
625	SPD01	-122.4223404	37.98562404	5.91400003	9.78499985	364.6719971	15.69899988	-122.422354	37.98561587	6.52699995	9.78499985	364.5840149	16.3119998	7/31/2014	52:18.6
626	SPD01	-122.4223412	37.98562481	5.86299992	9.78499985	364.7380066	15.64799976	-122.4223548	37.98561663	6.49300003	9.78499985	364.7160034	16.27799988	7/31/2014	52:18.4
627	SPD01	-122.4223419	37.98562551	5.86299992	9.80099964	364.7820129	15.66399956	-122.4223555	37.98561736	6.52699995	9.80099964	364.7160034	16.32799959	7/31/2014	52:18.3
628	SPD01	-122.4223425	37.98562624	5.86299992	9.81599998	364.7630005	15.6789999	-122.4223561	37.98561805	6.49300003	9.81599998	364.763031	16.30900002	7/31/2014	52:18.2
629	SPD01	-122.4223432	37.98562693	5.86299992	9.82299995	364.8299866	15.68599987	-122.4223568	37.98561876	6.49300003	9.82299995	364.7420044	16.31599998	7/31/2014	52:18.2
630	SPD01	-122.4223438	37.9856276	5.86299992	9.85400009	364.8729858	15.71700001	-122.4223574	37.98561943	6.49300003	9.85400009	364.8080139	16.34700012	7/31/2014	52:18.1
631	SPD01	-122.4223448	37.98562863	5.86299992	9.86400032	364.894989	15.72700024	-122.4223584	37.98562044	6.52699995	9.86400032	364.8520203	16.39100027	7/31/2014	52:17.9
632	SPD01	-122.4223455	37.98562928	5.86299992	9.86999989	364.894989	15.7329998	-122.4223591	37.98562111	6.49300003	9.86999989	364.9180298	16.36299992	7/31/2014	52:17.8
633	SPD01	-122.4223461	37.98562995	5.86299992	9.92399979	365.0270081	15.7869997	-122.4223597	37.98562176	6.49300003	9.92399979	364.9180298	16.41699982	7/31/2014	52:17.8
634	SPD01	-122.4223468	37.98563066	5.829	9.90200043	365.0270081	15.73100042	-122.4223604	37.98562249	6.49300003	9.90200043	365.006012	16.39500046	7/31/2014	52:17.7
635	SPD01	-122.4223474	37.98563131	5.829	9.90200043	365.0929871	15.73100042	-122.422361	37.98562314	6.49300003	9.90200043	364.9840088	16.39500046	7/31/2014	52:17.5
636	SPD01	-122.4223481	37.98563199	5.829	9.90799999	365.0710144	15.73699999	-122.4223617	37.98562381	6.49300003	9.90799999	365.0720215	16.40100002	7/31/2014	52:17.4
637	SPD01	-122.4223487	37.98563262	5.86299992	9.93299961	365.2470093	15.79599953	-122.4223623	37.98562445	6.49300003	9.93299961	365.138031	16.42599964	7/31/2014	52:17.3
638	SPD01	-122.4223494	37.98563335	5.829	9.93299961	365.1809998	15.76199961	-122.422363	37.98562516	6.44299984	9.93299961	365.20401	16.37599945	7/31/2014	52:17.3
639	SPD01	-122.42235	37.98563398	5.86299992	9.95499992	365.2690125	15.81799984	-122.4223636	37.98562581	6.49300003	9.95499992	365.1600037	16.44799995	7/31/2014	52:17.1
640	SPD01	-122.4223507	37.98563471	5.829	9.98700047	365.3789978	15.81600046	-122.4223643	37.98562654	6.44299984	9.98700047	365.2920227	16.43000031	7/31/2014	52:17.0
641	SPD01	-122.4223517	37.98563575	5.829	9.96199989	365.3789978	15.79099989	-122.4223653	37.98562756	6.44299984	9.96199989	365.3140259	16.40499973	7/31/2014	52:17.0
642	SPD01	-122.4223524	37.98563646	5.829	9.97099972	365.401001	15.79999971	-122.4223659	37.98562829	6.44299984	9.97099972	365.2920227	16.41399956	7/31/2014	52:16.9
643	SPD01	-122.422353	37.98563719	5.829	9.97700024	365.5109863	15.80600023	-122.4223666	37.98562901	6.44299984	9.97700024	365.4020081	16.42000008	7/31/2014	52:16.7
644	SPD01	-122.4223538	37.98563798	5.77799988	9.98700047	365.401001	15.76500034	-122.4223674	37.98562979	6.44299984	9.98700047	365.3140259	16.43000031	7/31/2014	52:16.6
645	SPD01	-122.4223545	37.98563867	5.829	9.99300003	365.5329895	15.82200003	-122.4223681	37.98563048	6.44299984	9.99300003	365.4240112	16.43599987	7/31/2014	52:16.6
646	SPD01	-122.4223553	37.98563949	5.77799988	10.00899982	365.5549927	15.7869997	-122.4223688	37.9856313	6.40899992	10.00899982	365.4240112	16.41799974	7/31/2014	52:16.4
647	SPD01	-122.4223559	37.98564017	5.829	9.99300003	365.5109863	15.82200003	-122.4223695	37.985632	6.44299984	9.99300003	365.4020081	16.43599987	7/31/2014	52:16.3
648	SPD01	-122.4223566	37.98564092	5.829	10.00899982	365.5769959	15.83799982	-122.4223702	37.98563275	6.44299984	10.00899982	365.4900208	16.45199966	7/31/2014	52:16.2
649	SPD01	-122.4223573	37.98564166	5.829	10.00300026	365.6019898	15.83200026	-122.4223709	37.98563349	6.44299984	10.00300026	365.4490051	16.4460001	7/31/2014	52:16.2
650	SPD01	-122.4223581	37.98564244	5.77799988	9.98700047	365.4710083	15.76500034	-122.4223717	37.98563427	6.44299984	9.98700047	365.4720154	16.43000031	7/31/2014	52:16.1
651	SPD01	-122.4223591	37.98564346	5.829	10.00300026	365.5150147	15.83200026	-122.4223727	37.98563528	6.44299984	10.00300026	365.4030151	16.4460001	7/31/2014	52:15.9
652	SPD01	-122.4223598	37.98564423	5.77799988	10.02499962	365.5150147	15.8029995	-122.4223734	37.98563604	6.40899992	10.02499962	365.428009	16.43399954	7/31/2014	52:15.8
653	SPD01	-122.4223605	37.98564493	5.77899981	9.99300003	365.4710083	15.77199984	-122.4223741	37.98563674	6.44399977	9.99300003	365.36203	16.4369998	7/31/2014	52:15.8
654	SPD01	-122.4223612	37.98564564	5.77899981	9.97700024	365.427002	15.75600004	-122.4223748	37.98563745	6.40999985	9.97700024	365.3180237	16.38700008	7/31/2014	52:15.6
655	SPD01	-122.4223618	37.98564635	5.77899981	10.05599976	365.3829956	15.83499956	-122.4223754	37.98563816	6.44399977	10.05599976	365.361023	16.49999952	7/31/2014	52:15.5
656	SPD01	-122.4223625	37.98564705	5.77899981	10.00899982	365.427002	15.78799963	-122.4223761	37.98563887	6.40999985	10.00899982	365.2740173	16.41899967	7/31/2014	52:15.4
657	SPD01	-122.4223631	37.98564769	5.82999992	10.01500034	365.3169861	15.84500027	-122.4223767	37.9856395	6.40999985	10.01500034	365.164032	16.42500019	7/31/2014	52:15.4
658	SPD01	-122.4223639	37.98564845	5.77899981	10.02499962	365.2730103	15.80399942	-122.4223775	37.98564026	6.40999985	10.02499962	365.1200256	16.43499947	7/31/2014	52:15.3
659	SPD01	-122.4223645	37.98564914	5.77899981	10.02499962	365.2510071	15.80399942	-122.4223781	37.98564095	6.40999985	10.02499962	365.1200256	16.43499947	7/31/2014	52:15.1
660	SPD01	-122.4223652	37.98564988	5.74399996	10.00899982	365.2730103	15.75299978	-122.4223788	37.98564168	6.40999985	10.00899982	365.0760193	16.41899967	7/31/2014	52:15.0
661	SPD01	-122.4223662	37.98565088	5.77899981	10.02499962	365.1849976	15.80399942	-122.4223798	37.98564269	6.40999985	10.02499962	365.0540161	16.43499947	7/31/2014	52:15.0
662	SPD01	-122.4223669	37.98565162	5.74399996	10.01500034	365.1629944	15.7590003	-122.4223805	37.98564343	6.40999985	10.01500034	364.9440308	16.42500019	7/31/2014	52:14.9
663	SPD01	-122.4223676	37.98565229	5.77899981	10.03100014	365.118988	15.80999994	-122.4223812	37.98564408	6.40999985	10.03100014	364.9440308	16.44099998	7/31/2014	52:14.7
664	SPD01	-122.4223683	37.98565303	5.74399996	10.00899982	365.053009	15.75299978	-122.4223819	37.98564484	6.35900021	10.00899982	364.9000244	16.36800003	7/31/2014	52:14.6
665	SPD01	-122.422369	37.98565372	5.77899981	10.01500034	364.9869995	15.79400015	-122.4223825	37.98564553	6.40999985	10.01500034	364.8560181	16.42500019	7/31/2014	52:14.5
666	SPD01	-122.4223697	37.98565448	5.74399996	10.01500034	364.9649963	15.7590003	-122.4223833	37.98564629	6.35900021	10.01500034	364.7900085	16.37400055	7/31/2014	52:14.5
667	SPD01	-122.4223704	37.98565523	5.74399996	10.03100014	364.8770142	15.7750001	-122.422384	37.98564704	6.40999985	10.03100014	364.7240295	16.44099998	7/31/2014	52:14.3
668	SPD01	-122.4223711	37.98565597	5.74399996	10.03100014	364.92099	15.7750001	-122.4223847	37.98564776	6.35900021	10.03100014	364.7900085	16.39000034	7/31/2014	52:14.2
669	SPD01	-122.4223718	37.98565669	5.74399996	10.02499962	364.8989868	15.76899958	-122.4223854	37.98564849	6.40999985	10.02499962	364.7240295	16.43499947	7/31/2014	52:14.2
670	SPD01	-122.4223725	37.98565744	5.74399996	10.00899982	364.8580017	15.75299978	-122.4223861	37.98564923	6.35900021	10.00899982	364.6600037	16.36800003	7/31/2014	52:14.1
671	SPD01	-122.4223736	37.98565855	5.74399996	10.00899982	364.7940064	15.75299978	-122.4223872	37.98565036	6.40999985	10.00899982	364.6620178	16.41899967	7/31/2014	52:13.9
672	SPD01	-122.4223744	37.98565936	5.69299984	10.02499962	364.881012	15.71799946	-122.422388	37.98565118	6.35900021	10.02499962	364.6400147	16.38399982	7/31/2014	52:13.8
673	SPD01	-122.4223751	37.98566007	5.74399996	10.04100037	364.8150024	15.78500032	-122.4223887	37.98565188	6.35900021	10.04100037	364.684021	16.40000057	7/31/2014	52:13.8
674	SPD01	-122.4223759	37.98566092	5.69299984	10.04100037	364.8380127	15.73400021	-122.4223895	37.98565273	6.32499981	10.04100037	364.486023	16.36600018	7/31/2014	52:13.7
675	SPD01	-122.4223767	37.98566172	5.69299984	10.03100014	364.881012	15.72399998	-122.4223902	37.98565353	6.35900021	10.03100014	364.5740051	16.39000034	7/31/2014	52:13.5
676	SPD01	-122.4223774	37.98566251	5.69299984	10.07199955	364.7720032	15.76499939	-122.422391	37.98565432	6.32499981	10.07199955	364.5960083	16.39699936	7/31/2014	52:13.4
677	SPD01	-122.4223782	37.98566331	5.69299984	10.07199955	364.7720032	15.76499939	-122.4223918	37.9856551	6.35900021	10.07199955	364.5080261	16.43099976	7/31/2014	52:13.4
678	SPD01	-122.4223789	37.98566409	5.69299984	10.06299973	364.7940064	15.75599957	-122.4223925	37.9856559	6.32499981	10.06299973	364.5520325	16.38799953	7/31/2014	52:13.3
679	SPD01	-122.4223797	37.98566487	5.69299984	10.03100014	364.75	15.72399998	-122.4223933	37.98565668	6.32499981	10.03100014	364.5520325	16.35599995	7/31/2014	52:13.1
680	SPD01	-122.4223804	37.98566564	5.69299984	10.04100037	364.6619873	15.73400021	-122.422394	37.98565745	6.32499981	10.04100037	364.4420166	16.36600018	7/31/2014	52:13.0
681	SPD01	-122.4223815	37.98566678	5.69299984	10.06299973	364.75	15.75599957	-122.4223951	37.98565859	6.32499981	10.06299973	364.4640198	16.38799953	7/31/2014	52:13.0
682	SPD01	-122.4223822	37.98566754	5.69299984	10.05599976	364.6839905	15.7489996	-122.4223958	37.98565935	6.32499981	10.05599976	364.5090332	16.38099957	7/31/2014	52:12.8
683	SPD01	-122.422383	37.98566828	5.69299984	10.03100014	364.7279968	15.72399998	-122.4223966	37.98566011	6.32499981	10.03100014	364.4200134	16.35599995	7/31/2014	52:12.7
684	SPD01	-122.4223837	37.98566907	5.65899992	10.04100037	364.6400147	15.70000029	-122.4223973	37.98566089	6.32499981	10.04100037	364.4420166	16.36600018	7/31/2014	52:12.6
685	SPD01	-122.4223844	37.98566978	5.69299984	10.03100014	364.6839905	15.72399998	-122.422398	37.98566161	6.32499981	10.03100014	364.486023	16.35599995	7/31/2014	52:12.6
686	SPD01	-122.4223852	37.98567058	5.65899992	10.03100014	364.5960083	15.69000006	-122.4223988	37.98566239	6.32499981	10.03100014	364.3990173	16.35599995	7/31/2014	52:12.5
687	SPD01	-122.4223859	37.98567129	5.69299984	10.07199955	364.5740051	15.76499939	-122.4223995	37.98566311	6.32499981	10.07199955	364.4200134	16.39699936	7/31/2014	52:12.3
688	SPD01	-122.4223866	37.98567208	5.65899992	10.04100037	364.6619873	15.70000029	-122.4224002	37.98566389	6.27400017	10.04100037	364.3980103	16.31500053	7/31/2014	52:12.2
689	SPD01	-122.4223873	37.98567282	5.65899992	10.04699993	364.5740051	15.70599985	-122.4224009	37.98566465	6.27400017	10.04699993	364.3980103	16.3210001	7/31/2014	52:12.2
690	SPD01	-122.4223881	37.98567357	5.65899992	10.06299973	364.5740051	15.72199965	-122.4224016	37.9856654	6.27400017	10.06299973	364.3540039	16.33699989	7/31/2014	52:12.1
691	SPD01	-122.4223891	37.9856747	5.65899992	10.1260004	364.6860046	15.78500032	-122.4224027	37.98566653	6.27400017	10.1260004	364.3780212	16.40000057	7/31/2014	52:11.9
692	SPD01	-122.4223899	37.98567551	5.60699987	10.06299973	364.5780029	15.6699996	-122.4224035	37.98566734	6.27400017	10.06299973	364.4020081	16.33699989	7/31/2014	52:11.8
693	SPD01	-122.4223906	37.98567624	5.65899992	10.07900047	364.6440125	15.73800039	-122.4224042	37.98566807	6.27400017	10.07900047	364.3360291	16.35300064	7/31/2014	52:11.7
694	SPD01	-122.4223914	37.98567702	5.65899992	10.09399986	364.5559998	15.75299978	-122.422405	37.98566884	6.27400017	10.09399986	364.4030151	16.36800003	7/31/2014	52:11.7
695	SPD01	-122.4223921	37.98567779	5.65899992	10.07199955	364.5559998	15.73099947	-122.4224057	37.98566962	6.27400017	10.07199955	364.2900085	16.34599972	7/31/2014	52:11.5
696	SPD01	-122.4223929	37.98567864	5.60699987	10.14799976	364.6000061	15.75499964	-122.4224065	37.98567049	6.27400017	10.14799976	364.4240112	16.42199993	7/31/2014	52:11.4
697	SPD01	-122.4223936	37.98567939	5.65899992	10.09399986	364.4899902	15.75299978	-122.4224072	37.98567121	6.27400017	10.09399986	364.3360291	16.36800003	7/31/2014	52:11.4
698	SPD01	-122.4223944	37.98568024	5.60699987	10.07199955	364.4679871	15.67899942	-122.422408	37.98567206	6.24100018	10.07199955	364.2920227	16.31299973	7/31/2014	52:11.3
699	SPD01	-122.4223952	37.98568101	5.60699987	10.1260004	364.5119934	15.73300028	-122.4224088	37.98567286	6.27400017	10.1260004	364.3360291	16.40000057	7/31/2014	52:11.1
700	SPD01	-122.4223959	37.98568181	5.60699987	10.10099983	364.4679871	15.70799971	-122.4224096	37.98567364	6.24100018	10.10099983	364.3800049	16.34200001	7/31/2014	52:11.0
701	SPD01	-122.4223971	37.98568298	5.60699987	10.13199997	364.5119934	15.73899984	-122.4224107	37.98567481	6.27400017	10.13199997	364.2480164	16.40600014	7/31/2014	52:11.0
702	SPD01	-122.4223978	37.98568377	5.60699987	10.18000031	364.4240112	15.78700018	-122.4224114	37.9856756	6.24100018	10.18000031	364.3360291	16.42100048	7/31/2014	52:10.9
703	SPD01	-122.4223986	37.98568457	5.60699987	10.15400028	364.4679871	15.76100016	-122.4224122	37.9856764	6.24100018	10.15400028	364.2920227	16.39500046	7/31/2014	52:10.7
704	SPD01	-122.4223994	37.98568536	5.60699987	10.1960001	364.4679871	15.80299997	-122.422413	37.98567721	6.24100018	10.1960001	364.2480164	16.43700027	7/31/2014	52:10.6
705	SPD01	-122.4224001	37.98568618	5.60699987	10.17000008	364.5339966	15.77699995	-122.4224137	37.98567801	6.24100018	10.17000008	364.2700195	16.41100025	7/31/2014	52:10.6
706	SPD01	-122.422401	37.98568703	5.57299995	10.22399998	364.4460144	15.79699993	-122.4224146	37.98567886	6.20699978	10.22399998	364.2920227	16.43099976	7/31/2014	52:10.5
707	SPD01	-122.4224017	37.98568782	5.57299995	10.27799988	364.4899902	15.85099983	-122.4224153	37.98567967	6.20699978	10.27799988	364.2260132	16.48499966	7/31/2014	52:10.3
708	SPD01	-122.4224025	37.98568864	5.57299995	10.2489996	364.4679871	15.82199955	-122.4224161	37.98568046	6.20699978	10.2489996	364.2920227	16.45599937	7/31/2014	52:10.2
709	SPD01	-122.4224033	37.98568941	5.57299995	10.25599957	364.5119934	15.82899952	-122.4224169	37.98568126	6.20699978	10.25599957	364.2920227	16.46299934	7/31/2014	52:10.2
710	SPD01	-122.422404	37.98569021	5.57299995	10.27799988	364.5339966	15.85099983	-122.4224176	37.98568204	6.20699978	10.27799988	364.2260132	16.48499966	7/31/2014	52:10.0
711	SPD01	-122.4224051	37.98569138	5.57299995	10.35700035	364.4899902	15.93000031	-122.4224187	37.98568321	6.20699978	10.35700035	364.2920227	16.56400013	7/31/2014	52:09.9
712	SPD01	-122.4224059	37.98569216	5.57299995	10.37899971	364.427002	15.95199966	-122.4224195	37.98568398	6.20699978	10.37899971	364.2950134	16.58599949	7/31/2014	52:09.8
713	SPD01	-122.4224066	37.98569292	5.57299995	10.41699982	364.4719849	15.98999977	-122.4224202	37.98568476	6.24100018	10.41699982	364.2740173	16.65799999	7/31/2014	52:09.8
714	SPD01	-122.4224073	37.98569369	5.57299995	10.3409996	364.428009	15.91399956	-122.422421	37.98568552	6.15600014	10.3409996	364.2520142	16.49699974	7/31/2014	52:09.7
715	SPD01	-122.4224081	37.98569447	5.57299995	10.37899971	364.493988	15.95199966	-122.4224217	37.98568632	6.20699978	10.37899971	364.2740173	16.58599949	7/31/2014	52:09.5
716	SPD01	-122.4224089	37.98569529	5.53900003	10.41699982	364.4060059	15.95599985	-122.4224225	37.98568711	6.15600014	10.41699982	364.2740173	16.57299995	7/31/2014	52:09.4
717	SPD01	-122.4224096	37.98569603	5.57299995	10.45800018	364.4719849	16.03100014	-122.4224232	37.98568786	6.20699978	10.45800018	364.2960205	16.66499996	7/31/2014	52:09.4
718	SPD01	-122.4224103	37.98569682	5.53900003	10.40999985	364.493988	15.94899988	-122.4224239	37.98568865	6.15600014	10.40999985	364.2520142	16.56599998	7/31/2014	52:09.3
719	SPD01	-122.4224111	37.98569759	5.53900003	10.47999954	364.493988	16.01899958	-122.4224247	37.98568941	6.20699978	10.47999954	364.3180237	16.68699932	7/31/2014	52:09.1
720	SPD01	-122.4224118	37.98569835	5.53900003	10.44200039	364.493988	15.98100042	-122.4224254	37.98569017	6.15600014	10.44200039	364.3840332	16.59800053	7/31/2014	52:09.0
721	SPD01	-122.4224129	37.98569948	5.53900003	10.46399975	364.493988	16.00299978	-122.4224265	37.98569131	6.15600014	10.46399975	364.2960205	16.61999989	7/31/2014	52:08.9
722	SPD01	-122.4224136	37.98570024	5.53900003	10.47000027	364.5379944	16.0090003	-122.4224272	37.98569207	6.15600014	10.47000027	364.3840332	16.6260004	7/31/2014	52:08.9
723	SPD01	-122.4224143	37.985701	5.53900003	10.46399975	364.5159912	16.00299978	-122.422428	37.98569285	6.15600014	10.46399975	364.3400269	16.61999989	7/31/2014	52:08.7
724	SPD01	-122.4224151	37.98570178	5.53900003	10.52700043	364.5599976	16.06600046	-122.4224287	37.98569361	6.15600014	10.52700043	364.4060059	16.68300056	7/31/2014	52:08.7
725	SPD01	-122.4224158	37.98570256	5.53900003	10.5340004	364.5159912	16.07300043	-122.4224294	37.98569438	6.15600014	10.5340004	364.4500122	16.69000053	7/31/2014	52:08.6
726	SPD01	-122.4224166	37.98570333	5.53900003	10.53999996	364.493988	16.079	-122.4224302	37.98569518	6.12200022	10.53999996	364.3840332	16.66200018	7/31/2014	52:08.5
727	SPD01	-122.4224173	37.98570411	5.53900003	10.58100033	364.5159912	16.12000036	-122.4224309	37.98569596	6.12200022	10.58100033	364.4060059	16.70300055	7/31/2014	52:08.3
728	SPD01	-122.4224181	37.98570494	5.48799992	10.48600006	364.493988	15.97399998	-122.4224317	37.98569679	6.12200022	10.48600006	364.428009	16.60800028	7/31/2014	52:08.2
729	SPD01	-122.4224189	37.9857057	5.48799992	10.52700043	364.5379944	16.01500034	-122.4224325	37.98569757	6.12200022	10.52700043	364.4060059	16.64900064	7/31/2014	52:08.2
730	SPD01	-122.4224196	37.9857065	5.48799992	10.51200008	364.5379944	16	-122.4224332	37.98569833	6.0710001	10.51200008	364.4720154	16.58300018	7/31/2014	52:08.1
731	SPD01	-122.4224207	37.98570765	5.48799992	10.50199986	364.5379944	15.98999977	-122.4224343	37.9856995	6.12200022	10.50199986	364.428009	16.62400007	7/31/2014	52:07.9
732	SPD01	-122.4224215	37.98570843	5.48799992	10.52700043	364.5840149	16.01500034	-122.4224351	37.98570027	6.0710001	10.52700043	364.4300232	16.59800053	7/31/2014	52:07.8
733	SPD01	-122.4224222	37.98570922	5.48799992	10.48600006	364.4979858	15.97399998	-122.4224358	37.98570107	6.12200022	10.48600006	364.4100037	16.60800028	7/31/2014	52:07.8
734	SPD01	-122.422423	37.98571002	5.48799992	10.51799965	364.5639954	16.00599957	-122.4224366	37.98570187	6.0710001	10.51799965	364.3660278	16.58899975	7/31/2014	52:07.7
735	SPD01	-122.4224237	37.98571081	5.48799992	10.50199986	364.4979858	15.98999977	-122.4224373	37.98570266	6.0710001	10.50199986	364.45401	16.57299995	7/31/2014	52:07.5
736	SPD01	-122.4224245	37.98571163	5.48799992	10.49600029	364.4760132	15.98400021	-122.4224381	37.98570346	6.0710001	10.49600029	364.3220215	16.56700039	7/31/2014	52:07.4
737	SPD01	-122.4224253	37.98571242	5.48799992	10.45800018	364.4760132	15.9460001	-122.4224389	37.98570427	6.12200022	10.45800018	364.3650208	16.5800004	7/31/2014	52:07.4
738	SPD01	-122.4224261	37.98571326	5.45300007	10.46399975	364.4979858	15.91699982	-122.4224397	37.9857051	6.0710001	10.46399975	364.4100037	16.53499985	7/31/2014	52:07.2
739	SPD01	-122.4224268	37.98571402	5.48799992	10.44200039	364.5190125	15.93000031	-122.4224404	37.98570584	6.0710001	10.44200039	364.3220215	16.51300049	7/31/2014	52:07.1
740	SPD01	-122.4224276	37.98571483	5.45300007	10.47999954	364.45401	15.93299961	-122.4224412	37.98570668	6.0710001	10.47999954	364.3440247	16.55099964	7/31/2014	52:07.0
741	SPD01	-122.4224287	37.985716	5.45300007	10.47000027	364.4760132	15.92300034	-122.4224423	37.98570784	6.0710001	10.47000027	364.3000183	16.54100037	7/31/2014	52:06.9
742	SPD01	-122.4224294	37.98571678	5.45300007	10.46399975	364.4979858	15.91699982	-122.422443	37.9857086	6.0710001	10.46399975	364.3220215	16.53499985	7/31/2014	52:06.9
743	SPD01	-122.4224302	37.98571755	5.45300007	10.47000027	364.4320068	15.92300034	-122.4224438	37.9857094	6.0710001	10.47000027	364.3440247	16.54100037	7/31/2014	52:06.7
744	SPD01	-122.4224309	37.98571833	5.45300007	10.45800018	364.45401	15.91100025	-122.4224445	37.98571018	6.03700018	10.45800018	364.2340088	16.49500036	7/31/2014	52:06.6
745	SPD01	-122.4224317	37.98571911	5.45300007	10.46399975	364.45401	15.91699982	-122.4224453	37.98571096	6.0710001	10.46399975	364.256012	16.53499985	7/31/2014	52:06.6
746	SPD01	-122.4224325	37.98571996	5.40199995	10.49600029	364.4320068	15.89800024	-122.4224461	37.98571179	6.03700018	10.49600029	364.2340088	16.53300047	7/31/2014	52:06.5
747	SPD01	-122.4224332	37.98572067	5.45300007	10.48600006	364.4100037	15.93900013	-122.4224468	37.98571251	6.03700018	10.48600006	364.2340088	16.52300024	7/31/2014	52:06.3
748	SPD01	-122.422434	37.9857215	5.40199995	10.51200008	364.4320068	15.91400003	-122.4224476	37.98571334	6.03700018	10.51200008	364.256012	16.54900026	7/31/2014	52:06.2
749	SPD01	-122.4224346	37.98572222	5.45300007	10.53999996	364.3439941	15.99300003	-122.4224483	37.98571407	6.0710001	10.53999996	364.2340088	16.61100006	7/31/2014	52:06.1
750	SPD01	-122.4224354	37.98572304	5.40199995	10.53999996	364.3659973	15.94199991	-122.422449	37.9857149	5.98699999	10.53999996	364.1680298	16.52699995	7/31/2014	52:06.1
751	SPD01	-122.4224365	37.98572419	5.40199995	10.58699989	364.4320068	15.98899984	-122.4224501	37.98571603	6.03700018	10.58699989	364.256012	16.62400007	7/31/2014	52:05.9
752	SPD01	-122.4224372	37.98572495	5.40199995	10.55599976	364.3680115	15.95799971	-122.4224509	37.98571679	5.98699999	10.55599976	364.1920166	16.54299974	7/31/2014	52:05.8
753	SPD01	-122.422438	37.98572572	5.40199995	10.58699989	364.368988	15.98899984	-122.4224516	37.98571755	6.03700018	10.58699989	364.2590332	16.62400007	7/31/2014	52:05.8
754	SPD01	-122.4224387	37.98572648	5.40199995	10.60299969	364.4349976	16.00499964	-122.4224523	37.98571835	5.98699999	10.60299969	364.2810059	16.58999968	7/31/2014	52:05.7
755	SPD01	-122.4224395	37.98572726	5.40199995	10.60900021	364.4570007	16.01100016	-122.4224531	37.98571911	5.98699999	10.60900021	364.1710205	16.59600019	7/31/2014	52:05.5
756	SPD01	-122.4224402	37.98572806	5.40199995	10.65100002	364.4349976	16.05299997	-122.4224538	37.98571989	5.95300007	10.65100002	364.2810059	16.60400009	7/31/2014	52:05.4
757	SPD01	-122.4224409	37.98572882	5.40199995	10.66600037	364.4349976	16.06800032	-122.4224546	37.98572067	5.98699999	10.66600037	364.2150269	16.65300035	7/31/2014	52:05.4
758	SPD01	-122.4224417	37.98572963	5.36800003	10.6789999	364.5010071	16.04699993	-122.4224553	37.98572148	5.95300007	10.6789999	364.2150269	16.63199997	7/31/2014	52:05.3
759	SPD01	-122.4224425	37.98573039	5.36800003	10.70400047	364.4570007	16.0720005	-122.4224561	37.98572224	5.98699999	10.70400047	364.2590332	16.69100046	7/31/2014	52:05.1
760	SPD01	-122.4224432	37.98573115	5.36800003	10.7329998	364.3469849	16.10099983	-122.4224568	37.98572298	5.95300007	10.7329998	364.1490173	16.68599987	7/31/2014	52:05.0
761	SPD01	-122.4224443	37.98573229	5.36800003	10.72599983	364.4790039	16.09399986	-122.4224579	37.98572413	5.95300007	10.72599983	364.23703	16.6789999	7/31/2014	52:05.0
762	SPD01	-122.422445	37.9857331	5.31699991	10.75800037	364.303009	16.07500029	-122.4224586	37.98572493	5.90199995	10.75800037	364.1490173	16.66000032	7/31/2014	52:04.9
763	SPD01	-122.4224457	37.98573381	5.36800003	10.77999973	364.303009	16.14799976	-122.4224593	37.98572564	5.95300007	10.77999973	364.0840149	16.7329998	7/31/2014	52:04.7
764	SPD01	-122.4224464	37.98573457	5.36800003	10.77999973	364.2810059	16.14799976	-122.4224601	37.98572641	5.90199995	10.77999973	364.1710205	16.68199968	7/31/2014	52:04.6
765	SPD01	-122.4224472	37.98573533	5.36800003	10.79599953	364.2590027	16.16399956	-122.4224608	37.98572717	5.95300007	10.79599953	364.0610046	16.7489996	7/31/2014	52:04.6
766	SPD01	-122.422448	37.98573616	5.31699991	10.81799984	364.2590027	16.13499975	-122.4224616	37.98572799	5.90199995	10.81799984	364.0620117	16.71999979	7/31/2014	52:04.4
767	SPD01	-122.4224486	37.98573687	5.36800003	10.84300041	364.2369995	16.21100044	-122.4224623	37.98572871	5.90199995	10.84300041	364.1060181	16.74500036	7/31/2014	52:04.3
768	SPD01	-122.4224494	37.98573768	5.31699991	10.88099957	364.2369995	16.19799948	-122.422463	37.98572953	5.90199995	10.88099957	364.0620117	16.78299952	7/31/2014	52:04.2
769	SPD01	-122.4224501	37.98573841	5.36800003	10.87199974	364.2369995	16.23999977	-122.4224637	37.98573025	5.90199995	10.87199974	364.0610046	16.77399969	7/31/2014	52:04.2
770	SPD01	-122.4224509	37.98573922	5.31699991	10.91300011	364.1929932	16.23000002	-122.4224645	37.98573106	5.86800003	10.91300011	363.9740295	16.78100014	7/31/2014	52:04.1
771	SPD01	-122.422452	37.98574037	5.31699991	10.9289999	364.1270142	16.24599981	-122.4224656	37.98573221	5.90199995	10.9289999	364.039032	16.83099985	7/31/2014	52:03.9
772	SPD01	-122.4224527	37.98574115	5.31699991	10.95100021	364.1960144	16.26800013	-122.4224663	37.98573299	5.86800003	10.95100021	364.0210266	16.81900024	7/31/2014	52:03.8
773	SPD01	-122.4224535	37.98574192	5.31699991	10.98200035	364.1090088	16.29900026	-122.4224671	37.98573377	5.86800003	10.98200035	363.9330139	16.85000038	7/31/2014	52:03.8
774	SPD01	-122.4224542	37.9857427	5.31699991	10.99499989	364.1530151	16.3119998	-122.4224679	37.98573457	5.83400011	10.99499989	364.0000305	16.829	7/31/2014	52:03.7
775	SPD01	-122.422455	37.98574352	5.31699991	11.00399971	364.0650024	16.32099962	-122.4224686	37.98573536	5.86800003	11.00399971	363.934021	16.87199974	7/31/2014	52:03.5
776	SPD01	-122.4224558	37.98574435	5.28200006	11.04199982	364.0650024	16.32399988	-122.4224694	37.98573619	5.78399992	11.04199982	363.8900147	16.82599974	7/31/2014	52:03.4
777	SPD01	-122.4224565	37.98574514	5.28200006	11.06499958	364.0870056	16.34699965	-122.4224702	37.98573701	5.78399992	11.06499958	363.8010254	16.8489995	7/31/2014	52:03.3
778	SPD01	-122.4224573	37.98574594	5.28200006	11.07400036	364.1090088	16.35600042	-122.4224709	37.98573779	5.83400011	11.07400036	363.8240051	16.90800047	7/31/2014	52:03.3
779	SPD01	-122.422458	37.9857467	5.31699991	11.07999992	364.0429993	16.39699984	-122.4224717	37.98573855	5.83400011	11.07999992	363.8020325	16.91400003	7/31/2014	52:03.1
780	SPD01	-122.4224588	37.98574751	5.28200006	11.11200047	364.0650024	16.39400053	-122.4224724	37.98573938	5.78399992	11.11200047	363.8000183	16.89600039	7/31/2014	52:03.0
781	SPD01	-122.4224599	37.9857487	5.28200006	11.12100029	364.0209961	16.40300035	-122.4224736	37.98574054	5.78399992	11.12100029	363.7800293	16.90500021	7/31/2014	52:03.0
782	SPD01	-122.4224607	37.98574948	5.28200006	11.13399982	364.0650024	16.41599989	-122.4224743	37.98574134	5.78399992	11.13399982	363.7590332	16.91799974	7/31/2014	52:02.8
783	SPD01	-122.4224614	37.98575027	5.28200006	11.17500019	364.0209961	16.45700026	-122.4224751	37.98574214	5.78399992	11.17500019	363.756012	16.95900011	7/31/2014	52:02.7
784	SPD01	-122.4224623	37.98575112	5.23099995	11.2130003	364.0650024	16.44400024	-122.4224759	37.98574299	5.75	11.2130003	363.736023	16.9630003	7/31/2014	52:02.6
785	SPD01	-122.422463	37.98575186	5.28200006	11.19699955	364.0650024	16.47899961	-122.4224766	37.98574373	5.75	11.19699955	363.7800293	16.94699955	7/31/2014	52:02.6
786	SPD01	-122.4224637	37.98575268	5.28200006	11.21899986	364.1090088	16.50099993	-122.4224774	37.98574452	5.75	11.21899986	363.7580261	16.96899986	7/31/2014	52:02.5
787	SPD01	-122.4224645	37.98575347	5.28200006	11.24499989	364.0870056	16.52699995	-122.4224781	37.98574534	5.75	11.24499989	363.736023	16.99499989	7/31/2014	52:02.3
788	SPD01	-122.4224653	37.98575432	5.23099995	11.25699997	364.0429993	16.48799992	-122.4224789	37.98574619	5.69899988	11.25699997	363.736023	16.95599985	7/31/2014	52:02.2
789	SPD01	-122.422466	37.98575508	5.28200006	11.29800034	364.0429993	16.5800004	-122.4224797	37.98574693	5.69899988	11.29800034	363.7580261	16.99700022	7/31/2014	52:02.2
790	SPD01	-122.4224668	37.98575591	5.23099995	11.27299976	364.0429993	16.50399971	-122.4224805	37.98574778	5.66499996	11.27299976	363.736023	16.93799973	7/31/2014	52:02.1
791	SPD01	-122.422468	37.98575712	5.23099995	11.29800034	364.1119995	16.52900028	-122.4224816	37.98574896	5.69899988	11.29800034	363.6720276	16.99700022	7/31/2014	52:01.9
792	SPD01	-122.4224687	37.98575791	5.23099995	11.32699966	363.9590149	16.55799961	-122.4224824	37.98574976	5.69899988	11.32699966	363.6960144	17.02599955	7/31/2014	52:01.8
793	SPD01	-122.4224695	37.98575873	5.23099995	11.35200024	364.0249939	16.58300018	-122.4224831	37.98575057	5.69899988	11.35200024	363.6960144	17.05100012	7/31/2014	52:01.8
794	SPD01	-122.4224703	37.98575952	5.23099995	11.3739996	364.0249939	16.60499954	-122.4224839	37.98575139	5.66499996	11.3739996	363.7840271	17.03899956	7/31/2014	52:01.6
795	SPD01	-122.4224711	37.98576035	5.23099995	11.36800003	364.0249939	16.59899998	-122.4224847	37.9857522	5.66499996	11.36800003	363.6740112	17.03299999	7/31/2014	52:01.5
796	SPD01	-122.4224719	37.9857612	5.19700003	11.38399982	364.0690002	16.58099985	-122.4224855	37.98575307	5.61399984	11.38399982	363.7400208	16.99799967	7/31/2014	52:01.4
797	SPD01	-122.4224726	37.985762	5.23099995	11.40600014	363.9590149	16.63700008	-122.4224863	37.98575384	5.66499996	11.40600014	363.7180176	17.0710001	7/31/2014	52:01.4
798	SPD01	-122.4224735	37.98576285	5.19700003	11.42199993	363.9590149	16.61899996	-122.4224871	37.98575469	5.61399984	11.42199993	363.6740112	17.03599977	7/31/2014	52:01.3
799	SPD01	-122.4224742	37.98576363	5.23099995	11.42199993	363.9809876	16.65299988	-122.4224878	37.98575549	5.61399984	11.42199993	363.6950073	17.03599977	7/31/2014	52:01.1
800	SPD01	-122.422475	37.98576447	5.19700003	11.43700027	363.8930054	16.6340003	-122.4224886	37.98575632	5.58099985	11.43700027	363.5860291	17.01800013	7/31/2014	52:01.0
801	SPD01	-122.4224761	37.98576566	5.23099995	11.47500038	363.9150085	16.70600033	-122.4224898	37.98575751	5.61399984	11.47500038	363.6080322	17.08900023	7/31/2014	52:01.0
802	SPD01	-122.4224769	37.98576651	5.19700003	11.4659996	363.9150085	16.66299963	-122.4224906	37.98575835	5.58099985	11.4659996	363.6520081	17.04699945	7/31/2014	52:00.9
803	SPD01	-122.4224777	37.98576729	5.23099995	11.48200035	363.9150085	16.7130003	-122.4224913	37.98575913	5.58099985	11.48200035	363.5420227	17.0630002	7/31/2014	52:00.7
804	SPD01	-122.4224785	37.98576815	5.19700003	11.49699974	363.8930054	16.69399977	-122.4224921	37.98576	5.58099985	11.49699974	363.5640259	17.07799959	7/31/2014	52:00.6
805	SPD01	-122.4224793	37.98576898	5.19700003	11.56099987	363.9370117	16.7579999	-122.4224929	37.98576083	5.58099985	11.56099987	363.5640259	17.14199972	7/31/2014	52:00.5
806	SPD01	-122.4224801	37.98576982	5.19700003	11.50699997	363.848999	16.704	-122.4224937	37.98576166	5.53000021	11.50699997	363.5640259	17.03700018	7/31/2014	52:00.5
807	SPD01	-122.4224809	37.98577065	5.19700003	11.51299953	363.8930054	16.70999956	-122.4224945	37.98576249	5.53000021	11.51299953	363.4980164	17.04299974	7/31/2014	52:00.3
808	SPD01	-122.4224817	37.98577151	5.16300011	11.50699997	363.9150085	16.67000008	-122.4224953	37.98576336	5.53000021	11.50699997	363.5420227	17.03700018	7/31/2014	52:00.2
809	SPD01	-122.4224825	37.98577231	5.19700003	11.50699997	363.8269959	16.704	-122.4224961	37.98576416	5.53000021	11.50699997	363.4760132	17.03700018	7/31/2014	52:00.1
810	SPD01	-122.4224833	37.98577316	5.16300011	11.50699997	363.8729858	16.67000008	-122.4224969	37.985765	5.49599981	11.50699997	363.5000305	17.00299978	7/31/2014	52:00.0
811	SPD01	-122.4224844	37.98577436	5.19700003	11.50699997	363.8529968	16.704	-122.4224981	37.98576621	5.53000021	11.50699997	363.5020142	17.03700018	7/31/2014	51:59.9
812	SPD01	-122.4224852	37.98577519	5.19700003	11.51299953	363.875	16.70999956	-122.4224989	37.98576704	5.46199989	11.51299953	363.480011	16.97499943	7/31/2014	51:59.8
813	SPD01	-122.422486	37.98577602	5.19700003	11.49100018	363.8089905	16.6880002	-122.4224996	37.98576787	5.49599981	11.49100018	363.4360046	16.98699999	7/31/2014	51:59.8
814	SPD01	-122.4224869	37.98577689	5.16300011	11.49699974	363.8309937	16.65999985	-122.4225005	37.98576874	5.49599981	11.49699974	363.480011	16.99299955	7/31/2014	51:59.7
815	SPD01	-122.4224876	37.9857777	5.19700003	11.49699974	363.9190064	16.69399977	-122.4225013	37.98576955	5.46199989	11.49699974	363.5240173	16.95899963	7/31/2014	51:59.5
816	SPD01	-122.4224885	37.98577859	5.16300011	11.50699997	363.8309937	16.67000008	-122.4225021	37.98577042	5.41099977	11.50699997	363.480011	16.91799974	7/31/2014	51:59.4
817	SPD01	-122.4224893	37.98577938	5.19700003	11.56099987	363.8529968	16.7579999	-122.4225029	37.98577123	5.46199989	11.56099987	363.5460205	17.02299976	7/31/2014	51:59.4
818	SPD01	-122.4224901	37.98578027	5.16300011	11.52299976	363.8529968	16.68599987	-122.4225037	37.98577211	5.46199989	11.52299976	363.5020142	16.98499966	7/31/2014	51:59.3
819	SPD01	-122.4224909	37.9857811	5.16300011	11.52900028	363.8309937	16.69200039	-122.4225045	37.98577295	5.41099977	11.52900028	363.5680237	16.94000006	7/31/2014	51:59.1
820	SPD01	-122.4224917	37.98578198	5.11100006	11.54500008	363.875	16.65600014	-122.4225053	37.98577383	5.41099977	11.54500008	363.5020142	16.95599985	7/31/2014	51:59.0
821	SPD01	-122.4224929	37.98578319	5.16300011	11.55099964	363.8309937	16.71399975	-122.4225065	37.98577501	5.41099977	11.55099964	363.5020142	16.96199942	7/31/2014	51:59.0
822	SPD01	-122.4224937	37.98578402	5.16300011	11.56099987	363.8970032	16.72399998	-122.4225073	37.98577586	5.37699986	11.56099987	363.5240173	16.93799973	7/31/2014	51:58.8
823	SPD01	-122.4224945	37.98578485	5.16300011	11.56099987	363.8309937	16.72399998	-122.4225081	37.9857767	5.41099977	11.56099987	363.5240173	16.97199965	7/31/2014	51:58.7
824	SPD01	-122.4224953	37.98578575	5.11100006	11.57600021	363.875	16.68700027	-122.422509	37.9857776	5.32700014	11.57600021	363.5440064	16.90300035	7/31/2014	51:58.6
825	SPD01	-122.4224961	37.98578655	5.16300011	11.58300018	363.9410095	16.74600029	-122.4225097	37.98577839	5.32700014	11.58300018	363.5460205	16.91000032	7/31/2014	51:58.6
826	SPD01	-122.4224969	37.98578741	5.16300011	11.58899975	363.875	16.75199986	-122.4225105	37.98577926	5.32700014	11.58899975	363.480011	16.91599989	7/31/2014	51:58.5
827	SPD01	-122.4224977	37.98578826	5.16300011	11.60499954	363.8970032	16.76799965	-122.4225114	37.98578011	5.32700014	11.60499954	363.5460205	16.93199968	7/31/2014	51:58.3
828	SPD01	-122.4224986	37.98578913	5.16300011	11.63000011	363.9219971	16.79300022	-122.4225122	37.98578098	5.32700014	11.63000011	363.5270081	16.95700026	7/31/2014	51:58.2
829	SPD01	-122.4224994	37.98578998	5.16300011	11.63000011	363.9230042	16.79300022	-122.422513	37.98578182	5.32700014	11.63000011	363.5720215	16.95700026	7/31/2014	51:58.2
830	SPD01	-122.4225002	37.98579083	5.16300011	11.63000011	363.9230042	16.79300022	-122.4225138	37.98578267	5.29300022	11.63000011	363.638031	16.92300034	7/31/2014	51:58.1
831	SPD01	-122.4225014	37.98579212	5.16300011	11.64599991	363.9670105	16.80900002	-122.422515	37.98578396	5.29300022	11.64599991	363.5720215	16.93900013	7/31/2014	51:57.9
832	SPD01	-122.4225023	37.98579304	5.11100006	11.6590004	363.9450073	16.77000046	-122.4225159	37.98578488	5.29300022	11.6590004	363.6160278	16.95200062	7/31/2014	51:57.8
833	SPD01	-122.4225031	37.98579387	5.16300011	11.67399979	363.9450073	16.83699989	-122.4225167	37.98578572	5.29300022	11.67399979	363.6600037	16.96700001	7/31/2014	51:57.7
834	SPD01	-122.422504	37.98579481	5.11100006	11.68400002	363.9230042	16.79500008	-122.4225176	37.98578665	5.2420001	11.68400002	363.6160278	16.92600012	7/31/2014	51:57.7
835	SPD01	-122.4225048	37.98579564	5.16300011	11.72200012	363.9670105	16.88500023	-122.4225184	37.9857875	5.29300022	11.72200012	363.5720215	17.01500034	7/31/2014	51:57.5
836	SPD01	-122.4225057	37.98579659	5.11100006	11.72200012	363.9230042	16.83300018	-122.4225193	37.98578846	5.2420001	11.72200012	363.6160278	16.96400023	7/31/2014	51:57.4
837	SPD01	-122.4225065	37.98579746	5.16300011	11.72799969	363.9890137	16.89099979	-122.4225201	37.98578931	5.2420001	11.72799969	363.6820068	16.96999979	7/31/2014	51:57.4
838	SPD01	-122.4225074	37.9857984	5.11100006	11.79800034	364.0109863	16.9090004	-122.4225211	37.98579026	5.2420001	11.79800034	363.638031	17.04000044	7/31/2014	51:57.2
839	SPD01	-122.4225082	37.98579925	5.16300011	11.82299995	364.0549927	16.98600006	-122.4225219	37.98579111	5.2420001	11.82299995	363.7260132	17.06500006	7/31/2014	51:57.1
840	SPD01	-122.4225091	37.98580022	5.11100006	11.79100037	364.098999	16.90200043	-122.4225228	37.98579206	5.2420001	11.79100037	363.6590271	17.03300047	7/31/2014	51:57.0
841	SPD01	-122.4225104	37.98580151	5.16300011	11.80700016	364.0549927	16.97000027	-122.422524	37.98579337	5.20800018	11.80700016	363.6820068	17.01500034	7/31/2014	51:57.0
842	SPD01	-122.4225113	37.98580248	5.11100006	11.83899975	364.0549927	16.94999981	-122.4225249	37.98579435	5.20800018	11.83899975	363.70401	17.04699993	7/31/2014	51:56.9
843	SPD01	-122.4225121	37.98580335	5.16400003	11.85099983	364.0549927	17.01499987	-122.4225258	37.98579521	5.24300003	11.85099983	363.6600037	17.09399986	7/31/2014	51:56.7
844	SPD01	-122.4225131	37.98580434	5.11199999	11.88300037	364.0549927	16.99500036	-122.4225267	37.9857962	5.20900011	11.88300037	363.6600037	17.09200048	7/31/2014	51:56.6
845	SPD01	-122.4225139	37.98580522	5.16400003	11.87699986	364.0769959	17.04099989	-122.4225276	37.9857971	5.20900011	11.87699986	363.6820068	17.08599997	7/31/2014	51:56.6
846	SPD01	-122.4225149	37.98580623	5.11199999	11.8920002	364.0769959	17.00400019	-122.4225285	37.98579811	5.15799999	11.8920002	363.638031	17.05000019	7/31/2014	51:56.5
847	SPD01	-122.4225158	37.98580719	5.11199999	11.91499996	364.0360107	17.02699995	-122.4225294	37.98579907	5.20900011	11.91499996	363.7070313	17.12400007	7/31/2014	51:56.3
848	SPD01	-122.4225167	37.98580812	5.11199999	11.93700027	364.0369873	17.04900026	-122.4225303	37.98580001	5.15799999	11.93700027	363.6860046	17.09500027	7/31/2014	51:56.2
849	SPD01	-122.4225176	37.98580908	5.11199999	11.98400021	364.0809937	17.09600019	-122.4225312	37.98580096	5.20900011	11.98400021	363.6860046	17.19300032	7/31/2014	51:56.2
850	SPD01	-122.4225185	37.98581002	5.11199999	11.98400021	364.0150147	17.09600019	-122.4225321	37.98580192	5.15799999	11.98400021	363.664032	17.1420002	7/31/2014	51:56.1
851	SPD01	-122.4225198	37.98581145	5.11199999	11.98999977	364.0369873	17.10199976	-122.4225335	37.98580333	5.20900011	11.98999977	363.664032	17.19899988	7/31/2014	51:55.9
852	SPD01	-122.4225207	37.9858124	5.11199999	12.00599957	364.0369873	17.11799955	-122.4225344	37.98580429	5.15799999	12.00599957	363.6420288	17.16399956	7/31/2014	51:55.8
853	SPD01	-122.4225217	37.98581338	5.11199999	12.01599979	364.0589905	17.12799978	-122.4225353	37.98580526	5.15799999	12.01599979	363.7080078	17.17399979	7/31/2014	51:55.8
854	SPD01	-122.4225226	37.98581438	5.07800007	12.03800011	364.0369873	17.11600018	-122.4225363	37.98580628	5.15799999	12.03800011	363.6200256	17.1960001	7/31/2014	51:55.7
855	SPD01	-122.4225235	37.98581534	5.11199999	12.06000042	363.9710083	17.17200041	-122.4225372	37.98580724	5.20900011	12.06000042	363.6200256	17.26900053	7/31/2014	51:55.5
856	SPD01	-122.4225245	37.98581633	5.11199999	12.06000042	364.0369873	17.17200041	-122.4225381	37.98580823	5.15799999	12.06000042	363.6420288	17.21800041	7/31/2014	51:55.4
857	SPD01	-122.4225254	37.9858173	5.11199999	12.07600021	363.9710083	17.1880002	-122.4225391	37.98580922	5.15799999	12.07600021	363.5980225	17.23400021	7/31/2014	51:55.4
858	SPD01	-122.4225264	37.98581833	5.07800007	12.09200001	363.9710083	17.17000008	-122.42254	37.98581025	5.125	12.09200001	363.5980225	17.21700001	7/31/2014	51:55.3
859	SPD01	-122.4225273	37.98581928	5.11199999	12.11400032	363.9710083	17.22600031	-122.4225409	37.98581118	5.15799999	12.11400032	363.5540161	17.27200031	7/31/2014	51:55.1
860	SPD01	-122.4225282	37.98582031	5.07800007	12.12300014	363.9930115	17.20100021	-122.4225419	37.98581221	5.125	12.12300014	363.5980225	17.24800014	7/31/2014	51:55.0
861	SPD01	-122.4225296	37.98582176	5.11199999	12.16100025	363.927002	17.27300024	-122.4225433	37.98581366	5.15799999	12.16100025	363.4880066	17.31900024	7/31/2014	51:54.9
862	SPD01	-122.4225305	37.98582275	5.11199999	12.14500046	363.9490051	17.25700045	-122.4225442	37.98581467	5.125	12.14500046	363.5100098	17.27000046	7/31/2014	51:54.9
863	SPD01	-122.4225315	37.98582376	5.11199999	12.16100025	363.9049988	17.27300024	-122.4225452	37.98581567	5.15799999	12.16100025	363.4660034	17.31900024	7/31/2014	51:54.7
864	SPD01	-122.4225325	37.9858248	5.07800007	12.18299961	363.9490051	17.26099968	-122.4225461	37.98581672	5.125	12.18299961	363.4220276	17.30799961	7/31/2014	51:54.6
865	SPD01	-122.4225334	37.98582579	5.11199999	12.20800018	363.9509888	17.32000017	-122.4225471	37.98581771	5.125	12.20800018	363.4230042	17.33300018	7/31/2014	51:54.6
866	SPD01	-122.4225344	37.98582685	5.07800007	12.19299984	363.9750061	17.27099991	-122.4225481	37.98581877	5.125	12.19299984	363.4260254	17.31799984	7/31/2014	51:54.4
867	SPD01	-122.4225353	37.98582784	5.11199999	12.20800018	363.9750061	17.32000017	-122.422549	37.98581976	5.125	12.20800018	363.4040222	17.33300018	7/31/2014	51:54.3
868	SPD01	-122.4225363	37.9858289	5.07800007	12.21500015	364.0409851	17.29300022	-122.42255	37.98582082	5.125	12.21500015	363.4040222	17.34000015	7/31/2014	51:54.2
869	SPD01	-122.4225373	37.98582989	5.11199999	12.22399998	363.9530029	17.33599997	-122.422551	37.98582183	5.125	12.22399998	363.4040222	17.34899998	7/31/2014	51:54.2
870	SPD01	-122.4225382	37.9858309	5.11199999	12.23099995	363.9970093	17.34299994	-122.4225519	37.98582284	5.125	12.23099995	363.4040222	17.35599995	7/31/2014	51:54.1
871	SPD01	-122.4225397	37.98583244	5.11199999	12.24600029	364.0190125	17.35800028	-122.4225534	37.98582438	5.15799999	12.24600029	363.4480286	17.40400028	7/31/2014	51:53.9
872	SPD01	-122.4225406	37.98583347	5.11199999	12.23999977	363.9309998	17.35199976	-122.4225543	37.9858254	5.15799999	12.23999977	363.4040222	17.39799976	7/31/2014	51:53.8
873	SPD01	-122.4225416	37.98583449	5.11199999	12.25300026	363.9309998	17.36500025	-122.4225553	37.98582643	5.15799999	12.25300026	363.4480286	17.41100025	7/31/2014	51:53.8
874	SPD01	-122.4225426	37.98583559	5.07800007	12.26200008	363.9530029	17.34000015	-122.4225563	37.98582751	5.15799999	12.26200008	363.4700317	17.42000008	7/31/2014	51:53.7
875	SPD01	-122.4225436	37.9858366	5.11199999	12.2840004	363.9089966	17.39600039	-122.4225573	37.98582853	5.15799999	12.2840004	363.4920044	17.44200039	7/31/2014	51:53.5
876	SPD01	-122.4225446	37.98583766	5.11199999	12.27799988	363.8869934	17.38999987	-122.4225583	37.98582959	5.125	12.27799988	363.4480286	17.40299988	7/31/2014	51:53.4
877	SPD01	-122.4225455	37.9858387	5.11199999	12.26799965	363.9750061	17.37999964	-122.4225593	37.98583065	5.15799999	12.26799965	363.4920044	17.42599964	7/31/2014	51:53.3
878	SPD01	-122.4225466	37.9858398	5.07800007	12.27799988	363.9970093	17.35599995	-122.4225603	37.98583173	5.125	12.27799988	363.5360107	17.40299988	7/31/2014	51:53.3
879	SPD01	-122.4225475	37.98584081	5.11199999	12.29399967	363.9750061	17.40599966	-122.4225612	37.98583276	5.15799999	12.29399967	363.5580139	17.45199966	7/31/2014	51:53.1
880	SPD01	-122.4225485	37.98584185	5.11199999	12.33199978	364.0190125	17.44399977	-122.4225622	37.9858338	5.125	12.33199978	363.4920044	17.45699978	7/31/2014	51:53.0
881	SPD01	-122.42255	37.98584344	5.07800007	12.30000019	363.9530029	17.37800026	-122.4225637	37.98583539	5.15799999	12.30000019	363.5360107	17.45800018	7/31/2014	51:53.0
882	SPD01	-122.422551	37.98584448	5.07800007	12.35400009	364.0409851	17.43200016	-122.4225647	37.98583644	5.125	12.35400009	363.4920044	17.47900009	7/31/2014	51:52.9
883	SPD01	-122.4225519	37.98584555	5.07800007	12.32199955	363.9339905	17.39999962	-122.4225657	37.9858375	5.15799999	12.32199955	363.4510193	17.47999954	7/31/2014	51:52.7
884	SPD01	-122.4225529	37.98584657	5.11199999	12.31000042	363.9129944	17.42200041	-122.4225666	37.98583854	5.125	12.31000042	363.40802	17.43500042	7/31/2014	51:52.6
885	SPD01	-122.4225539	37.98584765	5.11199999	12.34700012	363.9349976	17.45900011	-122.4225676	37.98583962	5.15799999	12.34700012	363.3860169	17.50500011	7/31/2014	51:52.6
886	SPD01	-122.4225549	37.98584875	5.07800007	12.33199978	363.868988	17.40999985	-122.4225687	37.98584072	5.15799999	12.33199978	363.3640137	17.48999977	7/31/2014	51:52.5
887	SPD01	-122.4225559	37.98584979	5.11199999	12.34700012	363.8909912	17.45900011	-122.4225696	37.98584176	5.15799999	12.34700012	363.4300232	17.50500011	7/31/2014	51:52.3
888	SPD01	-122.4225569	37.98585089	5.07800007	12.31599998	363.8909912	17.39400005	-122.4225707	37.98584286	5.15799999	12.31599998	363.4520264	17.47399998	7/31/2014	51:52.2
889	SPD01	-122.4225579	37.98585191	5.11199999	12.35400009	363.9349976	17.46600008	-122.4225716	37.9858439	5.20900011	12.35400009	363.4300232	17.5630002	7/31/2014	51:52.1
890	SPD01	-122.4225589	37.98585301	5.07800007	12.35400009	363.8909912	17.43200016	-122.4225727	37.985845	5.15799999	12.35400009	363.5180054	17.51200008	7/31/2014	51:52.0
891	SPD01	-122.4225604	37.98585456	5.11199999	12.33199978	363.9349976	17.44399977	-122.4225741	37.98584655	5.15799999	12.33199978	363.5180054	17.48999977	7/31/2014	51:51.9
892	SPD01	-122.4225614	37.98585566	5.07800007	12.35400009	363.8909912	17.43200016	-122.4225751	37.98584765	5.125	12.35400009	363.4960327	17.47900009	7/31/2014	51:51.8
893	SPD01	-122.4225623	37.98585669	5.11199999	12.35400009	363.8909912	17.46600008	-122.4225761	37.98584869	5.15799999	12.35400009	363.4960327	17.51200008	7/31/2014	51:51.8
894	SPD01	-122.4225633	37.98585776	5.11199999	12.34700012	363.9349976	17.45900011	-122.4225771	37.98584977	5.125	12.34700012	363.4520264	17.47200012	7/31/2014	51:51.6
895	SPD01	-122.4225644	37.98585886	5.11199999	12.37899971	363.9570007	17.4909997	-122.4225781	37.98585087	5.15799999	12.37899971	363.4740295	17.5369997	7/31/2014	51:51.5
896	SPD01	-122.4225654	37.98585998	5.07800007	12.35400009	363.9129944	17.43200016	-122.4225792	37.98585198	5.125	12.35400009	363.4520264	17.47900009	7/31/2014	51:51.4
897	SPD01	-122.4225664	37.98586104	5.11199999	12.38500023	363.8469849	17.49700022	-122.4225801	37.98585304	5.15799999	12.38500023	363.4520264	17.54300022	7/31/2014	51:51.4
898	SPD01	-122.4225674	37.98586215	5.07800007	12.35400009	363.8909912	17.43200016	-122.4225812	37.98585416	5.125	12.35400009	363.4520264	17.47900009	7/31/2014	51:51.3
899	SPD01	-122.4225684	37.98586319	5.11199999	12.3920002	363.8469849	17.50400019	-122.4225821	37.9858552	5.15799999	12.3920002	363.5180054	17.55000019	7/31/2014	51:51.1
900	SPD01	-122.4225694	37.98586431	5.07800007	12.36999989	363.8500061	17.44799995	-122.4225832	37.98585631	5.15799999	12.36999989	363.4770203	17.52799988	7/31/2014	51:51.0
901	SPD01	-122.4225708	37.98586586	5.11199999	12.36999989	363.8729858	17.48199987	-122.4225846	37.98585789	5.15799999	12.36999989	363.4560242	17.52799988	7/31/2014	51:51.0
902	SPD01	-122.4225719	37.98586698	5.07800007	12.36299992	363.8510132	17.44099998	-122.4225856	37.98585898	5.15799999	12.36299992	363.4780273	17.52099991	7/31/2014	51:50.9
903	SPD01	-122.4225728	37.98586802	5.11199999	12.41699982	363.8510132	17.52899981	-122.4225866	37.98586004	5.15799999	12.41699982	363.5000305	17.57499981	7/31/2014	51:50.7
904	SPD01	-122.4225739	37.98586914	5.07800007	12.41699982	363.8729858	17.49499989	-122.4225877	37.98586116	5.125	12.41699982	363.5440064	17.54199982	7/31/2014	51:50.6
905	SPD01	-122.4225748	37.9858702	5.11199999	12.3920002	363.8729858	17.50400019	-122.4225886	37.98586222	5.15799999	12.3920002	363.434021	17.55000019	7/31/2014	51:50.5
906	SPD01	-122.4225758	37.98587129	5.11199999	12.3920002	363.8510132	17.50400019	-122.4225896	37.98586332	5.125	12.3920002	363.5220337	17.5170002	7/31/2014	51:50.5
907	SPD01	-122.4225769	37.98587239	5.11199999	12.37899971	363.894989	17.4909997	-122.4225907	37.98586443	5.15799999	12.37899971	363.434021	17.5369997	7/31/2014	51:50.3
908	SPD01	-122.4225779	37.9858735	5.07800007	12.41699982	363.8729858	17.49499989	-122.4225917	37.98586554	5.125	12.41699982	363.4770203	17.54199982	7/31/2014	51:50.2
909	SPD01	-122.4225789	37.98587455	5.11199999	12.36999989	363.9169922	17.48199987	-122.4225927	37.98586659	5.15799999	12.36999989	363.4780273	17.52799988	7/31/2014	51:50.2
910	SPD01	-122.4225799	37.98587564	5.07800007	12.36999989	363.8729858	17.44799995	-122.4225937	37.9858677	5.15799999	12.36999989	363.4120178	17.52799988	7/31/2014	51:50.1
911	SPD01	-122.4225813	37.98587722	5.11199999	12.38500023	363.8729858	17.49700022	-122.4225951	37.98586927	5.15799999	12.38500023	363.434021	17.54300022	7/31/2014	51:49.9
912	SPD01	-122.4225823	37.98587833	5.07800007	12.37899971	363.894989	17.45699978	-122.4225961	37.98587039	5.15799999	12.37899971	363.5000305	17.5369997	7/31/2014	51:49.8
913	SPD01	-122.4225833	37.98587937	5.11199999	12.38500023	363.894989	17.49700022	-122.4225971	37.98587143	5.15799999	12.38500023	363.434021	17.54300022	7/31/2014	51:49.8
914	SPD01	-122.4225843	37.98588049	5.07800007	12.3380003	363.9389954	17.41600037	-122.4225981	37.98587256	5.15799999	12.3380003	363.5000305	17.49600029	7/31/2014	51:49.7
915	SPD01	-122.4225853	37.98588155	5.11199999	12.36299992	363.894989	17.4749999	-122.4225991	37.98587362	5.15799999	12.36299992	363.4780273	17.52099991	7/31/2014	51:49.5
916	SPD01	-122.4225863	37.98588266	5.07800007	12.45499992	363.9830017	17.53299999	-122.4226001	37.98587474	5.15799999	12.45499992	363.4780273	17.61299992	7/31/2014	51:49.4
917	SPD01	-122.4225873	37.98588372	5.11199999	12.40100002	363.8510132	17.51300001	-122.4226011	37.9858758	5.15799999	12.40100002	363.5220337	17.55900002	7/31/2014	51:49.3
918	SPD01	-122.4225883	37.98588484	5.07800007	12.38500023	363.9419861	17.4630003	-122.4226021	37.98587691	5.15799999	12.38500023	363.3930054	17.54300022	7/31/2014	51:49.2
919	SPD01	-122.4225892	37.98588588	5.11199999	12.3380003	363.9429932	17.45000029	-122.4226031	37.98587796	5.20900011	12.3380003	363.4820252	17.54700041	7/31/2014	51:49.1
920	SPD01	-122.4225902	37.98588698	5.07800007	12.3380003	363.8989868	17.41600037	-122.4226041	37.98587905	5.15799999	12.3380003	363.4820252	17.49600029	7/31/2014	51:49.0
921	SPD01	-122.4225917	37.98588852	5.11199999	12.31599998	363.92099	17.42799997	-122.4226055	37.98588061	5.20900011	12.31599998	363.460022	17.5250001	7/31/2014	51:49.0
922	SPD01	-122.4225926	37.98588959	5.07800007	12.26799965	363.9429932	17.34599972	-122.4226065	37.98588169	5.20900011	12.26799965	363.4820252	17.47699976	7/31/2014	51:48.8
923	SPD01	-122.4225936	37.98589062	5.11199999	12.29399967	363.9869995	17.40599966	-122.4226074	37.98588271	5.20900011	12.29399967	363.5700073	17.50299978	7/31/2014	51:48.7
924	SPD01	-122.4225946	37.98589172	5.07800007	12.30000019	363.9429932	17.37800026	-122.4226084	37.98588381	5.20900011	12.30000019	363.5920105	17.5090003	7/31/2014	51:48.6
925	SPD01	-122.4225955	37.98589276	5.11199999	12.26799965	363.9649963	17.37999964	-122.4226094	37.98588484	5.20900011	12.26799965	363.6140137	17.47699976	7/31/2014	51:48.6
926	SPD01	-122.4225965	37.98589386	5.07800007	12.24600029	363.9869995	17.32400036	-122.4226104	37.98588595	5.15799999	12.24600029	363.6360169	17.40400028	7/31/2014	51:48.4
927	SPD01	-122.4225975	37.98589486	5.11199999	12.25300026	363.9429932	17.36500025	-122.4226113	37.98588698	5.20900011	12.25300026	363.65802	17.46200037	7/31/2014	51:48.3
928	SPD01	-122.4225984	37.98589598	5.07800007	12.24600029	363.9869995	17.32400036	-122.4226123	37.98588807	5.20900011	12.24600029	363.6350098	17.4550004	7/31/2014	51:48.2
929	SPD01	-122.4225994	37.98589702	5.07800007	12.30000019	364.0090027	17.37800026	-122.4226133	37.98588911	5.20900011	12.30000019	363.65802	17.5090003	7/31/2014	51:48.2
930	SPD01	-122.4226004	37.98589806	5.07800007	12.2840004	363.9429932	17.36200047	-122.4226142	37.98589018	5.15799999	12.2840004	363.5920105	17.44200039	7/31/2014	51:48.0
931	SPD01	-122.4226018	37.9858996	5.11199999	12.33199978	364.0090027	17.44399977	-122.4226156	37.98589171	5.20900011	12.33199978	363.6360169	17.54099989	7/31/2014	51:47.9
932	SPD01	-122.4226027	37.98590068	5.07800007	12.26200008	364.0090027	17.34000015	-122.4226166	37.98589279	5.20900011	12.26200008	363.65802	17.47100019	7/31/2014	51:47.8
933	SPD01	-122.4226037	37.98590171	5.11199999	12.26799965	363.9869995	17.37999964	-122.4226175	37.98589384	5.20900011	12.26799965	363.6140137	17.47699976	7/31/2014	51:47.7
934	SPD01	-122.4226047	37.9859028	5.07800007	12.29399967	364.0090027	17.37199974	-122.4226185	37.98589493	5.20900011	12.29399967	363.6360169	17.50299978	7/31/2014	51:47.6
935	SPD01	-122.4226056	37.9859039	5.07800007	12.34700012	364.0329895	17.42500019	-122.4226195	37.98589601	5.20900011	12.34700012	363.6160278	17.55600023	7/31/2014	51:47.5
936	SPD01	-122.4226066	37.98590496	5.07800007	12.35400009	364.0119934	17.43200016	-122.4226205	37.98589709	5.20900011	12.35400009	363.684021	17.5630002	7/31/2014	51:47.4
937	SPD01	-122.4226076	37.985906	5.11199999	12.33199978	364.0119934	17.44399977	-122.4226214	37.98589813	5.20900011	12.33199978	363.6180115	17.54099989	7/31/2014	51:47.4
938	SPD01	-122.4226086	37.98590712	5.07800007	12.31599998	364.0350037	17.39400005	-122.4226225	37.98589925	5.20900011	12.31599998	363.684021	17.5250001	7/31/2014	51:47.2
939	SPD01	-122.4226095	37.9859082	5.07800007	12.33199978	363.9689941	17.40999985	-122.4226234	37.98590032	5.20900011	12.33199978	363.684021	17.54099989	7/31/2014	51:47.1
940	SPD01	-122.4226105	37.98590927	5.07800007	12.36999989	364.0350037	17.44799995	-122.4226244	37.9859014	5.20900011	12.36999989	363.6390076	17.579	7/31/2014	51:47.0
941	SPD01	-122.422612	37.98591088	5.07800007	12.35400009	364.0119934	17.43200016	-122.4226259	37.98590303	5.24300003	12.35400009	363.6620178	17.59700012	7/31/2014	51:47.0
942	SPD01	-122.4226129	37.98591198	5.07800007	12.44499969	363.9689941	17.52299976	-122.4226268	37.98590413	5.20900011	12.44499969	363.684021	17.65399981	7/31/2014	51:46.8
943	SPD01	-122.4226139	37.98591306	5.07800007	12.41699982	364.0119934	17.49499989	-122.4226278	37.98590522	5.20900011	12.41699982	363.6390076	17.62599993	7/31/2014	51:46.7
944	SPD01	-122.4226149	37.98591417	5.07800007	12.42300034	364.0559998	17.5010004	-122.4226288	37.98590634	5.20900011	12.42300034	363.684021	17.63200045	7/31/2014	51:46.6
945	SPD01	-122.4226159	37.98591525	5.11199999	12.43299961	364.0559998	17.5449996	-122.4226298	37.98590742	5.24300003	12.43299961	363.7280273	17.67599964	7/31/2014	51:46.6
946	SPD01	-122.4226169	37.9859164	5.07800007	12.47700024	364.0559998	17.55500031	-122.4226309	37.98590856	5.20900011	12.47700024	363.6390076	17.68600035	7/31/2014	51:46.4
947	SPD01	-122.4226179	37.98591748	5.11199999	12.44499969	364.07901	17.55699968	-122.4226318	37.98590964	5.20900011	12.44499969	363.7280273	17.65399981	7/31/2014	51:46.3
948	SPD01	-122.4226189	37.98591863	5.07800007	12.56200027	364.07901	17.64000034	-122.4226329	37.98591079	5.20900011	12.56200027	363.6390076	17.77100039	7/31/2014	51:46.2
949	SPD01	-122.4226199	37.98591972	5.07800007	12.44499969	364.1010132	17.52299976	-122.4226338	37.98591191	5.24300003	12.44499969	363.7490234	17.68799973	7/31/2014	51:46.2
950	SPD01	-122.4226209	37.9859208	5.07800007	12.44499969	364.144989	17.52299976	-122.4226348	37.98591298	5.20900011	12.44499969	363.7280273	17.65399981	7/31/2014	51:46.0
951	SPD01	-122.4226224	37.98592243	5.07800007	12.45499992	364.07901	17.53299999	-122.4226363	37.98591463	5.24300003	12.45499992	363.7710266	17.69799995	7/31/2014	51:45.9
952	SPD01	-122.4226233	37.98592351	5.07800007	12.51500034	364.1470032	17.59300041	-122.4226372	37.98591571	5.20900011	12.51500034	363.7940064	17.72400045	7/31/2014	51:45.8
953	SPD01	-122.4226242	37.98592455	5.11199999	12.49300003	364.1919861	17.60500002	-122.4226382	37.98591675	5.24300003	12.49300003	363.8190308	17.73600006	7/31/2014	51:45.8
954	SPD01	-122.4226252	37.98592566	5.07800007	12.47700024	364.2799988	17.55500031	-122.4226392	37.98591786	5.20900011	12.47700024	363.8630066	17.68600035	7/31/2014	51:45.6
955	SPD01	-122.4226262	37.98592676	5.07800007	12.50199986	364.2799988	17.57999992	-122.4226402	37.98591896	5.24300003	12.50199986	363.9060059	17.74499989	7/31/2014	51:45.5
956	SPD01	-122.4226272	37.98592784	5.07800007	12.53999996	364.1919861	17.61800003	-122.4226411	37.98592006	5.24300003	12.53999996	363.9510193	17.78299999	7/31/2014	51:45.4
957	SPD01	-122.4226282	37.98592894	5.07800007	12.45499992	364.3460083	17.53299999	-122.4226421	37.98592114	5.24300003	12.45499992	364.0380249	17.69799995	7/31/2014	51:45.4
958	SPD01	-122.4226291	37.98593001	5.07800007	12.46100044	364.3240051	17.53900051	-122.4226431	37.98592221	5.20900011	12.46100044	364.0610046	17.67000055	7/31/2014	51:45.2
959	SPD01	-122.4226301	37.98593108	5.07800007	12.46100044	364.3680115	17.53900051	-122.422644	37.98592329	5.24300003	12.46100044	364.0830078	17.70400047	7/31/2014	51:45.1
960	SPD01	-122.422631	37.98593215	5.07800007	12.46100044	364.3680115	17.53900051	-122.422645	37.98592437	5.20900011	12.46100044	364.0820313	17.67000055	7/31/2014	51:45.0
961	SPD01	-122.4226324	37.98593374	5.07800007	12.44499969	364.3460083	17.52299976	-122.4226464	37.98592596	5.24300003	12.44499969	364.0830078	17.68799973	7/31/2014	51:44.9
962	SPD01	-122.4226334	37.98593482	5.07800007	12.43900013	364.4119873	17.5170002	-122.4226474	37.98592706	5.20900011	12.43900013	364.1040039	17.64800024	7/31/2014	51:44.8
963	SPD01	-122.4226343	37.98593588	5.07800007	12.47099972	364.3680115	17.54899979	-122.4226483	37.98592814	5.24300003	12.47099972	364.1700134	17.71399975	7/31/2014	51:44.7
964	SPD01	-122.4226353	37.98593698	5.07800007	12.44499969	364.5	17.52299976	-122.4226493	37.98592922	5.20900011	12.44499969	364.1490173	17.65399981	7/31/2014	51:44.6
965	SPD01	-122.4226363	37.98593808	5.07800007	12.45499992	364.3900147	17.53299999	-122.4226503	37.98593033	5.24300003	12.45499992	364.1920166	17.69799995	7/31/2014	51:44.6
966	SPD01	-122.4226372	37.98593917	5.07800007	12.43299961	364.5440064	17.51099968	-122.4226512	37.98593143	5.20900011	12.43299961	364.1920166	17.64199972	7/31/2014	51:44.4
967	SPD01	-122.4226382	37.98594027	5.07800007	12.45499992	364.4559937	17.53299999	-122.4226522	37.98593252	5.20900011	12.45499992	364.2580261	17.66400003	7/31/2014	51:44.3
968	SPD01	-122.4226392	37.98594135	5.07800007	12.44499969	364.4590149	17.52299976	-122.4226532	37.98593362	5.20900011	12.44499969	364.1510315	17.65399981	7/31/2014	51:44.2
969	SPD01	-122.4226401	37.98594243	5.07800007	12.47099972	364.5039978	17.54899979	-122.4226541	37.9859347	5.20900011	12.47099972	364.1960144	17.67999983	7/31/2014	51:44.2
970	SPD01	-122.4226411	37.9859435	5.07800007	12.46100044	364.5039978	17.53900051	-122.4226551	37.98593577	5.20900011	12.46100044	364.1740112	17.67000055	7/31/2014	51:44.0
971	SPD01	-122.4226425	37.98594511	5.07800007	12.46100044	364.5039978	17.53900051	-122.4226565	37.98593738	5.24300003	12.46100044	364.2180176	17.70400047	7/31/2014	51:43.9
972	SPD01	-122.4226434	37.98594619	5.07800007	12.46100044	364.526001	17.53900051	-122.4226575	37.98593848	5.20900011	12.46100044	364.131012	17.67000055	7/31/2014	51:43.8
973	SPD01	-122.4226444	37.98594727	5.07800007	12.47099972	364.4159851	17.54899979	-122.4226584	37.98593956	5.20900011	12.47099972	364.2400208	17.67999983	7/31/2014	51:43.8
974	SPD01	-122.4226454	37.98594842	5.02699995	12.48700047	364.4379883	17.51400042	-122.4226594	37.98594071	5.20900011	12.48700047	364.131012	17.69600058	7/31/2014	51:43.6
975	SPD01	-122.4226463	37.98594944	5.07800007	12.50899982	364.3940125	17.58699989	-122.4226603	37.98594175	5.24300003	12.50899982	364.2180176	17.75199986	7/31/2014	51:43.5
976	SPD01	-122.4226473	37.98595056	5.07800007	12.49300003	364.3720093	17.5710001	-122.4226613	37.98594285	5.20900011	12.49300003	364.131012	17.70200014	7/31/2014	51:43.4
977	SPD01	-122.4226482	37.98595164	5.07800007	12.51500034	364.3500061	17.59300041	-122.4226623	37.98594394	5.20900011	12.51500034	364.1530151	17.72400045	7/31/2014	51:43.4
978	SPD01	-122.4226492	37.98595277	5.02699995	12.53100014	364.3940125	17.55800009	-122.4226633	37.98594507	5.20900011	12.53100014	364.1740112	17.74000025	7/31/2014	51:43.2
979	SPD01	-122.4226501	37.98595379	5.07800007	12.52400017	364.3500061	17.60200024	-122.4226642	37.98594612	5.20900011	12.52400017	364.0640259	17.73300028	7/31/2014	51:43.1
980	SPD01	-122.4226511	37.98595492	5.02699995	12.53100014	364.3280029	17.55800009	-122.4226651	37.98594725	5.20900011	12.53100014	364.1740112	17.74000025	7/31/2014	51:43.0
981	SPD01	-122.4226524	37.98595646	5.07800007	12.54699993	364.3280029	17.625	-122.4226665	37.98594879	5.20900011	12.54699993	364.0200195	17.75600004	7/31/2014	51:43.0
982	SPD01	-122.4226534	37.98595758	5.02699995	12.56200027	364.3500061	17.58900023	-122.4226675	37.98594992	5.20900011	12.56200027	364.1090088	17.77100039	7/31/2014	51:42.8
983	SPD01	-122.4226543	37.9859586	5.07800007	12.58399963	364.3059998	17.6619997	-122.4226684	37.98595094	5.20900011	12.58399963	364.065033	17.79299974	7/31/2014	51:42.7
984	SPD01	-122.4226553	37.98595973	5.02699995	12.59399986	364.3280029	17.62099981	-122.4226694	37.98595207	5.15799999	12.59399986	364.0430298	17.75199986	7/31/2014	51:42.6
985	SPD01	-122.4226562	37.98596081	5.02699995	12.60999966	364.3529968	17.63699961	-122.4226703	37.98595315	5.20900011	12.60999966	364.0890198	17.81899977	7/31/2014	51:42.5
986	SPD01	-122.4226572	37.98596189	5.02699995	12.64799976	364.2879944	17.67499971	-122.4226712	37.98595425	5.15799999	12.64799976	364.0910034	17.80599976	7/31/2014	51:42.4
987	SPD01	-122.422658	37.98596292	5.07800007	12.63199997	364.2659912	17.71000004	-122.4226721	37.98595527	5.20900011	12.63199997	364.0250244	17.84100008	7/31/2014	51:42.3
988	SPD01	-122.422659	37.98596405	5.02699995	12.66300011	364.3320007	17.69000006	-122.4226731	37.98595641	5.15799999	12.66300011	363.9810181	17.8210001	7/31/2014	51:42.2
989	SPD01	-122.4226599	37.98596511	5.02699995	12.67000008	364.2659912	17.69700003	-122.422674	37.98595748	5.15799999	12.67000008	364.0460205	17.82800007	7/31/2014	51:42.1
990	SPD01	-122.4226609	37.98596617	5.02699995	12.6789999	364.3099976	17.70599985	-122.422675	37.98595856	5.15799999	12.6789999	364.0470276	17.83699989	7/31/2014	51:42.0
991	SPD01	-122.4226622	37.98596771	5.07800007	12.70100021	364.3320007	17.77900028	-122.4226763	37.9859601	5.15799999	12.70100021	364.0250244	17.85900021	7/31/2014	51:41.9
992	SPD01	-122.4226631	37.98596884	5.02699995	12.70800018	364.3320007	17.73500013	-122.4226773	37.98596121	5.15799999	12.70800018	364.0690308	17.86600018	7/31/2014	51:41.8
993	SPD01	-122.4226641	37.9859699	5.02699995	12.71700001	364.2879944	17.74399996	-122.4226782	37.98596229	5.15799999	12.71700001	364.1340332	17.875	7/31/2014	51:41.8
994	SPD01	-122.422665	37.98597098	5.02699995	12.72399998	364.3980103	17.75099993	-122.4226791	37.98596339	5.125	12.72399998	364.1350098	17.84899998	7/31/2014	51:41.6
995	SPD01	-122.4226659	37.98597206	5.02699995	12.7489996	364.2879944	17.77599955	-122.4226801	37.98596448	5.15799999	12.7489996	364.0670166	17.90699959	7/31/2014	51:41.5
996	SPD01	-122.4226668	37.98597313	5.02699995	12.7489996	364.2879944	17.77599955	-122.422681	37.98596556	5.125	12.7489996	364.1130066	17.8739996	7/31/2014	51:41.4
997	SPD01	-122.4226678	37.98597423	5.02699995	12.76500034	364.3099976	17.79200029	-122.4226819	37.98596666	5.125	12.76500034	364.1340332	17.89000034	7/31/2014	51:41.4
998	SPD01	-122.4226687	37.98597531	5.02699995	12.7869997	364.2879944	17.81399965	-122.4226828	37.98596774	5.125	12.7869997	364.0470276	17.9119997	7/31/2014	51:41.2
999	SPD01	-122.4226696	37.98597637	5.02699995	12.77700043	364.3099976	17.80400038	-122.4226838	37.98596882	5.125	12.77700043	364.1130066	17.90200043	7/31/2014	51:41.1
1000	SPD01	-122.4226705	37.98597745	5.02699995	12.7869997	364.3099976	17.81399965	-122.4226847	37.98596989	5.09100008	12.7869997	364.1340332	17.87799978	7/31/2014	51:41.0
1001	SPD01	-122.4226719	37.98597904	5.02699995	12.79300022	364.3569946	17.82000017	-122.422686	37.98597148	5.125	12.79300022	364.0500183	17.91800022	7/31/2014	51:41.0
1002	SPD01	-122.4226728	37.9859801	5.02699995	12.80900002	364.2919922	17.83599997	-122.4226869	37.98597256	5.125	12.80900002	364.1600037	17.93400002	7/31/2014	51:40.8
1003	SPD01	-122.4226737	37.98598116	5.02699995	12.81799984	364.2919922	17.84499979	-122.4226878	37.98597362	5.125	12.81799984	364.0720215	17.94299984	7/31/2014	51:40.7
1004	SPD01	-122.4226746	37.98598224	5.02699995	12.84000015	364.3359985	17.8670001	-122.4226888	37.98597472	5.09100008	12.84000015	364.1610107	17.93100023	7/31/2014	51:40.6
1005	SPD01	-122.4226755	37.9859833	5.02699995	12.84000015	364.3580017	17.8670001	-122.4226897	37.9859758	5.09100008	12.84000015	364.1600037	17.93100023	7/31/2014	51:40.6
1006	SPD01	-122.4226764	37.98598443	4.9920001	12.84700012	364.4240112	17.83900023	-122.4226906	37.98597693	5.09100008	12.84700012	364.20401	17.9380002	7/31/2014	51:40.4
1007	SPD01	-122.4226773	37.98598545	5.02699995	12.86299992	364.3800049	17.88999987	-122.4226915	37.98597795	5.09100008	12.86299992	364.1820068	17.954	7/31/2014	51:40.3
1008	SPD01	-122.4226782	37.98598657	4.9920001	12.87199974	364.4460144	17.86399984	-122.4226924	37.98597909	5.03999996	12.87199974	364.1820068	17.9119997	7/31/2014	51:40.2
1009	SPD01	-122.4226791	37.98598759	5.02699995	12.87800026	364.4899902	17.90500021	-122.4226933	37.98598011	5.03999996	12.87800026	364.2480164	17.91800022	7/31/2014	51:40.2
1010	SPD01	-122.42268	37.98598869	4.9920001	12.89400005	364.4899902	17.88600016	-122.4226942	37.98598121	5.03999996	12.89400005	364.2260132	17.93400002	7/31/2014	51:40.0
1011	SPD01	-122.4226813	37.98599024	5.02699995	12.90400028	364.4460144	17.93100023	-122.4226955	37.98598276	5.03999996	12.90400028	364.2700195	17.94400024	7/31/2014	51:39.9
1012	SPD01	-122.4226822	37.98599132	4.9920001	12.91600037	364.3800049	17.90800047	-122.4226965	37.98598388	5.03999996	12.91600037	364.2480164	17.95600033	7/31/2014	51:39.8
1013	SPD01	-122.4226831	37.98599237	5.02699995	12.94799995	364.5119934	17.9749999	-122.4226973	37.9859849	5.03999996	12.94799995	364.3140259	17.98799992	7/31/2014	51:39.8
1014	SPD01	-122.422684	37.98599346	4.9920001	12.95699978	364.4020081	17.94899988	-122.4226983	37.98598601	5.03999996	12.95699978	364.2260132	17.99699974	7/31/2014	51:39.6
1015	SPD01	-122.4226849	37.9859945	5.02699995	12.96399975	364.4899902	17.9909997	-122.4226991	37.98598706	5.03999996	12.96399975	364.2920227	18.00399971	7/31/2014	51:39.5
1016	SPD01	-122.4226858	37.98599562	4.9920001	12.97000027	364.4679871	17.96200037	-122.4227001	37.98598819	5.00600004	12.97000027	364.3140259	17.97600031	7/31/2014	51:39.4
1017	SPD01	-122.4226867	37.9859967	4.9920001	12.97900009	364.5360107	17.97100019	-122.422701	37.98598927	5.03999996	12.97900009	364.2940064	18.01900005	7/31/2014	51:39.3
1018	SPD01	-122.4226876	37.98599776	4.9920001	12.99499989	364.5159912	17.98699999	-122.4227019	37.98599035	5.00600004	12.99499989	364.428009	18.00099993	7/31/2014	51:39.2
1019	SPD01	-122.4226884	37.9859988	5.02699995	13.0170002	364.5820007	18.04400015	-122.4227027	37.98599139	5.00600004	13.0170002	364.428009	18.02300024	7/31/2014	51:39.1
1020	SPD01	-122.4226894	37.98599995	4.94099998	13.04899979	364.493988	17.98999977	-122.4227037	37.98599255	4.95499992	13.04899979	364.3840332	18.00399971	7/31/2014	51:39.0
1021	SPD01	-122.4226907	37.98600149	4.9920001	13.04899979	364.4719849	18.04099989	-122.422705	37.98599409	4.95499992	13.04899979	364.428009	18.00399971	7/31/2014	51:39.0
1022	SPD01	-122.4226916	37.98600256	4.9920001	13.06499958	364.5379944	18.05699968	-122.4227059	37.98599519	4.95499992	13.06499958	364.4720154	18.0199995	7/31/2014	51:38.8
1023	SPD01	-122.4226924	37.98600364	4.9920001	13.13399982	364.5159912	18.12599993	-122.4227068	37.98599627	4.95499992	13.13399982	364.4060059	18.08899975	7/31/2014	51:38.7
1024	SPD01	-122.4226933	37.98600472	4.9920001	13.125	364.493988	18.1170001	-122.4227076	37.98599734	4.95499992	13.125	364.4060059	18.07999992	7/31/2014	51:38.6
1025	SPD01	-122.4226942	37.98600582	4.9920001	13.11900043	364.5379944	18.11100054	-122.4227086	37.98599846	4.92199993	13.11900043	364.4720154	18.04100037	7/31/2014	51:38.6
1026	SPD01	-122.4226952	37.98600696	4.94099998	13.14099979	364.4719849	18.08199978	-122.4227095	37.98599961	4.92199993	13.14099979	364.4060059	18.06299973	7/31/2014	51:38.4
1027	SPD01	-122.422696	37.98600801	4.9920001	13.22000027	364.5159912	18.21200037	-122.4227104	37.98600065	4.92199993	13.22000027	364.428009	18.1420002	7/31/2014	51:38.3
1028	SPD01	-122.422697	37.98600914	4.94099998	13.18799973	364.493988	18.12899971	-122.4227113	37.9860018	4.87099981	13.18799973	364.428009	18.05899954	7/31/2014	51:38.2
1029	SPD01	-122.4226978	37.98601016	4.9920001	13.20400047	364.493988	18.19600058	-122.4227121	37.98600282	4.92199993	13.20400047	364.428009	18.1260004	7/31/2014	51:38.2
1030	SPD01	-122.4226987	37.9860113	4.94099998	13.23200035	364.5379944	18.17300034	-122.4227131	37.98600395	4.87099981	13.23200035	364.4500122	18.10300016	7/31/2014	51:38.0
1031	SPD01	-122.4227	37.98601285	4.9920001	13.24199963	364.4500122	18.23399973	-122.4227143	37.98600553	4.87099981	13.24199963	364.4940186	18.11299944	7/31/2014	51:37.9
1032	SPD01	-122.4227009	37.98601396	4.94199991	13.26399994	364.4719849	18.20599985	-122.4227153	37.98600666	4.83799982	13.26399994	364.4510193	18.10199976	7/31/2014	51:37.8
1033	SPD01	-122.4227017	37.98601501	4.99300003	13.27999973	364.5180054	18.27299976	-122.4227161	37.98600768	4.87200022	13.27999973	364.40802	18.15199995	7/31/2014	51:37.8
1034	SPD01	-122.4227027	37.98601614	4.94199991	13.30200005	364.45401	18.24399996	-122.422717	37.98600881	4.83799982	13.30200005	364.45401	18.13999987	7/31/2014	51:37.6
1035	SPD01	-122.4227035	37.98601716	4.99300003	13.31099987	364.45401	18.3039999	-122.4227179	37.98600986	4.83799982	13.31099987	364.4100037	18.14899969	7/31/2014	51:37.5
1036	SPD01	-122.4227044	37.98601831	4.94199991	13.34300041	364.4760132	18.28500032	-122.4227188	37.98601101	4.83799982	13.34300041	364.388031	18.18100023	7/31/2014	51:37.4
1037	SPD01	-122.4227053	37.98601934	4.99300003	13.33300018	364.4760132	18.32600021	-122.4227196	37.98601205	4.83799982	13.33300018	364.4310303	18.171	7/31/2014	51:37.4
1038	SPD01	-122.4227062	37.98602049	4.94199991	13.34899998	364.45401	18.29099989	-122.4227206	37.9860132	4.8039999	13.34899998	364.4320068	18.15299988	7/31/2014	51:37.2
1039	SPD01	-122.4227071	37.98602156	4.94199991	13.36499977	364.4760132	18.30699968	-122.4227214	37.98601428	4.8039999	13.36499977	364.4560242	18.16899967	7/31/2014	51:37.1
1040	SPD01	-122.4227079	37.98602262	4.94199991	13.38099957	364.4320068	18.32299948	-122.4227223	37.98601535	4.8039999	13.38099957	364.4300232	18.18499947	7/31/2014	51:37.0
1041	SPD01	-122.4227092	37.98602425	4.94199991	13.38099957	364.45401	18.32299948	-122.4227236	37.98601696	4.8039999	13.38099957	364.388031	18.18499947	7/31/2014	51:37.0
1042	SPD01	-122.4227101	37.98602533	4.94199991	13.40299988	364.45401	18.34499979	-122.4227245	37.98601806	4.75299978	13.40299988	364.4760132	18.15599966	7/31/2014	51:36.8
1043	SPD01	-122.4227109	37.98602635	4.99300003	13.4119997	364.519989	18.40499973	-122.4227253	37.9860191	4.75299978	13.4119997	364.3660278	18.16499949	7/31/2014	51:36.7
1044	SPD01	-122.4227119	37.98602752	4.94199991	13.40299988	364.4320068	18.34499979	-122.4227263	37.98602027	4.71999979	13.40299988	364.4100037	18.12299967	7/31/2014	51:36.6
1045	SPD01	-122.4227128	37.98602862	4.94199991	13.41899967	364.45401	18.36099958	-122.4227272	37.98602136	4.75299978	13.41899967	364.4320068	18.17199945	7/31/2014	51:36.5
1046	SPD01	-122.4227136	37.98602973	4.94199991	13.4119997	364.4100037	18.35399961	-122.4227281	37.98602248	4.71999979	13.4119997	364.3660278	18.13199949	7/31/2014	51:36.4
1047	SPD01	-122.4227145	37.98603082	4.94199991	13.44099998	364.4320068	18.3829999	-122.4227289	37.98602359	4.71999979	13.44099998	364.3660278	18.16099977	7/31/2014	51:36.3
1048	SPD01	-122.4227154	37.98603192	4.94199991	13.41899967	364.4349976	18.36099958	-122.4227298	37.98602469	4.71999979	13.41899967	364.4350281	18.13899946	7/31/2014	51:36.2
1049	SPD01	-122.4227163	37.98603302	4.94199991	13.45699978	364.4140015	18.39899969	-122.4227307	37.98602578	4.66900015	13.45699978	364.3920288	18.12599993	7/31/2014	51:36.2
1050	SPD01	-122.4227171	37.98603408	4.94199991	13.41899967	364.4140015	18.36099958	-122.4227316	37.98602688	4.66900015	13.41899967	364.414032	18.08799982	7/31/2014	51:36.0
1051	SPD01	-122.4227184	37.98603568	4.94199991	13.4119997	364.4360046	18.35399961	-122.4227329	37.98602848	4.66900015	13.4119997	364.4360046	18.08099985	7/31/2014	51:35.9
1052	SPD01	-122.4227193	37.98603676	4.94199991	13.42800045	364.4360046	18.37000036	-122.4227337	37.98602956	4.63500023	13.42800045	364.3920288	18.06300068	7/31/2014	51:35.8
1053	SPD01	-122.4227201	37.98603784	4.94199991	13.45699978	364.4360046	18.39899969	-122.4227346	37.98603064	4.66900015	13.45699978	364.3920288	18.12599993	7/31/2014	51:35.7
1054	SPD01	-122.422721	37.98603892	4.94199991	13.43500042	364.4360046	18.37700033	-122.4227354	37.98603174	4.63500023	13.43500042	364.3920288	18.07000065	7/31/2014	51:35.6
1055	SPD01	-122.4227218	37.98604	4.94199991	13.42800045	364.4140015	18.37000036	-122.4227363	37.98603281	4.63500023	13.42800045	364.3260193	18.06300068	7/31/2014	51:35.5
1056	SPD01	-122.4227227	37.98604113	4.90799999	13.42800045	364.4140015	18.33600044	-122.4227372	37.98603395	4.63500023	13.42800045	364.3260193	18.06300068	7/31/2014	51:35.4
1057	SPD01	-122.4227236	37.98604217	4.94199991	13.44999981	364.3919983	18.39199972	-122.422738	37.98603501	4.58400011	13.44999981	364.3040161	18.03399992	7/31/2014	51:35.4
1058	SPD01	-122.4227244	37.98604325	4.94199991	13.45699978	364.4140015	18.39899969	-122.4227389	37.98603608	4.58400011	13.45699978	364.3040161	18.04099989	7/31/2014	51:35.2
1059	SPD01	-122.4227253	37.98604433	4.94199991	13.44999981	364.3699951	18.39199972	-122.4227397	37.98603718	4.58400011	13.44999981	364.3700256	18.03399992	7/31/2014	51:35.1
1060	SPD01	-122.4227261	37.98604542	4.90799999	13.45699978	364.3919983	18.36499977	-122.4227406	37.98603828	4.55000019	13.45699978	364.3700256	18.00699997	7/31/2014	51:35.0
1061	SPD01	-122.4227273	37.98604698	4.94199991	13.45699978	364.3699951	18.39899969	-122.4227418	37.98603985	4.55000019	13.45699978	364.3260193	18.00699997	7/31/2014	51:35.0
1062	SPD01	-122.4227282	37.98604809	4.90799999	13.4659996	364.3699951	18.3739996	-122.4227427	37.98604096	4.5	13.4659996	364.4360046	17.9659996	7/31/2014	51:34.8
1063	SPD01	-122.422729	37.98604911	4.94199991	13.52600002	364.3919983	18.46799994	-122.4227435	37.986042	4.5	13.52600002	364.3920288	18.02600002	7/31/2014	51:34.7
1064	SPD01	-122.4227299	37.98605025	4.90799999	13.50399971	364.32901	18.4119997	-122.4227444	37.98604313	4.5	13.50399971	364.4830322	18.00399971	7/31/2014	51:34.6
1065	SPD01	-122.4227308	37.98605132	4.90799999	13.50399971	364.4400024	18.4119997	-122.4227453	37.98604421	4.46600008	13.50399971	364.3960266	17.96999979	7/31/2014	51:34.6
1066	SPD01	-122.4227316	37.98605242	4.90799999	13.49800014	364.3080139	18.40600014	-122.4227461	37.98604533	4.43200016	13.49800014	364.4180298	17.93000031	7/31/2014	51:34.4
1067	SPD01	-122.4227324	37.98605348	4.94199991	13.53600025	364.3519898	18.47800016	-122.422747	37.98604637	4.46600008	13.53600025	364.3740234	18.00200033	7/31/2014	51:34.3
1068	SPD01	-122.4227333	37.98605457	4.90799999	13.51000023	364.2200012	18.41800022	-122.4227478	37.9860475	4.38100004	13.51000023	364.3750305	17.89100027	7/31/2014	51:34.2
1069	SPD01	-122.4227341	37.98605562	4.94199991	13.52000046	364.2860107	18.46200037	-122.4227486	37.98604852	4.43200016	13.52000046	364.3740234	17.95200062	7/31/2014	51:34.2
1070	SPD01	-122.4227349	37.9860567	4.90799999	13.58899975	364.2200012	18.49699974	-122.4227495	37.98604964	4.38100004	13.58899975	364.2640076	17.96999979	7/31/2014	51:34.0
1071	SPD01	-122.4227361	37.98605823	4.94199991	13.59599972	364.2420044	18.53799963	-122.4227507	37.98605117	4.38100004	13.59599972	364.2860107	17.97699976	7/31/2014	51:33.9
1072	SPD01	-122.422737	37.98605931	4.90799999	13.55799961	364.1319885	18.4659996	-122.4227515	37.98605225	4.38100004	13.55799961	364.1550293	17.93899965	7/31/2014	51:33.8
1073	SPD01	-122.4227377	37.98606032	4.94199991	13.56400013	364.2200012	18.50600004	-122.4227523	37.98605328	4.38100004	13.56400013	364.2860107	17.94500017	7/31/2014	51:33.7
1074	SPD01	-122.4227386	37.9860614	4.90799999	13.59599972	364.1319885	18.50399971	-122.4227531	37.98605436	4.296	13.59599972	364.1550293	17.89199972	7/31/2014	51:33.6
1075	SPD01	-122.4227394	37.9860624	4.94199991	13.59599972	364.2200012	18.53799963	-122.4227539	37.98605538	4.296	13.59599972	364.2200317	17.89199972	7/31/2014	51:33.5
1076	SPD01	-122.4227402	37.9860635	4.90799999	13.62699986	364.1539917	18.53499985	-122.4227548	37.98605648	4.296	13.62699986	364.1980286	17.92299986	7/31/2014	51:33.4
1077	SPD01	-122.422741	37.98606451	4.94199991	13.64900017	364.1539917	18.59100008	-122.4227555	37.98605748	4.26300001	13.64900017	364.1980286	17.91200018	7/31/2014	51:33.4
1078	SPD01	-122.4227418	37.98606557	4.90799999	13.68099976	364.1759949	18.58899975	-122.4227564	37.98605856	4.21199989	13.68099976	364.2420044	17.89299965	7/31/2014	51:33.2
1079	SPD01	-122.4227426	37.98606659	4.90799999	13.69699955	364.2009888	18.60499954	-122.4227572	37.98605959	4.21199989	13.69699955	364.2010193	17.90899944	7/31/2014	51:33.1
1080	SPD01	-122.4227433	37.9860676	4.90799999	13.72799969	364.223999	18.63599968	-122.4227579	37.98606061	4.21199989	13.72799969	364.1350098	17.93999958	7/31/2014	51:33.0
1081	SPD01	-122.4227445	37.98606912	4.90799999	13.7510004	364.2019959	18.6590004	-122.4227591	37.98606211	4.21199989	13.7510004	364.1590271	17.9630003	7/31/2014	51:33.0
1082	SPD01	-122.4227453	37.98607011	4.90799999	13.76000023	364.1579895	18.66800022	-122.4227599	37.98606314	4.12699986	13.76000023	364.1590271	17.88700008	7/31/2014	51:32.8
1083	SPD01	-122.422746	37.9860711	4.94199991	13.77299976	364.1140137	18.71499968	-122.4227606	37.98606413	4.12699986	13.77299976	364.0700073	17.89999962	7/31/2014	51:32.7
1084	SPD01	-122.4227468	37.98607214	4.90799999	13.79800034	364.1140137	18.70600033	-122.4227614	37.98606517	4.12699986	13.79800034	364.0270081	17.92500019	7/31/2014	51:32.6
1085	SPD01	-122.4227476	37.98607315	4.90799999	13.83600044	364.0039978	18.74400043	-122.4227622	37.98606619	4.12699986	13.83600044	364.0480042	17.9630003	7/31/2014	51:32.6
1086	SPD01	-122.4227483	37.98607414	4.94199991	13.84200001	363.9599915	18.78399992	-122.422763	37.98606718	4.12699986	13.84200001	364.0480042	17.96899986	7/31/2014	51:32.4
1087	SPD01	-122.4227491	37.98607518	4.94199991	13.86699963	364.0039978	18.80899954	-122.4227637	37.98606823	4.12699986	13.86699963	364.0490112	17.99399948	7/31/2014	51:32.3
1088	SPD01	-122.4227499	37.98607624	4.90799999	13.88300037	364.0039978	18.79100037	-122.4227645	37.98606929	4.09299994	13.88300037	364.0700073	17.97600031	7/31/2014	51:32.2
1089	SPD01	-122.4227506	37.98607723	4.94199991	13.9119997	364.026001	18.85399961	-122.4227653	37.98607029	4.09299994	13.9119997	364.0930176	18.00499964	7/31/2014	51:32.2
1090	SPD01	-122.4227515	37.98607831	4.90799999	13.93700027	364.026001	18.84500027	-122.4227661	37.98607137	4.05999994	13.93700027	364.0710144	17.99700022	7/31/2014	51:32.0
1091	SPD01	-122.4227526	37.98607984	4.94199991	13.95899963	364.0480042	18.90099955	-122.4227673	37.98607293	4.05999994	13.95899963	364.1360169	18.01899958	7/31/2014	51:31.9
1092	SPD01	-122.4227535	37.98608096	4.90799999	13.98099995	364.0700073	18.88899994	-122.4227681	37.98607404	4.00899982	13.98099995	364.0480042	17.98999977	7/31/2014	51:31.8
1093	SPD01	-122.4227542	37.986082	4.94199991	14.02900028	364.0920105	18.97100019	-122.4227689	37.9860751	4.00899982	14.02900028	364.0930176	18.03800011	7/31/2014	51:31.8
1094	SPD01	-122.4227551	37.98608311	4.94199991	14.06000042	364.1159973	19.00200033	-122.4227698	37.98607623	3.9749999	14.06000042	364.0940247	18.03500032	7/31/2014	51:31.6
1095	SPD01	-122.4227559	37.98608422	4.94199991	14.04399967	364.1400147	18.98599958	-122.4227706	37.98607734	3.9749999	14.04399967	364.0750122	18.01899958	7/31/2014	51:31.5
1096	SPD01	-122.4227568	37.98608537	4.94199991	14.06000042	364.1400147	19.00200033	-122.4227715	37.98607849	3.92400002	14.06000042	364.0300293	17.98400044	7/31/2014	51:31.4
1097	SPD01	-122.4227576	37.9860865	4.94199991	14.08899975	364.0740051	19.03099966	-122.4227723	37.98607964	3.9749999	14.08899975	364.0080261	18.06399965	7/31/2014	51:31.4
1098	SPD01	-122.4227585	37.98608767	4.90799999	14.15200043	364.0960083	19.06000042	-122.4227732	37.98608081	3.92400002	14.15200043	363.98703	18.07600045	7/31/2014	51:31.2
1099	SPD01	-122.4227593	37.98608873	4.99300003	14.13000011	364.0079956	19.12300014	-122.422774	37.98608187	3.92400002	14.13000011	363.9640198	18.05400014	7/31/2014	51:31.1
1100	SPD01	-122.4227601	37.98608991	4.94199991	14.18299961	364.0960083	19.12499952	-122.4227749	37.98608307	3.92400002	14.18299961	363.9210205	18.10699964	7/31/2014	51:31.0
1101	SPD01	-122.4227614	37.98609156	4.99300003	14.17399979	363.9859924	19.16699982	-122.4227761	37.98608473	3.92400002	14.17399979	364.0090332	18.09799981	7/31/2014	51:30.9
1102	SPD01	-122.4227622	37.9860927	4.99300003	14.18299961	364.0299988	19.17599964	-122.422777	37.98608588	3.92400002	14.18299961	363.9420166	18.10699964	7/31/2014	51:30.8
1103	SPD01	-122.4227631	37.98609387	4.99300003	14.20600033	364.052002	19.19900036	-122.4227778	37.98608704	3.92400002	14.20600033	363.98703	18.13000035	7/31/2014	51:30.7
1104	SPD01	-122.422764	37.98609504	4.99300003	14.23700047	364.1180115	19.2300005	-122.4227787	37.98608821	3.8900001	14.23700047	364.0300293	18.12700057	7/31/2014	51:30.6
1105	SPD01	-122.4227648	37.9860962	4.99300003	14.25899982	364.0299988	19.25199986	-122.4227796	37.98608939	3.8900001	14.25899982	363.98703	18.14899993	7/31/2014	51:30.6
1106	SPD01	-122.4227657	37.98609739	4.99300003	14.25300026	364.1400147	19.24600029	-122.4227804	37.98609058	3.8900001	14.25300026	364.0090332	18.14300036	7/31/2014	51:30.4
1107	SPD01	-122.4227665	37.98609853	5.02799988	14.25899982	364.0299988	19.2869997	-122.4227813	37.98609172	3.8900001	14.25899982	364.0080261	18.14899993	7/31/2014	51:30.3
1108	SPD01	-122.4227674	37.98609975	4.99300003	14.32199955	364.0960083	19.31499958	-122.4227822	37.98609294	3.83999991	14.32199955	363.98703	18.16199946	7/31/2014	51:30.2
1109	SPD01	-122.4227683	37.98610087	5.02799988	14.28499985	364.0979919	19.31299973	-122.422783	37.98609407	3.8900001	14.28499985	363.9450073	18.17499995	7/31/2014	51:30.2
1110	SPD01	-122.4227691	37.98610207	4.99300003	14.30700016	364.098999	19.30000019	-122.4227839	37.98609528	3.83999991	14.30700016	364.0120239	18.14700007	7/31/2014	51:30.0
1111	SPD01	-122.4227704	37.98610375	5.02799988	14.32900047	364.1650085	19.35700035	-122.4227851	37.98609697	3.8900001	14.32900047	363.9680176	18.21900058	7/31/2014	51:29.9
1112	SPD01	-122.4227712	37.98610489	5.02799988	14.34500027	364.098999	19.37300014	-122.422786	37.98609812	3.83999991	14.34500027	364.0110169	18.18500018	7/31/2014	51:29.8
1113	SPD01	-122.4227721	37.98610604	5.02799988	14.3380003	364.1210022	19.36600018	-122.4227868	37.98609929	3.83999991	14.3380003	363.9240112	18.17800021	7/31/2014	51:29.8
1114	SPD01	-122.4227729	37.98610721	5.02799988	14.3760004	364.1210022	19.40400028	-122.4227877	37.98610043	3.83999991	14.3760004	363.9900208	18.21600032	7/31/2014	51:29.6
1115	SPD01	-122.4227737	37.9861083	5.079	14.35999966	364.1430054	19.43899965	-122.4227885	37.98610155	3.8900001	14.35999966	363.9670105	18.24999976	7/31/2014	51:29.5
1116	SPD01	-122.4227746	37.98610952	5.02799988	14.3760004	364.1210022	19.40400028	-122.4227894	37.98610277	3.83999991	14.3760004	364.0120239	18.21600032	7/31/2014	51:29.4
1117	SPD01	-122.4227754	37.98611064	5.079	14.42000008	364.1430054	19.49900007	-122.4227902	37.9861039	3.83999991	14.42000008	363.9230042	18.25999999	7/31/2014	51:29.4
1118	SPD01	-122.4227762	37.98611178	5.079	14.38300037	364.1870117	19.46200037	-122.422791	37.98610504	3.83999991	14.38300037	363.9680176	18.22300029	7/31/2014	51:29.2
1119	SPD01	-122.4227771	37.98611293	5.079	14.3920002	364.2090149	19.47100019	-122.4227919	37.98610619	3.83999991	14.3920002	363.9890137	18.23200011	7/31/2014	51:29.1
1120	SPD01	-122.4227779	37.98611408	5.079	14.40799999	364.1650085	19.48699999	-122.4227927	37.98610736	3.8900001	14.40799999	364.0560303	18.2980001	7/31/2014	51:29.0
1121	SPD01	-122.4227791	37.98611576	5.11299992	14.39799976	364.1870117	19.51099968	-122.4227939	37.98610904	3.83999991	14.39799976	363.9890137	18.23799968	7/31/2014	51:29.0
1122	SPD01	-122.42278	37.98611694	5.079	14.43000031	364.1870117	19.5090003	-122.4227948	37.98611022	3.83999991	14.43000031	363.9660034	18.27000022	7/31/2014	51:28.8
1123	SPD01	-122.4227808	37.98611806	5.11299992	14.43000031	364.1870117	19.54300022	-122.4227956	37.98611133	3.83999991	14.43000031	364.0110169	18.27000022	7/31/2014	51:28.7
1124	SPD01	-122.4227816	37.98611922	5.11299992	14.45199966	364.2120056	19.56499958	-122.4227965	37.98611252	3.83999991	14.45199966	363.9930115	18.29199958	7/31/2014	51:28.6
1125	SPD01	-122.4227825	37.98612041	5.11299992	14.43599987	364.2130127	19.54899979	-122.4227973	37.98611368	3.83999991	14.43599987	363.928009	18.27599978	7/31/2014	51:28.6
1126	SPD01	-122.4227833	37.98612157	5.11299992	14.43000031	364.1470032	19.54300022	-122.4227982	37.98611487	3.83999991	14.43000031	363.9490051	18.27000022	7/31/2014	51:28.4
1127	SPD01	-122.4227842	37.98612268	5.16499996	14.42000008	364.1910095	19.58500004	-122.422799	37.98611598	3.8900001	14.42000008	363.9710083	18.31000018	7/31/2014	51:28.3
1128	SPD01	-122.422785	37.98612387	5.16499996	14.43599987	364.2349854	19.60099983	-122.4227998	37.98611716	3.8900001	14.43599987	363.9060059	18.32599998	7/31/2014	51:28.2
1129	SPD01	-122.4227858	37.986125	5.19899988	14.46199989	364.2569885	19.66099977	-122.4228006	37.98611829	3.8900001	14.46199989	363.9490051	18.352	7/31/2014	51:28.1
1130	SPD01	-122.4227867	37.98612622	5.16499996	14.43000031	364.1910095	19.59500027	-122.4228015	37.98611951	3.8900001	14.43000031	363.9720154	18.32000041	7/31/2014	51:28.0
1131	SPD01	-122.4227879	37.98612795	5.19899988	14.41399956	364.2569885	19.61299944	-122.4228028	37.98612124	3.8900001	14.41399956	363.9930115	18.30399966	7/31/2014	51:27.9
1132	SPD01	-122.4227888	37.98612911	5.19899988	14.41399956	364.2569885	19.61299944	-122.4228036	37.98612243	3.8900001	14.41399956	364.0820313	18.30399966	7/31/2014	51:27.8
1133	SPD01	-122.4227896	37.9861303	5.2329998	14.41399956	364.2789917	19.64699936	-122.4228045	37.98612359	3.92400002	14.41399956	364.0160217	18.33799958	7/31/2014	51:27.8
1134	SPD01	-122.4227905	37.98613154	5.19899988	14.41399956	364.3450012	19.61299944	-122.4228054	37.98612485	3.8900001	14.41399956	364.1030273	18.30399966	7/31/2014	51:27.6
1135	SPD01	-122.4227914	37.98613272	5.2329998	14.3920002	364.2349854	19.625	-122.4228062	37.98612601	3.92400002	14.3920002	364.1040039	18.31600022	7/31/2014	51:27.5
1136	SPD01	-122.4227923	37.98613394	5.2329998	14.42000008	364.3229981	19.65299988	-122.4228071	37.98612725	3.92400002	14.42000008	364.1260071	18.3440001	7/31/2014	51:27.4
1137	SPD01	-122.4227931	37.98613516	5.2329998	14.3760004	364.3229981	19.60900021	-122.422808	37.98612847	3.92400002	14.3760004	364.059021	18.30000043	7/31/2014	51:27.4
1138	SPD01	-122.422794	37.98613638	5.2329998	14.40799999	364.2600098	19.64099979	-122.4228089	37.98612969	3.92400002	14.40799999	364.1070252	18.33200002	7/31/2014	51:27.2
1139	SPD01	-122.4227949	37.98613754	5.28399992	14.3760004	364.3049927	19.66000032	-122.4228097	37.98613085	3.9749999	14.3760004	364.0630188	18.35100031	7/31/2014	51:27.1
1140	SPD01	-122.4227957	37.98613874	5.28399992	14.36699963	364.3049927	19.65099955	-122.4228106	37.98613206	3.92400002	14.36699963	364.0410156	18.29099965	7/31/2014	51:27.0
1141	SPD01	-122.422797	37.98614051	5.31899977	14.3760004	364.2829895	19.69500017	-122.4228118	37.9861338	4.00899982	14.3760004	364.0640259	18.38500023	7/31/2014	51:27.0
1142	SPD01	-122.4227979	37.98614173	5.28399992	14.32199955	364.3049927	19.60599947	-122.4228127	37.98613504	3.9749999	14.32199955	364.0410156	18.29699945	7/31/2014	51:26.8
1143	SPD01	-122.4227987	37.98614289	5.31899977	14.31299973	364.3710022	19.63199949	-122.4228136	37.98613621	4.00899982	14.31299973	364.0640259	18.32199955	7/31/2014	51:26.7
1144	SPD01	-122.4227996	37.98614411	5.31899977	14.31299973	364.3710022	19.63199949	-122.4228144	37.98613741	4.00899982	14.31299973	364.0860291	18.32199955	7/31/2014	51:26.6
1145	SPD01	-122.4228004	37.98614526	5.36999989	14.31299973	364.3269959	19.68299961	-122.4228153	37.98613856	4.05999994	14.31299973	364.1730042	18.37299967	7/31/2014	51:26.6
1146	SPD01	-122.4228013	37.98614653	5.31899977	14.28499985	364.348999	19.60399961	-122.4228162	37.98613983	4.00899982	14.28499985	364.0640259	18.29399967	7/31/2014	51:26.4
1147	SPD01	-122.4228022	37.98614768	5.36999989	14.26900005	364.4150085	19.63899994	-122.422817	37.98614098	4.05999994	14.26900005	364.1300049	18.329	7/31/2014	51:26.3
1148	SPD01	-122.422803	37.98614887	5.36999989	14.27499962	364.348999	19.6449995	-122.4228179	37.98614218	4.05999994	14.27499962	364.1300049	18.33499956	7/31/2014	51:26.2
1149	SPD01	-122.4228039	37.98615001	5.40399981	14.30700016	364.4150085	19.71099997	-122.4228187	37.98614331	4.05999994	14.30700016	364.1730042	18.3670001	7/31/2014	51:26.2
1150	SPD01	-122.4228047	37.98615118	5.40399981	14.26900005	364.4150085	19.67299986	-122.4228195	37.98614447	4.05999994	14.26900005	364.2170105	18.329	7/31/2014	51:26.0
1151	SPD01	-122.4228059	37.98615289	5.40399981	14.22099972	364.4590149	19.62499952	-122.4228208	37.98614619	4.05999994	14.22099972	364.1070252	18.28099966	7/31/2014	51:25.9
1152	SPD01	-122.4228067	37.98615399	5.45499992	14.22799969	364.3269959	19.68299961	-122.4228215	37.98614727	4.09299994	14.22799969	364.1740112	18.32099962	7/31/2014	51:25.8
1153	SPD01	-122.4228076	37.98615514	5.45499992	14.20600033	364.4179993	19.66100025	-122.4228224	37.98614841	4.09299994	14.20600033	364.1770325	18.29900026	7/31/2014	51:25.8
1154	SPD01	-122.4228084	37.98615627	5.45499992	14.15799999	364.375	19.61299992	-122.4228232	37.98614954	4.12699986	14.15799999	364.2210083	18.28499985	7/31/2014	51:25.6
1155	SPD01	-122.4228092	37.98615736	5.48999977	14.21500015	364.3970032	19.70499992	-122.422824	37.98615066	4.12699986	14.21500015	364.1330261	18.34200001	7/31/2014	51:25.5
1156	SPD01	-122.42281	37.98615851	5.48999977	14.16800022	364.375	19.65799999	-122.4228248	37.98615179	4.12699986	14.16800022	364.2000122	18.29500008	7/31/2014	51:25.4
1157	SPD01	-122.4228108	37.98615966	5.48999977	14.13599968	364.375	19.62599945	-122.4228256	37.98615292	4.17799997	14.13599968	364.0670166	18.31399965	7/31/2014	51:25.3
1158	SPD01	-122.4228116	37.98616079	5.48999977	14.17399979	364.3529968	19.66399956	-122.4228265	37.98615405	4.17799997	14.17399979	364.1560059	18.35199976	7/31/2014	51:25.2
1159	SPD01	-122.4228124	37.98616185	5.54099989	14.13000011	364.3970032	19.671	-122.4228272	37.98615511	4.17799997	14.13000011	364.0670166	18.30800009	7/31/2014	51:25.1
1160	SPD01	-122.4228132	37.98616294	5.54099989	14.11999989	364.4410095	19.66099977	-122.422828	37.98615621	4.17799997	14.11999989	364.11203	18.29799986	7/31/2014	51:25.0
1161	SPD01	-122.4228144	37.98616459	5.57499981	14.11400032	364.3089905	19.68900013	-122.4228292	37.98615783	4.21199989	14.11400032	364.1330261	18.32600021	7/31/2014	51:25.0
1162	SPD01	-122.4228152	37.98616568	5.57499981	14.13000011	364.4849854	19.70499992	-122.42283	37.98615894	4.21199989	14.13000011	364.0460205	18.34200001	7/31/2014	51:24.8
1163	SPD01	-122.422816	37.98616681	5.57499981	14.10400009	364.3970032	19.6789999	-122.4228308	37.98616006	4.21199989	14.10400009	364.1550293	18.31599998	7/31/2014	51:24.7
1164	SPD01	-122.4228168	37.98616789	5.60900021	14.05099964	364.4849854	19.65999985	-122.4228316	37.98616113	4.21199989	14.05099964	364.1340332	18.26299953	7/31/2014	51:24.6
1165	SPD01	-122.4228176	37.98616902	5.60900021	14.11999989	364.4630127	19.72900009	-122.4228324	37.98616226	4.296	14.11999989	364.0680237	18.41599989	7/31/2014	51:24.6
1166	SPD01	-122.4228185	37.98617015	5.60900021	14.07600021	364.3970032	19.68500042	-122.4228333	37.9861634	4.26300001	14.07600021	364.178009	18.33900023	7/31/2014	51:24.4
1167	SPD01	-122.4228192	37.98617121	5.66099977	14.03499985	364.4219971	19.69599962	-122.422834	37.98616446	4.34700012	14.03499985	364.1350098	18.38199997	7/31/2014	51:24.3
1168	SPD01	-122.4228201	37.98617234	5.66099977	14.01299953	364.401001	19.67399931	-122.4228348	37.98616557	4.296	14.01299953	364.0940247	18.30899954	7/31/2014	51:24.2
1169	SPD01	-122.4228209	37.9861734	5.69500017	14.00599957	364.4230042	19.70099974	-122.4228356	37.98616665	4.296	14.00599957	364.1370239	18.30199957	7/31/2014	51:24.2
1170	SPD01	-122.4228217	37.98617452	5.69500017	13.99699974	364.4230042	19.69199991	-122.4228364	37.98616772	4.296	13.99699974	364.0720215	18.29299974	7/31/2014	51:24.0
1171	SPD01	-122.4228228	37.98617609	5.74599981	13.99699974	364.4230042	19.74299955	-122.4228376	37.98616931	4.34700012	13.99699974	364.0050049	18.34399986	7/31/2014	51:23.9
1172	SPD01	-122.4228236	37.98617718	5.74599981	14.00599957	364.4230042	19.75199938	-122.4228384	37.98617039	4.34700012	14.00599957	364.1160278	18.35299969	7/31/2014	51:23.8
1173	SPD01	-122.4228244	37.98617824	5.78100014	14.03499985	364.401001	19.81599998	-122.4228391	37.98617143	4.38100004	14.03499985	363.9830322	18.41599989	7/31/2014	51:23.8
1174	SPD01	-122.4228252	37.98617937	5.74599981	14.01299953	364.4670105	19.75899935	-122.42284	37.98617256	4.38100004	14.01299953	364.0930176	18.39399958	7/31/2014	51:23.6
1175	SPD01	-122.422826	37.98618043	5.78100014	13.98099995	364.4230042	19.76200008	-122.4228408	37.98617362	4.43200016	13.98099995	364.0940247	18.41300011	7/31/2014	51:23.5
1176	SPD01	-122.4228268	37.98618153	5.78100014	13.97500038	364.4230042	19.75600052	-122.4228416	37.98617472	4.43200016	13.97500038	364.0280151	18.40700054	7/31/2014	51:23.4
1177	SPD01	-122.4228276	37.98618257	5.83199978	13.94299984	364.401001	19.77499962	-122.4228423	37.98617574	4.43200016	13.94299984	364.0710144	18.375	7/31/2014	51:23.4
1178	SPD01	-122.4228284	37.98618365	5.83199978	13.96500015	364.3569946	19.79699993	-122.4228431	37.98617682	4.46600008	13.96500015	364.006012	18.43100023	7/31/2014	51:23.2
1179	SPD01	-122.4228291	37.98618467	5.86600018	13.96500015	364.4450073	19.83100033	-122.4228439	37.98617785	4.46600008	13.96500015	364.0490112	18.43100023	7/31/2014	51:23.1
1180	SPD01	-122.4228299	37.98618573	5.86600018	13.92700005	364.3349915	19.79300022	-122.4228447	37.98617891	4.46600008	13.92700005	364.0270081	18.39300013	7/31/2014	51:23.0
1181	SPD01	-122.4228311	37.98618731	5.86600018	13.9119997	364.4030151	19.77799988	-122.4228458	37.98618046	4.5	13.9119997	364.0300293	18.4119997	7/31/2014	51:23.0
1182	SPD01	-122.4228319	37.98618837	5.86600018	13.90499973	364.3389893	19.77099991	-122.4228466	37.98618149	4.5	13.90499973	363.98703	18.40499973	7/31/2014	51:22.8
1183	SPD01	-122.4228326	37.98618934	5.91699982	13.92099953	364.2730103	19.83799934	-122.4228473	37.98618248	4.55000019	13.92099953	363.9660034	18.47099972	7/31/2014	51:22.7
1184	SPD01	-122.4228334	37.98619038	5.91699982	13.89599991	364.2950134	19.81299973	-122.4228481	37.9861835	4.55000019	13.89599991	363.9220276	18.4460001	7/31/2014	51:22.6
1185	SPD01	-122.4228341	37.98619139	5.95200014	13.88300037	364.2950134	19.83500051	-122.4228488	37.98618449	4.58400011	13.88300037	363.9430237	18.46700048	7/31/2014	51:22.5
1186	SPD01	-122.4228349	37.98619243	5.95200014	13.92099953	364.3169861	19.87299967	-122.4228496	37.98618553	4.55000019	13.92099953	363.9220276	18.47099972	7/31/2014	51:22.4
1187	SPD01	-122.4228357	37.98619342	5.98600006	13.86699963	364.2950134	19.85299969	-122.4228503	37.9861865	4.58400011	13.86699963	363.8990173	18.45099974	7/31/2014	51:22.3
1188	SPD01	-122.4228365	37.9861945	5.95200014	13.84200001	364.2950134	19.79400015	-122.4228511	37.98618756	4.63500023	13.84200001	363.8340149	18.47700024	7/31/2014	51:22.2
1189	SPD01	-122.4228372	37.98619547	5.98600006	13.86699963	364.2070007	19.85299969	-122.4228519	37.98618854	4.63500023	13.86699963	363.8560181	18.50199986	7/31/2014	51:22.2
1190	SPD01	-122.422838	37.98619648	5.98600006	13.8579998	364.2290039	19.84399986	-122.4228526	37.98618954	4.63500023	13.8579998	363.8120117	18.49300003	7/31/2014	51:22.0
1191	SPD01	-122.4228391	37.98619798	5.98600006	13.81400013	364.2290039	19.80000019	-122.4228537	37.98619103	4.71999979	13.81400013	363.8120117	18.53399992	7/31/2014	51:21.9
1192	SPD01	-122.4228398	37.98619897	5.98600006	13.78800011	364.2730103	19.77400017	-122.4228545	37.986192	4.66900015	13.78800011	363.7900085	18.45700026	7/31/2014	51:21.8
1193	SPD01	-122.4228406	37.9861999	6.03700018	13.78800011	364.118988	19.82500029	-122.4228552	37.98619292	4.75299978	13.78800011	363.8120117	18.54099989	7/31/2014	51:21.8
1194	SPD01	-122.4228413	37.98620089	6.03700018	13.76599979	364.1629944	19.80299997	-122.4228559	37.98619391	4.71999979	13.76599979	363.7240295	18.48599958	7/31/2014	51:21.6
1195	SPD01	-122.422842	37.98620185	6.0710001	13.76000023	364.1440125	19.83100033	-122.4228567	37.98619486	4.75299978	13.76000023	363.7930298	18.51300001	7/31/2014	51:21.5
1196	SPD01	-122.4228428	37.98620286	6.0710001	13.74400043	364.144989	19.81500053	-122.4228574	37.98619583	4.75299978	13.74400043	363.7060242	18.49700022	7/31/2014	51:21.4
1197	SPD01	-122.4228435	37.98620377	6.12300014	13.71899986	364.1669922	19.84200001	-122.4228581	37.98619677	4.8039999	13.71899986	363.7280273	18.52299976	7/31/2014	51:21.4
1198	SPD01	-122.4228443	37.98620482	6.0710001	13.77299976	364.144989	19.84399986	-122.4228589	37.98619779	4.8039999	13.77299976	363.7060242	18.57699966	7/31/2014	51:21.2
1199	SPD01	-122.422845	37.98620572	6.12300014	13.69699955	364.07901	19.81999969	-122.4228596	37.9861987	4.83799982	13.69699955	363.7280273	18.53499937	7/31/2014	51:21.1
1200	SPD01	-122.4228458	37.98620667	6.12300014	13.68099976	364.144989	19.8039999	-122.4228603	37.98619965	4.83799982	13.68099976	363.6620178	18.51899958	7/31/2014	51:21.0
1201	SPD01	-122.4228468	37.98620807	6.15700006	13.6590004	364.0350037	19.81600046	-122.4228614	37.98620099	4.87200022	13.6590004	363.6620178	18.53100061	7/31/2014	51:21.0
1202	SPD01	-122.4228475	37.986209	6.15700006	13.63399982	364.07901	19.79099989	-122.4228621	37.98620193	4.87200022	13.63399982	363.7280273	18.50600004	7/31/2014	51:20.8
1203	SPD01	-122.4228482	37.98620987	6.20800018	13.62699986	364.0350037	19.83500004	-122.4228628	37.98620279	4.92299986	13.62699986	363.6400147	18.54999971	7/31/2014	51:20.7
1204	SPD01	-122.422849	37.98621088	6.15700006	13.62100029	364.0570068	19.77800035	-122.4228635	37.98620378	4.92299986	13.62100029	363.5740051	18.54400015	7/31/2014	51:20.6
1205	SPD01	-122.4228497	37.98621174	6.20800018	13.57999992	363.9909973	19.78800011	-122.4228642	37.98620467	4.95599985	13.57999992	363.6400147	18.53599977	7/31/2014	51:20.6
1206	SPD01	-122.4228504	37.9862127	6.20800018	13.61100006	363.9909973	19.81900024	-122.4228649	37.98620559	4.95599985	13.61100006	363.5740051	18.56699991	7/31/2014	51:20.4
1207	SPD01	-122.4228511	37.9862136	6.2420001	13.55799961	364.0130005	19.79999971	-122.4228656	37.98620647	5.00699997	13.55799961	363.5740051	18.56499958	7/31/2014	51:20.3
1208	SPD01	-122.4228519	37.98621455	6.20800018	13.55099964	363.946991	19.75899982	-122.4228664	37.98620742	5.00699997	13.55099964	363.5290222	18.55799961	7/31/2014	51:20.2
1209	SPD01	-122.4228526	37.98621544	6.2420001	13.52000046	363.927002	19.76200056	-122.4228671	37.98620831	5.04099989	13.52000046	363.4660034	18.56100035	7/31/2014	51:20.2
1210	SPD01	-122.4228533	37.98621636	6.2420001	13.50399971	363.9509888	19.74599981	-122.4228678	37.98620921	5.04099989	13.50399971	363.4900208	18.5449996	7/31/2014	51:20.0
1211	SPD01	-122.4228543	37.98621765	6.29400015	13.48200035	363.9729919	19.7760005	-122.4228688	37.98621048	5.09200001	13.48200035	363.5340271	18.57400036	7/31/2014	51:19.9
1212	SPD01	-122.422855	37.98621855	6.29400015	13.51000023	363.8850098	19.80400038	-122.4228695	37.98621138	5.09200001	13.51000023	363.4240112	18.60200024	7/31/2014	51:19.8
1213	SPD01	-122.4228557	37.98621941	6.32800007	13.45699978	363.9070129	19.78499985	-122.4228702	37.98621225	5.12599993	13.45699978	363.4900208	18.58299971	7/31/2014	51:19.7
1214	SPD01	-122.4228564	37.98622035	6.32800007	13.44999981	363.9070129	19.77799988	-122.4228709	37.98621313	5.12599993	13.44999981	363.3580322	18.57599974	7/31/2014	51:19.6
1215	SPD01	-122.4228572	37.98622127	6.32800007	13.42800045	363.8850098	19.75600052	-122.4228716	37.98621405	5.15899992	13.42800045	363.3800049	18.58700037	7/31/2014	51:19.5
1216	SPD01	-122.4228579	37.98622219	6.32800007	13.4119997	363.7969971	19.73999977	-122.4228723	37.98621495	5.15899992	13.4119997	363.3800049	18.57099962	7/31/2014	51:19.4
1217	SPD01	-122.4228586	37.98622305	6.36199999	13.38099957	363.8190002	19.74299955	-122.422873	37.98621582	5.21000004	13.38099957	363.3140259	18.5909996	7/31/2014	51:19.4
1218	SPD01	-122.4228593	37.98622395	6.36199999	13.36499977	363.7969971	19.72699976	-122.4228737	37.98621672	5.15899992	13.36499977	363.2700195	18.52399969	7/31/2014	51:19.2
1219	SPD01	-122.42286	37.9862248	6.41400003	13.34899998	363.7529907	19.76300001	-122.4228744	37.98621753	5.24399996	13.34899998	363.2920227	18.59299994	7/31/2014	51:19.1
1220	SPD01	-122.4228608	37.98622576	6.36199999	13.34899998	363.7969971	19.71099997	-122.4228752	37.98621849	5.24399996	13.34899998	363.2700195	18.59299994	7/31/2014	51:19.0
1221	SPD01	-122.4228618	37.98622701	6.41400003	13.35900021	363.8190002	19.77300024	-122.4228762	37.98621972	5.29500008	13.35900021	363.2700195	18.65400028	7/31/2014	51:19.0
1222	SPD01	-122.4228625	37.98622788	6.41499996	13.29500008	363.7969971	19.71000004	-122.4228769	37.98622059	5.296	13.29500008	363.2480164	18.59100008	7/31/2014	51:18.8
1223	SPD01	-122.4228632	37.98622873	6.44899988	13.27999973	363.7340088	19.72899961	-122.4228775	37.9862214	5.32999992	13.27999973	363.2730103	18.60999966	7/31/2014	51:18.7
1224	SPD01	-122.4228639	37.98622965	6.41499996	13.27999973	363.8009949	19.69499969	-122.4228783	37.98622232	5.32999992	13.27999973	363.2740173	18.60999966	7/31/2014	51:18.6
1225	SPD01	-122.4228646	37.98623048	6.44899988	13.26399994	363.7349854	19.71299982	-122.4228789	37.98622314	5.38000011	13.26399994	363.2520142	18.64400005	7/31/2014	51:18.6
1226	SPD01	-122.4228653	37.98623136	6.44899988	13.25800037	363.7130127	19.70700026	-122.4228796	37.986224	5.32999992	13.25800037	363.2080078	18.5880003	7/31/2014	51:18.4
1227	SPD01	-122.422866	37.98623216	6.5	13.27999973	363.6700134	19.77999973	-122.4228803	37.9862248	5.38000011	13.27999973	363.2080078	18.65999985	7/31/2014	51:18.3
1228	SPD01	-122.4228667	37.986233	6.5	13.23200035	363.625	19.73200035	-122.422881	37.98622563	5.41400003	13.23200035	363.0980225	18.64600039	7/31/2014	51:18.2
1229	SPD01	-122.4228673	37.9862338	6.53399992	13.21000004	363.625	19.74399996	-122.4228816	37.98622642	5.46500015	13.21000004	363.0760193	18.67500019	7/31/2014	51:18.1
1230	SPD01	-122.422868	37.98623466	6.5	13.19400024	363.5820007	19.69400024	-122.4228823	37.98622727	5.46500015	13.19400024	363.0980225	18.6590004	7/31/2014	51:18.0
1231	SPD01	-122.422869	37.98623583	6.53399992	13.19400024	363.5589905	19.72800016	-122.4228833	37.9862284	5.49900007	13.19400024	363.0980225	18.69300032	7/31/2014	51:17.9
1232	SPD01	-122.4228697	37.98623663	6.53399992	13.125	363.5379944	19.65899992	-122.4228839	37.9862292	5.46500015	13.125	363.0320129	18.59000015	7/31/2014	51:17.8
1233	SPD01	-122.4228703	37.98623733	6.58599997	13.125	363.5369873	19.71099997	-122.4228845	37.98622989	5.49900007	13.125	363.0760193	18.62400007	7/31/2014	51:17.8
1234	SPD01	-122.422871	37.98623818	6.53399992	13.09599972	363.5159912	19.62999964	-122.4228852	37.98623072	5.53299999	13.09599972	363.0320129	18.62899971	7/31/2014	51:17.6
1235	SPD01	-122.4228715	37.98623889	6.58599997	13.14099979	363.5150147	19.72699976	-122.4228858	37.98623142	5.53299999	13.14099979	362.9880066	18.67399979	7/31/2014	51:17.5
1236	SPD01	-122.4228722	37.98623972	6.53399992	13.13399982	363.428009	19.66799974	-122.4228865	37.98623224	5.53299999	13.13399982	362.9880066	18.66699982	7/31/2014	51:17.4
1237	SPD01	-122.4228728	37.98624043	6.58599997	13.06499958	363.4949951	19.65099955	-122.422887	37.98623293	5.6170001	13.06499958	362.9900208	18.68199968	7/31/2014	51:17.4
1238	SPD01	-122.4228735	37.98624117	6.58599997	13.05500031	363.3659973	19.64100027	-122.4228877	37.98623365	5.6170001	13.05500031	362.8600159	18.67200041	7/31/2014	51:17.2
1239	SPD01	-122.4228741	37.98624186	6.61999989	13.03999996	363.4309998	19.65999985	-122.4228882	37.98623432	5.66800022	13.03999996	362.9040222	18.70800018	7/31/2014	51:17.1
1240	SPD01	-122.4228747	37.98624258	6.61999989	13.00199986	363.321991	19.62199974	-122.4228888	37.98623505	5.6170001	13.00199986	362.882019	18.61899996	7/31/2014	51:17.0
1241	SPD01	-122.4228756	37.98624366	6.61999989	13.02700043	363.4089966	19.64700031	-122.4228897	37.98623609	5.70200014	13.02700043	362.7720337	18.72900057	7/31/2014	51:16.9
1242	SPD01	-122.4228762	37.98624437	6.61999989	12.98600006	363.2999878	19.60599995	-122.4228903	37.98623678	5.70200014	12.98600006	362.7720337	18.6880002	7/31/2014	51:16.8
1243	SPD01	-122.4228767	37.98624502	6.65399981	12.97000027	363.3210144	19.62400007	-122.4228909	37.98623742	5.70200014	12.97000027	362.7500305	18.67200041	7/31/2014	51:16.7
1244	SPD01	-122.4228773	37.98624571	6.65399981	12.95699978	363.321991	19.61099958	-122.4228915	37.98623811	5.70200014	12.95699978	362.7720337	18.65899992	7/31/2014	51:16.6
1245	SPD01	-122.4228779	37.98624642	6.65399981	12.90999985	363.2770081	19.56399965	-122.422892	37.9862388	5.78700018	12.90999985	362.684021	18.69700003	7/31/2014	51:16.6
1246	SPD01	-122.4228785	37.98624711	6.65399981	12.93200016	363.321991	19.58599997	-122.4228926	37.98623947	5.78700018	12.93200016	362.6620178	18.71900034	7/31/2014	51:16.4
1247	SPD01	-122.4228791	37.98624775	6.70499992	12.87800026	363.1679993	19.58300018	-122.4228932	37.98624009	5.78700018	12.87800026	362.6620178	18.66500044	7/31/2014	51:16.3
1248	SPD01	-122.4228797	37.98624849	6.65399981	12.90400028	363.2550049	19.55800009	-122.4228938	37.98624081	5.78700018	12.90400028	362.5740051	18.69100046	7/31/2014	51:16.2
1249	SPD01	-122.4228803	37.98624911	6.70499992	12.86299992	363.256012	19.56799984	-122.4228943	37.98624141	5.83699989	12.86299992	362.5960083	18.69999981	7/31/2014	51:16.2
1250	SPD01	-122.4228809	37.98624976	6.70499992	12.82499981	363.1690064	19.52999973	-122.4228949	37.98624207	5.83699989	12.82499981	362.5980225	18.6619997	7/31/2014	51:16.0
1251	SPD01	-122.4228817	37.98625077	6.70499992	12.81799984	363.2160034	19.52299976	-122.4228957	37.98624304	5.87099981	12.81799984	362.5780335	18.68899965	7/31/2014	51:15.9
1252	SPD01	-122.4228823	37.98625142	6.70499992	12.81799984	363.2590027	19.52299976	-122.4228963	37.98624368	5.87099981	12.81799984	362.5560303	18.68899965	7/31/2014	51:15.8
1253	SPD01	-122.4228829	37.98625208	6.70499992	12.80300045	363.1940002	19.50800037	-122.4228969	37.98624433	5.90500021	12.80300045	362.6220093	18.70800066	7/31/2014	51:15.8
1254	SPD01	-122.4228834	37.9862527	6.73999977	12.7869997	363.2380066	19.52699947	-122.4228974	37.98624493	5.90500021	12.7869997	362.5340271	18.69199991	7/31/2014	51:15.6
1255	SPD01	-122.422884	37.98625337	6.73999977	12.77099991	363.1929932	19.51099968	-122.422898	37.98624557	5.95599985	12.77099991	362.5570068	18.72699976	7/31/2014	51:15.5
1256	SPD01	-122.4228846	37.98625406	6.70499992	12.76500034	363.2160034	19.47000027	-122.4228986	37.98624626	5.95599985	12.76500034	362.6000061	18.72100019	7/31/2014	51:15.4
1257	SPD01	-122.4228852	37.98625468	6.73999977	12.7869997	363.105011	19.52699947	-122.4228991	37.98624686	5.98999977	12.7869997	362.5120239	18.77699947	7/31/2014	51:15.3
1258	SPD01	-122.4228858	37.98625531	6.73999977	12.7329998	363.1499939	19.47299957	-122.4228997	37.98624748	5.98999977	12.7329998	362.5120239	18.72299957	7/31/2014	51:15.2
1259	SPD01	-122.4228863	37.98625588	6.79099989	12.70100021	363.1719971	19.4920001	-122.4229002	37.98624803	6.03999996	12.70100021	362.4240112	18.74100018	7/31/2014	51:15.1
1260	SPD01	-122.4228869	37.98625657	6.73999977	12.6789999	363.1270142	19.41899967	-122.4229008	37.9862487	6.03999996	12.6789999	362.4900208	18.71899986	7/31/2014	51:15.0
1261	SPD01	-122.4228877	37.98625749	6.73999977	12.67000008	363.0620117	19.40999985	-122.4229016	37.9862496	6.07399988	12.67000008	362.5120239	18.74399996	7/31/2014	51:15.0
1262	SPD01	-122.4228882	37.98625802	6.79099989	12.64799976	363.105011	19.43899965	-122.4229021	37.98625011	6.07399988	12.64799976	362.4680176	18.72199965	7/31/2014	51:14.8
1263	SPD01	-122.4228888	37.98625862	6.79099989	12.64099979	363.1080017	19.43199968	-122.4229026	37.98625069	6.125	12.64099979	362.4700317	18.76599979	7/31/2014	51:14.7
1264	SPD01	-122.4228893	37.9862592	6.79099989	12.6789999	363.1090088	19.46999979	-122.4229031	37.98625126	6.125	12.6789999	362.4490051	18.8039999	7/31/2014	51:14.6
1265	SPD01	-122.4228898	37.98625979	6.79099989	12.59399986	363.0859985	19.38499975	-122.4229036	37.98625183	6.15899992	12.59399986	362.4490051	18.75299978	7/31/2014	51:14.6
1266	SPD01	-122.4228904	37.98626037	6.79099989	12.60000038	363.0429993	19.39100027	-122.4229042	37.98625239	6.15899992	12.60000038	362.4710083	18.7590003	7/31/2014	51:14.4
1267	SPD01	-122.4228909	37.98626095	6.79099989	12.58399963	363.0650024	19.37499952	-122.4229047	37.98625296	6.15899992	12.58399963	362.4060059	18.74299955	7/31/2014	51:14.3
1268	SPD01	-122.4228914	37.98626152	6.79099989	12.55599976	363.0419922	19.34699965	-122.4229052	37.98625351	6.21000004	12.55599976	362.361023	18.76599979	7/31/2014	51:14.2
1269	SPD01	-122.4228919	37.98626203	6.82499981	12.58399963	362.9549866	19.40899944	-122.4229057	37.98625402	6.21000004	12.58399963	362.36203	18.79399967	7/31/2014	51:14.1
1270	SPD01	-122.4228925	37.98626263	6.79099989	12.53999996	363.0209961	19.33099985	-122.4229062	37.98625459	6.21000004	12.53999996	362.36203	18.75	7/31/2014	51:14.0
1271	SPD01	-122.4228932	37.98626339	6.82499981	12.50199986	362.8880005	19.32699966	-122.4229069	37.98625533	6.27699995	12.50199986	362.2960205	18.77899981	7/31/2014	51:13.9
1272	SPD01	-122.4228937	37.98626392	6.82499981	12.47099972	362.9549866	19.29599953	-122.4229074	37.98625586	6.27699995	12.47099972	362.2960205	18.74799967	7/31/2014	51:13.8
1273	SPD01	-122.4228942	37.98626445	6.82499981	12.53100014	362.9989929	19.35599995	-122.4229079	37.98625637	6.27699995	12.53100014	362.361023	18.80800009	7/31/2014	51:13.8
1274	SPD01	-122.4228947	37.98626499	6.82499981	12.46100044	362.8659973	19.28600025	-122.4229083	37.98625688	6.27699995	12.46100044	362.230011	18.73800039	7/31/2014	51:13.6
1275	SPD01	-122.4228952	37.98626552	6.82499981	12.43900013	362.8890076	19.26399994	-122.4229088	37.9862574	6.32800007	12.43900013	362.2520142	18.7670002	7/31/2014	51:13.5
1276	SPD01	-122.4228957	37.98626605	6.82499981	12.46100044	362.8890076	19.28600025	-122.4229093	37.98625789	6.36199999	12.46100044	362.2740173	18.82300043	7/31/2014	51:13.5
1277	SPD01	-122.4228962	37.98626658	6.82499981	12.43299961	362.8259888	19.25799942	-122.4229098	37.98625841	6.36199999	12.43299961	362.1670227	18.7949996	7/31/2014	51:13.4
1278	SPD01	-122.4228967	37.98626709	6.82499981	12.37899971	362.8710022	19.20399952	-122.4229103	37.98625892	6.36199999	12.37899971	362.2780151	18.7409997	7/31/2014	51:13.2
1279	SPD01	-122.4228972	37.9862676	6.82499981	12.36999989	362.7609863	19.19499969	-122.4229108	37.98625941	6.41300011	12.36999989	362.2120056	18.78299999	7/31/2014	51:13.1
1280	SPD01	-122.4228977	37.98626813	6.82499981	12.35400009	362.7829895	19.1789999	-122.4229113	37.98625993	6.41300011	12.35400009	362.1460266	18.7670002	7/31/2014	51:13.0
1281	SPD01	-122.4228984	37.98626889	6.82499981	12.3380003	362.7609863	19.16300011	-122.422912	37.98626067	6.44700003	12.3380003	362.1680298	18.78500032	7/31/2014	51:13.0
1282	SPD01	-122.4228989	37.98626942	6.82499981	12.37899971	362.6950073	19.20399952	-122.4229125	37.98626116	6.41300011	12.37899971	362.1680298	18.79199982	7/31/2014	51:12.8
1283	SPD01	-122.4228994	37.98626988	6.87699986	12.29399967	362.7170105	19.17099953	-122.4229129	37.98626162	6.44700003	12.29399967	362.0580139	18.7409997	7/31/2014	51:12.7
1284	SPD01	-122.4229	37.98627047	6.82499981	12.29399967	362.6950073	19.11899948	-122.4229135	37.98626219	6.49700022	12.29399967	362.0800171	18.79099989	7/31/2014	51:12.6
1285	SPD01	-122.4229004	37.98627095	6.87699986	12.26799965	362.5409851	19.1449995	-122.4229139	37.98626263	6.49700022	12.26799965	362.0140076	18.76499987	7/31/2014	51:12.5
1286	SPD01	-122.4229009	37.98627148	6.87699986	12.23099995	362.6069946	19.1079998	-122.4229144	37.98626316	6.49700022	12.23099995	361.9480286	18.72800016	7/31/2014	51:12.4
1287	SPD01	-122.4229015	37.98627201	6.87699986	12.22399998	362.5849915	19.10099983	-122.4229149	37.98626368	6.53100014	12.22399998	361.9260254	18.75500011	7/31/2014	51:12.3
1288	SPD01	-122.422902	37.98627252	6.87699986	12.24600029	362.5409851	19.12300014	-122.4229154	37.98626419	6.53100014	12.24600029	361.9480286	18.77700043	7/31/2014	51:12.2
1289	SPD01	-122.4229025	37.98627305	6.87699986	12.24600029	362.5409851	19.12300014	-122.4229159	37.98626468	6.56500006	12.24600029	361.7940064	18.81100035	7/31/2014	51:12.2
1290	SPD01	-122.422903	37.98627356	6.87699986	12.17099953	362.4119873	19.04799938	-122.4229164	37.9862652	6.61600018	12.17099953	361.8630066	18.7869997	7/31/2014	51:12.0
1291	SPD01	-122.4229038	37.98627434	6.87699986	12.14500046	362.4349976	19.02200031	-122.4229172	37.98626594	6.61600018	12.14500046	361.7320252	18.76100063	7/31/2014	51:11.9
1292	SPD01	-122.4229043	37.98627485	6.87699986	12.11400032	362.368988	18.99100018	-122.4229177	37.98626645	6.61600018	12.11400032	361.710022	18.7300005	7/31/2014	51:11.9
1293	SPD01	-122.4229048	37.98627539	6.87699986	12.10099983	362.2810059	18.97799969	-122.4229182	37.98626695	6.69999981	12.10099983	361.7320252	18.80099964	7/31/2014	51:11.8
1294	SPD01	-122.4229054	37.98627592	6.87699986	12.06900024	362.3250122	18.9460001	-122.4229187	37.98626746	6.6500001	12.06900024	361.6220093	18.71900034	7/31/2014	51:11.6
1295	SPD01	-122.4229059	37.98627639	6.91099977	12.03800011	362.2590027	18.94899988	-122.4229192	37.98626794	6.69999981	12.03800011	361.6220093	18.73799992	7/31/2014	51:11.5
1296	SPD01	-122.4229064	37.98627694	6.87699986	12.01599979	362.2369995	18.89299965	-122.4229197	37.98626849	6.69999981	12.01599979	361.6440125	18.7159996	7/31/2014	51:11.4
1297	SPD01	-122.4229069	37.98627744	6.91099977	12	362.1489868	18.91099977	-122.4229202	37.98626895	6.73400021	12	361.5120239	18.73400021	7/31/2014	51:11.3
1298	SPD01	-122.4229075	37.98627799	6.87699986	11.95199966	362.2149963	18.82899952	-122.4229208	37.9862695	6.73400021	11.95199966	361.6220093	18.68599987	7/31/2014	51:11.2
1299	SPD01	-122.422908	37.9862785	6.87699986	11.95199966	362.1489868	18.82899952	-122.4229213	37.98626997	6.78499985	11.95199966	361.5120239	18.73699951	7/31/2014	51:11.1
1300	SPD01	-122.4229085	37.98627899	6.87699986	11.92099953	362.0610046	18.79799938	-122.4229218	37.98627047	6.73400021	11.92099953	361.5120239	18.65499973	7/31/2014	51:11.0
1301	SPD01	-122.4229092	37.98627968	6.91099977	11.91499996	362.0169983	18.82599974	-122.4229225	37.98627114	6.78499985	11.91499996	361.5560303	18.69999981	7/31/2014	51:11.0
1302	SPD01	-122.4229098	37.98628022	6.87699986	11.90799999	362.0830078	18.78499985	-122.422923	37.98627165	6.78499985	11.90799999	361.4900208	18.69299984	7/31/2014	51:10.8
1303	SPD01	-122.4229102	37.98628066	6.91099977	11.8920002	361.95401	18.80299997	-122.4229234	37.98627208	6.81899977	11.8920002	361.4490051	18.71099997	7/31/2014	51:10.7
1304	SPD01	-122.4229108	37.98628119	6.87699986	11.89900017	361.9769898	18.77600002	-122.422924	37.98627259	6.81899977	11.89900017	361.428009	18.71799994	7/31/2014	51:10.7
1305	SPD01	-122.4229112	37.98628163	6.91099977	11.88300037	361.9330139	18.79400015	-122.4229244	37.98627302	6.86999989	11.88300037	361.4060059	18.75300026	7/31/2014	51:10.6
1306	SPD01	-122.4229118	37.98628211	6.91099977	11.84500027	361.9110107	18.75600004	-122.4229249	37.98627349	6.81899977	11.84500027	361.36203	18.66400003	7/31/2014	51:10.4
1307	SPD01	-122.4229123	37.9862826	6.91099977	11.88300037	361.9330139	18.79400015	-122.4229254	37.98627397	6.86999989	11.88300037	361.4060059	18.75300026	7/31/2014	51:10.3
1308	SPD01	-122.4229128	37.9862831	6.91099977	11.82900047	361.8670044	18.74000025	-122.4229259	37.98627443	6.86999989	11.82900047	361.2960205	18.69900036	7/31/2014	51:10.2
1309	SPD01	-122.4229133	37.98628358	6.91099977	11.82900047	361.8670044	18.74000025	-122.4229264	37.98627493	6.90399981	11.82900047	361.36203	18.73300028	7/31/2014	51:10.2
1310	SPD01	-122.4229138	37.98628407	6.91099977	11.83899975	361.8890076	18.74999952	-122.4229269	37.98627541	6.90399981	11.83899975	361.2520142	18.74299955	7/31/2014	51:10.0
1311	SPD01	-122.4229146	37.98628482	6.91099977	11.78499985	361.7789917	18.69599962	-122.4229277	37.98627613	6.9369998	11.78499985	361.3180237	18.72199965	7/31/2014	51:09.9
1312	SPD01	-122.4229151	37.98628533	6.91099977	11.78499985	361.8009949	18.69599962	-122.4229282	37.98627663	6.9369998	11.78499985	361.2520142	18.72199965	7/31/2014	51:09.9
1313	SPD01	-122.4229157	37.98628584	6.91099977	11.76000023	361.7789917	18.671	-122.4229287	37.98627714	6.9369998	11.76000023	361.2520142	18.69700003	7/31/2014	51:09.7
1314	SPD01	-122.4229163	37.98628637	6.91099977	11.79800034	361.7349854	18.70900011	-122.4229293	37.98627765	6.9369998	11.79800034	361.164032	18.73500013	7/31/2014	51:09.6
1315	SPD01	-122.4229168	37.98628692	6.91099977	11.75300026	361.6910095	18.66400003	-122.4229299	37.98627818	6.9369998	11.75300026	361.2080078	18.69000006	7/31/2014	51:09.5
1316	SPD01	-122.4229174	37.98628745	6.91099977	11.73799992	361.67099	18.64899969	-122.4229304	37.98627871	6.98799992	11.73799992	361.1660156	18.72599983	7/31/2014	51:09.5
1317	SPD01	-122.4229179	37.98628795	6.96199989	11.72799969	361.6080017	18.68999958	-122.4229309	37.98627918	6.98799992	11.72799969	361.1020203	18.7159996	7/31/2014	51:09.4
1318	SPD01	-122.4229186	37.98628855	6.91099977	11.71500015	361.651001	18.62599993	-122.4229316	37.98627978	6.98799992	11.71500015	361.1460266	18.70300007	7/31/2014	51:09.2
1319	SPD01	-122.4229191	37.98628905	6.96199989	11.71500015	361.5409851	18.67700005	-122.4229321	37.98628025	6.98799992	11.71500015	361.0580139	18.70300007	7/31/2014	51:09.1
1320	SPD01	-122.4229198	37.98628965	6.91099977	11.70600033	361.5409851	18.6170001	-122.4229327	37.98628084	7.02199984	11.70600033	361.1240234	18.72800016	7/31/2014	51:09.1
1321	SPD01	-122.4229206	37.98629041	6.96199989	11.69999981	361.5409851	18.6619997	-122.4229335	37.9862816	7.07299995	11.69999981	361.0800171	18.77299976	7/31/2014	51:09.0
1322	SPD01	-122.4229213	37.98629103	6.91099977	11.71500015	361.4979858	18.62599993	-122.4229342	37.9862822	7.02199984	11.71500015	361.1020203	18.73699999	7/31/2014	51:08.8
1323	SPD01	-122.4229219	37.98629159	6.91099977	11.68400002	361.519989	18.59499979	-122.4229348	37.98628277	7.02199984	11.68400002	361.1020203	18.70599985	7/31/2014	51:08.7
1324	SPD01	-122.4229225	37.98629218	6.91099977	11.69999981	361.4760132	18.61099958	-122.4229354	37.98628332	7.02199984	11.69999981	361.0360107	18.72199965	7/31/2014	51:08.6
1325	SPD01	-122.4229232	37.98629274	6.91099977	11.70600033	361.4979858	18.6170001	-122.4229361	37.98628388	7.07299995	11.70600033	361.1020203	18.77900028	7/31/2014	51:08.6
1326	SPD01	-122.4229238	37.98629333	6.91099977	11.70600033	361.4979858	18.6170001	-122.4229367	37.98628445	7.02199984	11.70600033	361.0360107	18.72800016	7/31/2014	51:08.4
1327	SPD01	-122.4229244	37.98629386	6.96199989	11.69999981	361.4760132	18.6619997	-122.4229372	37.98628496	7.07299995	11.69999981	361.0580139	18.77299976	7/31/2014	51:08.3
1328	SPD01	-122.4229251	37.9862945	6.91099977	11.68999958	361.4320068	18.60099936	-122.4229379	37.98628558	7.07299995	11.68999958	360.9920044	18.76299953	7/31/2014	51:08.3
1329	SPD01	-122.4229256	37.98629499	6.96199989	11.73799992	361.4559937	18.69999981	-122.4229385	37.98628608	7.07299995	11.73799992	361.0160217	18.81099987	7/31/2014	51:08.2
1330	SPD01	-122.4229263	37.98629563	6.91099977	11.68400002	361.3699951	18.59499979	-122.4229392	37.9862867	7.07299995	11.68400002	360.9300232	18.75699997	7/31/2014	51:08.0
1331	SPD01	-122.4229272	37.98629639	6.96199989	11.68400002	361.3039856	18.64599991	-122.42294	37.98628746	7.10699987	11.68400002	360.9520264	18.79099989	7/31/2014	51:07.9
1332	SPD01	-122.4229278	37.98629696	6.96199989	11.69999981	361.3259888	18.6619997	-122.4229406	37.98628801	7.07299995	11.69999981	360.90802	18.77299976	7/31/2014	51:07.9
1333	SPD01	-122.4229284	37.98629751	6.96199989	11.74400043	361.2820129	18.70600033	-122.4229412	37.98628856	7.10699987	11.74400043	360.8640137	18.85100031	7/31/2014	51:07.8
1334	SPD01	-122.4229291	37.98629812	6.91099977	11.69999981	361.3259888	18.61099958	-122.4229419	37.98628916	7.10699987	11.69999981	360.90802	18.80699968	7/31/2014	51:07.6
1335	SPD01	-122.4229297	37.98629862	6.96199989	11.72799969	361.2820129	18.68999958	-122.4229425	37.98628965	7.10699987	11.72799969	360.8860169	18.83499956	7/31/2014	51:07.5
1336	SPD01	-122.4229304	37.98629924	6.91099977	11.72799969	361.2820129	18.63899946	-122.4229431	37.98629025	7.10699987	11.72799969	360.9520264	18.83499956	7/31/2014	51:07.4
1337	SPD01	-122.4229309	37.98629974	6.96199989	11.73799992	361.3039856	18.69999981	-122.4229437	37.98629073	7.10699987	11.73799992	360.90802	18.84499979	7/31/2014	51:07.4
1338	SPD01	-122.4229316	37.98630034	6.91099977	11.71500015	361.2600098	18.62599993	-122.4229444	37.98629135	7.10699987	11.71500015	360.8640137	18.82200003	7/31/2014	51:07.2
1339	SPD01	-122.4229322	37.98630083	6.96199989	11.72799969	361.1940002	18.68999958	-122.4229449	37.98629181	7.10699987	11.72799969	360.8640137	18.83499956	7/31/2014	51:07.1
1340	SPD01	-122.4229328	37.98630143	6.91099977	11.77600002	361.2160034	18.6869998	-122.4229456	37.98629241	7.15700006	11.77600002	360.8420105	18.93300009	7/31/2014	51:07.1
1341	SPD01	-122.4229337	37.98630218	6.96199989	11.70600033	361.1960144	18.66800022	-122.4229464	37.98629314	7.15700006	11.70600033	360.8440247	18.86300039	7/31/2014	51:06.9
1342	SPD01	-122.4229344	37.98630276	6.91099977	11.71500015	361.1539917	18.62599993	-122.4229471	37.98629372	7.15700006	11.71500015	360.8020325	18.87200022	7/31/2014	51:06.8
1343	SPD01	-122.4229349	37.98630324	6.96199989	11.70600033	361.1759949	18.66800022	-122.4229476	37.9862942	7.15700006	11.70600033	360.8240051	18.86300039	7/31/2014	51:06.7
1344	SPD01	-122.4229356	37.98630384	6.91099977	11.70600033	361.1099854	18.6170001	-122.4229483	37.98629479	7.15700006	11.70600033	360.7590332	18.86300039	7/31/2014	51:06.7
1345	SPD01	-122.4229361	37.98630432	6.96199989	11.69999981	361.0880127	18.6619997	-122.4229488	37.98629526	7.19099998	11.69999981	360.7810059	18.89099979	7/31/2014	51:06.6
1346	SPD01	-122.4229367	37.98630487	6.96199989	11.72200012	361.1099854	18.68400002	-122.4229494	37.9862958	7.15700006	11.72200012	360.7810059	18.87900019	7/31/2014	51:06.4
1347	SPD01	-122.4229374	37.9863054	6.96199989	11.70600033	361.0880127	18.66800022	-122.42295	37.98629633	7.19099998	11.70600033	360.7810059	18.89700031	7/31/2014	51:06.3
1348	SPD01	-122.4229381	37.986306	6.91099977	11.71500015	361.0660095	18.62599993	-122.4229507	37.98629693	7.15700006	11.71500015	360.803009	18.87200022	7/31/2014	51:06.3
1349	SPD01	-122.4229386	37.9863065	6.96199989	11.69999981	361.0880127	18.6619997	-122.4229513	37.98629741	7.19099998	11.69999981	360.6930237	18.89099979	7/31/2014	51:06.2
1350	SPD01	-122.4229393	37.9863071	6.91099977	11.68400002	361.1319885	18.59499979	-122.4229519	37.98629801	7.15700006	11.68400002	360.7810059	18.84100008	7/31/2014	51:06.0
1351	SPD01	-122.4229402	37.98630786	6.96199989	11.68400002	361.0660095	18.64599991	-122.4229528	37.98629877	7.15700006	11.68400002	360.73703	18.84100008	7/31/2014	51:05.9
1352	SPD01	-122.4229409	37.98630846	6.91099977	11.68400002	361.0880127	18.59499979	-122.4229535	37.98629937	7.15700006	11.68400002	360.73703	18.84100008	7/31/2014	51:05.8
1353	SPD01	-122.4229415	37.98630898	6.96199989	11.66800022	361.0660095	18.63000011	-122.4229541	37.98629987	7.19099998	11.66800022	360.73703	18.85900021	7/31/2014	51:05.8
1354	SPD01	-122.4229421	37.98630956	6.96199989	11.67399979	361.0910034	18.63599968	-122.4229548	37.98630045	7.19099998	11.67399979	360.6740112	18.86499977	7/31/2014	51:05.6
1355	SPD01	-122.4229428	37.98631014	6.96199989	11.66800022	360.9819946	18.63000011	-122.4229554	37.98630102	7.19099998	11.66800022	360.6530151	18.85900021	7/31/2014	51:05.5
1356	SPD01	-122.4229436	37.9863108	6.91099977	11.67399979	361.0039978	18.58499956	-122.4229562	37.98630165	7.19099998	11.67399979	360.6750183	18.86499977	7/31/2014	51:05.5
1357	SPD01	-122.4229442	37.98631138	6.91099977	11.6590004	361.026001	18.57000017	-122.4229568	37.98630226	7.19099998	11.6590004	360.6530151	18.85000038	7/31/2014	51:05.4
1358	SPD01	-122.4229449	37.98631197	6.91099977	11.6590004	361.0480042	18.57000017	-122.4229575	37.98630282	7.19099998	11.6590004	360.631012	18.85000038	7/31/2014	51:05.2
1359	SPD01	-122.4229455	37.9863125	6.96199989	11.6590004	360.9599915	18.62100029	-122.4229581	37.98630335	7.19099998	11.6590004	360.6530151	18.85000038	7/31/2014	51:05.1
1360	SPD01	-122.4229462	37.98631308	6.96199989	11.67399979	361.026001	18.63599968	-122.4229588	37.98630394	7.19099998	11.67399979	360.631012	18.86499977	7/31/2014	51:05.1
1361	SPD01	-122.4229473	37.98631399	6.96199989	11.66800022	361.026001	18.63000011	-122.4229598	37.98630482	7.19099998	11.66800022	360.6090088	18.85900021	7/31/2014	51:05.0
1362	SPD01	-122.422948	37.98631464	6.91099977	11.6590004	361.0700073	18.57000017	-122.4229606	37.9863055	7.19099998	11.6590004	360.565033	18.85000038	7/31/2014	51:04.8
1363	SPD01	-122.4229487	37.98631519	6.96199989	11.68400002	360.9599915	18.64599991	-122.4229612	37.98630603	7.19099998	11.68400002	360.565033	18.875	7/31/2014	51:04.7
1364	SPD01	-122.4229494	37.98631581	6.96199989	11.66800022	361.0700073	18.63000011	-122.4229619	37.98630665	7.19099998	11.66800022	360.6090088	18.85900021	7/31/2014	51:04.6
1365	SPD01	-122.4229501	37.98631643	6.96199989	11.67399979	361.0039978	18.63599968	-122.4229627	37.98630727	7.19099998	11.67399979	360.631012	18.86499977	7/31/2014	51:04.6
1366	SPD01	-122.4229508	37.98631705	6.96199989	11.68999958	361.0480042	18.65199947	-122.4229634	37.98630789	7.19099998	11.68999958	360.6530151	18.88099957	7/31/2014	51:04.4
1367	SPD01	-122.4229516	37.98631769	6.96199989	11.6590004	361.0289917	18.62100029	-122.4229641	37.98630851	7.19099998	11.6590004	360.61203	18.85000038	7/31/2014	51:04.3
1368	SPD01	-122.4229523	37.98631831	6.96199989	11.71500015	361.0960083	18.67700005	-122.4229648	37.98630913	7.19099998	11.71500015	360.7010193	18.90600014	7/31/2014	51:04.3
1369	SPD01	-122.422953	37.98631893	6.96199989	11.6590004	361.0079956	18.62100029	-122.4229656	37.98630975	7.19099998	11.6590004	360.7230225	18.85000038	7/31/2014	51:04.1
1370	SPD01	-122.4229538	37.9863196	6.91099977	11.65200043	361.052002	18.5630002	-122.4229663	37.98631042	7.19099998	11.65200043	360.7670288	18.84300041	7/31/2014	51:04.0
1371	SPD01	-122.4229548	37.98632047	6.96199989	11.66800022	361.0960083	18.63000011	-122.4229674	37.98631129	7.19099998	11.66800022	360.7450256	18.85900021	7/31/2014	51:03.9
1372	SPD01	-122.4229556	37.98632114	6.91099977	11.6590004	361.052002	18.57000017	-122.4229681	37.98631196	7.19099998	11.6590004	360.789032	18.85000038	7/31/2014	51:03.9
1373	SPD01	-122.4229563	37.98632171	6.96199989	11.66800022	361.052002	18.63000011	-122.4229688	37.98631253	7.19099998	11.66800022	360.8110046	18.85900021	7/31/2014	51:03.8
1374	SPD01	-122.422957	37.98632234	6.96199989	11.68400002	361.0960083	18.64599991	-122.4229695	37.98631314	7.19099998	11.68400002	360.8320313	18.875	7/31/2014	51:03.6
1375	SPD01	-122.4229578	37.98632296	6.96199989	11.68999958	361.052002	18.65199947	-122.4229703	37.98631378	7.19099998	11.68999958	360.8100281	18.88099957	7/31/2014	51:03.5
1376	SPD01	-122.4229586	37.98632367	6.91099977	11.70600033	361.0960083	18.6170001	-122.4229711	37.98631447	7.15700006	11.70600033	360.8760071	18.86300039	7/31/2014	51:03.5
1377	SPD01	-122.4229593	37.98632425	6.96199989	11.71500015	361.052002	18.67700005	-122.4229718	37.98631506	7.19099998	11.71500015	360.789032	18.90600014	7/31/2014	51:03.4
1378	SPD01	-122.4229601	37.98632495	6.91099977	11.72200012	361.052002	18.6329999	-122.4229726	37.98631575	7.19099998	11.72200012	360.8540039	18.91300011	7/31/2014	51:03.2
1379	SPD01	-122.4229607	37.98632551	6.96199989	11.72799969	361.0329895	18.68999958	-122.4229733	37.98631631	7.19099998	11.72799969	360.8140259	18.91899967	7/31/2014	51:03.1
1380	SPD01	-122.4229616	37.9863262	6.91099977	11.72799969	361.1000061	18.63899946	-122.4229741	37.986317	7.15700006	11.72799969	360.8800049	18.88499975	7/31/2014	51:03.0
1381	SPD01	-122.4229626	37.98632709	6.96199989	11.74400043	360.9679871	18.70600033	-122.4229751	37.98631789	7.19099998	11.74400043	360.8580322	18.93500042	7/31/2014	51:03.0
1382	SPD01	-122.4229634	37.98632773	6.96199989	11.74400043	361.0559998	18.70600033	-122.4229759	37.98631853	7.19099998	11.74400043	360.7930298	18.93500042	7/31/2014	51:02.8
1383	SPD01	-122.4229641	37.98632838	6.96199989	11.76000023	361.0559998	18.72200012	-122.4229766	37.98631916	7.15700006	11.76000023	360.8800049	18.91700029	7/31/2014	51:02.7
1384	SPD01	-122.4229649	37.98632909	6.91099977	11.79100037	361.0780029	18.70200014	-122.4229774	37.98631987	7.15700006	11.79100037	360.7710266	18.94800043	7/31/2014	51:02.7
1385	SPD01	-122.4229657	37.98632974	6.91099977	11.80700016	361.1000061	18.71799994	-122.4229782	37.98632055	7.19099998	11.80700016	360.8370056	18.99800014	7/31/2014	51:02.6
1386	SPD01	-122.4229665	37.9863304	6.91099977	11.79100037	361.0780029	18.70200014	-122.422979	37.9863212	7.19099998	11.79100037	360.8140259	18.98200035	7/31/2014	51:02.4
1387	SPD01	-122.4229672	37.98633102	6.96199989	11.79800034	361.1220093	18.76000023	-122.4229797	37.9863218	7.19099998	11.79800034	360.7490234	18.98900032	7/31/2014	51:02.3
1388	SPD01	-122.422968	37.98633173	6.91099977	11.79800034	361.1000061	18.70900011	-122.4229805	37.98632253	7.15700006	11.79800034	360.7930298	18.9550004	7/31/2014	51:02.3
1389	SPD01	-122.4229688	37.98633233	6.96199989	11.81299973	361.0119934	18.77499962	-122.4229812	37.98632311	7.15700006	11.81299973	360.7050171	18.96999979	7/31/2014	51:02.2
1390	SPD01	-122.4229696	37.98633304	6.91099977	11.81299973	361.0559998	18.7239995	-122.4229821	37.98632384	7.15700006	11.81299973	360.7490234	18.96999979	7/31/2014	51:02.0
1391	SPD01	-122.4229707	37.98633396	6.96199989	11.81299973	361.1239929	18.77499962	-122.4229832	37.98632476	7.19099998	11.81299973	360.7730103	19.00399971	7/31/2014	51:01.9
1392	SPD01	-122.4229715	37.98633468	6.91099977	11.82299995	361.0820007	18.73399973	-122.422984	37.98632547	7.15700006	11.82299995	360.730011	18.98000002	7/31/2014	51:01.8
1393	SPD01	-122.4229722	37.98633529	6.96199989	11.86100006	361.1029968	18.82299995	-122.4229847	37.98632609	7.15700006	11.86100006	360.7530212	19.01800013	7/31/2014	51:01.8
1394	SPD01	-122.4229731	37.98633603	6.91099977	11.8920002	361.0599976	18.80299997	-122.4229856	37.98632681	7.15700006	11.8920002	360.7090149	19.04900026	7/31/2014	51:01.6
1395	SPD01	-122.4229739	37.9863367	6.91099977	11.83899975	361.1029968	18.74999952	-122.4229864	37.9863275	7.19099998	11.83899975	360.7530212	19.02999973	7/31/2014	51:01.5
1396	SPD01	-122.4229747	37.98633737	6.91099977	11.89900017	361.1029968	18.80999994	-122.4229872	37.98632818	7.15700006	11.89900017	360.730011	19.05600023	7/31/2014	51:01.5
1397	SPD01	-122.4229754	37.98633801	6.96199989	11.84500027	361.0599976	18.80700016	-122.4229879	37.98632881	7.15700006	11.84500027	360.7090149	19.00200033	7/31/2014	51:01.3
1398	SPD01	-122.4229763	37.98633876	6.91099977	11.86699963	361.0599976	18.7779994	-122.4229888	37.98632956	7.10699987	11.86699963	360.6650085	18.9739995	7/31/2014	51:01.2
1399	SPD01	-122.422977	37.98633938	6.96199989	11.88300037	361.0820007	18.84500027	-122.4229896	37.98633018	7.15700006	11.88300037	360.730011	19.04000044	7/31/2014	51:01.1
1400	SPD01	-122.4229779	37.98634012	6.91099977	11.89900017	361.1029968	18.80999994	-122.4229904	37.98633092	7.15700006	11.89900017	360.7090149	19.05600023	7/31/2014	51:01.1
1401	SPD01	-122.4229791	37.98634109	6.96199989	11.8920002	361.0159912	18.85400009	-122.4229916	37.98633189	7.15700006	11.8920002	360.6650085	19.04900026	7/31/2014	51:01.0
1402	SPD01	-122.4229799	37.98634184	6.91099977	11.89900017	361.1029968	18.80999994	-122.4229925	37.98633266	7.15700006	11.89900017	360.7090149	19.05600023	7/31/2014	51:00.8
1403	SPD01	-122.4229807	37.98634249	6.96199989	11.89900017	361.0820007	18.86100006	-122.4229932	37.98633329	7.15700006	11.89900017	360.730011	19.05600023	7/31/2014	51:00.7
1404	SPD01	-122.4229816	37.98634325	6.91099977	11.92099953	361.0400085	18.8319993	-122.4229941	37.98633407	7.15700006	11.92099953	360.6890259	19.07799959	7/31/2014	51:00.7
1405	SPD01	-122.4229824	37.98634398	6.91099977	11.91499996	361.0409851	18.82599974	-122.422995	37.9863348	7.15700006	11.91499996	360.7340088	19.07200003	7/31/2014	51:00.6
1406	SPD01	-122.4229833	37.9863447	6.91099977	11.91499996	361.0849915	18.82599974	-122.4229958	37.98633551	7.10699987	11.91499996	360.7780151	19.02199984	7/31/2014	51:00.4
1407	SPD01	-122.4229841	37.98634536	6.96199989	11.93000031	361.0409851	18.8920002	-122.4229966	37.98633618	7.10699987	11.93000031	360.756012	19.03700018	7/31/2014	51:00.3
1408	SPD01	-122.422985	37.98634614	6.91099977	11.97799969	361.0409851	18.88899946	-122.4229975	37.98633696	7.10699987	11.97799969	360.7780151	19.08499956	7/31/2014	51:00.2
1409	SPD01	-122.4229858	37.98634686	6.91099977	11.95199966	360.9970093	18.86299944	-122.4229983	37.98633768	7.15700006	11.95199966	360.8210144	19.10899973	7/31/2014	51:00.2
1410	SPD01	-122.4229866	37.98634757	6.91099977	11.96800041	361.0190125	18.87900019	-122.4229992	37.98633839	7.10699987	11.96800041	360.756012	19.07500029	7/31/2014	51:00.0
1411	SPD01	-122.4229878	37.9863486	6.96299982	11.98400021	361.0190125	18.94700003	-122.4230004	37.98633942	7.1079998	11.98400021	360.7780151	19.09200001	7/31/2014	50:59.9
1412	SPD01	-122.4229887	37.98634938	6.91200018	11.98400021	361.0849915	18.89600039	-122.4230013	37.98634022	7.1079998	11.98400021	360.8210144	19.09200001	7/31/2014	50:59.9
1413	SPD01	-122.4229895	37.98635003	6.96299982	12	361.0409851	18.96299982	-122.4230021	37.98634089	7.1079998	12	360.7780151	19.1079998	7/31/2014	50:59.8
1414	SPD01	-122.4229904	37.98635083	6.91200018	12	361.0409851	18.91200018	-122.423003	37.98634167	7.1079998	12	360.8430176	19.1079998	7/31/2014	50:59.6
1415	SPD01	-122.4229913	37.98635157	6.91200018	12.03800011	361.0190125	18.95000029	-122.4230039	37.98634241	7.1079998	12.03800011	360.8210144	19.14599991	7/31/2014	50:59.5
1416	SPD01	-122.4229922	37.98635232	6.91200018	12.00599957	361.1319885	18.91799974	-122.4230047	37.98634315	7.1079998	12.00599957	360.8240051	19.11399937	7/31/2014	50:59.5
1417	SPD01	-122.422993	37.98635299	6.96299982	12.01599979	361.0889893	18.97899961	-122.4230055	37.98634385	7.1079998	12.01599979	360.8040161	19.1239996	7/31/2014	50:59.4
1418	SPD01	-122.4229939	37.98635379	6.91200018	12.00599957	361.0450134	18.91799974	-122.4230065	37.98634464	7.1079998	12.00599957	360.8250122	19.11399937	7/31/2014	50:59.2
1419	SPD01	-122.4229947	37.98635446	6.96299982	12.01599979	361.1109924	18.97899961	-122.4230072	37.98634531	7.1079998	12.01599979	360.8470154	19.1239996	7/31/2014	50:59.1
1420	SPD01	-122.4229956	37.98635526	6.91200018	12.02200031	361.1109924	18.93400049	-122.4230082	37.98634613	7.07399988	12.02200031	360.8690186	19.09600019	7/31/2014	50:59.1
1421	SPD01	-122.4229969	37.98635635	6.91200018	12.03800011	361.0889893	18.95000029	-122.4230095	37.98634723	7.1079998	12.03800011	360.8040161	19.14599991	7/31/2014	50:59.0
1422	SPD01	-122.4229978	37.98635713	6.87799978	12.06900024	361.0889893	18.94700003	-122.4230104	37.98634801	7.07399988	12.06900024	360.8690186	19.14300013	7/31/2014	50:58.8
1423	SPD01	-122.4229986	37.98635786	6.91200018	12.03100014	361.1109924	18.94300032	-122.4230112	37.98634871	7.1079998	12.03100014	360.8700256	19.13899994	7/31/2014	50:58.7
1424	SPD01	-122.4229995	37.9863586	6.91200018	12.03100014	361.1329956	18.94300032	-122.4230121	37.98634948	7.07399988	12.03100014	360.8040161	19.10500002	7/31/2014	50:58.7
1425	SPD01	-122.4230003	37.98635936	6.91200018	12.03100014	361.1549988	18.94300032	-122.4230129	37.98635025	7.1079998	12.03100014	360.9350281	19.13899994	7/31/2014	50:58.5
1426	SPD01	-122.4230012	37.98636012	6.91200018	12.03100014	361.1329956	18.94300032	-122.4230138	37.98635102	7.07399988	12.03100014	360.8470154	19.10500002	7/31/2014	50:58.4
1427	SPD01	-122.4230021	37.98636089	6.91200018	12.03800011	361.0669861	18.95000029	-122.4230147	37.98635178	7.07399988	12.03800011	360.9130249	19.11199999	7/31/2014	50:58.3
1428	SPD01	-122.423003	37.98636166	6.91200018	12.0539999	361.1799927	18.96600008	-122.4230156	37.98635256	7.07399988	12.0539999	360.9160156	19.12799978	7/31/2014	50:58.3
1429	SPD01	-122.4230039	37.98636243	6.91200018	12.0539999	361.1809998	18.96600008	-122.4230165	37.98635332	7.07399988	12.0539999	360.8730164	19.12799978	7/31/2014	50:58.2
1430	SPD01	-122.4230048	37.98636322	6.87799978	12.0539999	361.2690125	18.93199968	-122.4230174	37.98635413	7.07399988	12.0539999	361.0050049	19.12799978	7/31/2014	50:58.0
1431	SPD01	-122.4230061	37.98636434	6.91200018	12.06000042	361.1589966	18.9720006	-122.4230187	37.98635525	7.07399988	12.06000042	360.9170227	19.1340003	7/31/2014	50:57.9
1432	SPD01	-122.423007	37.98636512	6.91200018	12.07600021	361.1589966	18.98800039	-122.4230196	37.98635603	7.02299976	12.07600021	360.8730164	19.09899998	7/31/2014	50:57.8
1433	SPD01	-122.4230079	37.9863659	6.91200018	12.07600021	361.2030029	18.98800039	-122.4230205	37.98635682	7.07399988	12.07600021	360.9390259	19.1500001	7/31/2014	50:57.8
1434	SPD01	-122.4230088	37.98636669	6.91200018	12.10700035	361.2690125	19.01900053	-122.4230214	37.98635762	7.02299976	12.10700035	360.9390259	19.13000011	7/31/2014	50:57.6
1435	SPD01	-122.4230097	37.98636749	6.91200018	12.13899994	361.2909851	19.05100012	-122.4230223	37.98635842	7.07399988	12.13899994	360.9830322	19.21299982	7/31/2014	50:57.5
1436	SPD01	-122.4230106	37.98636829	6.91200018	12.09200001	361.2909851	19.00400019	-122.4230233	37.98635923	7.02299976	12.09200001	361.0490112	19.11499977	7/31/2014	50:57.4
1437	SPD01	-122.4230115	37.9863691	6.91200018	12.11400032	361.2030029	19.0260005	-122.4230242	37.98636004	7.07399988	12.11400032	360.9830322	19.1880002	7/31/2014	50:57.4
1438	SPD01	-122.4230124	37.98636991	6.91200018	12.14500046	361.2909851	19.05700064	-122.4230251	37.98636086	7.02299976	12.14500046	360.9610291	19.16800022	7/31/2014	50:57.2
1439	SPD01	-122.4230134	37.98637071	6.91200018	12.13899994	361.1589966	19.05100012	-122.423026	37.98636165	7.07399988	12.13899994	361.0050049	19.21299982	7/31/2014	50:57.1
1440	SPD01	-122.4230143	37.98637151	6.91200018	12.12300014	361.2049866	19.03500032	-122.423027	37.98636247	7.02299976	12.12300014	360.9630127	19.14599991	7/31/2014	50:57.1
1441	SPD01	-122.4230157	37.98637273	6.91200018	12.12899971	361.2510071	19.04099989	-122.4230284	37.98636369	7.07399988	12.12899971	360.98703	19.20299959	7/31/2014	50:57.0
1442	SPD01	-122.4230166	37.98637354	6.91200018	12.15499973	361.2290039	19.06699991	-122.4230293	37.9863645	7.02299976	12.15499973	360.9430237	19.1779995	7/31/2014	50:56.8
1443	SPD01	-122.4230175	37.98637436	6.91200018	12.17099953	361.2290039	19.08299971	-122.4230302	37.98636534	7.02299976	12.17099953	361.0090332	19.19399929	7/31/2014	50:56.7
1444	SPD01	-122.4230185	37.98637521	6.91200018	12.16100025	361.1629944	19.07300043	-122.4230312	37.98636619	7.02299976	12.16100025	360.9210205	19.18400002	7/31/2014	50:56.7
1445	SPD01	-122.4230194	37.98637604	6.91200018	12.17099953	361.1629944	19.08299971	-122.4230321	37.98636702	7.07399988	12.17099953	360.9650269	19.24499941	7/31/2014	50:56.6
1446	SPD01	-122.4230204	37.98637692	6.87799978	12.18299961	361.1409912	19.06099939	-122.4230331	37.9863679	7.02299976	12.18299961	360.8990173	19.20599937	7/31/2014	50:56.4
1447	SPD01	-122.4230213	37.98637772	6.91200018	12.23099995	361.1629944	19.14300013	-122.423034	37.98636872	7.07399988	12.23099995	360.855011	19.30499983	7/31/2014	50:56.3
1448	SPD01	-122.4230223	37.98637857	6.91200018	12.17700005	361.0750122	19.08900023	-122.423035	37.98636957	7.07399988	12.17700005	360.8330078	19.25099993	7/31/2014	50:56.3
1449	SPD01	-122.4230232	37.9863794	6.91200018	12.24600029	361.0969849	19.15800047	-122.423036	37.98637042	7.07399988	12.24600029	360.8120117	19.32000017	7/31/2014	50:56.1
1450	SPD01	-122.4230242	37.98638029	6.87799978	12.20800018	361.0750122	19.08599997	-122.4230369	37.98637128	7.02299976	12.20800018	360.8110046	19.23099995	7/31/2014	50:56.0
1451	SPD01	-122.4230256	37.98638149	6.91200018	12.20800018	361.0969849	19.12000036	-122.4230383	37.98637251	7.02299976	12.20800018	360.7680054	19.23099995	7/31/2014	50:55.9
1452	SPD01	-122.4230265	37.98638232	6.91200018	12.19299984	361.0549927	19.10500002	-122.4230393	37.98637336	7.02299976	12.19299984	360.70401	19.2159996	7/31/2014	50:55.9
1453	SPD01	-122.4230274	37.98638317	6.91200018	12.19900036	361.07901	19.11100054	-122.4230402	37.9863742	7.07399988	12.19900036	360.7500305	19.27300024	7/31/2014	50:55.7
1454	SPD01	-122.4230284	37.98638402	6.91200018	12.20800018	361.07901	19.12000036	-122.4230412	37.98637505	7.07399988	12.20800018	360.684021	19.28200006	7/31/2014	50:55.6
1455	SPD01	-122.4230294	37.98638487	6.91200018	12.19900036	361.0570068	19.11100054	-122.4230421	37.9863759	7.07399988	12.19900036	360.6620178	19.27300024	7/31/2014	50:55.5
1456	SPD01	-122.4230303	37.98638574	6.91200018	12.20800018	360.9909973	19.12000036	-122.4230431	37.98637677	7.02299976	12.20800018	360.684021	19.23099995	7/31/2014	50:55.5
1457	SPD01	-122.4230313	37.98638659	6.91200018	12.20800018	360.9909973	19.12000036	-122.423044	37.98637762	7.07399988	12.20800018	360.6620178	19.28200006	7/31/2014	50:55.3
1458	SPD01	-122.4230322	37.98638744	6.91200018	12.20800018	360.9689941	19.12000036	-122.423045	37.98637847	7.07399988	12.20800018	360.6400147	19.28200006	7/31/2014	50:55.2
1459	SPD01	-122.4230331	37.9863882	6.96299982	12.22399998	361.0570068	19.1869998	-122.4230459	37.98637927	7.07399988	12.22399998	360.684021	19.29799986	7/31/2014	50:55.1
1460	SPD01	-122.4230341	37.98638914	6.87799978	12.21500015	360.946991	19.09299994	-122.4230469	37.98638019	7.07399988	12.21500015	360.6620178	19.28900003	7/31/2014	50:55.1
1461	SPD01	-122.4230354	37.98639032	6.91200018	12.23099995	361.0570068	19.14300013	-122.4230483	37.98638139	7.1079998	12.23099995	360.6620178	19.33899975	7/31/2014	50:54.9
1462	SPD01	-122.4230364	37.98639116	6.91200018	12.24600029	360.946991	19.15800047	-122.4230492	37.98638222	7.07399988	12.24600029	360.6620178	19.32000017	7/31/2014	50:54.8
1463	SPD01	-122.4230373	37.98639197	6.91200018	12.2840004	361.0350037	19.19600058	-122.4230501	37.98638304	7.07399988	12.2840004	360.7060242	19.35800028	7/31/2014	50:54.7
1464	SPD01	-122.4230382	37.9863928	6.91200018	12.21500015	360.9930115	19.12700033	-122.423051	37.98638387	7.02299976	12.21500015	360.6420288	19.23799992	7/31/2014	50:54.6
1465	SPD01	-122.4230391	37.98639362	6.91200018	12.26200008	361.0610046	19.17400026	-122.4230519	37.9863847	7.07399988	12.26200008	360.7320252	19.33599997	7/31/2014	50:54.5
1466	SPD01	-122.42304	37.98639445	6.91200018	12.23999977	360.9289856	19.15199995	-122.4230529	37.98638553	7.07399988	12.23999977	360.6000061	19.31399965	7/31/2014	50:54.4
1467	SPD01	-122.4230409	37.98639528	6.91200018	12.23999977	361.0610046	19.15199995	-122.4230538	37.98638636	7.07399988	12.23999977	360.6660156	19.31399965	7/31/2014	50:54.3
1468	SPD01	-122.4230418	37.98639609	6.91200018	12.23099995	360.8850098	19.14300013	-122.4230547	37.98638718	7.07399988	12.23099995	360.6440125	19.30499983	7/31/2014	50:54.3
1469	SPD01	-122.4230427	37.98639684	6.96299982	12.25300026	360.9949951	19.21600008	-122.4230555	37.98638792	7.07399988	12.25300026	360.6660156	19.32700014	7/31/2014	50:54.1
1470	SPD01	-122.4230436	37.9863977	6.91200018	12.22399998	360.8190002	19.13600016	-122.4230565	37.98638881	7.07399988	12.22399998	360.5780335	19.29799986	7/31/2014	50:54.0
1471	SPD01	-122.423045	37.98639893	6.91200018	12.21500015	360.8850098	19.12700033	-122.4230578	37.98639003	7.07399988	12.21500015	360.6220093	19.28900003	7/31/2014	50:53.9
1472	SPD01	-122.4230459	37.98639972	6.91200018	12.21500015	360.7749939	19.12700033	-122.4230587	37.98639082	7.07399988	12.21500015	360.5780335	19.28900003	7/31/2014	50:53.9
1473	SPD01	-122.4230468	37.98640054	6.91200018	12.23099995	360.7969971	19.14300013	-122.4230596	37.98639164	7.07399988	12.23099995	360.5120239	19.30499983	7/31/2014	50:53.7
1474	SPD01	-122.4230477	37.98640139	6.87799978	12.22399998	360.7749939	19.10199976	-122.4230606	37.98639251	7.07399988	12.22399998	360.5340271	19.29799986	7/31/2014	50:53.6
1475	SPD01	-122.4230485	37.98640211	6.96299982	12.22399998	360.8190002	19.1869998	-122.4230614	37.98639323	7.07399988	12.22399998	360.5120239	19.29799986	7/31/2014	50:53.5
1476	SPD01	-122.4230495	37.986403	6.91200018	12.23999977	360.6889954	19.15199995	-122.4230623	37.98639412	7.07399988	12.23999977	360.5140076	19.31399965	7/31/2014	50:53.5
1477	SPD01	-122.4230504	37.98640381	6.91200018	12.24600029	360.7349854	19.15800047	-122.4230633	37.98639493	7.07399988	12.24600029	360.5160217	19.32000017	7/31/2014	50:53.3
1478	SPD01	-122.4230513	37.98640462	6.91200018	12.21500015	360.7130127	19.12700033	-122.4230642	37.98639575	7.07399988	12.21500015	360.4940186	19.28900003	7/31/2014	50:53.2
1479	SPD01	-122.4230522	37.98640544	6.91200018	12.21500015	360.6690064	19.12700033	-122.423065	37.98639656	7.07399988	12.21500015	360.4060059	19.28900003	7/31/2014	50:53.1
1480	SPD01	-122.4230531	37.98640624	6.91200018	12.27799988	360.6690064	19.19000006	-122.4230659	37.98639737	7.07399988	12.27799988	360.4060059	19.35199976	7/31/2014	50:53.1
1481	SPD01	-122.4230544	37.98640744	6.91200018	12.22399998	360.625	19.13600016	-122.4230673	37.98639858	7.07399988	12.22399998	360.36203	19.29799986	7/31/2014	50:52.9
1482	SPD01	-122.4230552	37.98640824	6.91200018	12.22399998	360.5589905	19.13600016	-122.4230681	37.98639937	7.07399988	12.22399998	360.2740173	19.29799986	7/31/2014	50:52.8
1483	SPD01	-122.4230561	37.98640898	6.96299982	12.21500015	360.5150147	19.17799997	-122.4230689	37.98640012	7.07399988	12.21500015	360.2740173	19.28900003	7/31/2014	50:52.7
1484	SPD01	-122.423057	37.98640983	6.91200018	12.22399998	360.4930115	19.13600016	-122.4230699	37.98640097	7.07399988	12.22399998	360.164032	19.29799986	7/31/2014	50:52.7
1485	SPD01	-122.4230578	37.98641059	6.96299982	12.22399998	360.4710083	19.1869998	-122.4230707	37.98640173	7.1079998	12.22399998	360.2080078	19.33199978	7/31/2014	50:52.5
1486	SPD01	-122.4230588	37.98641144	6.91200018	12.23999977	360.4490051	19.15199995	-122.4230717	37.98640259	7.07399988	12.23999977	360.1420288	19.31399965	7/31/2014	50:52.4
1487	SPD01	-122.4230596	37.98641223	6.91200018	12.20800018	360.4049988	19.12000036	-122.4230725	37.98640341	7.07399988	12.20800018	360.0760193	19.28200006	7/31/2014	50:52.3
1488	SPD01	-122.4230605	37.98641305	6.91200018	12.23099995	360.3630066	19.14300013	-122.4230734	37.98640421	7.07399988	12.23099995	360.0780335	19.30499983	7/31/2014	50:52.3
1489	SPD01	-122.4230614	37.98641383	6.91200018	12.21500015	360.3649902	19.12700033	-122.4230743	37.98640498	7.1079998	12.21500015	360.0580139	19.32299995	7/31/2014	50:52.1
1490	SPD01	-122.4230622	37.98641462	6.91200018	12.22399998	360.3869934	19.13600016	-122.4230752	37.98640578	7.07399988	12.22399998	360.0360107	19.29799986	7/31/2014	50:52.0
1491	SPD01	-122.4230634	37.98641572	6.96299982	12.22399998	360.3869934	19.1869998	-122.4230764	37.9864069	7.07399988	12.22399998	360.0580139	19.29799986	7/31/2014	50:51.9
1492	SPD01	-122.4230644	37.98641655	6.91200018	12.23099995	360.3429871	19.14300013	-122.4230773	37.98640773	7.07399988	12.23099995	360.0140076	19.30499983	7/31/2014	50:51.8
1493	SPD01	-122.4230652	37.98641735	6.91200018	12.23999977	360.3649902	19.15199995	-122.4230781	37.98640851	7.07399988	12.23999977	359.9700317	19.31399965	7/31/2014	50:51.7
1494	SPD01	-122.4230661	37.98641813	6.91200018	12.22399998	360.2770081	19.13600016	-122.423079	37.9864093	7.07399988	12.22399998	360.0800171	19.29799986	7/31/2014	50:51.6
1495	SPD01	-122.4230669	37.98641891	6.91200018	12.23099995	360.3429871	19.14300013	-122.4230799	37.9864101	7.07399988	12.23099995	359.9700317	19.30499983	7/31/2014	50:51.5
1496	SPD01	-122.4230678	37.9864197	6.91200018	12.21500015	360.2550049	19.12700033	-122.4230807	37.98641088	7.07399988	12.21500015	360.0140076	19.28900003	7/31/2014	50:51.5
1497	SPD01	-122.4230686	37.98642048	6.91200018	12.23099995	360.2109985	19.14300013	-122.4230816	37.98641166	7.07399988	12.23099995	359.9480286	19.30499983	7/31/2014	50:51.3
1498	SPD01	-122.4230695	37.98642124	6.91200018	12.24600029	360.2330017	19.15800047	-122.4230824	37.98641243	7.07399988	12.24600029	359.9700317	19.32000017	7/31/2014	50:51.2
1499	SPD01	-122.4230703	37.98642202	6.91200018	12.23099995	360.2139893	19.14300013	-122.4230833	37.98641321	7.07399988	12.23099995	359.9070129	19.30499983	7/31/2014	50:51.1
1500	SPD01	-122.4230711	37.98642278	6.91200018	12.24600029	360.1929932	19.15800047	-122.4230841	37.98641397	7.07399988	12.24600029	359.9740295	19.32000017	7/31/2014	50:51.1
1501	SPD01	-122.4230723	37.98642384	6.96299982	12.24600029	360.1489868	19.20900011	-122.4230852	37.98641504	7.07399988	12.24600029	359.8860169	19.32000017	7/31/2014	50:50.9
1502	SPD01	-122.4230732	37.98642468	6.91200018	12.27799988	360.17099	19.19000006	-122.4230861	37.98641587	7.07399988	12.27799988	359.8860169	19.35199976	7/31/2014	50:50.8
1503	SPD01	-122.423074	37.98642542	6.91200018	12.26200008	360.105011	19.17400026	-122.423087	37.98641663	7.07399988	12.26200008	359.90802	19.33599997	7/31/2014	50:50.7
1504	SPD01	-122.4230748	37.98642618	6.91200018	12.26799965	359.9960022	19.17999983	-122.4230878	37.98641737	7.07399988	12.26799965	359.7980042	19.34199953	7/31/2014	50:50.7
1505	SPD01	-122.4230756	37.98642694	6.91200018	12.25300026	360.0400085	19.16500044	-122.4230886	37.98641813	7.07399988	12.25300026	359.8200073	19.32700014	7/31/2014	50:50.5
1506	SPD01	-122.4230765	37.98642768	6.91200018	12.29399967	359.9960022	19.20599985	-122.4230894	37.98641889	7.07399988	12.29399967	359.7540283	19.36799955	7/31/2014	50:50.4
1507	SPD01	-122.4230773	37.98642845	6.91200018	12.23999977	360.0390015	19.15199995	-122.4230902	37.98641966	7.07399988	12.23999977	359.6660156	19.31399965	7/31/2014	50:50.3
1508	SPD01	-122.4230781	37.98642921	6.91200018	12.26799965	360.0400085	19.17999983	-122.4230911	37.98642042	7.07399988	12.26799965	359.7110291	19.34199953	7/31/2014	50:50.3
1509	SPD01	-122.4230789	37.98642995	6.91200018	12.26200008	359.9960022	19.17400026	-122.4230919	37.98642116	7.1079998	12.26200008	359.6660156	19.36999989	7/31/2014	50:50.1
1510	SPD01	-122.4230797	37.98643069	6.91200018	12.24600029	359.9729919	19.15800047	-122.4230927	37.9864219	7.07399988	12.24600029	359.6440125	19.32000017	7/31/2014	50:50.0
1511	SPD01	-122.4230808	37.98643174	6.96299982	12.25300026	359.9549866	19.21600008	-122.4230938	37.98642295	7.1079998	12.25300026	359.6470337	19.36100006	7/31/2014	50:49.9
1512	SPD01	-122.4230817	37.98643253	6.91200018	12.23999977	359.9119873	19.15199995	-122.4230947	37.98642374	7.07399988	12.23999977	359.5820313	19.31399965	7/31/2014	50:49.9
1513	SPD01	-122.4230825	37.98643328	6.91200018	12.30000019	359.8460083	19.21200037	-122.4230955	37.98642449	7.1079998	12.30000019	359.6040039	19.40799999	7/31/2014	50:49.7
1514	SPD01	-122.4230833	37.98643402	6.91200018	12.25300026	359.8900147	19.16500044	-122.4230963	37.98642525	7.1079998	12.25300026	359.5380249	19.36100006	7/31/2014	50:49.6
1515	SPD01	-122.4230841	37.98643476	6.91200018	12.23999977	359.8670044	19.15199995	-122.4230971	37.98642599	7.1079998	12.23999977	359.5380249	19.34799957	7/31/2014	50:49.5
1516	SPD01	-122.4230849	37.98643552	6.91200018	12.24600029	359.8460083	19.15800047	-122.4230979	37.98642673	7.1079998	12.24600029	359.5820313	19.35400009	7/31/2014	50:49.5
1517	SPD01	-122.4230857	37.98643627	6.91200018	12.23099995	359.8900147	19.14300013	-122.4230987	37.98642749	7.1079998	12.23099995	359.4720154	19.33899975	7/31/2014	50:49.3
1518	SPD01	-122.4230866	37.98643703	6.91200018	12.24600029	359.8240051	19.15800047	-122.4230995	37.98642824	7.1079998	12.24600029	359.4940186	19.35400009	7/31/2014	50:49.2
1519	SPD01	-122.4230874	37.98643775	6.91200018	12.26200008	359.7789917	19.17400026	-122.4231003	37.986429	7.1079998	12.26200008	359.4720154	19.36999989	7/31/2014	50:49.1
1520	SPD01	-122.4230882	37.9864385	6.91200018	12.26200008	359.8240051	19.17400026	-122.4231011	37.98642972	7.1079998	12.26200008	359.4500122	19.36999989	7/31/2014	50:49.0
1521	SPD01	-122.4230893	37.98643956	6.96299982	12.24600029	359.802002	19.20900011	-122.4231023	37.98643079	7.1079998	12.24600029	359.4720154	19.35400009	7/31/2014	50:48.9
1522	SPD01	-122.4230902	37.98644036	6.91200018	12.24600029	359.8039856	19.15800047	-122.4231031	37.98643158	7.1079998	12.24600029	359.4300232	19.35400009	7/31/2014	50:48.8
1523	SPD01	-122.423091	37.98644112	6.91200018	12.23999977	359.7609863	19.15199995	-122.4231039	37.98643233	7.15799999	12.23999977	359.4090271	19.39799976	7/31/2014	50:48.7
1524	SPD01	-122.4230918	37.98644186	6.91200018	12.26799965	359.7820129	19.17999983	-122.4231048	37.98643309	7.1079998	12.26799965	359.3870239	19.37599945	7/31/2014	50:48.7
1525	SPD01	-122.4230926	37.98644262	6.91200018	12.23099995	359.848999	19.14300013	-122.4231056	37.98643385	7.1079998	12.23099995	359.3870239	19.33899975	7/31/2014	50:48.5
1526	SPD01	-122.4230934	37.98644338	6.91200018	12.23099995	359.8269959	19.14300013	-122.4231064	37.98643461	7.1079998	12.23099995	359.4310303	19.33899975	7/31/2014	50:48.4
1527	SPD01	-122.4230942	37.98644414	6.91200018	12.23099995	359.7829895	19.14300013	-122.4231072	37.98643535	7.1079998	12.23099995	359.3220215	19.33899975	7/31/2014	50:48.3
1528	SPD01	-122.423095	37.98644489	6.91200018	12.23999977	359.9150085	19.15199995	-122.423108	37.98643611	7.1079998	12.23999977	359.4530335	19.34799957	7/31/2014	50:48.3
1529	SPD01	-122.4230959	37.98644565	6.91200018	12.24600029	359.8479919	19.15800047	-122.4231088	37.98643687	7.15799999	12.24600029	359.3870239	19.40400028	7/31/2014	50:48.1
1530	SPD01	-122.4230967	37.98644639	6.91200018	12.23099995	359.8710022	19.14300013	-122.4231096	37.98643762	7.1079998	12.23099995	359.4310303	19.33899975	7/31/2014	50:48.0
1531	SPD01	-122.4230979	37.98644751	6.91200018	12.23999977	359.8930054	19.15199995	-122.4231108	37.98643873	7.15799999	12.23999977	359.4310303	19.39799976	7/31/2014	50:47.9
1532	SPD01	-122.4230987	37.98644825	6.91200018	12.23099995	359.8710022	19.14300013	-122.4231116	37.98643948	7.1079998	12.23099995	359.4970093	19.33899975	7/31/2014	50:47.9
1533	SPD01	-122.4230995	37.98644899	6.91200018	12.23099995	359.9360046	19.14300013	-122.4231125	37.98644022	7.15799999	12.23099995	359.585022	19.38899994	7/31/2014	50:47.7
1534	SPD01	-122.4231003	37.98644974	6.91200018	12.30000019	359.8959961	19.21200037	-122.4231133	37.98644096	7.1079998	12.30000019	359.5660095	19.40799999	7/31/2014	50:47.6
1535	SPD01	-122.4231011	37.9864505	6.91200018	12.25300026	359.9410095	19.16500044	-122.4231141	37.98644171	7.1079998	12.25300026	359.5450134	19.36100006	7/31/2014	50:47.5
1536	SPD01	-122.4231019	37.98645124	6.91200018	12.24600029	359.8309937	19.15800047	-122.4231149	37.98644247	7.1079998	12.24600029	359.5230103	19.35400009	7/31/2014	50:47.5
1537	SPD01	-122.4231027	37.98645198	6.91200018	12.24600029	359.8309937	19.15800047	-122.4231157	37.98644321	7.15799999	12.24600029	359.5890198	19.40400028	7/31/2014	50:47.3
1538	SPD01	-122.4231035	37.98645273	6.91200018	12.23999977	359.8959961	19.15199995	-122.4231165	37.98644395	7.1079998	12.23999977	359.5450134	19.34799957	7/31/2014	50:47.2
1539	SPD01	-122.4231043	37.98645347	6.91200018	12.23999977	359.8089905	19.15199995	-122.4231173	37.98644468	7.1079998	12.23999977	359.611023	19.34799957	7/31/2014	50:47.1
1540	SPD01	-122.4231051	37.98645423	6.87799978	12.25300026	359.7869873	19.13100004	-122.4231181	37.98644544	7.1079998	12.25300026	359.5670166	19.36100006	7/31/2014	50:47.1
1541	SPD01	-122.4231062	37.98645526	6.91200018	12.25300026	359.8089905	19.16500044	-122.4231192	37.98644647	7.1079998	12.25300026	359.5010071	19.36100006	7/31/2014	50:46.9
1542	SPD01	-122.423107	37.98645596	6.91200018	12.24600029	359.7650147	19.15800047	-122.42312	37.98644717	7.1079998	12.24600029	359.6330261	19.35400009	7/31/2014	50:46.8
1543	SPD01	-122.4231078	37.98645665	6.91200018	12.26200008	359.8299866	19.17400026	-122.4231207	37.98644786	7.1079998	12.26200008	359.4790039	19.36999989	7/31/2014	50:46.7
1544	SPD01	-122.4231085	37.98645736	6.91200018	12.26799965	359.8089905	19.17999983	-122.4231215	37.98644859	7.1079998	12.26799965	359.5890198	19.37599945	7/31/2014	50:46.7
1545	SPD01	-122.4231093	37.98645807	6.91200018	12.30000019	359.7680054	19.21200037	-122.4231222	37.98644928	7.1079998	12.30000019	359.6360169	19.40799999	7/31/2014	50:46.5
1546	SPD01	-122.42311	37.98645878	6.91200018	12.29399967	359.7909851	19.20599985	-122.423123	37.98644999	7.07399988	12.29399967	359.5930176	19.36799955	7/31/2014	50:46.4
1547	SPD01	-122.4231108	37.98645947	6.91200018	12.31599998	359.8569946	19.22800016	-122.4231238	37.98645068	7.07399988	12.31599998	359.5930176	19.38999987	7/31/2014	50:46.3
1548	SPD01	-122.4231115	37.98646016	6.91200018	12.31000042	359.8559876	19.2220006	-122.4231245	37.98645137	7.07399988	12.31000042	359.5930176	19.3840003	7/31/2014	50:46.2
1549	SPD01	-122.4231123	37.98646085	6.91200018	12.31000042	359.7909851	19.2220006	-122.4231252	37.98645204	7.07399988	12.31000042	359.6150208	19.3840003	7/31/2014	50:46.1
1550	SPD01	-122.4231131	37.98646156	6.87799978	12.29399967	359.901001	19.17199945	-122.423126	37.98645275	7.07399988	12.29399967	359.5930176	19.36799955	7/31/2014	50:46.0
1551	SPD01	-122.4231141	37.98646249	6.91200018	12.33199978	359.8349915	19.24399996	-122.423127	37.9864537	7.07399988	12.33199978	359.6150208	19.40599966	7/31/2014	50:45.9
1552	SPD01	-122.4231148	37.9864632	6.87799978	12.34700012	359.8120117	19.2249999	-122.4231278	37.98645439	7.07399988	12.34700012	359.5940247	19.421	7/31/2014	50:45.9
1553	SPD01	-122.4231155	37.98646382	6.91200018	12.32199955	359.8129883	19.23399973	-122.4231285	37.98645501	7.07399988	12.32199955	359.6370239	19.39599943	7/31/2014	50:45.7
1554	SPD01	-122.4231162	37.98646448	6.91200018	12.36299992	359.8129883	19.2750001	-122.4231292	37.98645567	7.07399988	12.36299992	359.6370239	19.4369998	7/31/2014	50:45.6
1555	SPD01	-122.423117	37.98646515	6.91200018	12.35400009	359.8129883	19.26600027	-122.4231299	37.98645632	7.07399988	12.35400009	359.6590271	19.42799997	7/31/2014	50:45.5
1556	SPD01	-122.4231177	37.98646584	6.87799978	12.36299992	359.8349915	19.2409997	-122.4231307	37.98645703	7.02299976	12.36299992	359.6810303	19.38599968	7/31/2014	50:45.5
1557	SPD01	-122.4231184	37.98646646	6.91200018	12.37899971	359.8150024	19.29099989	-122.4231313	37.98645763	7.07399988	12.37899971	359.6620178	19.45299959	7/31/2014	50:45.3
1558	SPD01	-122.4231191	37.98646711	6.91200018	12.38500023	359.8609924	19.29700041	-122.423132	37.98645829	7.07399988	12.38500023	359.6410217	19.45900011	7/31/2014	50:45.2
1559	SPD01	-122.4231198	37.98646777	6.91200018	12.3920002	359.9049988	19.30400038	-122.4231327	37.98645894	7.07399988	12.3920002	359.6190186	19.46600008	7/31/2014	50:45.1
1560	SPD01	-122.4231205	37.98646841	6.91200018	12.3920002	359.9490051	19.30400038	-122.4231334	37.98645958	7.02299976	12.3920002	359.6850281	19.41499996	7/31/2014	50:45.1
1561	SPD01	-122.4231216	37.98646938	6.91200018	12.40100002	359.9490051	19.3130002	-122.4231345	37.98646055	7.02299976	12.40100002	359.6190186	19.42399979	7/31/2014	50:44.9
1562	SPD01	-122.4231223	37.98647007	6.87799978	12.37899971	359.9259949	19.25699949	-122.4231352	37.98646123	7.02299976	12.37899971	359.6410217	19.40199947	7/31/2014	50:44.8
1563	SPD01	-122.423123	37.98647067	6.91200018	12.37899971	359.9930115	19.29099989	-122.4231359	37.98646184	7.07399988	12.37899971	359.6190186	19.45299959	7/31/2014	50:44.7
1564	SPD01	-122.4231237	37.98647136	6.87799978	12.36299992	360.0589905	19.2409997	-122.4231367	37.98646254	7.02299976	12.36299992	359.6850281	19.38599968	7/31/2014	50:44.7
1565	SPD01	-122.4231244	37.98647198	6.91200018	12.40100002	359.9930115	19.3130002	-122.4231373	37.98646315	7.07399988	12.40100002	359.6410217	19.4749999	7/31/2014	50:44.5
1566	SPD01	-122.4231252	37.98647269	6.87799978	12.38500023	359.9700012	19.26300001	-122.4231381	37.98646384	7.02299976	12.38500023	359.5970154	19.40799999	7/31/2014	50:44.4
1567	SPD01	-122.4231258	37.98647331	6.91200018	12.36999989	359.9710083	19.28200006	-122.4231388	37.98646446	7.07399988	12.36999989	359.6630249	19.44399977	7/31/2014	50:44.3
1568	SPD01	-122.4231266	37.98647396	6.91200018	12.34700012	359.9729919	19.2590003	-122.4231395	37.98646512	7.07399988	12.34700012	359.6210327	19.421	7/31/2014	50:44.2
1569	SPD01	-122.4231273	37.98647462	6.91200018	12.36999989	360.0190125	19.28200006	-122.4231402	37.98646576	7.07399988	12.36999989	359.6230164	19.44399977	7/31/2014	50:44.1
1570	SPD01	-122.423128	37.98647531	6.87799978	12.40100002	359.973999	19.27899981	-122.4231409	37.98646645	7.02299976	12.40100002	359.6890259	19.42399979	7/31/2014	50:44.0
1571	SPD01	-122.4231291	37.98647628	6.87799978	12.37899971	359.9309998	19.25699949	-122.423142	37.98646744	7.07399988	12.37899971	359.6670227	19.45299959	7/31/2014	50:43.9
1572	SPD01	-122.4231298	37.98647694	6.87799978	12.44499969	359.9089966	19.32299948	-122.4231427	37.98646807	7.02299976	12.44499969	359.6670227	19.46799946	7/31/2014	50:43.9
1573	SPD01	-122.4231305	37.98647756	6.91200018	12.38500023	359.9089966	19.29700041	-122.4231434	37.98646869	7.07399988	12.38500023	359.6230164	19.45900011	7/31/2014	50:43.7
1574	SPD01	-122.4231313	37.98647826	6.87799978	12.3920002	359.9299927	19.26999998	-122.4231442	37.9864694	7.02299976	12.3920002	359.6450195	19.41499996	7/31/2014	50:43.6
1575	SPD01	-122.423132	37.98647888	6.91200018	12.40799999	359.8429871	19.32000017	-122.4231448	37.98647002	7.02299976	12.40799999	359.6230164	19.43099976	7/31/2014	50:43.5
1576	SPD01	-122.4231327	37.98647959	6.87799978	12.43900013	359.9309998	19.31699991	-122.4231456	37.98647073	7.02299976	12.43900013	359.6670227	19.46199989	7/31/2014	50:43.4
1577	SPD01	-122.4231334	37.98648023	6.91200018	12.41699982	359.8869934	19.329	-122.4231463	37.98647137	7.02299976	12.41699982	359.6230164	19.43999958	7/31/2014	50:43.3
1578	SPD01	-122.4231342	37.98648092	6.87799978	12.42300034	359.9299927	19.30100012	-122.4231471	37.98647206	7.02299976	12.42300034	359.6450195	19.4460001	7/31/2014	50:43.2
1579	SPD01	-122.4231349	37.98648154	6.91200018	12.43900013	359.8900147	19.35100031	-122.4231478	37.98647268	7.02299976	12.43900013	359.6700134	19.46199989	7/31/2014	50:43.1
1580	SPD01	-122.4231356	37.98648225	6.87799978	12.43900013	359.9349976	19.31699991	-122.4231485	37.98647337	7.02299976	12.43900013	359.6490173	19.46199989	7/31/2014	50:43.1
1581	SPD01	-122.4231367	37.98648318	6.91200018	12.44499969	359.9790039	19.35699987	-122.4231495	37.9864743	7.02299976	12.44499969	359.605011	19.46799946	7/31/2014	50:42.9
1582	SPD01	-122.4231374	37.98648387	6.87799978	12.43900013	359.9339905	19.31699991	-122.4231503	37.98647499	6.98899984	12.43900013	359.6490173	19.42799997	7/31/2014	50:42.8
1583	SPD01	-122.4231381	37.98648448	6.91200018	12.45499992	359.9790039	19.3670001	-122.423151	37.9864756	7.02299976	12.45499992	359.7150269	19.47799969	7/31/2014	50:42.7
1584	SPD01	-122.4231389	37.98648518	6.87799978	12.44499969	359.9790039	19.32299948	-122.4231517	37.9864763	7.02299976	12.44499969	359.605011	19.46799946	7/31/2014	50:42.7
1585	SPD01	-122.4231396	37.9864858	6.91200018	12.43900013	360.0010071	19.35100031	-122.4231524	37.98647692	7.02299976	12.43900013	359.7590332	19.46199989	7/31/2014	50:42.5
1586	SPD01	-122.4231403	37.98648651	6.87799978	12.44499969	360	19.32299948	-122.4231532	37.98647761	6.98899984	12.44499969	359.6930237	19.43399954	7/31/2014	50:42.4
1587	SPD01	-122.423141	37.98648713	6.91200018	12.49300003	359.9570007	19.40500021	-122.4231539	37.98647823	7.02299976	12.49300003	359.6930237	19.51599979	7/31/2014	50:42.3
1588	SPD01	-122.4231418	37.98648784	6.87799978	12.46100044	359.9790039	19.33900023	-122.4231547	37.98647894	7.02299976	12.46100044	359.803009	19.48400021	7/31/2014	50:42.3
1589	SPD01	-122.4231425	37.98648844	6.91200018	12.46100044	359.9790039	19.37300062	-122.4231553	37.98647954	6.98899984	12.46100044	359.73703	19.45000029	7/31/2014	50:42.1
1590	SPD01	-122.4231432	37.98648915	6.87799978	12.48700047	359.9559937	19.36500025	-122.4231561	37.98648023	6.98899984	12.48700047	359.73703	19.47600031	7/31/2014	50:42.0
1591	SPD01	-122.4231443	37.98649009	6.91200018	12.47099972	360.026001	19.3829999	-122.4231571	37.98648119	7.02299976	12.47099972	359.7400208	19.49399948	7/31/2014	50:41.9
1592	SPD01	-122.4231451	37.98649079	6.87799978	12.46100044	359.9830017	19.33900023	-122.4231579	37.98648188	7.02299976	12.46100044	359.763031	19.48400021	7/31/2014	50:41.9
1593	SPD01	-122.4231458	37.98649145	6.87799978	12.47099972	359.9830017	19.3489995	-122.4231586	37.98648255	6.98899984	12.47099972	359.7410278	19.45999956	7/31/2014	50:41.7
1594	SPD01	-122.4231465	37.98649214	6.87799978	12.47700024	360.0700073	19.35500002	-122.4231594	37.98648322	6.98899984	12.47700024	359.8080139	19.46600008	7/31/2014	50:41.6
1595	SPD01	-122.4231473	37.98649276	6.91200018	12.46100044	359.9830017	19.37300062	-122.4231601	37.98648386	6.98899984	12.46100044	359.82901	19.45000029	7/31/2014	50:41.5
1596	SPD01	-122.4231481	37.98649348	6.87799978	12.47700024	360.0490112	19.35500002	-122.4231609	37.98648457	6.98899984	12.47700024	359.8070068	19.46600008	7/31/2014	50:41.5
1597	SPD01	-122.4231488	37.98649412	6.91200018	12.48700047	359.9609985	19.39900064	-122.4231616	37.98648521	6.98899984	12.48700047	359.8070068	19.47600031	7/31/2014	50:41.3
1598	SPD01	-122.4231496	37.98649485	6.87799978	12.47700024	359.9379883	19.35500002	-122.4231624	37.98648592	6.98899984	12.47700024	359.7190247	19.46600008	7/31/2014	50:41.2
1599	SPD01	-122.4231503	37.98649547	6.91200018	12.53999996	359.9389954	19.45200014	-122.4231631	37.98648655	6.98899984	12.53999996	359.7190247	19.52899981	7/31/2014	50:41.1
1600	SPD01	-122.423151	37.98649617	6.87900019	12.48700047	359.9169922	19.36600065	-122.4231639	37.98648726	6.98999977	12.48700047	359.763031	19.47700024	7/31/2014	50:41.1
1601	SPD01	-122.4231521	37.98649713	6.91300011	12.49300003	359.894989	19.40600014	-122.4231649	37.98648822	6.98999977	12.49300003	359.7190247	19.4829998	7/31/2014	50:40.9
1602	SPD01	-122.4231529	37.98649784	6.87900019	12.52400017	359.8970032	19.40300035	-122.4231657	37.98648891	6.98999977	12.52400017	359.6560059	19.51399994	7/31/2014	50:40.8
1603	SPD01	-122.4231536	37.98649849	6.87900019	12.51500034	359.855011	19.39400053	-122.4231664	37.98648958	6.98999977	12.51500034	359.7230225	19.50500011	7/31/2014	50:40.7
1604	SPD01	-122.4231544	37.98649917	6.87900019	12.53999996	359.8770142	19.41900015	-122.4231672	37.98649025	6.93900013	12.53999996	359.7010193	19.47900009	7/31/2014	50:40.6
1605	SPD01	-122.4231551	37.9864998	6.91300011	12.56200027	359.9429932	19.47500038	-122.4231679	37.98649089	6.98999977	12.56200027	359.7450256	19.55200005	7/31/2014	50:40.5
1606	SPD01	-122.4231559	37.98650053	6.87900019	12.54699993	359.9200134	19.42600012	-122.4231687	37.9864916	6.93900013	12.54699993	359.7450256	19.48600006	7/31/2014	50:40.4
1607	SPD01	-122.4231566	37.98650117	6.91300011	12.57800007	359.8989868	19.49100018	-122.4231694	37.98649222	6.98999977	12.57800007	359.7230225	19.56799984	7/31/2014	50:40.3
1608	SPD01	-122.4231574	37.98650187	6.87900019	12.57199955	359.92099	19.45099974	-122.4231702	37.98649292	6.93900013	12.57199955	359.6350098	19.51099968	7/31/2014	50:40.3
1609	SPD01	-122.4231581	37.98650249	6.91300011	12.57800007	359.9869995	19.49100018	-122.4231709	37.98649356	6.93900013	12.57800007	359.7010193	19.5170002	7/31/2014	50:40.1
1610	SPD01	-122.4231588	37.9865032	6.87900019	12.59399986	359.8770142	19.47300005	-122.4231717	37.98649427	6.93900013	12.59399986	359.6790161	19.53299999	7/31/2014	50:40.0
1611	SPD01	-122.4231599	37.98650416	6.91300011	12.57800007	359.9419861	19.49100018	-122.4231727	37.98649523	6.93900013	12.57800007	359.6350098	19.5170002	7/31/2014	50:39.9
1612	SPD01	-122.4231607	37.98650487	6.87900019	12.60000038	359.92099	19.47900057	-122.4231735	37.98649593	6.93900013	12.60000038	359.6570129	19.53900051	7/31/2014	50:39.9
1613	SPD01	-122.4231614	37.9865055	6.91300011	12.59399986	359.9460144	19.50699997	-122.4231742	37.98649655	6.98999977	12.59399986	359.6160278	19.58399963	7/31/2014	50:39.7
1614	SPD01	-122.4231622	37.98650623	6.87900019	12.63199997	360.0130005	19.51100016	-122.423175	37.98649728	6.93900013	12.63199997	359.6610107	19.5710001	7/31/2014	50:39.6
1615	SPD01	-122.4231629	37.98650687	6.91300011	12.6260004	359.9240112	19.53900051	-122.4231757	37.98649792	6.93900013	12.6260004	359.6610107	19.56500053	7/31/2014	50:39.5
1616	SPD01	-122.4231637	37.98650759	6.87900019	12.61600018	360.0570068	19.49500036	-122.4231765	37.98649866	6.93900013	12.61600018	359.6610107	19.55500031	7/31/2014	50:39.5
1617	SPD01	-122.4231645	37.98650823	6.91300011	12.63199997	359.9689941	19.54500008	-122.4231773	37.9864993	6.98999977	12.63199997	359.6830139	19.62199974	7/31/2014	50:39.3
1618	SPD01	-122.4231653	37.98650895	6.87900019	12.6260004	360.0130005	19.50500059	-122.4231781	37.98650004	6.98999977	12.6260004	359.7050171	19.61600018	7/31/2014	50:39.2
1619	SPD01	-122.423166	37.98650961	6.91300011	12.60999966	360.0559998	19.52299976	-122.4231788	37.98650068	6.98999977	12.60999966	359.7710266	19.59999943	7/31/2014	50:39.1
1620	SPD01	-122.4231668	37.98651033	6.87900019	12.63199997	359.9689941	19.51100016	-122.4231796	37.9865014	6.93900013	12.63199997	359.7710266	19.5710001	7/31/2014	50:39.1
1621	SPD01	-122.4231679	37.98651134	6.91300011	12.58399963	360.1010132	19.49699974	-122.4231807	37.98650239	6.98999977	12.58399963	359.7490234	19.5739994	7/31/2014	50:38.9
1622	SPD01	-122.4231687	37.98651203	6.91300011	12.57199955	360.0130005	19.48499966	-122.4231815	37.9865031	6.93900013	12.57199955	359.7930298	19.51099968	7/31/2014	50:38.8
1623	SPD01	-122.4231695	37.98651276	6.91300011	12.58399963	360.0559998	19.49699974	-122.4231823	37.98650381	6.98999977	12.58399963	359.7490234	19.5739994	7/31/2014	50:38.7
1624	SPD01	-122.4231703	37.98651347	6.91300011	12.57199955	359.9930115	19.48499966	-122.4231831	37.98650452	6.93900013	12.57199955	359.8390198	19.51099968	7/31/2014	50:38.7
1625	SPD01	-122.4231711	37.98651419	6.91300011	12.56200027	360.0610046	19.47500038	-122.4231839	37.98650524	6.98999977	12.56200027	359.7310181	19.55200005	7/31/2014	50:38.5
1626	SPD01	-122.4231719	37.98651495	6.87900019	12.55599976	359.993988	19.43499994	-122.4231847	37.986506	6.93900013	12.55599976	359.7090149	19.49499989	7/31/2014	50:38.4
1627	SPD01	-122.4231727	37.98651564	6.91300011	12.55599976	359.9289856	19.46899986	-122.4231855	37.98650669	6.98999977	12.55599976	359.7310181	19.54599953	7/31/2014	50:38.3
1628	SPD01	-122.4231736	37.98651641	6.87900019	12.55599976	359.9949951	19.43499994	-122.4231864	37.98650746	6.93900013	12.55599976	359.6430054	19.49499989	7/31/2014	50:38.3
1629	SPD01	-122.4231743	37.98651708	6.91300011	12.52400017	359.9289856	19.43700027	-122.4231871	37.98650815	6.98999977	12.52400017	359.6210327	19.51399994	7/31/2014	50:38.1
1630	SPD01	-122.4231752	37.98651784	6.87900019	12.52400017	359.9070129	19.40300035	-122.423188	37.98650889	6.98999977	12.52400017	359.6650085	19.51399994	7/31/2014	50:38.0
1631	SPD01	-122.4231763	37.98651887	6.91300011	12.50899982	359.9719849	19.42199993	-122.4231891	37.98650992	6.98999977	12.50899982	359.53302	19.4989996	7/31/2014	50:37.9
1632	SPD01	-122.4231771	37.98651963	6.87900019	12.52400017	359.8630066	19.40300035	-122.4231899	37.98651068	6.98999977	12.52400017	359.6650085	19.51399994	7/31/2014	50:37.8
1633	SPD01	-122.4231779	37.9865203	6.91300011	12.52400017	359.8850098	19.43700027	-122.4231907	37.98651135	7.02400017	12.52400017	359.5770264	19.54800034	7/31/2014	50:37.7
1634	SPD01	-122.4231788	37.98652106	6.87900019	12.57199955	359.8630066	19.45099974	-122.4231916	37.98651211	6.98999977	12.57199955	359.6650085	19.56199932	7/31/2014	50:37.6
1635	SPD01	-122.4231795	37.98652175	6.91300011	12.51500034	359.8659973	19.42800045	-122.4231923	37.9865128	6.98999977	12.51500034	359.5580139	19.50500011	7/31/2014	50:37.5
1636	SPD01	-122.4231804	37.98652251	6.87900019	12.52400017	359.9760132	19.40300035	-122.4231932	37.98651356	6.98999977	12.52400017	359.6700134	19.51399994	7/31/2014	50:37.5
1637	SPD01	-122.4231812	37.98652326	6.87900019	12.53100014	359.9549866	19.41000032	-122.423194	37.98651431	7.02400017	12.53100014	359.6470337	19.55500031	7/31/2014	50:37.3
1638	SPD01	-122.423182	37.98652395	6.91300011	12.53999996	359.8890076	19.45300007	-122.4231948	37.986515	6.98999977	12.53999996	359.6470337	19.52999973	7/31/2014	50:37.2
1639	SPD01	-122.4231828	37.98652467	6.91300011	12.55599976	359.9979858	19.46899986	-122.4231956	37.98651572	6.98999977	12.55599976	359.6910095	19.54599953	7/31/2014	50:37.1
1640	SPD01	-122.4231836	37.9865254	6.91300011	12.57199955	359.8890076	19.48499966	-122.4231964	37.98651645	6.98999977	12.57199955	359.6690064	19.56199932	7/31/2014	50:37.1
1641	SPD01	-122.4231848	37.98652649	6.91300011	12.57199955	359.9769898	19.48499966	-122.4231976	37.98651754	7.02400017	12.57199955	359.7350159	19.59599972	7/31/2014	50:36.9
1642	SPD01	-122.4231857	37.98652727	6.87900019	12.60000038	359.9989929	19.47900057	-122.4231985	37.98651832	6.98999977	12.60000038	359.8010254	19.59000015	7/31/2014	50:36.8
1643	SPD01	-122.4231865	37.986528	6.91300011	12.58399963	359.9330139	19.49699974	-122.4231993	37.98651905	7.02400017	12.58399963	359.7130127	19.6079998	7/31/2014	50:36.7
1644	SPD01	-122.4231874	37.98652878	6.87900019	12.59399986	359.9320068	19.47300005	-122.4232002	37.98651985	6.98999977	12.59399986	359.8010254	19.58399963	7/31/2014	50:36.7
1645	SPD01	-122.4231882	37.9865295	6.91300011	12.59399986	359.9110107	19.50699997	-122.423201	37.98652055	6.98999977	12.59399986	359.7790222	19.58399963	7/31/2014	50:36.5
1646	SPD01	-122.423189	37.98653028	6.91300011	12.61600018	359.9790039	19.52900028	-122.4232018	37.98652133	7.02400017	12.61600018	359.73703	19.64000034	7/31/2014	50:36.4
1647	SPD01	-122.4231899	37.98653104	6.91300011	12.59399986	359.9140015	19.50699997	-122.4232027	37.98652209	7.02400017	12.59399986	359.7820129	19.61800003	7/31/2014	50:36.3
1648	SPD01	-122.4231908	37.9865318	6.91300011	12.60000038	359.868988	19.51300049	-122.4232036	37.98652287	6.98999977	12.60000038	359.8040161	19.59000015	7/31/2014	50:36.3
1649	SPD01	-122.4231916	37.98653258	6.91300011	12.6260004	359.980011	19.53900051	-122.4232044	37.98652363	6.98999977	12.6260004	359.8700256	19.61600018	7/31/2014	50:36.1
1650	SPD01	-122.4231925	37.98653334	6.91300011	12.58399963	359.980011	19.49699974	-122.4232053	37.98652439	6.98999977	12.58399963	359.7600098	19.5739994	7/31/2014	50:36.0
1651	SPD01	-122.4231937	37.9865345	6.91300011	12.60000038	359.9360046	19.51300049	-122.4232065	37.98652555	7.02400017	12.60000038	359.7820129	19.62400055	7/31/2014	50:35.9
1652	SPD01	-122.4231946	37.98653526	6.91300011	12.64099979	359.9349976	19.5539999	-122.4232074	37.98652631	6.98999977	12.64099979	359.7820129	19.63099957	7/31/2014	50:35.9
1653	SPD01	-122.4231955	37.98653604	6.91300011	12.60000038	359.9580078	19.51300049	-122.4232083	37.98652709	6.98999977	12.60000038	359.7820129	19.59000015	7/31/2014	50:35.7
1654	SPD01	-122.4231964	37.98653685	6.87900019	12.60000038	359.9140015	19.47900057	-122.4232092	37.98652792	6.93900013	12.60000038	359.7160034	19.53900051	7/31/2014	50:35.6
1655	SPD01	-122.4231972	37.98653759	6.91300011	12.60000038	359.9360046	19.51300049	-122.42321	37.98652866	6.98999977	12.60000038	359.7160034	19.59000015	7/31/2014	50:35.5
1656	SPD01	-122.4231981	37.98653839	6.91300011	12.61600018	359.9360046	19.52900028	-122.4232109	37.98652946	6.98999977	12.61600018	359.6500244	19.60599995	7/31/2014	50:35.5
1657	SPD01	-122.423199	37.98653919	6.91300011	12.59399986	359.9379883	19.50699997	-122.4232118	37.98653024	6.98999977	12.59399986	359.6970215	19.58399963	7/31/2014	50:35.3
1658	SPD01	-122.4231999	37.98654002	6.87900019	12.59399986	359.9400024	19.47300005	-122.4232127	37.98653107	6.98999977	12.59399986	359.632019	19.58399963	7/31/2014	50:35.2
1659	SPD01	-122.4232007	37.98654076	6.91300011	12.60000038	359.9840088	19.51300049	-122.4232135	37.98653183	6.98999977	12.60000038	359.6540222	19.59000015	7/31/2014	50:35.1
1660	SPD01	-122.4232016	37.98654154	6.91300011	12.60000038	359.9400024	19.51300049	-122.4232144	37.98653261	6.98999977	12.60000038	359.632019	19.59000015	7/31/2014	50:35.0
1661	SPD01	-122.4232029	37.98654273	6.91300011	12.58399963	359.8729858	19.49699974	-122.4232157	37.98653378	6.98999977	12.58399963	359.6760254	19.5739994	7/31/2014	50:34.9
1662	SPD01	-122.4232039	37.98654356	6.87900019	12.6260004	360.0280151	19.50500059	-122.4232167	37.98653463	6.98999977	12.6260004	359.632019	19.61600018	7/31/2014	50:34.8
1663	SPD01	-122.4232047	37.98654432	6.91300011	12.58399963	359.9620056	19.49699974	-122.4232175	37.98653539	6.98999977	12.58399963	359.6980286	19.5739994	7/31/2014	50:34.7
1664	SPD01	-122.4232056	37.98654513	6.91300011	12.59399986	360.071991	19.50699997	-122.4232184	37.98653618	6.98999977	12.59399986	359.7420044	19.58399963	7/31/2014	50:34.7
1665	SPD01	-122.4232065	37.98654595	6.91300011	12.57800007	360.0270081	19.49100018	-122.4232193	37.986537	6.98999977	12.57800007	359.7640076	19.56799984	7/31/2014	50:34.5
1666	SPD01	-122.4232075	37.9865468	6.87900019	12.57800007	360.071991	19.45700026	-122.4232203	37.98653786	6.98999977	12.57800007	359.7200317	19.56799984	7/31/2014	50:34.4
1667	SPD01	-122.4232083	37.98654758	6.91300011	12.57800007	360.071991	19.49100018	-122.4232211	37.98653864	6.98999977	12.57800007	359.8080139	19.56799984	7/31/2014	50:34.3
1668	SPD01	-122.4232092	37.98654839	6.91300011	12.58399963	360.1400147	19.49699974	-122.423222	37.98653946	6.98999977	12.58399963	359.8110046	19.5739994	7/31/2014	50:34.3
1669	SPD01	-122.4232101	37.9865492	6.91300011	12.60999966	360.1199951	19.52299976	-122.4232229	37.98654025	6.98999977	12.60999966	359.8340149	19.59999943	7/31/2014	50:34.1
1670	SPD01	-122.423211	37.98655	6.91300011	12.59399986	360.1409912	19.50699997	-122.4232238	37.98654107	6.93900013	12.59399986	359.7680054	19.53299999	7/31/2014	50:34.0
1671	SPD01	-122.4232124	37.9865512	6.91300011	12.59399986	360.1849976	19.50699997	-122.4232252	37.98654227	6.98999977	12.59399986	359.9000244	19.58399963	7/31/2014	50:33.9
1672	SPD01	-122.4232133	37.98655202	6.91300011	12.59399986	360.2290039	19.50699997	-122.4232261	37.98654307	6.98999977	12.59399986	359.8560181	19.58399963	7/31/2014	50:33.9
1673	SPD01	-122.4232142	37.98655287	6.87900019	12.61600018	360.1629944	19.49500036	-122.423227	37.98654392	7.02400017	12.61600018	359.8560181	19.64000034	7/31/2014	50:33.7
1674	SPD01	-122.4232151	37.98655368	6.87900019	12.64099979	360.2070007	19.51999998	-122.4232279	37.98654475	6.98999977	12.64099979	359.9660034	19.63099957	7/31/2014	50:33.6
1675	SPD01	-122.423216	37.98655444	6.91300011	12.64799976	360.2510071	19.56099987	-122.4232288	37.98654553	6.98999977	12.64799976	359.9000244	19.63799953	7/31/2014	50:33.5
1676	SPD01	-122.4232169	37.98655527	6.91300011	12.63199997	360.2290039	19.54500008	-122.4232297	37.98654634	6.98999977	12.63199997	359.9440308	19.62199974	7/31/2014	50:33.4
1677	SPD01	-122.4232178	37.98655609	6.91300011	12.66300011	360.2070007	19.57600021	-122.4232306	37.98654716	7.02400017	12.66300011	359.9440308	19.68700027	7/31/2014	50:33.3
1678	SPD01	-122.4232188	37.98655694	6.87900019	12.64799976	360.2099915	19.52699995	-122.4232316	37.98654801	6.98999977	12.64799976	359.9480286	19.63799953	7/31/2014	50:33.2
1679	SPD01	-122.4232196	37.98655772	6.91300011	12.64799976	360.1669922	19.56099987	-122.4232324	37.98654878	7.02400017	12.64799976	359.9700317	19.67199993	7/31/2014	50:33.1
1680	SPD01	-122.4232205	37.98655851	6.91300011	12.64099979	360.2550049	19.5539999	-122.4232333	37.98654958	6.98999977	12.64099979	359.9920044	19.63099957	7/31/2014	50:33.1
1681	SPD01	-122.4232218	37.98655972	6.91300011	12.64799976	360.2109985	19.56099987	-122.4232347	37.98655079	7.02400017	12.64799976	359.9920044	19.67199993	7/31/2014	50:32.9
1682	SPD01	-122.4232227	37.9865605	6.91300011	12.63199997	360.2109985	19.54500008	-122.4232355	37.98655158	6.98999977	12.63199997	359.9260254	19.62199974	7/31/2014	50:32.8
1683	SPD01	-122.4232236	37.98656131	6.91300011	12.6260004	360.2770081	19.53900051	-122.4232364	37.98655238	7.02400017	12.6260004	359.9700317	19.65000057	7/31/2014	50:32.7
1684	SPD01	-122.4232245	37.98656211	6.91300011	12.61600018	360.3429871	19.52900028	-122.4232373	37.98655317	6.98999977	12.61600018	360.0360107	19.60599995	7/31/2014	50:32.7
1685	SPD01	-122.4232254	37.98656292	6.91300011	12.61600018	360.2330017	19.52900028	-122.4232382	37.98655399	7.02400017	12.61600018	359.9480286	19.64000034	7/31/2014	50:32.5
1686	SPD01	-122.4232263	37.98656374	6.91300011	12.6260004	360.3210144	19.53900051	-122.4232391	37.9865548	6.98999977	12.6260004	359.9920044	19.61600018	7/31/2014	50:32.4
1687	SPD01	-122.4232272	37.98656455	6.91300011	12.60999966	360.4089966	19.52299976	-122.42324	37.98655562	7.02400017	12.60999966	360.0800171	19.63399982	7/31/2014	50:32.3
1688	SPD01	-122.4232281	37.98656538	6.87900019	12.61600018	360.3869934	19.49500036	-122.423241	37.98655647	6.98999977	12.61600018	360.0360107	19.60599995	7/31/2014	50:32.2
1689	SPD01	-122.423229	37.98656614	6.91300011	12.64799976	360.4339905	19.56099987	-122.4232418	37.98655723	6.98999977	12.64799976	360.1270142	19.63799953	7/31/2014	50:32.1
1690	SPD01	-122.4232299	37.98656694	6.91300011	12.60000038	360.4790039	19.51300049	-122.4232427	37.98655802	6.98999977	12.60000038	360.1500244	19.59000015	7/31/2014	50:32.0
1691	SPD01	-122.4232312	37.98656814	6.91300011	12.59399986	360.4570007	19.50699997	-122.423244	37.98655923	6.98999977	12.59399986	360.1720276	19.58399963	7/31/2014	50:31.9
1692	SPD01	-122.4232321	37.98656894	6.91300011	12.59399986	360.5010071	19.50699997	-122.4232449	37.98656002	7.02400017	12.59399986	360.2820129	19.61800003	7/31/2014	50:31.9
1693	SPD01	-122.423233	37.98656975	6.91300011	12.60000038	360.5230103	19.51300049	-122.4232458	37.98656084	7.02400017	12.60000038	360.2600098	19.62400055	7/31/2014	50:31.7
1694	SPD01	-122.423234	37.9865706	6.87900019	12.59399986	360.4790039	19.47300005	-122.4232468	37.98656169	7.02400017	12.59399986	360.2380066	19.61800003	7/31/2014	50:31.6
1695	SPD01	-122.4232348	37.9865714	6.91300011	12.60000038	360.4790039	19.51300049	-122.4232476	37.98656247	7.02400017	12.60000038	360.3260193	19.62400055	7/31/2014	50:31.5
1696	SPD01	-122.4232357	37.98657221	6.91300011	12.59399986	360.4790039	19.50699997	-122.4232486	37.9865633	7.02400017	12.59399986	360.2380066	19.61800003	7/31/2014	50:31.5
1697	SPD01	-122.4232366	37.98657303	6.91300011	12.59399986	360.4129944	19.50699997	-122.4232495	37.98656411	7.02400017	12.59399986	360.3040161	19.61800003	7/31/2014	50:31.3
1698	SPD01	-122.4232375	37.98657384	6.91300011	12.59399986	360.4570007	19.50699997	-122.4232504	37.98656493	6.98999977	12.59399986	360.3040161	19.58399963	7/31/2014	50:31.2
1699	SPD01	-122.4232384	37.98657466	6.91300011	12.61600018	360.4129944	19.52900028	-122.4232513	37.98656572	7.02400017	12.61600018	360.3040161	19.64000034	7/31/2014	50:31.1
1700	SPD01	-122.4232393	37.98657543	6.91300011	12.59399986	360.4809876	19.50699997	-122.4232521	37.98656652	6.98999977	12.59399986	360.2400208	19.58399963	7/31/2014	50:31.1
1701	SPD01	-122.4232406	37.98657662	6.91300011	12.61600018	360.4609985	19.52900028	-122.4232535	37.98656771	7.02400017	12.61600018	360.3080139	19.64000034	7/31/2014	50:30.9
1702	SPD01	-122.4232415	37.98657742	6.91300011	12.56200027	360.5490112	19.47500038	-122.4232543	37.98656848	6.98999977	12.56200027	360.2860107	19.55200005	7/31/2014	50:30.8
1703	SPD01	-122.4232424	37.9865782	6.91300011	12.57199955	360.4830017	19.48499966	-122.4232552	37.98656928	7.02400017	12.57199955	360.2640076	19.59599972	7/31/2014	50:30.7
1704	SPD01	-122.4232433	37.98657899	6.91300011	12.53100014	360.5490112	19.44400024	-122.4232561	37.98657008	7.02400017	12.53100014	360.2420044	19.55500031	7/31/2014	50:30.6
1705	SPD01	-122.4232441	37.98657979	6.91300011	12.54699993	360.4830017	19.46000004	-122.423257	37.98657086	7.02400017	12.54699993	360.2640076	19.5710001	7/31/2014	50:30.5
1706	SPD01	-122.423245	37.98658057	6.91300011	12.54699993	360.5490112	19.46000004	-122.4232578	37.98657165	7.02400017	12.54699993	360.2640076	19.5710001	7/31/2014	50:30.4
1707	SPD01	-122.4232459	37.98658136	6.91300011	12.53100014	360.5929871	19.44400024	-122.4232587	37.98657245	7.02400017	12.53100014	360.2200317	19.55500031	7/31/2014	50:30.3
1708	SPD01	-122.4232468	37.98658214	6.91300011	12.53100014	360.5490112	19.44400024	-122.4232596	37.98657323	7.02400017	12.53100014	360.3300171	19.55500031	7/31/2014	50:30.3
1709	SPD01	-122.4232476	37.98658294	6.91300011	12.51500034	360.5490112	19.42800045	-122.4232605	37.98657402	7.02400017	12.51500034	360.2420044	19.53900051	7/31/2014	50:30.1
1710	SPD01	-122.4232485	37.98658372	6.91300011	12.53100014	360.5929871	19.44400024	-122.4232613	37.9865748	7.02400017	12.53100014	360.3300171	19.55500031	7/31/2014	50:30.0
1711	SPD01	-122.4232498	37.9865849	6.91300011	12.58399963	360.6180115	19.49699974	-122.4232626	37.98657599	7.07499981	12.58399963	360.2450256	19.65899944	7/31/2014	50:29.9
1712	SPD01	-122.4232507	37.9865857	6.91300011	12.56200027	360.6629944	19.47500038	-122.4232635	37.98657677	7.02400017	12.56200027	360.3120117	19.58600044	7/31/2014	50:29.9
1713	SPD01	-122.4232516	37.9865865	6.91300011	12.54699993	360.5969849	19.46000004	-122.4232644	37.98657758	7.07499981	12.54699993	360.3120117	19.62199974	7/31/2014	50:29.7
1714	SPD01	-122.4232525	37.98658731	6.91300011	12.56200027	360.6629944	19.47500038	-122.4232653	37.9865784	7.07499981	12.56200027	360.2460327	19.63700008	7/31/2014	50:29.6
1715	SPD01	-122.4232534	37.98658813	6.91300011	12.54699993	360.6409912	19.46000004	-122.4232662	37.98657919	7.07499981	12.54699993	360.3120117	19.62199974	7/31/2014	50:29.5
1716	SPD01	-122.4232543	37.98658896	6.91300011	12.59399986	360.7070007	19.50699997	-122.4232671	37.98658002	7.07499981	12.59399986	360.2460327	19.66899967	7/31/2014	50:29.4
1717	SPD01	-122.4232552	37.98658972	6.96400023	12.54699993	360.7070007	19.51100016	-122.423268	37.98658079	7.10900021	12.54699993	360.2680054	19.65600014	7/31/2014	50:29.3
1718	SPD01	-122.4232562	37.9865906	6.91300011	12.53100014	360.7070007	19.44400024	-122.423269	37.98658167	7.07499981	12.53100014	360.2240295	19.60599995	7/31/2014	50:29.2
1719	SPD01	-122.423257	37.98659138	6.96400023	12.53100014	360.7510071	19.49500036	-122.4232698	37.98658245	7.10900021	12.53100014	360.2680054	19.64000034	7/31/2014	50:29.1
1720	SPD01	-122.423258	37.98659227	6.91300011	12.58399963	360.7070007	19.49699974	-122.4232708	37.98658332	7.15899992	12.58399963	360.2680054	19.74299955	7/31/2014	50:29.1
1721	SPD01	-122.4232594	37.98659345	6.96400023	12.56200027	360.7980042	19.5260005	-122.4232721	37.9865845	7.15899992	12.56200027	360.2710266	19.72100019	7/31/2014	50:28.9
1722	SPD01	-122.4232604	37.98659437	6.91300011	12.60000038	360.7330017	19.51300049	-122.4232732	37.98658542	7.15899992	12.60000038	360.2060242	19.7590003	7/31/2014	50:28.8
1723	SPD01	-122.4232613	37.98659517	6.96400023	12.52400017	360.7550049	19.48800039	-122.423274	37.98658622	7.19299984	12.52400017	360.2720337	19.71700001	7/31/2014	50:28.7
1724	SPD01	-122.4232622	37.98659604	6.96400023	12.50199986	360.7990112	19.46600008	-122.423275	37.98658709	7.19299984	12.50199986	360.2720337	19.69499969	7/31/2014	50:28.7
1725	SPD01	-122.4232632	37.98659692	6.96400023	12.53100014	360.8649902	19.49500036	-122.423276	37.98658795	7.24399996	12.53100014	360.2060242	19.7750001	7/31/2014	50:28.5
1726	SPD01	-122.4232642	37.98659779	6.96400023	12.51500034	360.7990112	19.47900057	-122.423277	37.98658882	7.24399996	12.51500034	360.2720337	19.7590003	7/31/2014	50:28.4
1727	SPD01	-122.4232652	37.98659867	6.96400023	12.44499969	360.8649902	19.40899992	-122.4232779	37.98658969	7.27799988	12.44499969	360.3380127	19.72299957	7/31/2014	50:28.3
1728	SPD01	-122.4232662	37.98659956	6.96400023	12.45499992	360.9089966	19.41900015	-122.4232789	37.98659056	7.27799988	12.45499992	360.3160095	19.7329998	7/31/2014	50:28.3
1729	SPD01	-122.4232671	37.98660037	6.99800014	12.40799999	360.8649902	19.40600014	-122.4232799	37.98659139	7.3119998	12.40799999	360.2500305	19.71999979	7/31/2014	50:28.1
1730	SPD01	-122.4232681	37.98660128	6.96400023	12.3920002	360.7770081	19.35600042	-122.4232809	37.98659227	7.3119998	12.3920002	360.2940064	19.704	7/31/2014	50:28.0
1731	SPD01	-122.4232696	37.98660255	6.96400023	12.36999989	360.8869934	19.33400011	-122.4232823	37.98659355	7.36199999	12.36999989	360.2720337	19.73199987	7/31/2014	50:27.9
1732	SPD01	-122.4232705	37.9866034	6.96400023	12.36299992	360.8009949	19.32700014	-122.4232832	37.9865944	7.39599991	12.36299992	360.36203	19.75899982	7/31/2014	50:27.8
1733	SPD01	-122.4232714	37.98660421	6.99800014	12.40799999	360.8250122	19.40600014	-122.4232842	37.98659519	7.39599991	12.40799999	360.3420105	19.8039999	7/31/2014	50:27.7
1734	SPD01	-122.4232724	37.98660512	6.96400023	12.33199978	360.9790039	19.296	-122.4232852	37.9865961	7.39599991	12.33199978	360.40802	19.72799969	7/31/2014	50:27.6
1735	SPD01	-122.4232734	37.98660593	6.99800014	12.31599998	360.868988	19.31400013	-122.4232861	37.98659689	7.44700003	12.31599998	360.3640137	19.76300001	7/31/2014	50:27.5
1736	SPD01	-122.4232744	37.98660682	6.96400023	12.29399967	360.9349976	19.2579999	-122.4232871	37.9865978	7.44700003	12.29399967	360.4300232	19.7409997	7/31/2014	50:27.5
1737	SPD01	-122.4232754	37.98660768	6.96400023	12.2840004	360.9790039	19.24800062	-122.4232881	37.98659865	7.48099995	12.2840004	360.3640137	19.76500034	7/31/2014	50:27.3
1738	SPD01	-122.4232763	37.98660852	6.96400023	12.26799965	360.9790039	19.23199987	-122.423289	37.98659948	7.48099995	12.26799965	360.4300232	19.7489996	7/31/2014	50:27.2
1739	SPD01	-122.4232772	37.98660931	6.99800014	12.25300026	360.9349976	19.2510004	-122.4232899	37.98660027	7.53200006	12.25300026	360.3640137	19.78500032	7/31/2014	50:27.1
1740	SPD01	-122.4232782	37.98661018	6.96400023	12.20800018	361.0010071	19.17200041	-122.4232909	37.98660112	7.53200006	12.20800018	360.4300232	19.74000025	7/31/2014	50:27.1
1741	SPD01	-122.4232796	37.98661137	6.99800014	12.19900036	360.9790039	19.1970005	-122.4232922	37.98660229	7.56599998	12.19900036	360.40802	19.76500034	7/31/2014	50:26.9
1742	SPD01	-122.4232805	37.98661222	6.96400023	12.18299961	360.9370117	19.14699984	-122.4232932	37.98660316	7.56599998	12.18299961	360.4980164	19.7489996	7/31/2014	50:26.8
1743	SPD01	-122.4232814	37.98661299	6.99800014	12.15499973	360.9169922	19.15299988	-122.4232941	37.98660392	7.6500001	12.15499973	360.4780273	19.80499983	7/31/2014	50:26.7
1744	SPD01	-122.4232824	37.98661384	6.96400023	12.12300014	360.9830017	19.08700037	-122.423295	37.98660477	7.61600018	12.12300014	360.5220337	19.73900032	7/31/2014	50:26.6
1745	SPD01	-122.4232833	37.98661462	6.99800014	12.19299984	361.0490112	19.19099998	-122.4232959	37.98660555	7.6500001	12.19299984	360.4780273	19.84299994	7/31/2014	50:26.5
1746	SPD01	-122.4232843	37.98661547	6.96400023	12.10099983	360.9830017	19.06500006	-122.4232969	37.98660638	7.6500001	12.10099983	360.5660095	19.75099993	7/31/2014	50:26.4
1747	SPD01	-122.4232851	37.98661623	6.99800014	12.09200001	361.0929871	19.09000015	-122.4232978	37.98660714	7.68400002	12.09200001	360.5220337	19.77600002	7/31/2014	50:26.3
1748	SPD01	-122.4232861	37.98661708	6.96400023	12.06000042	361.0270081	19.02400064	-122.4232987	37.98660799	7.68400002	12.06000042	360.5440064	19.74400043	7/31/2014	50:26.3
1749	SPD01	-122.423287	37.98661788	6.96400023	12.06900024	361.0490112	19.03300047	-122.4232996	37.98660879	7.73500013	12.06900024	360.6760254	19.80400038	7/31/2014	50:26.1
1750	SPD01	-122.4232879	37.98661868	6.96400023	12.13899994	361.0710144	19.10300016	-122.4233006	37.98660957	7.68400002	12.13899994	360.6540222	19.82299995	7/31/2014	50:26.0
1751	SPD01	-122.4232892	37.98661981	6.99800014	12.03800011	361.0929871	19.03600025	-122.4233019	37.9866107	7.76900005	12.03800011	360.6760254	19.80700016	7/31/2014	50:25.9
1752	SPD01	-122.4232902	37.98662064	6.96400023	12.00599957	361.0710144	18.96999979	-122.4233028	37.98661152	7.73500013	12.00599957	360.6540222	19.7409997	7/31/2014	50:25.9
1753	SPD01	-122.4232911	37.98662139	6.99800014	12.00599957	361.0509949	19.00399971	-122.4233037	37.98661228	7.76900005	12.00599957	360.6340332	19.77499962	7/31/2014	50:25.7
1754	SPD01	-122.423292	37.98662222	6.96400023	11.98400021	361.0750122	18.94800043	-122.4233046	37.98661311	7.76900005	11.98400021	360.6790161	19.75300026	7/31/2014	50:25.6
1755	SPD01	-122.4232929	37.98662298	6.99800014	12.02200031	361.0090027	19.02000046	-122.4233055	37.98661385	7.81899977	12.02200031	360.6790161	19.84100008	7/31/2014	50:25.5
1756	SPD01	-122.4232939	37.98662383	6.96400023	11.9460001	361.0750122	18.91000032	-122.4233065	37.9866147	7.81899977	11.9460001	360.65802	19.76499987	7/31/2014	50:25.5
1757	SPD01	-122.4232948	37.98662457	6.99800014	11.96800041	361.0090027	18.96600056	-122.4233073	37.98661545	7.85300016	11.96800041	360.6790161	19.82100058	7/31/2014	50:25.3
1758	SPD01	-122.4232957	37.98662542	6.96400023	11.95199966	361.052002	18.91599989	-122.4233083	37.9866163	7.85300016	11.95199966	360.6790161	19.80499983	7/31/2014	50:25.2
1759	SPD01	-122.4232966	37.98662617	6.99800014	11.92099953	361.0090027	18.91899967	-122.4233092	37.98661704	7.90399981	11.92099953	360.6790161	19.82499933	7/31/2014	50:25.1
1760	SPD01	-122.4232976	37.986627	6.96400023	12.00599957	361.0310059	18.96999979	-122.4233101	37.98661787	7.90399981	12.00599957	360.6140137	19.90999937	7/31/2014	50:25.0
1761	SPD01	-122.4232989	37.98662817	6.99800014	11.88300037	361.0960083	18.88100052	-122.4233115	37.98661902	7.9380002	11.88300037	360.6790161	19.82100058	7/31/2014	50:24.9
1762	SPD01	-122.4232999	37.986629	6.96400023	11.85099983	361.052002	18.81500006	-122.4233125	37.98661985	7.90399981	11.85099983	360.6790161	19.75499964	7/31/2014	50:24.8
1763	SPD01	-122.4233008	37.98662981	6.96400023	11.86100006	361.0549927	18.82500029	-122.4233134	37.98662067	7.9380002	11.86100006	360.6820068	19.79900026	7/31/2014	50:24.7
1764	SPD01	-122.4233018	37.98663063	6.96400023	11.81299973	361.0559998	18.77699995	-122.4233143	37.98662148	7.9380002	11.81299973	360.6610107	19.75099993	7/31/2014	50:24.7
1765	SPD01	-122.4233027	37.98663141	6.99800014	11.77600002	361.1220093	18.77400017	-122.4233152	37.98662226	7.98899984	11.77600002	360.6390076	19.76499987	7/31/2014	50:24.5
1766	SPD01	-122.4233037	37.98663226	6.96400023	11.78499985	361.0119934	18.74900007	-122.4233162	37.98662313	7.98899984	11.78499985	360.6170044	19.77399969	7/31/2014	50:24.4
1767	SPD01	-122.4233046	37.98663309	6.96400023	11.73799992	361.1220093	18.70200014	-122.4233172	37.98662394	7.98899984	11.73799992	360.7050171	19.72699976	7/31/2014	50:24.3
1768	SPD01	-122.4233056	37.98663389	6.96400023	11.75300026	360.9899902	18.71700048	-122.4233181	37.98662476	7.98899984	11.75300026	360.6390076	19.7420001	7/31/2014	50:24.3
1769	SPD01	-122.4233065	37.9866347	6.96400023	11.72200012	361.0559998	18.68600035	-122.4233191	37.98662555	8.02200031	11.72200012	360.7050171	19.74400043	7/31/2014	50:24.1
1770	SPD01	-122.4233075	37.98663555	6.91300011	11.71500015	361.0780029	18.62800026	-122.42332	37.9866264	8.02200031	11.71500015	360.7270203	19.73700047	7/31/2014	50:24.0
1771	SPD01	-122.4233088	37.98663666	6.96400023	11.69999981	361.0119934	18.66400003	-122.4233213	37.98662752	8.05599976	11.69999981	360.7270203	19.75599957	7/31/2014	50:23.9
1772	SPD01	-122.4233097	37.98663751	6.91300011	11.70600033	360.9899902	18.61900043	-122.4233223	37.98662837	8.02200031	11.70600033	360.7050171	19.72800064	7/31/2014	50:23.9
1773	SPD01	-122.4233106	37.98663822	6.96400023	11.68400002	360.9460144	18.64800024	-122.4233232	37.98662908	8.05599976	11.68400002	360.7050171	19.73999977	7/31/2014	50:23.7
1774	SPD01	-122.4233115	37.98663902	6.96400023	11.66800022	360.9930115	18.63200045	-122.4233241	37.98662986	8.05599976	11.66800022	360.6860046	19.72399998	7/31/2014	50:23.6
1775	SPD01	-122.4233124	37.9866398	6.96400023	11.64599991	361.0159912	18.61000013	-122.423325	37.98663064	8.10700035	11.64599991	360.6870117	19.75300026	7/31/2014	50:23.5
1776	SPD01	-122.4233134	37.98664063	6.91300011	11.64599991	360.993988	18.55900002	-122.4233259	37.98663149	8.05599976	11.64599991	360.6870117	19.70199966	7/31/2014	50:23.5
1777	SPD01	-122.4233142	37.98664136	6.96400023	11.63000011	361.0820007	18.59400034	-122.4233268	37.98663219	8.10700035	11.63000011	360.7750244	19.73700047	7/31/2014	50:23.3
1778	SPD01	-122.4233152	37.98664219	6.91300011	11.65200043	361.0159912	18.56500053	-122.4233277	37.98663303	8.10700035	11.65200043	360.6870117	19.75900078	7/31/2014	50:23.2
1779	SPD01	-122.423316	37.9866429	6.96400023	11.60499954	360.993988	18.56899977	-122.4233286	37.98663373	8.10700035	11.60499954	360.7530212	19.71199989	7/31/2014	50:23.1
1780	SPD01	-122.423317	37.98664373	6.91300011	11.6590004	361.0379944	18.5720005	-122.4233295	37.98663457	8.10700035	11.6590004	360.7090149	19.76600075	7/31/2014	50:23.1
1781	SPD01	-122.4233183	37.98664488	6.91300011	11.62100029	360.993988	18.5340004	-122.4233309	37.98663572	8.10700035	11.62100029	360.6430054	19.72800064	7/31/2014	50:22.9
1782	SPD01	-122.4233192	37.98664564	6.91300011	11.58899975	360.9500122	18.50199986	-122.4233318	37.9866365	8.10700035	11.58899975	360.7090149	19.6960001	7/31/2014	50:22.8
1783	SPD01	-122.4233201	37.98664642	6.91300011	11.58300018	361.0159912	18.49600029	-122.4233327	37.98663727	8.14099979	11.58300018	360.6870117	19.72399998	7/31/2014	50:22.7
1784	SPD01	-122.4233211	37.98664723	6.87900019	11.58300018	360.9970093	18.46200037	-122.4233336	37.98663809	8.10700035	11.58300018	360.690033	19.69000053	7/31/2014	50:22.7
1785	SPD01	-122.4233219	37.98664798	6.91300011	11.59899998	360.9760132	18.51200008	-122.4233345	37.98663883	8.14099979	11.59899998	360.6690064	19.73999977	7/31/2014	50:22.5
1786	SPD01	-122.4233229	37.98664881	6.87900019	11.58899975	360.9979858	18.46799994	-122.4233354	37.98663966	8.14099979	11.58899975	360.7790222	19.72999954	7/31/2014	50:22.4
1787	SPD01	-122.4233237	37.98664954	6.91300011	11.56700039	361.0419922	18.4800005	-122.4233363	37.98664041	8.14099979	11.56700039	360.7350159	19.70800018	7/31/2014	50:22.3
1788	SPD01	-122.4233247	37.98665037	6.87900019	11.61400032	360.95401	18.49300051	-122.4233373	37.98664122	8.10700035	11.61400032	360.8010254	19.72100067	7/31/2014	50:22.2
1789	SPD01	-122.4233255	37.98665108	6.91300011	11.57600021	360.9100037	18.48900032	-122.4233381	37.98664195	8.14099979	11.57600021	360.7350159	19.71700001	7/31/2014	50:22.1
1790	SPD01	-122.4233265	37.98665194	6.82800007	11.58899975	360.9979858	18.41699982	-122.4233391	37.9866428	8.1079998	11.58899975	360.8450317	19.69699955	7/31/2014	50:22.0
1791	SPD01	-122.4233277	37.98665299	6.88000011	11.56700039	360.95401	18.4470005	-122.4233403	37.98664386	8.1420002	11.56700039	360.7350159	19.70900059	7/31/2014	50:21.9
1792	SPD01	-122.4233286	37.98665373	6.88000011	11.59899998	360.9100037	18.47900009	-122.4233412	37.9866446	8.1420002	11.59899998	360.8230286	19.74100018	7/31/2014	50:21.9
1793	SPD01	-122.4233294	37.98665447	6.88000011	11.58300018	360.9979858	18.4630003	-122.423342	37.98664535	8.1420002	11.58300018	360.7790222	19.72500038	7/31/2014	50:21.7
1794	SPD01	-122.4233304	37.98665525	6.82800007	11.59899998	360.8880005	18.42700005	-122.423343	37.98664614	8.1079998	11.59899998	360.7350159	19.70699978	7/31/2014	50:21.6
1795	SPD01	-122.4233312	37.986656	6.82800007	11.58899975	360.9790039	18.41699982	-122.4233438	37.98664687	8.1420002	11.58899975	360.8260193	19.73099995	7/31/2014	50:21.5
1796	SPD01	-122.4233321	37.98665678	6.79400015	11.58899975	360.9140015	18.3829999	-122.4233447	37.98664765	8.1079998	11.58899975	360.78302	19.69699955	7/31/2014	50:21.5
1797	SPD01	-122.4233329	37.98665747	6.82800007	11.60499954	360.980011	18.43299961	-122.4233455	37.98664834	8.1420002	11.60499954	360.78302	19.74699974	7/31/2014	50:21.3
1798	SPD01	-122.4233337	37.98665817	6.82800007	11.59899998	360.9580078	18.42700005	-122.4233463	37.98664907	8.1079998	11.59899998	360.8490295	19.70699978	7/31/2014	50:21.2
1799	SPD01	-122.4233346	37.9866589	6.82800007	11.60499954	360.9580078	18.43299961	-122.4233472	37.98664979	8.1079998	11.60499954	360.8270264	19.71299934	7/31/2014	50:21.1
1800	SPD01	-122.4233354	37.98665964	6.79400015	11.64599991	360.9580078	18.44000006	-122.423348	37.98665053	8.1079998	11.64599991	360.9150085	19.75399971	7/31/2014	50:21.1
1801	SPD01	-122.4233366	37.98666067	6.82800007	11.63599968	361.0020142	18.46399975	-122.4233492	37.98665158	8.1079998	11.63599968	360.8490295	19.74399948	7/31/2014	50:20.9
1802	SPD01	-122.4233375	37.98666141	6.79400015	11.64599991	361.0239868	18.44000006	-122.4233501	37.98665231	8.05700016	11.64599991	360.8930054	19.70300007	7/31/2014	50:20.8
1803	SPD01	-122.4233383	37.98666212	6.79400015	11.65200043	361.0020142	18.44600058	-122.4233509	37.98665303	8.1079998	11.65200043	360.8930054	19.76000023	7/31/2014	50:20.7
1804	SPD01	-122.4233391	37.98666285	6.79400015	11.68999958	361.0239868	18.48399973	-122.4233517	37.98665374	8.05700016	11.68999958	360.9150085	19.74699974	7/31/2014	50:20.7
1805	SPD01	-122.4233399	37.98666356	6.79400015	11.66800022	361.0710144	18.46200037	-122.4233526	37.98665446	8.1079998	11.66800022	360.9180298	19.77600002	7/31/2014	50:20.5
1806	SPD01	-122.4233408	37.98666434	6.74300003	11.67399979	361.0499878	18.41699982	-122.4233535	37.98665524	8.05700016	11.67399979	360.9190064	19.73099995	7/31/2014	50:20.4
1807	SPD01	-122.4233416	37.98666504	6.74300003	11.67399979	361.0280151	18.41699982	-122.4233543	37.98665597	8.05700016	11.67399979	360.8970337	19.73099995	7/31/2014	50:20.3
1808	SPD01	-122.4233425	37.98666577	6.74300003	11.68400002	361.006012	18.42700005	-122.4233551	37.98665668	8.05700016	11.68400002	360.9190064	19.74100018	7/31/2014	50:20.3
1809	SPD01	-122.4233433	37.98666648	6.74300003	11.68999958	361.0280151	18.43299961	-122.4233559	37.98665739	8.05700016	11.68999958	360.9190064	19.74699974	7/31/2014	50:20.1
1810	SPD01	-122.4233441	37.98666719	6.74300003	11.68999958	361.1159973	18.43299961	-122.4233567	37.98665809	8.05700016	11.68999958	360.9630127	19.74699974	7/31/2014	50:20.0
1811	SPD01	-122.4233453	37.98666825	6.74300003	11.68999958	361.0499878	18.43299961	-122.423358	37.98665917	8.05700016	11.68999958	360.9190064	19.74699974	7/31/2014	50:19.9
1812	SPD01	-122.4233462	37.98666899	6.70800018	11.71500015	361.1600037	18.42300034	-122.4233588	37.98665993	8.02299976	11.71500015	361.006012	19.73799992	7/31/2014	50:19.8
1813	SPD01	-122.4233469	37.98666968	6.74300003	11.70600033	361.1159973	18.44900036	-122.4233596	37.98666061	8.05700016	11.70600033	361.006012	19.76300049	7/31/2014	50:19.7
1814	SPD01	-122.4233478	37.98667044	6.70800018	11.73799992	361.1380005	18.4460001	-122.4233605	37.98666139	8.02299976	11.73799992	361.006012	19.76099968	7/31/2014	50:19.6
1815	SPD01	-122.4233486	37.98667117	6.70800018	11.72799969	361.2070007	18.43599987	-122.4233613	37.98666211	8.05700016	11.72799969	361.0090332	19.78499985	7/31/2014	50:19.5
1816	SPD01	-122.4233495	37.98667197	6.65700006	11.72799969	361.230011	18.38499975	-122.4233622	37.98666291	8.02299976	11.72799969	361.0320129	19.75099945	7/31/2014	50:19.4
1817	SPD01	-122.4233503	37.98667264	6.70800018	11.73799992	361.1860046	18.4460001	-122.423363	37.9866636	8.02299976	11.73799992	361.0760193	19.76099968	7/31/2014	50:19.3
1818	SPD01	-122.4233512	37.98667343	6.65700006	11.72799969	361.230011	18.38499975	-122.4233639	37.98666438	8.02299976	11.72799969	361.0760193	19.75099945	7/31/2014	50:19.2
1819	SPD01	-122.423352	37.98667414	6.65700006	11.74400043	361.29599	18.4010005	-122.4233647	37.9866651	8.02299976	11.74400043	361.1860046	19.7670002	7/31/2014	50:19.1
1820	SPD01	-122.4233529	37.98667487	6.65700006	11.73799992	361.230011	18.39499998	-122.4233656	37.98666583	8.02299976	11.73799992	361.164032	19.76099968	7/31/2014	50:19.1
1821	SPD01	-122.4233541	37.98667598	6.62300014	11.72799969	361.230011	18.35099983	-122.4233668	37.98666694	8.02299976	11.72799969	361.1860046	19.75099945	7/31/2014	50:18.9
1822	SPD01	-122.4233549	37.98667671	6.62300014	11.77600002	361.3179932	18.39900017	-122.4233676	37.98666767	8.02299976	11.77600002	361.1860046	19.79899979	7/31/2014	50:18.8
1823	SPD01	-122.4233557	37.9866774	6.65700006	11.80700016	361.2080078	18.46400023	-122.4233684	37.98666836	8.02299976	11.80700016	361.164032	19.82999992	7/31/2014	50:18.7
1824	SPD01	-122.4233566	37.98667814	6.62300014	11.75300026	361.230011	18.3760004	-122.4233693	37.98666912	8.02299976	11.75300026	361.1200256	19.77600002	7/31/2014	50:18.7
1825	SPD01	-122.4233574	37.98667889	6.62300014	11.75300026	361.2080078	18.3760004	-122.4233701	37.98666987	8.02299976	11.75300026	361.1200256	19.77600002	7/31/2014	50:18.5
1826	SPD01	-122.4233582	37.98667961	6.62300014	11.76000023	361.1669922	18.38300037	-122.4233709	37.98667059	7.98999977	11.76000023	361.1670227	19.75	7/31/2014	50:18.4
1827	SPD01	-122.4233591	37.98668034	6.62300014	11.78499985	361.1900024	18.40799999	-122.4233718	37.98667132	8.02299976	11.78499985	361.1240234	19.80799961	7/31/2014	50:18.3
1828	SPD01	-122.4233599	37.9866811	6.58900023	11.76900005	361.1019898	18.35800028	-122.4233726	37.98667208	8.02299976	11.76900005	361.1020203	19.79199982	7/31/2014	50:18.3
1829	SPD01	-122.4233607	37.98668181	6.58900023	11.76900005	361.1239929	18.35800028	-122.4233734	37.9866728	8.02299976	11.76900005	361.0800171	19.79199982	7/31/2014	50:18.1
1830	SPD01	-122.4233615	37.98668252	6.58900023	11.79100037	361.1019898	18.38000059	-122.4233742	37.98667351	8.02299976	11.79100037	361.1240234	19.81400013	7/31/2014	50:18.0
1831	SPD01	-122.4233627	37.98668356	6.58900023	11.79100037	361.1019898	18.38000059	-122.4233754	37.98667456	7.98999977	11.79100037	361.1460266	19.78100014	7/31/2014	50:17.9
1832	SPD01	-122.4233636	37.98668432	6.53700018	11.80700016	361.0799866	18.34400034	-122.4233763	37.98667532	7.98999977	11.80700016	361.1020203	19.79699993	7/31/2014	50:17.9
1833	SPD01	-122.4233643	37.98668503	6.53700018	11.82299995	361.0799866	18.36000013	-122.4233771	37.98667603	7.98999977	11.82299995	361.1240234	19.81299973	7/31/2014	50:17.7
1834	SPD01	-122.4233652	37.98668575	6.50299978	11.82900047	361.0799866	18.33200026	-122.4233779	37.98667675	7.98999977	11.82900047	361.0800171	19.81900024	7/31/2014	50:17.6
1835	SPD01	-122.4233659	37.98668641	6.53700018	11.84500027	360.9920044	18.38200045	-122.4233787	37.98667742	7.98999977	11.84500027	361.1240234	19.83500004	7/31/2014	50:17.5
1836	SPD01	-122.4233667	37.98668715	6.50299978	11.85099983	361.0159912	18.35399961	-122.4233795	37.98667817	7.93900013	11.85099983	361.0380249	19.78999996	7/31/2014	50:17.5
1837	SPD01	-122.4233675	37.98668784	6.50299978	11.8920002	361.0840149	18.39499998	-122.4233803	37.98667886	7.93900013	11.8920002	361.0620117	19.83100033	7/31/2014	50:17.3
1838	SPD01	-122.4233683	37.98668853	6.50299978	11.86100006	360.9960022	18.36399984	-122.4233811	37.98667955	7.93900013	11.86100006	361.0620117	19.80000019	7/31/2014	50:17.2
1839	SPD01	-122.4233691	37.98668922	6.50299978	11.86100006	360.9960022	18.36399984	-122.4233818	37.98668026	7.93900013	11.86100006	361.0620117	19.80000019	7/31/2014	50:17.1
1840	SPD01	-122.4233699	37.98668997	6.45200014	11.87699986	361.0400085	18.329	-122.4233827	37.986681	7.90500021	11.87699986	360.9960327	19.78200006	7/31/2014	50:17.1
1841	SPD01	-122.4233711	37.98669099	6.45200014	11.87699986	361.0180054	18.329	-122.4233838	37.98668203	7.90500021	11.87699986	361.0620117	19.78200006	7/31/2014	50:16.9
1842	SPD01	-122.4233718	37.98669168	6.45200014	11.8920002	361.0180054	18.34400034	-122.4233846	37.98668272	7.90500021	11.8920002	360.9960327	19.79700041	7/31/2014	50:16.8
1843	SPD01	-122.4233726	37.98669237	6.45200014	11.90799999	360.973999	18.36000013	-122.4233854	37.98668341	7.90500021	11.90799999	360.9740295	19.8130002	7/31/2014	50:16.7
1844	SPD01	-122.4233734	37.98669312	6.41800022	11.91499996	360.9960022	18.33300018	-122.4233862	37.98668413	7.85400009	11.91499996	360.9090271	19.76900005	7/31/2014	50:16.6
1845	SPD01	-122.4233742	37.98669381	6.41800022	11.91499996	360.9519959	18.33300018	-122.423387	37.98668484	7.85400009	11.91499996	360.9960327	19.76900005	7/31/2014	50:16.5
1846	SPD01	-122.4233751	37.98669457	6.36600018	11.93700027	360.9110107	18.30300045	-122.4233879	37.9866856	7.85400009	11.93700027	360.8900147	19.79100037	7/31/2014	50:16.4
1847	SPD01	-122.4233758	37.98669521	6.41800022	11.92099953	360.9559937	18.33899975	-122.4233886	37.98668626	7.85400009	11.92099953	360.8690186	19.77499962	7/31/2014	50:16.3
1848	SPD01	-122.4233766	37.98669597	6.36600018	11.9460001	360.9119873	18.31200027	-122.4233894	37.98668702	7.82000017	11.9460001	360.9350281	19.76600027	7/31/2014	50:16.3
1849	SPD01	-122.4233774	37.98669666	6.36600018	11.96800041	360.9559937	18.33400059	-122.4233902	37.98668771	7.82000017	11.96800041	360.9350281	19.78800058	7/31/2014	50:16.1
1850	SPD01	-122.4233782	37.98669738	6.33199978	11.98999977	360.8900147	18.32199955	-122.423391	37.98668845	7.82000017	11.98999977	360.9570313	19.80999994	7/31/2014	50:16.0
1851	SPD01	-122.4233794	37.98669839	6.36600018	11.98999977	360.9339905	18.35599995	-122.4233922	37.98668944	7.82000017	11.98999977	360.9350281	19.80999994	7/31/2014	50:15.9
1852	SPD01	-122.4233802	37.98669914	6.33199978	12.02200031	360.802002	18.35400009	-122.423393	37.98669019	7.76999998	12.02200031	360.8910217	19.79200029	7/31/2014	50:15.9
1853	SPD01	-122.423381	37.98669984	6.33199978	12.03800011	360.9119873	18.36999989	-122.4233938	37.98669089	7.76999998	12.03800011	360.9130249	19.80800009	7/31/2014	50:15.7
1854	SPD01	-122.4233818	37.98670059	6.29799986	12.06900024	360.8460083	18.3670001	-122.4233946	37.98669166	7.73600006	12.06900024	360.9130249	19.80500031	7/31/2014	50:15.6
1855	SPD01	-122.4233826	37.98670126	6.33199978	12.07600021	360.8240051	18.40799999	-122.4233954	37.98669235	7.76999998	12.07600021	360.8690186	19.84600019	7/31/2014	50:15.5
1856	SPD01	-122.4233834	37.98670202	6.29799986	12.09200001	360.8699951	18.38999987	-122.4233962	37.98669311	7.73600006	12.09200001	360.8930054	19.82800007	7/31/2014	50:15.5
1857	SPD01	-122.4233842	37.98670273	6.29799986	12.11400032	360.8280029	18.41200018	-122.423397	37.98669381	7.73600006	12.11400032	360.8510132	19.85000038	7/31/2014	50:15.3
1858	SPD01	-122.423385	37.98670351	6.24599981	12.14500046	360.7839966	18.39100027	-122.4233979	37.98669459	7.68499994	12.14500046	360.8950195	19.8300004	7/31/2014	50:15.2
1859	SPD01	-122.4233858	37.98670422	6.24599981	12.13899994	360.8500061	18.38499975	-122.4233987	37.9866953	7.68499994	12.13899994	360.8510132	19.82399988	7/31/2014	50:15.1
1860	SPD01	-122.4233866	37.98670496	6.21199989	12.15499973	360.8059998	18.36699963	-122.4233995	37.98669604	7.65100002	12.15499973	360.8730164	19.80599976	7/31/2014	50:15.1
1861	SPD01	-122.4233878	37.98670597	6.24599981	12.18299961	360.7619934	18.42899942	-122.4234006	37.98669705	7.65100002	12.18299961	360.8510132	19.83399963	7/31/2014	50:14.9
1862	SPD01	-122.4233886	37.98670669	6.21199989	12.20800018	360.7619934	18.42000008	-122.4234014	37.9866978	7.65100002	12.20800018	360.82901	19.85900021	7/31/2014	50:14.8
1863	SPD01	-122.4233894	37.9867074	6.21199989	12.23999977	360.8720093	18.45199966	-122.4234022	37.9866985	7.6170001	12.23999977	360.9170227	19.85699987	7/31/2014	50:14.7
1864	SPD01	-122.4233902	37.98670816	6.16099977	12.26200008	360.7179871	18.42299986	-122.4234031	37.98669928	7.6170001	12.26200008	360.8510132	19.87900019	7/31/2014	50:14.7
1865	SPD01	-122.423391	37.98670887	6.16099977	12.26799965	360.7839966	18.42899942	-122.4234038	37.98669999	7.6170001	12.26799965	360.7850037	19.88499975	7/31/2014	50:14.5
1866	SPD01	-122.4233918	37.98670961	6.12699986	12.31599998	360.7399902	18.44299984	-122.4234047	37.98670073	7.56699991	12.31599998	360.8070068	19.8829999	7/31/2014	50:14.4
1867	SPD01	-122.4233926	37.98671032	6.12699986	12.31599998	360.7210083	18.44299984	-122.4234055	37.98670146	7.56699991	12.31599998	360.8100281	19.8829999	7/31/2014	50:14.3
1868	SPD01	-122.4233933	37.98671103	6.12699986	12.35400009	360.677002	18.48099995	-122.4234062	37.98670217	7.53299999	12.35400009	360.7440186	19.88700008	7/31/2014	50:14.3
1869	SPD01	-122.4233941	37.98671172	6.12699986	12.36999989	360.6990051	18.49699974	-122.423407	37.98670288	7.53299999	12.36999989	360.7880249	19.90299988	7/31/2014	50:14.1
1870	SPD01	-122.4233949	37.98671246	6.07499981	12.40100002	360.677002	18.47599983	-122.4234078	37.98670362	7.48199987	12.40100002	360.7880249	19.8829999	7/31/2014	50:14.0
1871	SPD01	-122.4233961	37.98671351	6.07499981	12.42300034	360.6990051	18.49800014	-122.423409	37.98670466	7.48199987	12.42300034	360.8320313	19.90500021	7/31/2014	50:13.9
1872	SPD01	-122.4233968	37.98671422	6.04099989	12.41699982	360.6329956	18.45799971	-122.4234098	37.98670539	7.44799995	12.41699982	360.7220154	19.86499977	7/31/2014	50:13.8
1873	SPD01	-122.4233976	37.98671491	6.04099989	12.44499969	360.6549988	18.48599958	-122.4234105	37.98670608	7.44799995	12.44499969	360.7880249	19.89299965	7/31/2014	50:13.7
1874	SPD01	-122.4233984	37.98671567	5.98999977	12.47700024	360.677002	18.46700001	-122.4234113	37.98670682	7.39699984	12.47700024	360.7880249	19.87400007	7/31/2014	50:13.6
1875	SPD01	-122.4233992	37.98671636	5.98999977	12.50899982	360.6990051	18.4989996	-122.4234121	37.98670753	7.39699984	12.50899982	360.7880249	19.90599966	7/31/2014	50:13.5
1876	SPD01	-122.4233999	37.98671705	5.98999977	12.53999996	360.6329956	18.52999973	-122.4234129	37.98670822	7.36299992	12.53999996	360.7440186	19.90299988	7/31/2014	50:13.5
1877	SPD01	-122.4234007	37.98671772	5.98999977	12.54699993	360.7019959	18.5369997	-122.4234136	37.98670893	7.36299992	12.54699993	360.8130188	19.90999985	7/31/2014	50:13.3
1878	SPD01	-122.4234014	37.98671845	5.95599985	12.57199955	360.7030029	18.5279994	-122.4234144	37.98670964	7.3130002	12.57199955	360.7480164	19.88499975	7/31/2014	50:13.2
1879	SPD01	-122.4234021	37.98671908	5.98999977	12.60000038	360.7030029	18.59000015	-122.4234151	37.98671027	7.3130002	12.60000038	360.7700195	19.91300058	7/31/2014	50:13.1
1880	SPD01	-122.4234029	37.98671977	5.95599985	12.60999966	360.7030029	18.56599951	-122.4234159	37.98671098	7.27899981	12.60999966	360.7480164	19.88899946	7/31/2014	50:13.1
1881	SPD01	-122.4234039	37.98672075	5.95599985	12.64099979	360.7250061	18.59699965	-122.4234169	37.98671197	7.27899981	12.64099979	360.7920227	19.9199996	7/31/2014	50:12.9
1882	SPD01	-122.4234047	37.98672144	5.921	12.67000008	360.6589966	18.59100008	-122.4234177	37.98671266	7.24499989	12.67000008	360.70401	19.91499996	7/31/2014	50:12.8
1883	SPD01	-122.4234054	37.98672209	5.921	12.6789999	360.6809998	18.5999999	-122.4234184	37.98671332	7.24499989	12.6789999	360.7700195	19.92399979	7/31/2014	50:12.7
1884	SPD01	-122.4234061	37.9867228	5.86999989	12.69499969	360.7250061	18.56499958	-122.4234191	37.98671403	7.19399977	12.69499969	360.8140259	19.88899946	7/31/2014	50:12.7
1885	SPD01	-122.4234068	37.98672344	5.86999989	12.73900032	360.7030029	18.60900021	-122.4234198	37.98671468	7.19399977	12.73900032	360.7920227	19.93300009	7/31/2014	50:12.5
1886	SPD01	-122.4234076	37.98672413	5.83599997	12.73900032	360.7250061	18.57500029	-122.4234206	37.98671537	7.15999985	12.73900032	360.7920227	19.89900017	7/31/2014	50:12.4
1887	SPD01	-122.4234082	37.98672475	5.86999989	12.79300022	360.75	18.66300011	-122.4234213	37.98671601	7.15999985	12.79300022	360.7730103	19.95300007	7/31/2014	50:12.3
1888	SPD01	-122.423409	37.98672544	5.83599997	12.80300045	360.6849976	18.63900042	-122.423422	37.9867167	7.11000013	12.80300045	360.8840332	19.91300058	7/31/2014	50:12.3
1889	SPD01	-122.4234096	37.98672605	5.86999989	12.83399963	360.7950134	18.70399952	-122.4234227	37.98671732	7.11000013	12.83399963	360.8400269	19.94399977	7/31/2014	50:12.1
1890	SPD01	-122.4234104	37.98672675	5.83599997	12.84000015	360.7510071	18.67600012	-122.4234234	37.98671802	7.07600021	12.84000015	360.8400269	19.91600037	7/31/2014	50:12.0
1891	SPD01	-122.4234114	37.98672774	5.83599997	12.87199974	360.7730103	18.70799971	-122.4234245	37.98671902	7.07600021	12.87199974	360.8840332	19.94799995	7/31/2014	50:11.9
1892	SPD01	-122.4234122	37.98672848	5.78499985	12.89400005	360.7950134	18.6789999	-122.4234253	37.98671976	7.0250001	12.89400005	360.8400269	19.91900015	7/31/2014	50:11.9
1893	SPD01	-122.423413	37.98672917	5.78499985	12.90999985	360.8169861	18.69499969	-122.423426	37.98672045	7.0250001	12.90999985	360.9060059	19.93499994	7/31/2014	50:11.7
1894	SPD01	-122.4234137	37.98672986	5.78499985	12.93200016	360.7950134	18.71700001	-122.4234268	37.98672116	7.0250001	12.93200016	360.8400269	19.95700026	7/31/2014	50:11.6
1895	SPD01	-122.4234144	37.98673057	5.78499985	12.94799995	360.7290039	18.7329998	-122.4234275	37.98672187	6.99100018	12.94799995	360.86203	19.93900013	7/31/2014	50:11.5
1896	SPD01	-122.4234152	37.98673131	5.75	12.97900009	360.7510071	18.72900009	-122.4234283	37.98672263	6.99100018	12.97900009	360.8400269	19.97000027	7/31/2014	50:11.5
1897	SPD01	-122.423416	37.98673202	5.75	13.0170002	360.7319946	18.7670002	-122.4234291	37.98672335	6.99100018	13.0170002	360.8870239	20.00800037	7/31/2014	50:11.3
1898	SPD01	-122.4234167	37.98673273	5.75	13.03299999	360.7990112	18.78299999	-122.4234298	37.98672406	6.94000006	13.03299999	360.8220215	19.97300005	7/31/2014	50:11.2
1899	SPD01	-122.4234175	37.98673343	5.75	13.04899979	360.6669922	18.79899979	-122.4234306	37.98672477	6.94000006	13.04899979	360.888031	19.98899984	7/31/2014	50:11.1
1900	SPD01	-122.4234183	37.98673419	5.69899988	13.05500031	360.6889954	18.75400019	-122.4234314	37.98672553	6.90700006	13.05500031	360.8440247	19.96200037	7/31/2014	50:11.0
1901	SPD01	-122.4234194	37.98673524	5.69899988	13.08699989	360.6889954	18.78599977	-122.4234325	37.98672659	6.90700006	13.08699989	360.8440247	19.99399996	7/31/2014	50:10.9
1902	SPD01	-122.4234201	37.98673596	5.66499996	13.08699989	360.7109985	18.75199986	-122.4234333	37.98672731	6.87300014	13.08699989	360.7780151	19.96000004	7/31/2014	50:10.8
1903	SPD01	-122.4234208	37.98673664	5.69899988	13.09599972	360.7109985	18.7949996	-122.423434	37.98672799	6.87300014	13.09599972	360.888031	19.96899986	7/31/2014	50:10.7
1904	SPD01	-122.4234216	37.98673736	5.66499996	13.11900043	360.7330017	18.7840004	-122.4234348	37.98672873	6.82200003	13.11900043	360.888031	19.94100046	7/31/2014	50:10.7
1905	SPD01	-122.4234224	37.98673807	5.66499996	13.125	360.644989	18.78999996	-122.4234355	37.98672944	6.82200003	13.125	360.8440247	19.94700003	7/31/2014	50:10.5
1906	SPD01	-122.4234232	37.98673883	5.61299992	13.16600037	360.7770081	18.77900028	-122.4234363	37.98673022	6.82200003	13.16600037	360.8660278	19.98800039	7/31/2014	50:10.4
1907	SPD01	-122.4234239	37.98673954	5.61299992	13.15600014	360.7579956	18.76900005	-122.4234371	37.98673092	6.78800011	13.15600014	360.8250122	19.94400024	7/31/2014	50:10.3
1908	SPD01	-122.4234246	37.98674025	5.61299992	13.16600037	360.803009	18.77900028	-122.4234378	37.98673163	6.73699999	13.16600037	360.7600098	19.90300035	7/31/2014	50:10.3
1909	SPD01	-122.4234254	37.98674097	5.61299992	13.18799973	360.7590027	18.80099964	-122.4234386	37.98673236	6.73699999	13.18799973	360.7820129	19.92499971	7/31/2014	50:10.1
1910	SPD01	-122.4234261	37.98674168	5.61299992	13.20400047	360.7369995	18.81700039	-122.4234393	37.98673307	6.73699999	13.20400047	360.7600098	19.94100046	7/31/2014	50:10.0
1911	SPD01	-122.4234273	37.98674276	5.61299992	13.25800037	360.7369995	18.87100029	-122.4234404	37.98673416	6.73699999	13.25800037	360.7380066	19.99500036	7/31/2014	50:09.9
1912	SPD01	-122.423428	37.98674352	5.579	13.24199963	360.7590027	18.82099962	-122.4234412	37.98673492	6.70300007	13.24199963	360.7380066	19.94499969	7/31/2014	50:09.9
1913	SPD01	-122.4234288	37.98674424	5.579	13.24800014	360.7369995	18.82700014	-122.423442	37.98673567	6.70300007	13.24800014	360.7160034	19.95100021	7/31/2014	50:09.7
1914	SPD01	-122.4234296	37.98674504	5.54500008	13.25800037	360.7810059	18.80300045	-122.4234428	37.98673644	6.65299988	13.25800037	360.7380066	19.91100025	7/31/2014	50:09.6
1915	SPD01	-122.4234304	37.98674577	5.579	13.27299976	360.7369995	18.85199976	-122.4234436	37.98673719	6.70300007	13.27299976	360.7380066	19.97599983	7/31/2014	50:09.5
1916	SPD01	-122.4234312	37.98674655	5.54500008	13.33300018	360.803009	18.87800026	-122.4234444	37.98673798	6.65299988	13.33300018	360.6940308	19.98600006	7/31/2014	50:09.5
1917	SPD01	-122.423432	37.98674731	5.54500008	13.33300018	360.7179871	18.87800026	-122.4234452	37.98673875	6.65299988	13.33300018	360.7190247	19.98600006	7/31/2014	50:09.3
1918	SPD01	-122.4234328	37.98674807	5.54500008	13.34300041	360.8070068	18.88800049	-122.423446	37.98673951	6.61899996	13.34300041	360.7200317	19.96200037	7/31/2014	50:09.2
1919	SPD01	-122.4234336	37.98674883	5.54500008	13.37100029	360.7189941	18.91600037	-122.4234468	37.98674027	6.61899996	13.37100029	360.7640076	19.99000025	7/31/2014	50:09.1
1920	SPD01	-122.4234344	37.98674962	5.49399996	13.37100029	360.8070068	18.86500025	-122.4234476	37.98674108	6.61899996	13.37100029	360.7640076	19.99000025	7/31/2014	50:09.0
1921	SPD01	-122.4234356	37.98675077	5.49399996	13.38099957	360.8070068	18.87499952	-122.4234488	37.98674221	6.56799984	13.38099957	360.7640076	19.9489994	7/31/2014	50:08.9
1922	SPD01	-122.4234364	37.98675157	5.45900011	13.40299988	360.7630005	18.86199999	-122.4234496	37.98674303	6.53399992	13.40299988	360.8080139	19.9369998	7/31/2014	50:08.8
1923	SPD01	-122.4234371	37.9867523	5.49399996	13.41899967	360.82901	18.91299963	-122.4234504	37.98674375	6.56799984	13.41899967	360.8740234	19.98699951	7/31/2014	50:08.7
1924	SPD01	-122.423438	37.98675311	5.45900011	13.44099998	360.7630005	18.9000001	-122.4234512	37.98674457	6.53399992	13.44099998	360.8520203	19.9749999	7/31/2014	50:08.7
1925	SPD01	-122.4234388	37.98675389	5.45900011	13.45699978	360.7850037	18.91599989	-122.423452	37.98674534	6.53399992	13.45699978	360.8960266	19.9909997	7/31/2014	50:08.5
1926	SPD01	-122.4234396	37.9867547	5.40799999	13.4659996	360.7850037	18.8739996	-122.4234529	37.98674618	6.5	13.4659996	360.8300171	19.9659996	7/31/2014	50:08.4
1927	SPD01	-122.4234404	37.98675543	5.45900011	13.48200035	360.8320007	18.94100046	-122.4234536	37.9867469	6.5	13.48200035	360.9650269	19.98200035	7/31/2014	50:08.3
1928	SPD01	-122.4234412	37.98675626	5.40799999	13.48799992	360.7449951	18.89599991	-122.4234545	37.98674773	6.44999981	13.48799992	360.8120117	19.93799973	7/31/2014	50:08.2
1929	SPD01	-122.423442	37.98675702	5.40799999	13.52600002	360.855011	18.93400002	-122.4234553	37.98674849	6.44999981	13.52600002	360.9000244	19.97599983	7/31/2014	50:08.1
1930	SPD01	-122.4234428	37.9867578	5.37400007	13.52600002	360.7890015	18.9000001	-122.4234561	37.98674929	6.41599989	13.52600002	360.9220276	19.94199991	7/31/2014	50:08.0
1931	SPD01	-122.4234439	37.98675889	5.40799999	13.55099964	360.8770142	18.95899963	-122.4234572	37.98675039	6.41599989	13.55099964	360.9220276	19.96699953	7/31/2014	50:07.9
1932	SPD01	-122.4234447	37.98675967	5.37400007	13.55799961	360.7890015	18.93199968	-122.423458	37.98675118	6.41599989	13.55799961	360.9440308	19.9739995	7/31/2014	50:07.9
1933	SPD01	-122.4234455	37.98676043	5.37400007	13.57400036	360.855011	18.94800043	-122.4234588	37.98675194	6.41599989	13.57400036	360.9220276	19.99000025	7/31/2014	50:07.7
1934	SPD01	-122.4234463	37.98676125	5.32299995	13.59599972	360.855011	18.91899967	-122.4234596	37.98675276	6.36499977	13.59599972	360.9880066	19.96099949	7/31/2014	50:07.6
1935	SPD01	-122.4234471	37.98676199	5.32299995	13.61100006	360.8770142	18.93400002	-122.4234604	37.98675352	6.36499977	13.61100006	360.9220276	19.97599983	7/31/2014	50:07.5
1936	SPD01	-122.4234479	37.98676275	5.32299995	13.64299965	360.8770142	18.9659996	-122.4234611	37.98675428	6.33099985	13.64299965	360.9880066	19.9739995	7/31/2014	50:07.5
1937	SPD01	-122.4234486	37.98676349	5.32299995	13.64900017	360.8580017	18.97200012	-122.4234619	37.98675504	6.33099985	13.64900017	361.0340271	19.98000002	7/31/2014	50:07.3
1938	SPD01	-122.4234494	37.98676429	5.28800011	13.67500019	360.9030151	18.9630003	-122.4234627	37.98675582	6.28000021	13.67500019	361.013031	19.9550004	7/31/2014	50:07.2
1939	SPD01	-122.4234501	37.986765	5.32299995	13.68099976	360.9909973	19.00399971	-122.4234635	37.98675654	6.28000021	13.68099976	360.9480286	19.96099997	7/31/2014	50:07.1
1940	SPD01	-122.4234509	37.98676578	5.28800011	13.68999958	360.9689941	18.97799969	-122.4234643	37.98675734	6.24700022	13.68999958	361.0570068	19.9369998	7/31/2014	50:07.1
1941	SPD01	-122.4234521	37.98676691	5.28800011	13.7130003	360.9689941	19.0010004	-122.4234654	37.98675845	6.28000021	13.7130003	361.0350037	19.99300051	7/31/2014	50:06.9
1942	SPD01	-122.4234529	37.98676769	5.23699999	13.72799969	360.9909973	18.96499968	-122.4234662	37.98675925	6.21299982	13.72799969	360.9700317	19.94099951	7/31/2014	50:06.8
1943	SPD01	-122.4234536	37.98676845	5.23699999	13.73499966	360.9689941	18.97199965	-122.423467	37.98676001	6.24700022	13.73499966	360.9920044	19.98199987	7/31/2014	50:06.7
1944	SPD01	-122.4234544	37.98676924	5.20300007	13.7510004	360.9909973	18.95400047	-122.4234678	37.98676081	6.21299982	13.7510004	360.9920044	19.96400023	7/31/2014	50:06.7
1945	SPD01	-122.4234552	37.98677	5.20300007	13.77299976	360.9909973	18.97599983	-122.4234685	37.98676159	6.21299982	13.77299976	361.0570068	19.98599958	7/31/2014	50:06.5
1946	SPD01	-122.423456	37.98677077	5.20300007	13.77299976	360.9689941	18.97599983	-122.4234693	37.98676235	6.16200018	13.77299976	361.013031	19.93499994	7/31/2014	50:06.4
1947	SPD01	-122.4234568	37.98677154	5.20300007	13.78199959	361.0150147	18.98499966	-122.4234701	37.98676312	6.21299982	13.78199959	361.1030273	19.99499941	7/31/2014	50:06.3
1948	SPD01	-122.4234576	37.98677236	5.16900015	13.79800034	361.0169983	18.96700048	-122.4234709	37.98676394	6.16200018	13.79800034	361.039032	19.96000051	7/31/2014	50:06.3
1949	SPD01	-122.4234583	37.98677312	5.16900015	13.81400013	360.9729919	18.98300028	-122.4234717	37.98676472	6.16200018	13.81400013	361.039032	19.97600031	7/31/2014	50:06.1
1950	SPD01	-122.4234592	37.98677395	5.1170001	13.85200024	360.9949951	18.96900034	-122.4234725	37.98676553	6.12799978	13.85200024	361.0170288	19.98000002	7/31/2014	50:06.0
1951	SPD01	-122.4234603	37.98677505	5.16900015	13.8579998	360.9070129	19.02699995	-122.4234737	37.98676664	6.12799978	13.8579998	360.9960327	19.98599958	7/31/2014	50:05.9
1952	SPD01	-122.4234611	37.9867759	5.1170001	13.8579998	360.9509888	18.9749999	-122.4234745	37.98676749	6.07700014	13.8579998	360.9740295	19.93499994	7/31/2014	50:05.9
1953	SPD01	-122.4234619	37.98677667	5.1170001	13.89000034	360.8410034	19.00700045	-122.4234753	37.98676829	6.07700014	13.89000034	360.90802	19.96700048	7/31/2014	50:05.7
1954	SPD01	-122.4234627	37.98677752	5.08300018	13.88300037	360.8630066	18.96600056	-122.4234761	37.98676914	6.07700014	13.88300037	360.9740295	19.96000051	7/31/2014	50:05.6
1955	SPD01	-122.4234635	37.98677832	5.08300018	13.89599991	360.8630066	18.97900009	-122.4234769	37.98676995	6.04300022	13.89599991	360.9520264	19.93900013	7/31/2014	50:05.5
1956	SPD01	-122.4234644	37.98677919	5.03200006	13.92700005	360.8630066	18.95900011	-122.4234778	37.98677082	6.04300022	13.92700005	360.9300232	19.97000027	7/31/2014	50:05.4
1957	SPD01	-122.4234652	37.98678	5.03200006	13.96500015	360.8649902	18.99700022	-122.4234786	37.98677162	6.04300022	13.96500015	360.8660278	20.00800037	7/31/2014	50:05.3
1958	SPD01	-122.423466	37.9867808	5.03200006	14.00599957	360.9110107	19.03799963	-122.4234794	37.98677243	5.99300003	14.00599957	360.9560242	19.9989996	7/31/2014	50:05.2
1959	SPD01	-122.4234668	37.98678161	4.99700022	13.99100018	360.8229981	18.98800039	-122.4234802	37.98677326	5.99300003	13.99100018	360.8900147	19.98400021	7/31/2014	50:05.1
1960	SPD01	-122.4234676	37.98678239	4.99700022	14.01299953	360.9110107	19.00999975	-122.423481	37.98677404	5.99300003	14.01299953	360.9120178	20.00599957	7/31/2014	50:05.1
1961	SPD01	-122.4234687	37.98678355	4.99700022	14.04399967	360.9110107	19.04099989	-122.4234822	37.98677521	5.95900011	14.04399967	360.934021	20.00299978	7/31/2014	50:04.9
1962	SPD01	-122.4234696	37.98678437	4.9460001	14.08199978	360.9330139	19.02799988	-122.423483	37.98677602	5.90799999	14.08199978	360.9780273	19.98999977	7/31/2014	50:04.8
1963	SPD01	-122.4234703	37.98678513	4.9460001	14.08899975	360.9769898	19.03499985	-122.4234837	37.98677678	5.90799999	14.08899975	360.9120178	19.99699974	7/31/2014	50:04.7
1964	SPD01	-122.4234711	37.98678591	4.91200018	14.13000011	360.9330139	19.04200029	-122.4234845	37.98677758	5.87400007	14.13000011	360.9780273	20.00400019	7/31/2014	50:04.7
1965	SPD01	-122.4234718	37.98678667	4.91200018	14.13599968	360.9330139	19.04799986	-122.4234853	37.98677834	5.87400007	14.13599968	360.9780273	20.00999975	7/31/2014	50:04.5
1966	SPD01	-122.4234726	37.98678745	4.87799978	14.18299961	360.8450012	19.06099939	-122.4234861	37.98677913	5.84000015	14.18299961	360.9780273	20.02299976	7/31/2014	50:04.4
1967	SPD01	-122.4234733	37.98678819	4.87799978	14.18299961	360.9129944	19.06099939	-122.4234868	37.98677988	5.84000015	14.18299961	361.0450134	20.02299976	7/31/2014	50:04.3
1968	SPD01	-122.4234741	37.98678899	4.82600021	14.23700047	360.9150085	19.06300068	-122.4234876	37.98678067	5.78999996	14.23700047	361.0250244	20.02700043	7/31/2014	50:04.3
1969	SPD01	-122.4234748	37.98678971	4.82600021	14.23700047	360.9150085	19.06300068	-122.4234883	37.98678142	5.75600004	14.23700047	361.0040283	19.99300051	7/31/2014	50:04.1
1970	SPD01	-122.4234756	37.98679045	4.79199982	14.27499962	360.8049927	19.06699944	-122.4234891	37.98678218	5.75600004	14.27499962	361.0030212	20.03099966	7/31/2014	50:04.0
1971	SPD01	-122.4234766	37.98679151	4.79199982	14.32199955	360.9150085	19.11399937	-122.4234901	37.98678324	5.70499992	14.32199955	361.0470276	20.02699947	7/31/2014	50:03.9
1972	SPD01	-122.4234773	37.98679228	4.74100018	14.32900047	360.7829895	19.07000065	-122.4234908	37.986784	5.671	14.32900047	360.960022	20.00000048	7/31/2014	50:03.9
1973	SPD01	-122.423478	37.98679297	4.74100018	14.40799999	360.7829895	19.14900017	-122.4234915	37.98678471	5.671	14.40799999	360.9820252	20.079	7/31/2014	50:03.7
1974	SPD01	-122.4234787	37.98679371	4.70699978	14.40799999	360.7829895	19.11499977	-122.4234923	37.98678545	5.61999989	14.40799999	360.960022	20.02799988	7/31/2014	50:03.6
1975	SPD01	-122.4234794	37.98679442	4.70699978	14.46199989	360.7390137	19.16899967	-122.423493	37.98678616	5.61999989	14.46199989	361.0040283	20.08199978	7/31/2014	50:03.5
1976	SPD01	-122.4234801	37.98679511	4.70699978	14.48400021	360.7390137	19.19099998	-122.4234936	37.98678686	5.53599977	14.48400021	360.9380188	20.01999998	7/31/2014	50:03.5
1977	SPD01	-122.4234808	37.98679585	4.65500021	14.4989996	360.7630005	19.15399981	-122.4234944	37.98678761	5.53599977	14.4989996	360.8960266	20.03499937	7/31/2014	50:03.3
1978	SPD01	-122.4234815	37.98679657	4.62099981	14.55900002	360.6539917	19.17999983	-122.4234951	37.98678835	5.50199986	14.55900002	360.8750305	20.06099987	7/31/2014	50:03.2
1979	SPD01	-122.4234822	37.98679725	4.62200022	14.56900024	360.6759949	19.19100046	-122.4234957	37.98678904	5.50299978	14.56900024	360.8310242	20.07200003	7/31/2014	50:03.1
1980	SPD01	-122.4234829	37.98679797	4.5710001	14.5909996	360.6319885	19.1619997	-122.4234965	37.98678975	5.46899986	14.5909996	360.8530273	20.05999947	7/31/2014	50:03.1
1981	SPD01	-122.4234839	37.98679898	4.5710001	14.60700035	360.6539917	19.17800045	-122.4234974	37.98679077	5.46899986	14.60700035	360.8310242	20.07600021	7/31/2014	50:02.9
1982	SPD01	-122.4234845	37.98679965	4.5710001	14.66100025	360.5660095	19.23200035	-122.4234981	37.98679144	5.38399982	14.66100025	360.809021	20.04500008	7/31/2014	50:02.8
1983	SPD01	-122.4234852	37.98680036	4.53599977	14.67599964	360.5660095	19.21199942	-122.4234988	37.98679215	5.38399982	14.67599964	360.7650147	20.05999947	7/31/2014	50:02.7
1984	SPD01	-122.4234859	37.98680105	4.50199986	14.71399975	360.5880127	19.2159996	-122.4234995	37.98679288	5.33400011	14.71399975	360.7870178	20.04799986	7/31/2014	50:02.6
1985	SPD01	-122.4234865	37.9868017	4.53599977	14.71399975	360.4779968	19.24999952	-122.4235001	37.98679351	5.33400011	14.71399975	360.7210083	20.04799986	7/31/2014	50:02.5
1986	SPD01	-122.4234872	37.98680239	4.50199986	14.75199986	360.5	19.25399971	-122.4235008	37.98679424	5.30000019	14.75199986	360.7870178	20.05200005	7/31/2014	50:02.4
1987	SPD01	-122.4234878	37.98680308	4.50199986	14.77799988	360.4370117	19.27999973	-122.4235014	37.98679491	5.24900007	14.77799988	360.65802	20.02699995	7/31/2014	50:02.3
1988	SPD01	-122.4234885	37.98680381	4.45100021	14.83100033	360.4599915	19.28200054	-122.4235021	37.98679564	5.24900007	14.83100033	360.6810303	20.0800004	7/31/2014	50:02.2
1989	SPD01	-122.4234892	37.98680448	4.45100021	14.85299969	360.3940125	19.3039999	-122.4235028	37.98679633	5.21500015	14.85299969	360.6370239	20.06799984	7/31/2014	50:02.1
1990	SPD01	-122.4234898	37.98680519	4.41699982	14.87899971	360.4159851	19.29599953	-122.4235034	37.98679703	5.16400003	14.87899971	360.5710144	20.04299974	7/31/2014	50:02.0
1991	SPD01	-122.4234908	37.98680619	4.41699982	14.93200016	360.3500061	19.34899998	-122.4235044	37.98679806	5.16400003	14.93200016	360.5710144	20.09600019	7/31/2014	50:01.9
1992	SPD01	-122.4234914	37.98680688	4.41699982	14.96100044	360.3940125	19.37800026	-122.4235051	37.98679875	5.13100004	14.96100044	360.4830322	20.09200048	7/31/2014	50:01.8
1993	SPD01	-122.4234922	37.98680763	4.36499977	14.96100044	360.2409973	19.32600021	-122.4235058	37.98679951	5.13100004	14.96100044	360.3950195	20.09200048	7/31/2014	50:01.7
1994	SPD01	-122.4234928	37.98680832	4.36499977	14.98600006	360.2409973	19.35099983	-122.4235065	37.98680022	5.046	14.98600006	360.3730164	20.03200006	7/31/2014	50:01.6
1995	SPD01	-122.4234935	37.98680902	4.36499977	15.02400017	360.1749878	19.38899994	-122.4235072	37.98680092	5.046	15.02400017	360.32901	20.07000017	7/31/2014	50:01.5
1996	SPD01	-122.4234942	37.98680977	4.33099985	15.04599953	360.1740112	19.37699938	-122.4235079	37.98680167	5.01200008	15.04599953	360.3070068	20.05799961	7/31/2014	50:01.4
1997	SPD01	-122.4234949	37.98681049	4.33099985	15.05599976	360.1119995	19.38699961	-122.4235085	37.98680239	5.01200008	15.05599976	360.2880249	20.06799984	7/31/2014	50:01.3
1998	SPD01	-122.4234956	37.98681124	4.28000021	15.07800007	360.0029907	19.35800028	-122.4235093	37.98680315	4.96099997	15.07800007	360.1570129	20.03900003	7/31/2014	50:01.2
1999	SPD01	-122.4234962	37.98681194	4.28000021	15.10900021	360.0690002	19.38900042	-122.4235099	37.98680386	4.96099997	15.10900021	360.1790161	20.07000017	7/31/2014	50:01.1
[truncated: 114,581 more rows]
