# Supplementary material for: Modeling Magnetic Fields from a DC Power Cable Buried Beneath San Francisco Bay Based on Empirical Measurements
Source: PLoS One. 2016 Feb 25;11(2):e0148543. doi: 10.1371/journal.pone.0148543 (PMC4767330; doi:10.1371/journal.pone.0148543)
Supplement: S1 File — Table A. BenD, Raw Data. Table B. BenS, Raw Data. Table C. RSRD, Raw Data. Table D. RSRS, Raw Data. Table E1. SPD, Raw Data1. Table E2. SPD, Raw Data2. Table F1. SPS, Raw Data1. Table F2. SPS, Raw Data2. (ZIP) [file pone.0148543.s001.zip › S1, Table E2_SP-D RawData.csv]

Record	Profile	Longitude1	Latitude1	Z1	ALT1	T1	Alt+Depth1	Longitude2	Latitude2	Z2	ALT2	T2	Alt+Depth2	DATE	TIME
1	SPD09	-122.4146476	37.98947785	3.86400008	5.7750001	370.79599	9.63900018	-122.4146617	37.98947027	3.89700007	5.7750001	370.4670105	9.67200017	7/31/2014	22:39.9
2	SPD09	-122.4146488	37.98947927	3.86400008	5.78100014	370.8840027	9.64500022	-122.4146629	37.98947166	3.86299992	5.78100014	370.4680176	9.64400005	7/31/2014	22:39.8
3	SPD09	-122.41465	37.98948066	3.86400008	5.78999996	370.8619995	9.65400004	-122.4146641	37.98947306	3.86299992	5.78999996	370.5110169	9.65299988	7/31/2014	22:39.7
4	SPD09	-122.4146512	37.98948206	3.86400008	5.8130002	370.8399963	9.67700028	-122.4146653	37.98947444	3.86299992	5.8130002	370.5110169	9.67600012	7/31/2014	22:39.6
5	SPD09	-122.4146524	37.98948346	3.86400008	5.80299997	370.8399963	9.66700006	-122.4146665	37.98947582	3.89700007	5.80299997	370.4230042	9.70000005	7/31/2014	22:39.5
6	SPD09	-122.4146536	37.98948484	3.86400008	5.80299997	370.79599	9.66700006	-122.4146677	37.98947718	3.86299992	5.80299997	370.5110169	9.66599989	7/31/2014	22:39.4
7	SPD09	-122.4146548	37.98948621	3.86400008	5.81899977	370.8840027	9.68299985	-122.4146689	37.98947856	3.86299992	5.81899977	370.4890137	9.68199968	7/31/2014	22:39.3
8	SPD09	-122.414656	37.98948761	3.82999992	5.83500004	370.8399963	9.66499996	-122.4146701	37.98947992	3.81299996	5.83500004	370.4450073	9.648	7/31/2014	22:39.2
9	SPD09	-122.4146572	37.98948894	3.86400008	5.83500004	370.8619995	9.69900012	-122.4146712	37.98948124	3.86299992	5.83500004	370.4670105	9.69799995	7/31/2014	22:39.1
10	SPD09	-122.4146584	37.98949032	3.82999992	5.86000013	370.8179932	9.69000006	-122.4146724	37.98948261	3.81299996	5.86000013	370.4680176	9.6730001	7/31/2014	22:39.0
11	SPD09	-122.4146602	37.98949235	3.82999992	5.89799976	370.8619995	9.72799969	-122.4146742	37.98948464	3.86299992	5.89799976	370.4670105	9.76099968	7/31/2014	22:38.9
12	SPD09	-122.4146614	37.98949373	3.82999992	5.87300014	370.79599	9.70300007	-122.4146754	37.98948598	3.81299996	5.87300014	370.4890137	9.68600011	7/31/2014	22:38.8
13	SPD09	-122.4146626	37.98949511	3.82999992	5.86000013	370.8619995	9.69000006	-122.4146766	37.98948734	3.81299996	5.86000013	370.53302	9.6730001	7/31/2014	22:38.7
14	SPD09	-122.4146638	37.98949649	3.82999992	5.87300014	370.9060059	9.70300007	-122.4146778	37.98948872	3.81299996	5.87300014	370.53302	9.68600011	7/31/2014	22:38.6
15	SPD09	-122.4146651	37.98949788	3.83100009	5.91400003	370.8619995	9.74500012	-122.414679	37.9894901	3.86400008	5.91400003	370.53302	9.77800012	7/31/2014	22:38.5
16	SPD09	-122.4146663	37.98949928	3.83100009	5.88800001	370.8619995	9.7190001	-122.4146803	37.9894915	3.81399989	5.88800001	370.53302	9.7019999	7/31/2014	22:38.4
17	SPD09	-122.4146675	37.98950068	3.83100009	5.89799976	370.8179932	9.72899985	-122.4146815	37.98949288	3.81399989	5.89799976	370.5549927	9.71199965	7/31/2014	22:38.3
18	SPD09	-122.4146688	37.98950207	3.77999997	5.89799976	370.928009	9.67799973	-122.4146827	37.98949428	3.77999997	5.89799976	370.5559998	9.67799973	7/31/2014	22:38.2
19	SPD09	-122.41467	37.9895034	3.83100009	5.92000008	370.8840027	9.75100017	-122.4146839	37.98949558	3.81399989	5.92000008	370.5769959	9.73399997	7/31/2014	22:38.1
20	SPD09	-122.4146712	37.98950478	3.77999997	5.93599987	370.8619995	9.71599984	-122.4146851	37.98949695	3.72900009	5.93599987	370.5110169	9.66499996	7/31/2014	22:38.0
21	SPD09	-122.414673	37.98950674	3.83100009	5.91400003	370.8619995	9.74500012	-122.4146869	37.98949889	3.77999997	5.91400003	370.53302	9.69400001	7/31/2014	22:37.9
22	SPD09	-122.4146742	37.9895081	3.77999997	5.88199997	370.8840027	9.66199994	-122.4146881	37.98950023	3.72900009	5.88199997	370.5769959	9.61100006	7/31/2014	22:37.8
23	SPD09	-122.4146754	37.98950939	3.83100009	5.83500004	370.8840027	9.66600013	-122.4146893	37.98950152	3.72900009	5.83500004	370.5110169	9.56400013	7/31/2014	22:37.7
24	SPD09	-122.4146766	37.98951077	3.74499989	5.80299997	370.8840027	9.54799986	-122.4146905	37.9895029	3.72900009	5.80299997	370.5110169	9.53200006	7/31/2014	22:37.6
25	SPD09	-122.4146778	37.98951208	3.77999997	5.78100014	370.8179932	9.56100011	-122.4146917	37.9895042	3.72900009	5.78100014	370.4450073	9.51000023	7/31/2014	22:37.5
26	SPD09	-122.414679	37.98951343	3.74499989	5.74900007	370.8840027	9.49399996	-122.4146929	37.98950554	3.69499993	5.74900007	370.4230042	9.44400001	7/31/2014	22:37.4
27	SPD09	-122.4146802	37.98951472	3.77999997	5.71099997	370.8399963	9.49099994	-122.4146941	37.98950681	3.77999997	5.71099997	370.4230042	9.49099994	7/31/2014	22:37.3
28	SPD09	-122.4146814	37.98951606	3.74499989	5.66400003	370.8399963	9.40899992	-122.4146953	37.98950814	3.72900009	5.66400003	370.3569946	9.39300013	7/31/2014	22:37.2
29	SPD09	-122.4146826	37.98951733	3.77999997	5.66400003	370.8399963	9.44400001	-122.4146964	37.98950941	3.72900009	5.66400003	370.4230042	9.39300013	7/31/2014	22:37.1
30	SPD09	-122.4146838	37.98951866	3.74499989	5.58799982	370.7739868	9.33299971	-122.4146976	37.98951072	3.69499993	5.58799982	370.3569946	9.28299975	7/31/2014	22:37.0
31	SPD09	-122.4146856	37.98952059	3.77999997	5.56599998	370.7520142	9.34599996	-122.4146994	37.98951263	3.69499993	5.56599998	370.3139954	9.26099992	7/31/2014	22:36.9
32	SPD09	-122.4146868	37.9895219	3.74499989	5.52799988	370.79599	9.27299976	-122.4147006	37.98951396	3.69499993	5.52799988	370.3349915	9.22299981	7/31/2014	22:36.8
33	SPD09	-122.414688	37.98952322	3.74499989	5.51200008	370.7080078	9.25699997	-122.4147018	37.98951526	3.69499993	5.51200008	370.2480164	9.20700002	7/31/2014	22:36.7
34	SPD09	-122.4146892	37.98952455	3.74499989	5.51200008	370.7520142	9.25699997	-122.414703	37.98951657	3.69499993	5.51200008	370.3349915	9.20700002	7/31/2014	22:36.6
35	SPD09	-122.4146904	37.98952588	3.74499989	5.54099989	370.6860046	9.28599977	-122.4147042	37.9895179	3.69499993	5.54099989	370.2260132	9.23599982	7/31/2014	22:36.5
36	SPD09	-122.4146917	37.9895272	3.74499989	5.58199978	370.7080078	9.32699966	-122.4147055	37.98951923	3.69499993	5.58199978	370.2910156	9.27699971	7/31/2014	22:36.4
37	SPD09	-122.4146929	37.98952853	3.74499989	5.6420002	370.5759888	9.38700008	-122.4147067	37.98952055	3.69499993	5.6420002	370.2260132	9.33700013	7/31/2014	22:36.3
38	SPD09	-122.4146941	37.98952985	3.74499989	5.71099997	370.5759888	9.45599985	-122.4147079	37.98952188	3.66100001	5.71099997	370.1809998	9.37199998	7/31/2014	22:36.2
39	SPD09	-122.4146954	37.98953118	3.74499989	5.83500004	370.5320129	9.57999992	-122.4147091	37.98952319	3.6099999	5.83500004	370.1380005	9.44499993	7/31/2014	22:36.1
40	SPD09	-122.4146966	37.98953253	3.71099997	5.87300014	370.5539856	9.58400011	-122.4147104	37.98952451	3.6099999	5.87300014	370.1589966	9.48300004	7/31/2014	22:36.0
41	SPD09	-122.4146984	37.98953449	3.74499989	5.91400003	370.6419983	9.65899992	-122.4147122	37.98952648	3.6099999	5.91400003	370.1159973	9.52399993	7/31/2014	22:35.9
42	SPD09	-122.4146997	37.98953583	3.71099997	5.98999977	370.5320129	9.70099974	-122.4147134	37.98952782	3.6099999	5.98999977	370.0559998	9.59999967	7/31/2014	22:35.8
43	SPD09	-122.4147009	37.98953718	3.71099997	6.02699995	370.6199951	9.73799992	-122.4147147	37.98952917	3.6099999	6.02699995	370.1150208	9.63699985	7/31/2014	22:35.7
44	SPD09	-122.4147022	37.98953854	3.71099997	6.08099985	370.5320129	9.79199982	-122.4147159	37.98953053	3.5769999	6.08099985	370.0280151	9.65799975	7/31/2014	22:35.6
45	SPD09	-122.4147035	37.9895399	3.71099997	6.15100002	370.5759888	9.86199999	-122.4147172	37.98953189	3.5769999	6.15100002	369.9609985	9.72799993	7/31/2014	22:35.5
46	SPD09	-122.4147048	37.98954128	3.71099997	6.19799995	370.4660034	9.90899992	-122.4147185	37.98953325	3.6099999	6.19799995	370.0500183	9.80799985	7/31/2014	22:35.4
47	SPD09	-122.414706	37.98954266	3.71099997	6.19799995	370.4670105	9.90899992	-122.4147198	37.98953463	3.5769999	6.19799995	369.9620056	9.77499986	7/31/2014	22:35.3
48	SPD09	-122.4147073	37.98954404	3.71099997	6.21400023	370.4660034	9.92500019	-122.4147211	37.98953601	3.5769999	6.21400023	369.9400024	9.79100013	7/31/2014	22:35.2
49	SPD09	-122.4147086	37.98954542	3.71099997	6.27400017	370.3540039	9.98500013	-122.4147223	37.98953739	3.6099999	6.27400017	369.9150085	9.88400006	7/31/2014	22:35.1
50	SPD09	-122.4147099	37.9895468	3.71099997	6.28999996	370.3529968	10.00099993	-122.4147236	37.98953877	3.5769999	6.28999996	369.9140015	9.86699986	7/31/2014	22:35.0
51	SPD09	-122.4147119	37.9895489	3.71099997	6.31500006	370.3080139	10.02600002	-122.4147256	37.98954086	3.5769999	6.31500006	369.9140015	9.89199996	7/31/2014	22:34.9
52	SPD09	-122.4147132	37.98955033	3.71099997	6.35900021	370.2860107	10.07000017	-122.4147269	37.98954229	3.5769999	6.35900021	369.8699951	9.93600011	7/31/2014	22:34.8
53	SPD09	-122.4147146	37.98955177	3.71099997	6.34299994	370.2430115	10.0539999	-122.4147283	37.98954372	3.5769999	6.34299994	369.8699951	9.91999984	7/31/2014	22:34.7
54	SPD09	-122.4147159	37.98955323	3.71099997	6.35900021	370.1979981	10.07000017	-122.4147296	37.98954519	3.5769999	6.35900021	369.8470154	9.93600011	7/31/2014	22:34.6
55	SPD09	-122.4147173	37.9895547	3.71099997	6.375	370.2640076	10.08599997	-122.414731	37.98954666	3.5769999	6.375	369.8479919	9.9519999	7/31/2014	22:34.5
56	SPD09	-122.4147187	37.98955622	3.66000009	6.40700006	370.2430115	10.06700015	-122.4147324	37.98954816	3.5769999	6.40700006	369.7810059	9.98399997	7/31/2014	22:34.4
57	SPD09	-122.4147201	37.98955766	3.71099997	6.4380002	370.2200012	10.14900017	-122.4147338	37.98954961	3.5769999	6.4380002	369.8260193	10.0150001	7/31/2014	22:34.3
58	SPD09	-122.4147215	37.98955916	3.66000009	6.4380002	370.3299866	10.09800029	-122.4147352	37.9895511	3.52600002	6.4380002	369.78302	9.96400023	7/31/2014	22:34.2
59	SPD09	-122.4147228	37.98956059	3.71099997	6.41300011	370.2430115	10.12400007	-122.4147365	37.98955253	3.5769999	6.41300011	369.8470154	9.99000001	7/31/2014	22:34.1
60	SPD09	-122.4147242	37.98956208	3.66000009	6.4289999	370.2860107	10.08899999	-122.4147379	37.98955401	3.52600002	6.4289999	369.7380066	9.95499992	7/31/2014	22:34.0
61	SPD09	-122.4147262	37.9895642	3.71099997	6.42199993	370.1759949	10.1329999	-122.4147399	37.98955614	3.5769999	6.42199993	369.8260193	9.99899983	7/31/2014	22:33.9
62	SPD09	-122.4147276	37.98956569	3.66000009	6.46000004	370.1990051	10.12000012	-122.4147413	37.98955762	3.5769999	6.46000004	369.7590027	10.03699994	7/31/2014	22:33.8
63	SPD09	-122.414729	37.98956712	3.71099997	6.44500017	370.3080139	10.15600014	-122.4147426	37.98955904	3.52600002	6.44500017	369.8260193	9.97100019	7/31/2014	22:33.7
64	SPD09	-122.4147304	37.9895686	3.66000009	6.4829998	370.2200012	10.14299989	-122.4147441	37.98956054	3.52600002	6.4829998	369.7810059	10.00899982	7/31/2014	22:33.6
65	SPD09	-122.4147317	37.98957009	3.66000009	6.47599983	370.177002	10.13599992	-122.4147454	37.98956201	3.5769999	6.47599983	369.7600098	10.05299973	7/31/2014	22:33.5
66	SPD09	-122.4147331	37.98957156	3.66000009	6.454	370.1759949	10.11400008	-122.4147468	37.98956348	3.52600002	6.454	369.8470154	9.98000002	7/31/2014	22:33.4
67	SPD09	-122.4147345	37.98957299	3.71099997	6.454	370.1099854	10.16499996	-122.4147482	37.98956491	3.5769999	6.454	369.7820129	10.0309999	7/31/2014	22:33.3
68	SPD09	-122.4147359	37.98957449	3.66000009	6.46000004	370.2200012	10.12000012	-122.4147496	37.98956641	3.52600002	6.46000004	369.803009	9.98600006	7/31/2014	22:33.2
69	SPD09	-122.4147372	37.98957593	3.71099997	6.47599983	370.1549988	10.1869998	-122.4147509	37.98956784	3.5769999	6.47599983	369.8040161	10.05299973	7/31/2014	22:33.1
70	SPD09	-122.4147387	37.98957743	3.66000009	6.4920001	370.1979981	10.15200019	-122.4147523	37.98956935	3.52600002	6.4920001	369.803009	10.01800013	7/31/2014	22:33.0
71	SPD09	-122.4147407	37.98957959	3.71099997	6.51999998	370.1319885	10.23099995	-122.4147544	37.9895715	3.52600002	6.51999998	369.8479919	10.046	7/31/2014	22:32.9
72	SPD09	-122.4147421	37.98958111	3.66000009	6.5079999	370.2430115	10.16799998	-122.4147558	37.98957303	3.52600002	6.5079999	369.7810059	10.03399992	7/31/2014	22:32.8
73	SPD09	-122.4147435	37.98958258	3.71099997	6.51399994	370.1539917	10.2249999	-122.4147572	37.98957449	3.52600002	6.51399994	369.8040161	10.03999996	7/31/2014	22:32.7
74	SPD09	-122.414745	37.98958413	3.66000009	6.51399994	370.2640076	10.17400002	-122.4147587	37.98957605	3.4920001	6.51399994	369.803009	10.00600004	7/31/2014	22:32.6
75	SPD09	-122.4147464	37.98958564	3.71099997	6.51999998	370.2430115	10.23099995	-122.4147601	37.98957755	3.4920001	6.51999998	369.8040161	10.01200008	7/31/2014	22:32.5
76	SPD09	-122.4147479	37.98958721	3.66000009	6.53599977	370.2640076	10.19599986	-122.4147616	37.98957913	3.52600002	6.53599977	369.8470154	10.0619998	7/31/2014	22:32.4
77	SPD09	-122.4147493	37.98958871	3.71099997	6.56799984	370.2860107	10.27899981	-122.414763	37.98958063	3.52600002	6.56799984	369.8479919	10.09399986	7/31/2014	22:32.3
78	SPD09	-122.4147508	37.98959029	3.66000009	6.59899998	370.2430115	10.25900006	-122.4147645	37.9895822	3.52600002	6.59899998	369.8470154	10.125	7/31/2014	22:32.2
79	SPD09	-122.4147522	37.98959183	3.66000009	6.64699984	370.2860107	10.30699992	-122.4147659	37.98958374	3.52600002	6.64699984	369.7820129	10.17299986	7/31/2014	22:32.1
80	SPD09	-122.4147537	37.98959336	3.66000009	6.69099998	370.1539917	10.35100007	-122.4147674	37.9895853	3.4920001	6.69099998	369.8470154	10.18300009	7/31/2014	22:32.0
81	SPD09	-122.4147558	37.98959565	3.71099997	6.69099998	370.2869873	10.40199995	-122.4147695	37.9895876	3.5769999	6.69099998	369.7600098	10.26799989	7/31/2014	22:31.9
82	SPD09	-122.4147573	37.98959726	3.66000009	6.69099998	370.2200012	10.35100007	-122.4147711	37.98958921	3.52600002	6.69099998	369.7870178	10.21700001	7/31/2014	22:31.8
83	SPD09	-122.4147588	37.98959885	3.66000009	6.69099998	370.2420044	10.35100007	-122.4147725	37.98959078	3.52600002	6.69099998	369.8470154	10.21700001	7/31/2014	22:31.7
84	SPD09	-122.4147603	37.98960046	3.66000009	6.68499994	370.2210083	10.34500003	-122.4147741	37.98959241	3.52600002	6.68499994	369.8040161	10.21099997	7/31/2014	22:31.6
85	SPD09	-122.4147618	37.98960201	3.71099997	6.71600008	370.2640076	10.42700005	-122.4147755	37.98959398	3.52600002	6.71600008	369.8479919	10.2420001	7/31/2014	22:31.5
86	SPD09	-122.4147633	37.98960364	3.71099997	6.68499994	370.2200012	10.39599991	-122.414777	37.98959559	3.5769999	6.68499994	369.8250122	10.26199985	7/31/2014	22:31.4
87	SPD09	-122.4147648	37.98960525	3.71099997	6.68499994	370.2420044	10.39599991	-122.4147785	37.98959722	3.5769999	6.68499994	369.9140015	10.26199985	7/31/2014	22:31.3
88	SPD09	-122.4147663	37.98960682	3.71099997	6.70100021	370.3089905	10.41200018	-122.41478	37.98959879	3.5769999	6.70100021	369.8690186	10.27800012	7/31/2014	22:31.2
89	SPD09	-122.4147678	37.98960841	3.71099997	6.69099998	370.2640076	10.40199995	-122.4147815	37.98960039	3.5769999	6.69099998	369.9360046	10.26799989	7/31/2014	22:31.1
90	SPD09	-122.4147693	37.98961001	3.66000009	6.68499994	370.2869873	10.34500003	-122.414783	37.98960198	3.52600002	6.68499994	369.9140015	10.21099997	7/31/2014	22:31.0
91	SPD09	-122.4147714	37.98961229	3.71099997	6.74499989	370.3080139	10.45599985	-122.4147851	37.98960428	3.5769999	6.74499989	369.9580078	10.32199979	7/31/2014	22:30.9
92	SPD09	-122.4147728	37.98961384	3.66000009	6.69099998	370.3080139	10.35100007	-122.4147866	37.98960585	3.52600002	6.69099998	370.0020142	10.21700001	7/31/2014	22:30.8
93	SPD09	-122.4147742	37.98961535	3.71099997	6.70100021	370.3080139	10.41200018	-122.414788	37.98960735	3.5769999	6.70100021	370.0010071	10.27800012	7/31/2014	22:30.7
94	SPD09	-122.4147757	37.9896169	3.71099997	6.68499994	370.4410095	10.39599991	-122.4147894	37.98960891	3.5769999	6.68499994	370.0460205	10.26199985	7/31/2014	22:30.6
95	SPD09	-122.4147771	37.98961844	3.71099997	6.68499994	370.3299866	10.39599991	-122.4147909	37.98961047	3.5769999	6.68499994	370.0460205	10.26199985	7/31/2014	22:30.5
96	SPD09	-122.4147785	37.98962	3.71099997	6.68499994	370.4410095	10.39599991	-122.4147923	37.989612	3.5769999	6.68499994	370.0679932	10.26199985	7/31/2014	22:30.4
97	SPD09	-122.41478	37.98962154	3.71099997	6.70100021	370.4840088	10.41200018	-122.4147937	37.98961356	3.5769999	6.70100021	370.0460205	10.27800012	7/31/2014	22:30.3
98	SPD09	-122.4147814	37.98962308	3.71099997	6.68499994	370.4410095	10.39599991	-122.4147952	37.98961512	3.52600002	6.68499994	370.1560059	10.21099997	7/31/2014	22:30.2
99	SPD09	-122.4147828	37.98962461	3.71099997	6.66900015	370.506012	10.38000011	-122.4147966	37.98961666	3.5769999	6.66900015	370.1119995	10.24600005	7/31/2014	22:30.1
100	SPD09	-122.4147842	37.98962615	3.71099997	6.66900015	370.4620056	10.38000011	-122.414798	37.98961819	3.52600002	6.66900015	370.1340027	10.19500017	7/31/2014	22:30.0
101	SPD09	-122.4147864	37.98962849	3.71199989	6.67500019	370.4849854	10.38700008	-122.4148002	37.98962055	3.57800007	6.67500019	370.1119995	10.25300026	7/31/2014	22:29.9
102	SPD09	-122.4147878	37.98963008	3.71199989	6.68499994	370.5499878	10.39699984	-122.4148016	37.98962214	3.52699995	6.68499994	370.1549988	10.21199989	7/31/2014	22:29.8
103	SPD09	-122.4147893	37.98963167	3.71199989	6.65899992	370.4609985	10.37099981	-122.4148031	37.98962373	3.61100006	6.65899992	370.0880127	10.26999998	7/31/2014	22:29.7
104	SPD09	-122.4147908	37.98963328	3.71199989	6.66900015	370.4580078	10.38100004	-122.4148046	37.98962536	3.57800007	6.66900015	370.151001	10.24700022	7/31/2014	22:29.6
105	SPD09	-122.4147923	37.98963491	3.71199989	6.67500019	370.5020142	10.38700008	-122.4148061	37.98962698	3.57800007	6.67500019	370.1740112	10.25300026	7/31/2014	22:29.5
106	SPD09	-122.4147937	37.98963653	3.71199989	6.67500019	370.5239868	10.38700008	-122.4148076	37.98962863	3.57800007	6.67500019	370.1730042	10.25300026	7/31/2014	22:29.4
107	SPD09	-122.4147952	37.98963818	3.71199989	6.71600008	370.5020142	10.42799997	-122.4148091	37.98963027	3.57800007	6.71600008	370.1300049	10.29400015	7/31/2014	22:29.3
108	SPD09	-122.4147967	37.98963984	3.66100001	6.68499994	370.4809876	10.34599996	-122.4148106	37.98963193	3.57800007	6.68499994	370.1520081	10.26300001	7/31/2014	22:29.2
109	SPD09	-122.4147982	37.98964141	3.71199989	6.65899992	370.5679932	10.37099981	-122.414812	37.98963353	3.57800007	6.65899992	370.1740112	10.23699999	7/31/2014	22:29.1
110	SPD09	-122.4147997	37.98964306	3.66100001	6.70100021	370.5020142	10.36200023	-122.4148135	37.98963519	3.57800007	6.70100021	370.2170105	10.27900028	7/31/2014	22:29.0
111	SPD09	-122.4148018	37.98964541	3.74600005	6.66900015	370.5239868	10.4150002	-122.4148157	37.98963754	3.57800007	6.66900015	370.1740112	10.24700022	7/31/2014	22:28.9
112	SPD09	-122.4148033	37.98964705	3.71199989	6.66900015	370.480011	10.38100004	-122.4148172	37.98963918	3.57800007	6.66900015	370.1730042	10.24700022	7/31/2014	22:28.8
113	SPD09	-122.4148048	37.98964868	3.71199989	6.67500019	370.5020142	10.38700008	-122.4148187	37.98964083	3.57800007	6.67500019	370.1520081	10.25300026	7/31/2014	22:28.7
114	SPD09	-122.4148062	37.98965033	3.71199989	6.69099998	370.480011	10.40299988	-122.4148201	37.98964247	3.57800007	6.69099998	370.151001	10.26900005	7/31/2014	22:28.6
115	SPD09	-122.4148077	37.98965197	3.71199989	6.68499994	370.4809876	10.39699984	-122.4148216	37.98964412	3.61100006	6.68499994	370.1520081	10.296	7/31/2014	22:28.5
116	SPD09	-122.4148092	37.98965361	3.71199989	6.69099998	370.5020142	10.40299988	-122.4148231	37.98964578	3.57800007	6.69099998	370.1300049	10.26900005	7/31/2014	22:28.4
117	SPD09	-122.4148107	37.98965522	3.74600005	6.70699978	370.54599	10.45299983	-122.4148246	37.98964741	3.57800007	6.70699978	370.1960144	10.28499985	7/31/2014	22:28.3
118	SPD09	-122.4148121	37.98965689	3.71199989	6.68499994	370.4809876	10.39699984	-122.4148261	37.98964909	3.57800007	6.68499994	370.1730042	10.26300001	7/31/2014	22:28.2
119	SPD09	-122.4148136	37.98965849	3.74600005	6.66900015	370.54599	10.4150002	-122.4148275	37.9896507	3.57800007	6.66900015	370.1960144	10.24700022	7/31/2014	22:28.1
120	SPD09	-122.4148151	37.98966016	3.71199989	6.64699984	370.5679932	10.35899973	-122.414829	37.98965236	3.57800007	6.64699984	370.1950073	10.2249999	7/31/2014	22:28.0
121	SPD09	-122.4148173	37.98966261	3.71199989	6.62200022	370.5679932	10.33400011	-122.4148312	37.98965483	3.57800007	6.62200022	370.1960144	10.20000029	7/31/2014	22:27.9
122	SPD09	-122.4148187	37.98966426	3.71199989	6.59899998	370.5239868	10.31099987	-122.4148327	37.98965649	3.57800007	6.59899998	370.151001	10.17700005	7/31/2014	22:27.8
123	SPD09	-122.4148202	37.98966594	3.71199989	6.59899998	370.54599	10.31099987	-122.4148342	37.98965816	3.57800007	6.59899998	370.1119995	10.17700005	7/31/2014	22:27.7
124	SPD09	-122.4148217	37.98966762	3.71199989	6.59000015	370.3919983	10.30200005	-122.4148357	37.98965985	3.57800007	6.59000015	370.0639954	10.16800022	7/31/2014	22:27.6
125	SPD09	-122.4148232	37.98966928	3.74600005	6.62200022	370.4150085	10.36800027	-122.4148372	37.98966153	3.57800007	6.62200022	370.0410156	10.20000029	7/31/2014	22:27.5
126	SPD09	-122.4148247	37.989671	3.71199989	6.60599995	370.4360046	10.31799984	-122.4148387	37.98966327	3.57800007	6.60599995	370.0200195	10.18400002	7/31/2014	22:27.4
127	SPD09	-122.4148262	37.98967267	3.74600005	6.61499977	370.4140015	10.36099982	-122.4148402	37.98966493	3.52699995	6.61499977	369.9980164	10.14199972	7/31/2014	22:27.3
128	SPD09	-122.4148277	37.98967437	3.71199989	6.63100004	370.3710022	10.34299994	-122.4148417	37.98966664	3.52699995	6.63100004	369.9980164	10.15799999	7/31/2014	22:27.2
129	SPD09	-122.4148291	37.98967603	3.74600005	6.65299988	370.3699951	10.39899993	-122.4148431	37.98966832	3.52699995	6.65299988	369.9750061	10.17999983	7/31/2014	22:27.1
130	SPD09	-122.4148306	37.98967771	3.71199989	6.65299988	370.2829895	10.36499977	-122.4148446	37.98967002	3.52699995	6.65299988	369.9770203	10.17999983	7/31/2014	22:27.0
131	SPD09	-122.4148328	37.98968021	3.74600005	6.67500019	370.3259888	10.42100024	-122.4148468	37.98967251	3.57800007	6.67500019	369.9309998	10.25300026	7/31/2014	22:26.9
132	SPD09	-122.4148343	37.9896819	3.71199989	6.70699978	370.1940002	10.41899967	-122.4148483	37.98967423	3.57800007	6.70699978	369.8880005	10.28499985	7/31/2014	22:26.8
133	SPD09	-122.4148357	37.98968357	3.74600005	6.70699978	370.2600098	10.45299983	-122.4148498	37.98967591	3.57800007	6.70699978	369.9089966	10.28499985	7/31/2014	22:26.7
134	SPD09	-122.4148372	37.9896853	3.71199989	6.73799992	370.1730042	10.44999981	-122.4148513	37.98967764	3.57800007	6.73799992	369.8659973	10.31599998	7/31/2014	22:26.6
135	SPD09	-122.4148387	37.98968701	3.71199989	6.75400019	370.1279907	10.46600008	-122.4148528	37.98967936	3.57800007	6.75400019	369.8659973	10.33200026	7/31/2014	22:26.5
136	SPD09	-122.4148402	37.98968873	3.71199989	6.79199982	370.1719971	10.50399971	-122.4148543	37.98968109	3.52699995	6.79199982	369.7330017	10.31899977	7/31/2014	22:26.4
137	SPD09	-122.4148416	37.98969041	3.74600005	6.79899979	370.1069946	10.54499984	-122.4148557	37.98968277	3.57800007	6.79899979	369.756012	10.37699986	7/31/2014	22:26.3
138	SPD09	-122.4148431	37.98969212	3.71199989	6.79199982	370.0620117	10.50399971	-122.4148572	37.9896845	3.52699995	6.79199982	369.7130127	10.31899977	7/31/2014	22:26.2
139	SPD09	-122.4148446	37.98969378	3.74600005	6.84000015	369.9750061	10.5860002	-122.4148587	37.98968618	3.57800007	6.84000015	369.6230164	10.41800022	7/31/2014	22:26.1
140	SPD09	-122.414846	37.98969546	3.71199989	6.82399988	369.9970093	10.53599977	-122.4148601	37.98968788	3.57800007	6.82399988	369.6029968	10.40199995	7/31/2014	22:26.0
141	SPD09	-122.4148481	37.98969796	3.74600005	6.86199999	369.9089966	10.60800004	-122.4148623	37.98969039	3.57800007	6.86199999	369.5350037	10.44000006	7/31/2014	22:25.9
142	SPD09	-122.4148496	37.98969965	3.71199989	6.84600019	369.9750061	10.55800009	-122.4148637	37.98969208	3.52699995	6.84600019	369.57901	10.37300014	7/31/2014	22:25.8
143	SPD09	-122.414851	37.98970133	3.71199989	6.88399982	369.8869934	10.59599972	-122.4148652	37.98969378	3.57800007	6.88399982	369.5370178	10.46199989	7/31/2014	22:25.7
144	SPD09	-122.4148525	37.98970303	3.71199989	6.86800003	369.8649902	10.57999992	-122.4148666	37.98969548	3.57800007	6.86800003	369.5130005	10.4460001	7/31/2014	22:25.6
145	SPD09	-122.4148539	37.98970471	3.74600005	6.85200024	369.9089966	10.59800029	-122.4148681	37.98969716	3.57800007	6.85200024	369.4479981	10.43000031	7/31/2014	22:25.5
146	SPD09	-122.4148554	37.98970642	3.71199989	6.86800003	369.8649902	10.57999992	-122.4148695	37.98969889	3.52699995	6.86800003	369.4490051	10.39499998	7/31/2014	22:25.4
147	SPD09	-122.4148568	37.98970809	3.74600005	6.86800003	369.7990112	10.61400008	-122.414871	37.98970057	3.57800007	6.86800003	369.4259949	10.4460001	7/31/2014	22:25.3
148	SPD09	-122.4148582	37.9897098	3.71199989	6.88399982	369.7550049	10.59599972	-122.4148724	37.98970228	3.52699995	6.88399982	369.382019	10.41099977	7/31/2014	22:25.2
149	SPD09	-122.4148596	37.98971144	3.74600005	6.89300013	369.7550049	10.63900018	-122.4148738	37.98970395	3.57800007	6.89300013	369.382019	10.47100019	7/31/2014	22:25.1
150	SPD09	-122.414861	37.98971311	3.74600005	6.90899992	369.7330017	10.65499997	-122.4148752	37.98970563	3.57800007	6.90899992	369.382019	10.48699999	7/31/2014	22:25.0
151	SPD09	-122.4148631	37.9897156	3.74600005	6.90899992	369.644989	10.65499997	-122.4148773	37.98970814	3.57800007	6.90899992	369.3380127	10.48699999	7/31/2014	22:24.9
152	SPD09	-122.4148645	37.98971728	3.74600005	6.90899992	369.57901	10.65499997	-122.4148787	37.98970981	3.57800007	6.90899992	369.3380127	10.48699999	7/31/2014	22:24.8
153	SPD09	-122.4148659	37.98971896	3.74600005	6.92199993	369.6669922	10.66799998	-122.4148801	37.98971149	3.57800007	6.92199993	369.3160095	10.5	7/31/2014	22:24.7
154	SPD09	-122.4148673	37.98972064	3.74600005	6.92199993	369.6010132	10.66799998	-122.4148816	37.98971319	3.57800007	6.92199993	369.3160095	10.5	7/31/2014	22:24.6
155	SPD09	-122.4148687	37.98972232	3.7809999	6.91499996	369.57901	10.69599986	-122.414883	37.98971487	3.57800007	6.91499996	369.2940064	10.49300003	7/31/2014	22:24.5
156	SPD09	-122.4148701	37.98972401	3.74600005	6.94700003	369.6210022	10.69300008	-122.4148844	37.9897166	3.57800007	6.94700003	369.2260132	10.5250001	7/31/2014	22:24.4
157	SPD09	-122.4148715	37.98972571	3.74600005	6.94700003	369.553009	10.69300008	-122.4148858	37.9897183	3.52699995	6.94700003	369.2900085	10.47399998	7/31/2014	22:24.3
158	SPD09	-122.4148729	37.98972739	3.74600005	6.94700003	369.618988	10.69300008	-122.4148872	37.98971998	3.57800007	6.94700003	369.1799927	10.5250001	7/31/2014	22:24.2
159	SPD09	-122.4148743	37.98972905	3.74600005	6.98500013	369.553009	10.73100019	-122.4148886	37.98972166	3.57800007	6.98500013	369.3120117	10.5630002	7/31/2014	22:24.1
160	SPD09	-122.4148757	37.98973069	3.74600005	7.0170002	369.6629944	10.76300025	-122.41489	37.98972332	3.52699995	7.0170002	369.223999	10.54400015	7/31/2014	22:24.0
161	SPD09	-122.4148777	37.98973313	3.7809999	6.98500013	369.5969849	10.76600003	-122.414892	37.98972576	3.61100006	6.98500013	369.2680054	10.59600019	7/31/2014	22:23.9
162	SPD09	-122.414879	37.9897348	3.74600005	6.97900009	369.6629944	10.72500014	-122.4148934	37.98972744	3.52699995	6.97900009	369.2900085	10.50600004	7/31/2014	22:23.8
163	SPD09	-122.4148804	37.98973644	3.7809999	6.96899986	369.5750122	10.74999976	-122.4148947	37.98972908	3.57800007	6.96899986	369.3340149	10.54699993	7/31/2014	22:23.7
164	SPD09	-122.4148818	37.98973812	3.74600005	6.98500013	369.5969849	10.73100019	-122.4148961	37.98973078	3.57800007	6.98500013	369.223999	10.5630002	7/31/2014	22:23.6
165	SPD09	-122.4148831	37.98973976	3.7809999	6.96299982	369.5969849	10.74399972	-122.4148974	37.98973242	3.61100006	6.96299982	369.3120117	10.57399988	7/31/2014	22:23.5
166	SPD09	-122.4148845	37.98974146	3.74600005	6.96299982	369.5310059	10.70899987	-122.4148988	37.98973412	3.57800007	6.96299982	369.2019959	10.54099989	7/31/2014	22:23.4
167	SPD09	-122.4148858	37.9897431	3.7809999	6.95300007	369.5090027	10.73399997	-122.4149002	37.98973576	3.57800007	6.95300007	369.223999	10.53100014	7/31/2014	22:23.3
168	SPD09	-122.4148872	37.98974476	3.7809999	6.94700003	369.5310059	10.72799993	-122.4149015	37.98973746	3.57800007	6.94700003	369.1640015	10.5250001	7/31/2014	22:23.2
169	SPD09	-122.4148885	37.98974643	3.7809999	6.95300007	369.4869995	10.73399997	-122.4149029	37.9897391	3.61100006	6.95300007	369.223999	10.56400013	7/31/2014	22:23.1
170	SPD09	-122.4148899	37.98974809	3.7809999	6.94700003	369.4429932	10.72799993	-122.4149042	37.98974078	3.57800007	6.94700003	369.2030029	10.5250001	7/31/2014	22:23.0
171	SPD09	-122.4148919	37.98975054	3.83200002	6.96899986	369.3989868	10.80099988	-122.4149062	37.98974326	3.61100006	6.96899986	369.1360169	10.57999992	7/31/2014	22:22.9
172	SPD09	-122.4148933	37.98975226	3.7809999	6.9380002	369.4429932	10.7190001	-122.4149076	37.98974499	3.61100006	6.9380002	369.2019959	10.54900026	7/31/2014	22:22.8
173	SPD09	-122.4148946	37.98975395	3.7809999	6.93100023	369.3770142	10.71200013	-122.414909	37.98974669	3.61100006	6.93100023	369.223999	10.54200029	7/31/2014	22:22.7
174	SPD09	-122.414896	37.98975569	3.7809999	6.9380002	369.3989868	10.7190001	-122.4149104	37.9897484	3.61100006	6.9380002	369.15802	10.54900026	7/31/2014	22:22.6
175	SPD09	-122.4148974	37.98975737	3.83200002	6.96299982	369.4429932	10.79499984	-122.4149118	37.9897501	3.61100006	6.96299982	369.223999	10.57399988	7/31/2014	22:22.5
176	SPD09	-122.4148988	37.98975913	3.7809999	6.94700003	369.5090027	10.72799993	-122.4149132	37.98975186	3.61100006	6.94700003	369.223999	10.55800009	7/31/2014	22:22.4
177	SPD09	-122.4149002	37.98976081	3.83200002	6.9380002	369.4649963	10.77000022	-122.4149146	37.98975354	3.61100006	6.9380002	369.1799927	10.54900026	7/31/2014	22:22.3
178	SPD09	-122.4149015	37.98976253	3.83200002	6.94700003	369.4649963	10.77900004	-122.4149159	37.98975528	3.66199994	6.94700003	369.2250061	10.60899997	7/31/2014	22:22.2
179	SPD09	-122.4149029	37.98976421	3.83200002	6.94700003	369.4649963	10.77900004	-122.4149173	37.98975697	3.61100006	6.94700003	369.1799927	10.55800009	7/31/2014	22:22.1
180	SPD09	-122.4149042	37.98976588	3.83200002	6.9380002	369.4869995	10.77000022	-122.4149187	37.98975865	3.61100006	6.9380002	369.2019959	10.54900026	7/31/2014	22:22.0
181	SPD09	-122.4149062	37.98976839	3.83200002	6.93100023	369.4649963	10.76300025	-122.4149207	37.98976114	3.61100006	6.93100023	369.2460022	10.54200029	7/31/2014	22:21.9
182	SPD09	-122.4149076	37.98977006	3.83200002	6.92199993	369.553009	10.75399995	-122.414922	37.98976282	3.61100006	6.92199993	369.223999	10.53299999	7/31/2014	22:21.8
183	SPD09	-122.4149089	37.98977172	3.83200002	6.90899992	369.5090027	10.74099994	-122.4149233	37.9897645	3.6960001	6.90899992	369.2460022	10.60500002	7/31/2014	22:21.7
184	SPD09	-122.4149102	37.9897734	3.83200002	6.9000001	369.5090027	10.73200011	-122.4149247	37.98976616	3.66199994	6.9000001	369.2680054	10.56200004	7/31/2014	22:21.6
185	SPD09	-122.4149116	37.98977507	3.83200002	6.90899992	369.5310059	10.74099994	-122.414926	37.98976786	3.66199994	6.90899992	369.2900085	10.57099986	7/31/2014	22:21.5
186	SPD09	-122.4149129	37.98977675	3.83299994	6.88399982	369.618988	10.71699977	-122.4149274	37.98976954	3.66300011	6.88399982	369.2690125	10.54699993	7/31/2014	22:21.4
187	SPD09	-122.4149142	37.9897784	3.8670001	6.88399982	369.5750122	10.75099993	-122.4149287	37.98977116	3.66300011	6.88399982	369.2680054	10.54699993	7/31/2014	22:21.3
188	SPD09	-122.4149155	37.98978006	3.8670001	6.88399982	369.6629944	10.75099993	-122.41493	37.98977283	3.66300011	6.88399982	369.3130188	10.54699993	7/31/2014	22:21.2
189	SPD09	-122.4149169	37.98978168	3.8670001	6.88399982	369.618988	10.75099993	-122.4149313	37.98977449	3.66300011	6.88399982	369.3999939	10.54699993	7/31/2014	22:21.1
190	SPD09	-122.4149182	37.98978333	3.8670001	6.9000001	369.6849976	10.7670002	-122.4149326	37.98977611	3.66300011	6.9000001	369.3340149	10.5630002	7/31/2014	22:21.0
191	SPD09	-122.4149201	37.98978577	3.8670001	6.86199999	369.6629944	10.72900009	-122.4149346	37.98977857	3.69700003	6.86199999	369.3560181	10.55900002	7/31/2014	22:20.9
192	SPD09	-122.4149214	37.98978739	3.8670001	6.85200024	369.6409912	10.71900034	-122.4149359	37.98978019	3.69700003	6.85200024	369.3340149	10.54900026	7/31/2014	22:20.8
193	SPD09	-122.4149227	37.989789	3.91799998	6.82399988	369.6629944	10.74199986	-122.4149371	37.98978179	3.69700003	6.82399988	369.3780212	10.52099991	7/31/2014	22:20.7
194	SPD09	-122.414924	37.98979064	3.91799998	6.85200024	369.6629944	10.77000022	-122.4149384	37.98978345	3.69700003	6.85200024	369.3560181	10.54900026	7/31/2014	22:20.6
195	SPD09	-122.4149253	37.98979229	3.91799998	6.82399988	369.7290039	10.74199986	-122.4149397	37.98978507	3.73099995	6.82399988	369.3999939	10.55499983	7/31/2014	22:20.5
196	SPD09	-122.4149266	37.98979397	3.8670001	6.80800009	369.7070007	10.67500019	-122.4149411	37.98978677	3.73099995	6.80800009	369.4660034	10.53900003	7/31/2014	22:20.4
197	SPD09	-122.4149279	37.98979556	3.91799998	6.81400013	369.7510071	10.73200011	-122.4149424	37.98978836	3.78200006	6.81400013	369.5100098	10.59600019	7/31/2014	22:20.3
198	SPD09	-122.4149292	37.98979718	3.91799998	6.79199982	369.7510071	10.7099998	-122.4149436	37.98978999	3.73099995	6.79199982	369.5090027	10.52299976	7/31/2014	22:20.2
199	SPD09	-122.4149305	37.98979879	3.91799998	6.80800009	369.8389893	10.72600007	-122.4149449	37.98979159	3.78200006	6.80800009	369.5760193	10.59000015	7/31/2014	22:20.1
200	SPD09	-122.4149317	37.98980038	3.91799998	6.79199982	369.8389893	10.7099998	-122.4149462	37.98979318	3.73099995	6.79199982	369.5750122	10.52299976	7/31/2014	22:20.0
201	SPD09	-122.4149336	37.98980273	3.95300007	6.79199982	369.8389893	10.74499989	-122.4149481	37.98979553	3.78200006	6.79199982	369.5320129	10.57399988	7/31/2014	22:19.9
202	SPD09	-122.4149349	37.98980436	3.91799998	6.79199982	369.927002	10.7099998	-122.4149494	37.98979714	3.78200006	6.79199982	369.6629944	10.57399988	7/31/2014	22:19.8
203	SPD09	-122.4149362	37.98980591	3.95300007	6.76999998	369.9049988	10.72300005	-122.4149506	37.98979872	3.78200006	6.76999998	369.6190186	10.55200005	7/31/2014	22:19.7
204	SPD09	-122.4149374	37.98980756	3.91799998	6.76100016	369.9490051	10.67900014	-122.4149519	37.98980034	3.73099995	6.76100016	369.730011	10.4920001	7/31/2014	22:19.6
205	SPD09	-122.4149387	37.98980911	3.95300007	6.75400019	370.0150147	10.70700026	-122.4149531	37.98980191	3.78200006	6.75400019	369.6849976	10.53600025	7/31/2014	22:19.5
206	SPD09	-122.41494	37.98981072	3.95300007	6.75400019	370.0350037	10.70700026	-122.4149544	37.98980351	3.78200006	6.75400019	369.7489929	10.53600025	7/31/2014	22:19.4
207	SPD09	-122.4149412	37.98981228	4.00400019	6.76999998	369.9450073	10.77400017	-122.4149557	37.98980506	3.78200006	6.76999998	369.6380005	10.55200005	7/31/2014	22:19.3
208	SPD09	-122.4149425	37.9898139	3.95300007	6.74499989	369.9450073	10.69799995	-122.414957	37.98980669	3.81599998	6.74499989	369.7030029	10.56099987	7/31/2014	22:19.2
209	SPD09	-122.4149437	37.98981544	4.00400019	6.73799992	369.9230042	10.7420001	-122.4149582	37.98980822	3.86599994	6.73799992	369.5939941	10.60399985	7/31/2014	22:19.1
210	SPD09	-122.414945	37.98981705	3.95300007	6.74499989	369.9230042	10.69799995	-122.4149595	37.98980981	3.78200006	6.74499989	369.6220093	10.52699995	7/31/2014	22:19.0
211	SPD09	-122.4149469	37.98981935	4.00400019	6.75400019	369.901001	10.75800037	-122.4149613	37.98981211	3.81599998	6.75400019	369.5710144	10.57000017	7/31/2014	22:18.9
212	SPD09	-122.4149481	37.98982094	3.95300007	6.72900009	369.7909851	10.68200016	-122.4149626	37.9898137	3.86599994	6.72900009	369.5280151	10.59500003	7/31/2014	22:18.8
213	SPD09	-122.4149494	37.98982247	4.00400019	6.72300005	369.8349915	10.72700024	-122.4149638	37.98981524	3.81599998	6.72300005	369.5500183	10.53900003	7/31/2014	22:18.7
214	SPD09	-122.4149507	37.9898241	3.95300007	6.73799992	369.7470093	10.69099998	-122.4149651	37.98981687	3.81599998	6.73799992	369.4840088	10.5539999	7/31/2014	22:18.6
215	SPD09	-122.4149519	37.98982562	4.03800011	6.72300005	369.7690125	10.76100016	-122.4149663	37.98981839	3.86599994	6.72300005	369.4400024	10.58899999	7/31/2014	22:18.5
216	SPD09	-122.4149532	37.98982725	4.00400019	6.72900009	369.6589966	10.73300028	-122.4149676	37.98981999	3.86599994	6.72900009	369.4400024	10.59500003	7/31/2014	22:18.4
217	SPD09	-122.4149544	37.98982878	4.03800011	6.72300005	369.7030029	10.76100016	-122.4149688	37.98982153	3.86599994	6.72300005	369.3520203	10.58899999	7/31/2014	22:18.3
218	SPD09	-122.4149557	37.98983037	4.03800011	6.71600008	369.6369934	10.75400019	-122.4149701	37.98982312	3.86599994	6.71600008	369.3970032	10.58200002	7/31/2014	22:18.2
219	SPD09	-122.414957	37.98983195	4.03800011	6.75400019	369.5270081	10.79200029	-122.4149714	37.98982468	3.86599994	6.75400019	369.2860107	10.62000012	7/31/2014	22:18.1
220	SPD09	-122.4149582	37.98983352	4.00400019	6.72300005	369.5490112	10.72700024	-122.4149726	37.98982627	3.86599994	6.72300005	369.2860107	10.58899999	7/31/2014	22:18.0
221	SPD09	-122.4149601	37.98983584	4.03800011	6.73799992	369.4609985	10.77600002	-122.4149745	37.98982857	3.9000001	6.73799992	369.1539917	10.63800001	7/31/2014	22:17.9
222	SPD09	-122.4149614	37.98983739	4.03800011	6.71600008	369.4389954	10.75400019	-122.4149757	37.98983012	3.86599994	6.71600008	369.1979981	10.58200002	7/31/2014	22:17.8
223	SPD09	-122.4149626	37.98983896	4.03800011	6.72900009	369.394989	10.7670002	-122.414977	37.98983169	3.9000001	6.72900009	369.132019	10.62900019	7/31/2014	22:17.7
224	SPD09	-122.4149639	37.98984055	4.03800011	6.70699978	369.4169922	10.74499989	-122.4149783	37.98983329	3.9000001	6.70699978	369.0880127	10.60699987	7/31/2014	22:17.6
225	SPD09	-122.4149652	37.98984215	4.03800011	6.68499994	369.3729858	10.72300005	-122.4149796	37.98983486	3.9000001	6.68499994	369.0010071	10.58500004	7/31/2014	22:17.5
226	SPD09	-122.4149665	37.98984374	4.03800011	6.70100021	369.3510132	10.73900032	-122.4149809	37.98983645	3.9000001	6.70100021	369.0450134	10.60100031	7/31/2014	22:17.4
227	SPD09	-122.4149677	37.98984527	4.09000015	6.68499994	369.2850037	10.7750001	-122.4149821	37.98983799	3.9000001	6.68499994	368.9779968	10.58500004	7/31/2014	22:17.3
228	SPD09	-122.414969	37.9898469	4.03800011	6.70699978	369.196991	10.74499989	-122.4149834	37.9898396	3.9000001	6.70699978	368.9129944	10.60699987	7/31/2014	22:17.2
229	SPD09	-122.4149703	37.9898484	4.09000015	6.69099998	369.2409973	10.78100014	-122.4149846	37.98984112	3.9000001	6.69099998	368.8680115	10.59100008	7/31/2014	22:17.1
230	SPD09	-122.4149715	37.98984996	4.09000015	6.69099998	369.196991	10.78100014	-122.4149859	37.98984265	3.95099998	6.69099998	368.8240051	10.64199996	7/31/2014	22:17.0
231	SPD09	-122.4149734	37.98985225	4.09000015	6.70100021	369.131012	10.79100037	-122.4149877	37.98984495	3.95099998	6.70100021	368.803009	10.65200019	7/31/2014	22:16.9
232	SPD09	-122.4149746	37.98985379	4.09000015	6.70699978	369.0429993	10.79699993	-122.414989	37.98984649	3.95099998	6.70699978	368.7140198	10.65799975	7/31/2014	22:16.8
233	SPD09	-122.4149759	37.98985531	4.12400007	6.72900009	369.0870056	10.85300016	-122.4149902	37.98984801	3.95099998	6.72900009	368.802002	10.68000007	7/31/2014	22:16.7
234	SPD09	-122.4149771	37.98985687	4.12400007	6.75400019	369.0429993	10.87800026	-122.4149915	37.98984955	3.95099998	6.75400019	368.6920166	10.70500016	7/31/2014	22:16.6
235	SPD09	-122.4149784	37.98985842	4.12400007	6.72300005	368.9769898	10.84700012	-122.4149927	37.98985108	3.95099998	6.72300005	368.6929932	10.67400002	7/31/2014	22:16.5
236	SPD09	-122.4149797	37.98986	4.09000015	6.73799992	368.9549866	10.82800007	-122.414994	37.98985266	3.95099998	6.73799992	368.6470032	10.68899989	7/31/2014	22:16.4
237	SPD09	-122.4149809	37.9898615	4.12400007	6.72900009	368.9989929	10.85300016	-122.4149952	37.98985418	3.9849999	6.72900009	368.6270142	10.71399999	7/31/2014	22:16.3
238	SPD09	-122.4149822	37.98986305	4.09000015	6.72300005	368.9110107	10.8130002	-122.4149965	37.98985571	3.95099998	6.72300005	368.6040039	10.67400002	7/31/2014	22:16.2
239	SPD09	-122.4149834	37.98986454	4.12400007	6.72900009	368.8450012	10.85300016	-122.4149977	37.9898572	3.9849999	6.72900009	368.5379944	10.71399999	7/31/2014	22:16.1
240	SPD09	-122.4149846	37.98986604	4.12400007	6.72900009	368.9330139	10.85300016	-122.4149989	37.98985868	3.9849999	6.72900009	368.4940186	10.71399999	7/31/2014	22:16.0
241	SPD09	-122.4149864	37.98986823	4.15799999	6.74499989	368.8229981	10.90299988	-122.4150007	37.98986088	3.9849999	6.74499989	368.4720154	10.72999978	7/31/2014	22:15.9
242	SPD09	-122.4149876	37.98986972	4.15799999	6.71600008	368.8009949	10.87400007	-122.4150019	37.98986236	3.9849999	6.71600008	368.4500122	10.70099998	7/31/2014	22:15.8
243	SPD09	-122.4149888	37.98987117	4.20900011	6.70699978	368.7130127	10.91599989	-122.4150031	37.98986381	4.03599977	6.70699978	368.3399963	10.74299955	7/31/2014	22:15.7
244	SPD09	-122.41499	37.98987267	4.20900011	6.70100021	368.7569885	10.91000032	-122.4150043	37.98986529	3.9849999	6.70100021	368.3840027	10.68600011	7/31/2014	22:15.6
245	SPD09	-122.4149913	37.98987415	4.20900011	6.70699978	368.6480103	10.91599989	-122.4150056	37.9898668	4.06899977	6.70699978	368.3619995	10.77599955	7/31/2014	22:15.5
246	SPD09	-122.4149925	37.98987564	4.20900011	6.68499994	368.6470032	10.89400005	-122.4150068	37.98986826	4.03599977	6.68499994	368.2530212	10.72099972	7/31/2014	22:15.4
247	SPD09	-122.4149937	37.98987712	4.20900011	6.66900015	368.6040039	10.87800026	-122.415008	37.98986977	4.06899977	6.66900015	368.3619995	10.73799992	7/31/2014	22:15.3
248	SPD09	-122.4149949	37.98987861	4.20900011	6.68499994	368.5820007	10.89400005	-122.4150092	37.98987123	4.03599977	6.68499994	368.2960205	10.72099972	7/31/2014	22:15.2
249	SPD09	-122.4149961	37.98988008	4.20900011	6.65899992	368.5379944	10.86800003	-122.4150104	37.9898727	4.06899977	6.65899992	368.2310181	10.72799969	7/31/2014	22:15.1
250	SPD09	-122.4149973	37.98988154	4.20900011	6.67500019	368.4490051	10.8840003	-122.4150116	37.98987415	4.03599977	6.67500019	368.2080078	10.71099997	7/31/2014	22:15.0
251	SPD09	-122.4149991	37.9898837	4.24399996	6.68499994	368.5159912	10.9289999	-122.4150134	37.98987631	4.06899977	6.68499994	368.1929932	10.75399971	7/31/2014	22:14.9
252	SPD09	-122.4150003	37.98988518	4.20900011	6.66900015	368.4060059	10.87800026	-122.4150146	37.98987779	4.03599977	6.66900015	368.1210022	10.70499992	7/31/2014	22:14.8
253	SPD09	-122.4150015	37.98988663	4.24399996	6.68499994	368.3609924	10.9289999	-122.4150158	37.98987922	4.06899977	6.68499994	368.098999	10.75399971	7/31/2014	22:14.7
254	SPD09	-122.4150028	37.98988815	4.20900011	6.70699978	368.4060059	10.91599989	-122.4150171	37.98988074	4.06899977	6.70699978	368.0760193	10.77599955	7/31/2014	22:14.6
255	SPD09	-122.415004	37.9898896	4.24399996	6.66900015	368.3380127	10.91300011	-122.4150183	37.98988219	4.06899977	6.66900015	368.0310059	10.73799992	7/31/2014	22:14.5
256	SPD09	-122.4150053	37.98989112	4.20900011	6.71600008	368.3349915	10.92500019	-122.4150195	37.98988369	4.03599977	6.71600008	367.9850159	10.75199986	7/31/2014	22:14.4
257	SPD09	-122.4150065	37.98989257	4.24399996	6.69099998	368.269989	10.93499994	-122.4150207	37.98988514	4.06899977	6.69099998	367.9630127	10.75999975	7/31/2014	22:14.3
258	SPD09	-122.4150077	37.98989407	4.20900011	6.70100021	368.3139954	10.91000032	-122.415022	37.98988665	4.03599977	6.70100021	367.8760071	10.73699999	7/31/2014	22:14.2
259	SPD09	-122.4150089	37.98989551	4.24399996	6.71600008	368.2030029	10.96000004	-122.4150232	37.98988808	4.06899977	6.71600008	367.8529968	10.78499985	7/31/2014	22:14.1
260	SPD09	-122.4150101	37.98989696	4.24399996	6.70100021	368.269989	10.94500017	-122.4150244	37.98988953	4.06899977	6.70100021	367.8540039	10.76999998	7/31/2014	22:14.0
261	SPD09	-122.4150119	37.98989913	4.24399996	6.70100021	368.1380005	10.94500017	-122.4150262	37.98989168	4.06899977	6.70100021	367.7870178	10.76999998	7/31/2014	22:13.9
262	SPD09	-122.4150131	37.98990058	4.24399996	6.70100021	368.2030029	10.94500017	-122.4150274	37.98989313	4.06899977	6.70100021	367.8080139	10.76999998	7/31/2014	22:13.8
263	SPD09	-122.4150143	37.98990205	4.24399996	6.69099998	368.1380005	10.93499994	-122.4150286	37.98989458	4.10300016	6.69099998	367.7659912	10.79400015	7/31/2014	22:13.7
264	SPD09	-122.4150156	37.98990351	4.24399996	6.70699978	368.071991	10.95099974	-122.4150298	37.98989603	4.06899977	6.70699978	367.7870178	10.77599955	7/31/2014	22:13.6
265	SPD09	-122.4150168	37.98990498	4.24399996	6.70100021	368.0939941	10.94500017	-122.415031	37.9898975	4.10300016	6.70100021	367.7210083	10.80400038	7/31/2014	22:13.5
266	SPD09	-122.415018	37.98990645	4.24399996	6.70699978	368.0499878	10.95099974	-122.4150323	37.98989897	4.10300016	6.70699978	367.7440186	10.80999994	7/31/2014	22:13.4
267	SPD09	-122.4150193	37.9899079	4.24399996	6.70699978	368.0929871	10.95099974	-122.4150335	37.98990042	4.10300016	6.70699978	367.7210083	10.80999994	7/31/2014	22:13.3
268	SPD09	-122.4150205	37.98990936	4.24399996	6.72300005	368.0939941	10.96700001	-122.4150347	37.98990187	4.10300016	6.72300005	367.677002	10.82600021	7/31/2014	22:13.2
269	SPD09	-122.4150217	37.98991076	4.29500008	6.70699978	368.1149902	11.00199986	-122.4150359	37.98990325	4.10300016	6.70699978	367.7210083	10.80999994	7/31/2014	22:13.1
270	SPD09	-122.4150229	37.98991223	4.24399996	6.70100021	368.1159973	10.94500017	-122.4150371	37.98990471	4.10300016	6.70100021	367.7210083	10.80400038	7/31/2014	22:13.0
271	SPD09	-122.4150247	37.98991437	4.24399996	6.69099998	368.1149902	10.93499994	-122.4150389	37.98990683	4.10300016	6.69099998	367.7220154	10.79400015	7/31/2014	22:12.9
272	SPD09	-122.4150259	37.9899158	4.24499989	6.69099998	368.1380005	10.93599987	-122.4150401	37.98990827	4.10400009	6.69099998	367.7200012	10.79500008	7/31/2014	22:12.8
273	SPD09	-122.4150271	37.9899172	4.296	6.70100021	368.1159973	10.99700022	-122.4150413	37.98990964	4.10400009	6.70100021	367.6549988	10.80500031	7/31/2014	22:12.7
274	SPD09	-122.4150284	37.98991866	4.24499989	6.70100021	368.0929871	10.9460001	-122.4150425	37.98991113	4.15500021	6.70100021	367.7440186	10.85600042	7/31/2014	22:12.6
275	SPD09	-122.4150296	37.98992008	4.296	6.66900015	368.1380005	10.96500015	-122.4150437	37.98991253	4.15500021	6.66900015	367.7650147	10.82400036	7/31/2014	22:12.5
276	SPD09	-122.4150308	37.98992156	4.24499989	6.68499994	368.0929871	10.92999983	-122.415045	37.98991399	4.15500021	6.68499994	367.7210083	10.84000015	7/31/2014	22:12.4
277	SPD09	-122.415032	37.98992296	4.296	6.68499994	368.20401	10.98099995	-122.4150462	37.98991539	4.18900013	6.68499994	367.7860107	10.87400007	7/31/2014	22:12.3
278	SPD09	-122.4150333	37.98992443	4.24499989	6.68499994	368.0929871	10.92999983	-122.4150474	37.98991686	4.15500021	6.68499994	367.7650147	10.84000015	7/31/2014	22:12.2
279	SPD09	-122.4150345	37.98992582	4.296	6.67500019	368.1600037	10.97100019	-122.4150486	37.98991824	4.18900013	6.67500019	367.7430115	10.86400032	7/31/2014	22:12.1
280	SPD09	-122.4150357	37.98992724	4.296	6.70100021	368.1380005	10.99700022	-122.4150498	37.98991965	4.18900013	6.70100021	367.809021	10.89000034	7/31/2014	22:12.0
281	SPD09	-122.4150375	37.98992938	4.296	6.68499994	368.1589966	10.98099995	-122.4150516	37.98992177	4.18900013	6.68499994	367.7650147	10.87400007	7/31/2014	22:11.9
282	SPD09	-122.4150388	37.98993084	4.24499989	6.70100021	368.1820068	10.9460001	-122.4150529	37.98992324	4.15500021	6.70100021	367.7420044	10.85600042	7/31/2014	22:11.8
283	SPD09	-122.41504	37.98993222	4.32999992	6.70100021	368.1369934	11.03100014	-122.4150541	37.98992458	4.18900013	6.70100021	367.7659912	10.89000034	7/31/2014	22:11.7
284	SPD09	-122.4150412	37.98993369	4.296	6.71600008	368.1380005	11.01200008	-122.4150553	37.98992607	4.15500021	6.71600008	367.7200012	10.87100029	7/31/2014	22:11.6
285	SPD09	-122.4150425	37.98993516	4.296	6.70699978	368.0499878	11.00299978	-122.4150566	37.98992752	4.18900013	6.70699978	367.7430115	10.89599991	7/31/2014	22:11.5
286	SPD09	-122.4150438	37.98993661	4.296	6.69099998	368.1369934	10.98699999	-122.4150578	37.98992897	4.23999977	6.69099998	367.6990051	10.93099976	7/31/2014	22:11.4
287	SPD09	-122.415045	37.98993804	4.32999992	6.71600008	368.0499878	11.046	-122.4150591	37.9899304	4.18900013	6.71600008	367.7210083	10.90500021	7/31/2014	22:11.3
288	SPD09	-122.4150463	37.98993952	4.296	6.70100021	368.1369934	10.99700022	-122.4150604	37.98993187	4.18900013	6.70100021	367.6979981	10.89000034	7/31/2014	22:11.2
289	SPD09	-122.4150475	37.98994094	4.32999992	6.71600008	368.0499878	11.046	-122.4150616	37.98993326	4.23999977	6.71600008	367.7210083	10.95599985	7/31/2014	22:11.1
290	SPD09	-122.4150488	37.98994241	4.296	6.70699978	368.1820068	11.00299978	-122.4150629	37.98993473	4.18900013	6.70699978	367.7200012	10.89599991	7/31/2014	22:11.0
291	SPD09	-122.4150507	37.98994455	4.32999992	6.70100021	368.0929871	11.03100014	-122.4150647	37.98993685	4.23999977	6.70100021	367.7430115	10.94099998	7/31/2014	22:10.9
292	SPD09	-122.415052	37.98994603	4.296	6.71600008	368.071991	11.01200008	-122.415066	37.98993832	4.18900013	6.71600008	367.7210083	10.90500021	7/31/2014	22:10.8
293	SPD09	-122.4150533	37.9899475	4.296	6.71600008	368.0929871	11.01200008	-122.4150673	37.98993979	4.23999977	6.71600008	367.6990051	10.95599985	7/31/2014	22:10.7
294	SPD09	-122.4150546	37.98994898	4.296	6.71600008	368.0280151	11.01200008	-122.4150686	37.98994125	4.18900013	6.71600008	367.6549988	10.90500021	7/31/2014	22:10.6
295	SPD09	-122.4150559	37.98995043	4.32999992	6.70699978	368.071991	11.0369997	-122.4150699	37.98994269	4.23999977	6.70699978	367.6610107	10.94699955	7/31/2014	22:10.5
296	SPD09	-122.4150572	37.98995194	4.296	6.70699978	368.071991	11.00299978	-122.4150712	37.98994419	4.23999977	6.70699978	367.6109924	10.94699955	7/31/2014	22:10.4
297	SPD09	-122.4150585	37.98995339	4.32999992	6.72900009	368.071991	11.05900002	-122.4150725	37.98994564	4.23999977	6.72900009	367.6480103	10.96899986	7/31/2014	22:10.3
298	SPD09	-122.4150598	37.98995489	4.296	6.71600008	368.0499878	11.01200008	-122.4150738	37.98994711	4.23999977	6.71600008	367.6400147	10.95599985	7/31/2014	22:10.2
299	SPD09	-122.4150611	37.9899563	4.32999992	6.71600008	368.0280151	11.046	-122.415075	37.98994852	4.27299976	6.71600008	367.6109924	10.98899984	7/31/2014	22:10.1
300	SPD09	-122.4150624	37.98995777	4.296	6.70699978	368.006012	11.00299978	-122.4150763	37.98994997	4.27299976	6.70699978	367.6109924	10.97999954	7/31/2014	22:10.0
301	SPD09	-122.4150643	37.98995987	4.32999992	6.71600008	367.9620056	11.046	-122.4150782	37.98995208	4.23999977	6.71600008	367.5450134	10.95599985	7/31/2014	22:09.9
302	SPD09	-122.4150655	37.98996131	4.32999992	6.74499989	368.0039978	11.07499981	-122.4150795	37.98995347	4.27299976	6.74499989	367.631012	11.01799965	7/31/2014	22:09.8
303	SPD09	-122.4150668	37.98996274	4.32999992	6.69099998	367.9580078	11.02099991	-122.4150807	37.9899549	4.27299976	6.69099998	367.5849915	10.96399975	7/31/2014	22:09.7
304	SPD09	-122.4150681	37.98996419	4.32999992	6.71600008	367.9140015	11.046	-122.415082	37.98995632	4.23999977	6.71600008	367.5849915	10.95599985	7/31/2014	22:09.6
305	SPD09	-122.4150694	37.98996562	4.32999992	6.67500019	367.8919983	11.00500011	-122.4150833	37.98995773	4.27299976	6.67500019	367.5410156	10.94799995	7/31/2014	22:09.5
306	SPD09	-122.4150707	37.98996705	4.32999992	6.69099998	367.8259888	11.02099991	-122.4150846	37.98995917	4.27299976	6.69099998	367.4760132	10.96399975	7/31/2014	22:09.4
307	SPD09	-122.415072	37.98996849	4.32999992	6.69099998	367.8259888	11.02099991	-122.4150859	37.98996058	4.32399988	6.69099998	367.5190125	11.01499987	7/31/2014	22:09.3
308	SPD09	-122.4150733	37.98996992	4.32999992	6.67500019	367.8259888	11.00500011	-122.4150872	37.989962	4.27299976	6.67500019	367.3869934	10.94799995	7/31/2014	22:09.2
309	SPD09	-122.4150746	37.98997133	4.32999992	6.68499994	367.7820129	11.01499987	-122.4150884	37.98996339	4.32399988	6.68499994	367.4970093	11.00899982	7/31/2014	22:09.1
310	SPD09	-122.4150759	37.98997275	4.32999992	6.68499994	367.6940002	11.01499987	-122.4150897	37.98996481	4.27299976	6.68499994	367.3860169	10.95799971	7/31/2014	22:09.0
311	SPD09	-122.4150779	37.98997485	4.32999992	6.68499994	367.7160034	11.01499987	-122.4150917	37.98996689	4.27299976	6.68499994	367.3659973	10.95799971	7/31/2014	22:08.9
312	SPD09	-122.4150792	37.98997628	4.32999992	6.68499994	367.6940002	11.01499987	-122.415093	37.98996831	4.23999977	6.68499994	367.3210144	10.92499971	7/31/2014	22:08.8
313	SPD09	-122.4150805	37.98997772	4.32999992	6.69099998	367.6719971	11.02099991	-122.4150943	37.98996972	4.27299976	6.69099998	367.3210144	10.96399975	7/31/2014	22:08.7
314	SPD09	-122.4150818	37.98997917	4.32999992	6.68499994	367.6279907	11.01499987	-122.4150956	37.98997116	4.27299976	6.68499994	367.2120056	10.95799971	7/31/2014	22:08.6
315	SPD09	-122.4150832	37.98998062	4.32999992	6.67500019	367.6719971	11.00500011	-122.4150969	37.98997261	4.32399988	6.67500019	367.2109985	10.99900007	7/31/2014	22:08.5
316	SPD09	-122.4150845	37.98998207	4.32999992	6.66900015	367.6279907	10.99900007	-122.4150983	37.98997404	4.23999977	6.66900015	367.1450195	10.90899992	7/31/2014	22:08.4
317	SPD09	-122.4150859	37.98998352	4.32999992	6.67500019	367.5180054	11.00500011	-122.4150996	37.98997549	4.32399988	6.67500019	367.1020203	10.99900007	7/31/2014	22:08.3
318	SPD09	-122.4150872	37.98998497	4.32999992	6.65899992	367.6279907	10.98899984	-122.4151009	37.9899769	4.27299976	6.65899992	367.0580139	10.93199968	7/31/2014	22:08.2
319	SPD09	-122.4150885	37.98998635	4.38100004	6.67500019	367.5180054	11.05600023	-122.4151022	37.98997828	4.27299976	6.67500019	367.07901	10.94799995	7/31/2014	22:08.1
320	SPD09	-122.4150899	37.98998782	4.32999992	6.64699984	367.4079895	10.97699976	-122.4151036	37.98997973	4.27299976	6.64699984	367.0130005	10.9199996	7/31/2014	22:08.0
321	SPD09	-122.4150919	37.9899899	4.38100004	6.64699984	367.473999	11.02799988	-122.4151056	37.9899818	4.3579998	6.64699984	367.0140076	11.00499964	7/31/2014	22:07.9
322	SPD09	-122.4150933	37.98999137	4.32999992	6.65899992	367.4519959	10.98899984	-122.4151069	37.98998325	4.32399988	6.65899992	366.9909973	10.9829998	7/31/2014	22:07.8
323	SPD09	-122.4150946	37.9899928	4.32999992	6.63700008	367.4079895	10.96700001	-122.4151083	37.98998469	4.32399988	6.63700008	367.0140076	10.96099997	7/31/2014	22:07.7
324	SPD09	-122.415096	37.98999424	4.32999992	6.65299988	367.3859863	10.9829998	-122.4151096	37.9899861	4.32399988	6.65299988	366.9689941	10.97699976	7/31/2014	22:07.6
325	SPD09	-122.4150973	37.98999565	4.38100004	6.65299988	367.4079895	11.03399992	-122.415111	37.9899875	4.3579998	6.65299988	367.0140076	11.01099968	7/31/2014	22:07.5
326	SPD09	-122.4150988	37.98999714	4.32999992	6.63700008	367.3859863	10.96700001	-122.4151124	37.98998897	4.32399988	6.63700008	366.9909973	10.96099997	7/31/2014	22:07.4
327	SPD09	-122.4151001	37.98999852	4.38100004	6.64699984	367.3429871	11.02799988	-122.4151137	37.98999035	4.32399988	6.64699984	366.9470215	10.97099972	7/31/2014	22:07.3
328	SPD09	-122.4151015	37.98999995	4.38100004	6.64699984	367.4960022	11.02799988	-122.415115	37.98999174	4.32399988	6.64699984	366.9920044	10.97099972	7/31/2014	22:07.2
329	SPD09	-122.4151028	37.99000135	4.38100004	6.63700008	367.473999	11.01800013	-122.4151164	37.98999314	4.3579998	6.63700008	367.0130005	10.99499989	7/31/2014	22:07.1
330	SPD09	-122.4151042	37.9900028	4.32999992	6.63700008	367.4519959	10.96700001	-122.4151178	37.98999455	4.32399988	6.63700008	366.9479981	10.96099997	7/31/2014	22:07.0
331	SPD09	-122.4151062	37.99000483	4.38100004	6.63700008	367.5840149	11.01800013	-122.4151197	37.98999659	4.3579998	6.63700008	367.0360107	10.99499989	7/31/2014	22:06.9
332	SPD09	-122.4151075	37.99000621	4.38100004	6.66900015	367.5620117	11.05000019	-122.4151211	37.98999795	4.32399988	6.66900015	367.0119934	10.99300003	7/31/2014	22:06.8
333	SPD09	-122.4151089	37.99000761	4.38100004	6.63100004	367.5840149	11.01200008	-122.4151224	37.98999933	4.3579998	6.63100004	367.0360107	10.98899984	7/31/2014	22:06.7
334	SPD09	-122.4151103	37.99000901	4.38100004	6.65299988	367.5620117	11.03399992	-122.4151238	37.99000071	4.3579998	6.65299988	367.0580139	11.01099968	7/31/2014	22:06.6
335	SPD09	-122.4151116	37.99001038	4.38100004	6.63100004	367.5620117	11.01200008	-122.4151251	37.99000209	4.3579998	6.63100004	367.0360107	10.98899984	7/31/2014	22:06.5
336	SPD09	-122.415113	37.99001178	4.38100004	6.63700008	367.5620117	11.01800013	-122.4151265	37.99000347	4.3579998	6.63700008	367.0119934	10.99499989	7/31/2014	22:06.4
337	SPD09	-122.4151143	37.99001314	4.41599989	6.62200022	367.4960022	11.03800011	-122.4151278	37.99000481	4.3920002	6.62200022	366.9700012	11.01400042	7/31/2014	22:06.3
338	SPD09	-122.4151157	37.99001456	4.38100004	6.59899998	367.4960022	10.98000002	-122.4151292	37.99000619	4.44299984	6.59899998	367.0429993	11.04199982	7/31/2014	22:06.2
339	SPD09	-122.4151171	37.99001589	4.41599989	6.62200022	367.4519959	11.03800011	-122.4151305	37.99000754	4.44299984	6.62200022	367.0800171	11.06500006	7/31/2014	22:06.1
340	SPD09	-122.4151184	37.99001727	4.38100004	6.59899998	367.5180054	10.98000002	-122.4151319	37.99000892	4.3920002	6.59899998	367.0800171	10.99100018	7/31/2014	22:06.0
341	SPD09	-122.4151205	37.99001928	4.41599989	6.59899998	367.4960022	11.01499987	-122.4151338	37.99001088	4.3920002	6.59899998	367.1230164	10.99100018	7/31/2014	22:05.9
342	SPD09	-122.4151218	37.99002066	4.38100004	6.59899998	367.4960022	10.98000002	-122.4151352	37.99001226	4.3920002	6.59899998	367.1010132	10.99100018	7/31/2014	22:05.8
343	SPD09	-122.4151232	37.99002204	4.38100004	6.59899998	367.5180054	10.98000002	-122.4151366	37.99001362	4.44299984	6.59899998	367.2120056	11.04199982	7/31/2014	22:05.7
344	SPD09	-122.4151246	37.99002342	4.38100004	6.62200022	367.473999	11.00300026	-122.415138	37.990015	4.3920002	6.62200022	367.2109985	11.01400042	7/31/2014	22:05.6
345	SPD09	-122.415126	37.99002479	4.38100004	6.60599995	367.5840149	10.98699999	-122.4151393	37.99001637	4.44299984	6.60599995	367.2330017	11.04899979	7/31/2014	22:05.5
346	SPD09	-122.4151274	37.99002617	4.38100004	6.60599995	367.5400085	10.98699999	-122.4151407	37.99001773	4.3920002	6.60599995	367.2340088	10.99800014	7/31/2014	22:05.4
347	SPD09	-122.4151288	37.99002753	4.38100004	6.69099998	367.5620117	11.07200003	-122.4151421	37.99001907	4.44299984	6.69099998	367.2330017	11.13399982	7/31/2014	22:05.3
348	SPD09	-122.4151301	37.99002889	4.38100004	6.58400011	367.6480103	10.96500015	-122.4151434	37.99002042	4.3920002	6.58400011	367.2310181	10.97600031	7/31/2014	22:05.2
349	SPD09	-122.4151314	37.9900302	4.41599989	6.59899998	367.6239929	11.01499987	-122.4151447	37.99002171	4.44299984	6.59899998	367.2950134	11.04199982	7/31/2014	22:05.1
350	SPD09	-122.4151328	37.99003153	4.38100004	6.59899998	367.6679993	10.98000002	-122.4151461	37.99002304	4.3920002	6.59899998	367.3390198	10.99100018	7/31/2014	22:05.0
351	SPD09	-122.4151348	37.99003347	4.38100004	6.57700014	367.6679993	10.95800018	-122.4151481	37.99002497	4.44299984	6.57700014	367.3179932	11.01999998	7/31/2014	22:04.9
352	SPD09	-122.4151361	37.99003475	4.38100004	6.60599995	367.6900024	10.98699999	-122.4151494	37.99002626	4.44299984	6.60599995	367.382019	11.04899979	7/31/2014	22:04.8
353	SPD09	-122.4151374	37.990036	4.41599989	6.58400011	367.6900024	11	-122.4151506	37.9900275	4.44299984	6.58400011	367.427002	11.02699995	7/31/2014	22:04.7
354	SPD09	-122.4151387	37.99003733	4.38100004	6.56799984	367.6679993	10.94899988	-122.415152	37.99002879	4.3920002	6.56799984	367.4500122	10.96000004	7/31/2014	22:04.6
355	SPD09	-122.4151401	37.9900386	4.38100004	6.58400011	367.7780151	10.96500015	-122.4151533	37.99003006	4.44299984	6.58400011	367.4490051	11.02699995	7/31/2014	22:04.5
356	SPD09	-122.4151414	37.99003988	4.38100004	6.57700014	367.7120056	10.95800018	-122.4151546	37.99003134	4.3920002	6.57700014	367.3840027	10.96900034	7/31/2014	22:04.4
357	SPD09	-122.4151427	37.99004115	4.38100004	6.61499977	367.756012	10.99599981	-122.4151559	37.99003259	4.44299984	6.61499977	367.5360107	11.05799961	7/31/2014	22:04.3
358	SPD09	-122.415144	37.99004241	4.38199997	6.60599995	367.756012	10.98799992	-122.4151572	37.99003385	4.39300013	6.60599995	367.427002	10.99900007	7/31/2014	22:04.2
359	SPD09	-122.4151453	37.99004366	4.38199997	6.59000015	367.7999878	10.97200012	-122.4151585	37.99003509	4.39300013	6.59000015	367.559021	10.98300028	7/31/2014	22:04.1
360	SPD09	-122.4151466	37.9900449	4.38199997	6.59000015	367.821991	10.97200012	-122.4151598	37.99003632	4.39300013	6.59000015	367.5150147	10.98300028	7/31/2014	22:04.0
361	SPD09	-122.4151485	37.99004678	4.38199997	6.59899998	367.8659973	10.98099995	-122.4151617	37.99003818	4.44399977	6.59899998	367.5370178	11.04299974	7/31/2014	22:03.9
362	SPD09	-122.4151498	37.99004802	4.38199997	6.59899998	367.8659973	10.98099995	-122.415163	37.99003942	4.39300013	6.59899998	367.5370178	10.9920001	7/31/2014	22:03.8
363	SPD09	-122.4151511	37.99004927	4.38199997	6.63100004	367.821991	11.01300001	-122.4151643	37.99004068	4.39300013	6.63100004	367.6029968	11.02400017	7/31/2014	22:03.7
364	SPD09	-122.4151525	37.99005055	4.38199997	6.61499977	367.9320068	10.99699974	-122.4151656	37.99004193	4.39300013	6.61499977	367.6020203	11.0079999	7/31/2014	22:03.6
365	SPD09	-122.4151538	37.99005182	4.38199997	6.63700008	367.9100037	11.01900005	-122.4151669	37.99004321	4.44399977	6.63700008	367.6480103	11.08099985	7/31/2014	22:03.5
366	SPD09	-122.4151552	37.99005313	4.33099985	6.63700008	367.9100037	10.96799994	-122.4151683	37.9900445	4.39300013	6.63700008	367.6020203	11.03000021	7/31/2014	22:03.4
367	SPD09	-122.4151564	37.99005437	4.38199997	6.63100004	367.95401	11.01300001	-122.4151696	37.99004574	4.44399977	6.63100004	367.7350159	11.07499981	7/31/2014	22:03.3
368	SPD09	-122.4151578	37.99005566	4.33099985	6.64699984	367.95401	10.97799969	-122.4151709	37.99004701	4.35900021	6.64699984	367.7120056	11.00600004	7/31/2014	22:03.2
369	SPD09	-122.4151591	37.99005686	4.38199997	6.63700008	367.95401	11.01900005	-122.4151722	37.99004823	4.39300013	6.63700008	367.6910095	11.03000021	7/31/2014	22:03.1
370	SPD09	-122.4151604	37.99005816	4.33099985	6.65299988	367.9760132	10.98399973	-122.4151736	37.99004951	4.35900021	6.65299988	367.7130127	11.01200008	7/31/2014	22:03.0
371	SPD09	-122.4151624	37.99006001	4.33099985	6.65299988	368.019989	10.98399973	-122.4151755	37.99005137	4.39300013	6.65299988	367.7350159	11.046	7/31/2014	22:02.9
372	SPD09	-122.4151637	37.99006127	4.33099985	6.65899992	367.9760132	10.98999977	-122.4151768	37.99005262	4.35900021	6.65899992	367.7120056	11.01800013	7/31/2014	22:02.8
373	SPD09	-122.415165	37.99006249	4.38199997	6.65899992	367.9320068	11.04099989	-122.4151781	37.99005384	4.39300013	6.65899992	367.7579956	11.05200005	7/31/2014	22:02.7
374	SPD09	-122.4151664	37.99006378	4.33099985	6.71600008	368.0419922	11.04699993	-122.4151795	37.99005513	4.39300013	6.71600008	367.756012	11.10900021	7/31/2014	22:02.6
375	SPD09	-122.4151677	37.99006502	4.38199997	6.66900015	368.019989	11.05100012	-122.4151808	37.99005636	4.35900021	6.66900015	367.8009949	11.02800035	7/31/2014	22:02.5
376	SPD09	-122.415169	37.99006633	4.33099985	6.66900015	368.019989	11	-122.4151821	37.99005767	4.35900021	6.66900015	367.8220215	11.02800035	7/31/2014	22:02.4
377	SPD09	-122.4151704	37.99006761	4.33099985	6.68499994	368.019989	11.01599979	-122.4151835	37.99005894	4.35900021	6.68499994	367.8009949	11.04400015	7/31/2014	22:02.3
378	SPD09	-122.4151717	37.99006886	4.33099985	6.68499994	367.9760132	11.01599979	-122.4151848	37.9900602	4.35900021	6.68499994	367.8009949	11.04400015	7/31/2014	22:02.2
379	SPD09	-122.415173	37.99007012	4.33099985	6.66900015	367.95401	11	-122.4151861	37.99006145	4.39300013	6.66900015	367.7409973	11.06200027	7/31/2014	22:02.1
380	SPD09	-122.4151744	37.99007137	4.33099985	6.69099998	367.9100037	11.02199984	-122.4151875	37.99006271	4.35900021	6.69099998	367.7579956	11.05000019	7/31/2014	22:02.0
381	SPD09	-122.4151763	37.99007325	4.33099985	6.66900015	367.95401	11	-122.4151894	37.99006458	4.35900021	6.66900015	367.756012	11.02800035	7/31/2014	22:01.9
382	SPD09	-122.4151777	37.99007451	4.33099985	6.67500019	367.95401	11.00600004	-122.4151908	37.99006584	4.32499981	6.67500019	367.7350159	11	7/31/2014	22:01.8
383	SPD09	-122.415179	37.9900758	4.33099985	6.68499994	367.95401	11.01599979	-122.4151921	37.99006712	4.35900021	6.68499994	367.7359924	11.04400015	7/31/2014	22:01.7
384	SPD09	-122.4151804	37.99007707	4.33099985	6.67500019	367.9100037	11.00600004	-122.4151935	37.99006839	4.35900021	6.67500019	367.757019	11.0340004	7/31/2014	22:01.6
385	SPD09	-122.4151817	37.99007836	4.33099985	6.69099998	367.9760132	11.02199984	-122.4151948	37.99006968	4.35900021	6.69099998	367.7780151	11.05000019	7/31/2014	22:01.5
386	SPD09	-122.4151831	37.99007967	4.29699993	6.70100021	367.8880005	10.99800014	-122.4151962	37.99007099	4.35900021	6.70100021	367.7140198	11.06000042	7/31/2014	22:01.4
387	SPD09	-122.4151845	37.99008095	4.33099985	6.71600008	367.95401	11.04699993	-122.4151976	37.99007226	4.32499981	6.71600008	367.6910095	11.04099989	7/31/2014	22:01.3
388	SPD09	-122.4151859	37.99008226	4.29699993	6.70699978	367.95401	11.00399971	-122.415199	37.99007357	4.32499981	6.70699978	367.7789917	11.03199959	7/31/2014	22:01.2
389	SPD09	-122.4151872	37.99008353	4.33099985	6.72300005	367.9760132	11.0539999	-122.4152003	37.99007485	4.35900021	6.72300005	367.757019	11.08200026	7/31/2014	22:01.1
390	SPD09	-122.4151886	37.99008486	4.29699993	6.72300005	368.019989	11.01999998	-122.4152017	37.99007618	4.32499981	6.72300005	367.757019	11.04799986	7/31/2014	22:01.0
391	SPD09	-122.4151907	37.99008679	4.33099985	6.70100021	367.9760132	11.03200006	-122.4152038	37.9900781	4.32499981	6.70100021	367.7789917	11.02600002	7/31/2014	22:00.9
392	SPD09	-122.4151921	37.99008813	4.29699993	6.72300005	368.0419922	11.01999998	-122.4152052	37.99007947	4.35900021	6.72300005	367.7789917	11.08200026	7/31/2014	22:00.8
393	SPD09	-122.4151935	37.99008944	4.33099985	6.71600008	368.0400085	11.04699993	-122.4152066	37.99008078	4.35900021	6.71600008	367.8650208	11.07500029	7/31/2014	22:00.7
394	SPD09	-122.415195	37.99009084	4.29699993	6.72900009	368.0379944	11.02600002	-122.4152081	37.99008216	4.32499981	6.72900009	367.8640137	11.0539999	7/31/2014	22:00.6
395	SPD09	-122.4151964	37.9900922	4.29699993	6.74499989	368.0599976	11.04199982	-122.4152095	37.99008354	4.32499981	6.74499989	367.8190002	11.06999969	7/31/2014	22:00.5
396	SPD09	-122.4151978	37.99009357	4.29699993	6.75400019	368.0599976	11.05100012	-122.415211	37.99008492	4.32499981	6.75400019	367.9290161	11.079	7/31/2014	22:00.4
397	SPD09	-122.4151993	37.99009493	4.29699993	6.75400019	368.1260071	11.05100012	-122.4152124	37.99008626	4.32499981	6.75400019	367.9290161	11.079	7/31/2014	22:00.3
398	SPD09	-122.4152007	37.99009629	4.29699993	6.75400019	368.1040039	11.05100012	-122.4152138	37.99008763	4.27400017	6.75400019	367.9070129	11.02800035	7/31/2014	22:00.2
399	SPD09	-122.4152021	37.99009764	4.29699993	6.79199982	368.2130127	11.08899975	-122.4152152	37.99008897	4.32499981	6.79199982	367.9729919	11.11699963	7/31/2014	22:00.1
400	SPD09	-122.4152035	37.99009895	4.29699993	6.76999998	368.1040039	11.06699991	-122.4152166	37.9900903	4.32499981	6.76999998	367.9510193	11.09499979	7/31/2014	22:00.0
401	SPD09	-122.4152056	37.99010091	4.29699993	6.77600002	368.1910095	11.07299995	-122.4152187	37.99009228	4.32499981	6.77600002	367.9949951	11.10099983	7/31/2014	21:59.9
402	SPD09	-122.415207	37.99010222	4.29699993	6.77600002	368.2359924	11.07299995	-122.4152201	37.99009357	4.27400017	6.77600002	367.9949951	11.05000019	7/31/2014	21:59.8
403	SPD09	-122.4152083	37.99010349	4.33099985	6.79899979	368.1919861	11.12999964	-122.4152214	37.99009486	4.27400017	6.79899979	368.0390015	11.07299995	7/31/2014	21:59.7
404	SPD09	-122.4152097	37.99010484	4.29699993	6.79199982	368.2130127	11.08899975	-122.4152228	37.99009619	4.32499981	6.79199982	368.0830078	11.11699963	7/31/2014	21:59.6
405	SPD09	-122.4152111	37.99010615	4.29699993	6.78299999	368.2139893	11.07999992	-122.4152242	37.9900975	4.32499981	6.78299999	368.0830078	11.1079998	7/31/2014	21:59.5
406	SPD09	-122.4152125	37.99010746	4.29699993	6.80800009	368.2130127	11.10500002	-122.4152256	37.99009881	4.32499981	6.80800009	368.1260071	11.1329999	7/31/2014	21:59.4
407	SPD09	-122.4152138	37.99010875	4.29699993	6.80800009	368.2579956	11.10500002	-122.415227	37.99010012	4.27400017	6.80800009	368.1710205	11.08200026	7/31/2014	21:59.3
408	SPD09	-122.4152152	37.99011006	4.29699993	6.80800009	368.3680115	11.10500002	-122.4152283	37.99010143	4.27400017	6.80800009	368.1920166	11.08200026	7/31/2014	21:59.2
409	SPD09	-122.4152165	37.99011133	4.29699993	6.84000015	368.3009949	11.13700008	-122.4152297	37.99010272	4.27400017	6.84000015	368.1929932	11.11400032	7/31/2014	21:59.1
410	SPD09	-122.4152179	37.99011268	4.24599981	6.82399988	368.3680115	11.06999969	-122.4152311	37.99010405	4.24100018	6.82399988	368.2140198	11.06500006	7/31/2014	21:59.0
411	SPD09	-122.4152199	37.99011459	4.29699993	6.82999992	368.4119873	11.12699986	-122.4152331	37.99010596	4.24100018	6.82999992	368.2149963	11.0710001	7/31/2014	21:58.9
412	SPD09	-122.4152213	37.9901159	4.29699993	6.81400013	368.3670044	11.11100006	-122.4152345	37.99010728	4.24100018	6.81400013	368.1920166	11.05500031	7/31/2014	21:58.8
413	SPD09	-122.4152227	37.99011722	4.29699993	6.82399988	368.4779968	11.12099981	-122.4152359	37.99010861	4.24100018	6.82399988	368.2590027	11.06500006	7/31/2014	21:58.7
414	SPD09	-122.4152241	37.99011859	4.24599981	6.84000015	368.4779968	11.08599997	-122.4152373	37.99010997	4.19000006	6.84000015	368.302002	11.03000021	7/31/2014	21:58.6
415	SPD09	-122.4152255	37.9901199	4.29699993	6.82399988	368.5	11.12099981	-122.4152387	37.9901113	4.24100018	6.82399988	368.2149963	11.06500006	7/31/2014	21:58.5
416	SPD09	-122.4152269	37.99012129	4.24599981	6.82399988	368.5429993	11.06999969	-122.4152401	37.9901127	4.19000006	6.82399988	368.3460083	11.01399994	7/31/2014	21:58.4
417	SPD09	-122.4152283	37.9901226	4.29699993	6.85200024	368.5880127	11.14900017	-122.4152415	37.99011401	4.24100018	6.85200024	368.3690186	11.09300041	7/31/2014	21:58.3
418	SPD09	-122.4152298	37.99012398	4.24599981	6.84000015	368.6099854	11.08599997	-122.4152429	37.99011541	4.19000006	6.84000015	368.3900147	11.03000021	7/31/2014	21:58.2
419	SPD09	-122.4152311	37.99012531	4.29699993	6.84600019	368.7409973	11.14300013	-122.4152443	37.99011672	4.24100018	6.84600019	368.434021	11.08700037	7/31/2014	21:58.1
420	SPD09	-122.4152326	37.99012669	4.24599981	6.82999992	368.6749878	11.07599974	-122.4152458	37.99011811	4.19000006	6.82999992	368.4779968	11.01999998	7/31/2014	21:58.0
421	SPD09	-122.4152346	37.99012869	4.29699993	6.84600019	368.7189941	11.14300013	-122.4152478	37.99012011	4.24100018	6.84600019	368.434021	11.08700037	7/31/2014	21:57.9
422	SPD09	-122.4152361	37.99013009	4.24599981	6.84600019	368.7630005	11.09200001	-122.4152493	37.99012153	4.19000006	6.84600019	368.5280151	11.03600025	7/31/2014	21:57.8
423	SPD09	-122.4152375	37.99013143	4.29699993	6.84600019	368.7630005	11.14300013	-122.4152507	37.99012289	4.24100018	6.84600019	368.5230103	11.08700037	7/31/2014	21:57.7
424	SPD09	-122.415239	37.99013287	4.24599981	6.84600019	368.8070068	11.09200001	-122.4152522	37.99012432	4.24100018	6.84600019	368.5880127	11.08700037	7/31/2014	21:57.6
425	SPD09	-122.4152404	37.99013428	4.24599981	6.85200024	368.8729858	11.09800005	-122.4152536	37.99012574	4.24100018	6.85200024	368.6100159	11.09300041	7/31/2014	21:57.5
426	SPD09	-122.4152419	37.9901357	4.24599981	6.86800003	368.894989	11.11399984	-122.4152551	37.99012716	4.19000006	6.86800003	368.6119995	11.05800009	7/31/2014	21:57.4
427	SPD09	-122.4152433	37.9901371	4.24599981	6.87799978	368.8729858	11.1239996	-122.4152566	37.99012857	4.24100018	6.87799978	368.7200012	11.11899996	7/31/2014	21:57.3
428	SPD09	-122.4152447	37.99013849	4.24599981	6.88399982	369.0050049	11.12999964	-122.415258	37.99012997	4.19000006	6.88399982	368.7210083	11.07399988	7/31/2014	21:57.2
429	SPD09	-122.4152461	37.99013984	4.29699993	6.89300013	368.9169922	11.19000006	-122.4152594	37.99013133	4.24100018	6.89300013	368.7200012	11.1340003	7/31/2014	21:57.1
430	SPD09	-122.4152476	37.99014125	4.24599981	6.89300013	369.0490112	11.13899994	-122.4152608	37.99013275	4.19000006	6.89300013	368.875	11.08300018	7/31/2014	21:57.0
431	SPD09	-122.4152497	37.99014329	4.29699993	6.9000001	369.1149902	11.19700003	-122.4152629	37.9901348	4.19000006	6.9000001	368.8959961	11.09000015	7/31/2014	21:56.9
432	SPD09	-122.4152511	37.9901447	4.24599981	6.92199993	369.1369934	11.16799974	-122.4152644	37.99013621	4.19000006	6.92199993	368.9190064	11.11199999	7/31/2014	21:56.8
433	SPD09	-122.4152525	37.99014605	4.29699993	6.91499996	369.2030029	11.21199989	-122.4152658	37.99013758	4.19000006	6.91499996	368.9840088	11.10500002	7/31/2014	21:56.7
434	SPD09	-122.4152539	37.9901475	4.24599981	6.92199993	369.2470093	11.16799974	-122.4152672	37.99013899	4.19000006	6.92199993	368.9850159	11.11199999	7/31/2014	21:56.6
435	SPD09	-122.4152553	37.99014884	4.29699993	6.9380002	369.3349915	11.23500013	-122.4152686	37.99014037	4.19000006	6.9380002	369.0939941	11.12800026	7/31/2014	21:56.5
436	SPD09	-122.4152568	37.99015029	4.24599981	6.95300007	369.3789978	11.19899988	-122.4152701	37.99014182	4.15600014	6.95300007	369.1159973	11.10900021	7/31/2014	21:56.4
437	SPD09	-122.4152582	37.99015169	4.24599981	6.9380002	369.355011	11.18400002	-122.4152715	37.99014322	4.19000006	6.9380002	369.0920105	11.12800026	7/31/2014	21:56.3
438	SPD09	-122.4152596	37.99015309	4.24599981	6.95300007	369.4190064	11.19899988	-122.415273	37.99014464	4.19000006	6.95300007	369.2000122	11.14300013	7/31/2014	21:56.2
439	SPD09	-122.4152611	37.99015449	4.24599981	6.95300007	369.5509949	11.19899988	-122.4152744	37.99014603	4.19000006	6.95300007	369.2440186	11.14300013	7/31/2014	21:56.1
440	SPD09	-122.4152625	37.9901559	4.21099997	6.97900009	369.4630127	11.19000006	-122.4152758	37.99014745	4.19000006	6.97900009	369.2879944	11.16900015	7/31/2014	21:56.0
441	SPD09	-122.4152646	37.99015797	4.24599981	6.96299982	369.5289917	11.20899963	-122.4152779	37.99014954	4.19000006	6.96299982	369.3320007	11.15299988	7/31/2014	21:55.9
442	SPD09	-122.415266	37.99015939	4.24599981	6.95300007	369.6390076	11.19899988	-122.4152794	37.99015095	4.19000006	6.95300007	369.3990173	11.14300013	7/31/2014	21:55.8
443	SPD09	-122.4152674	37.99016079	4.29699993	6.96299982	369.6390076	11.25999975	-122.4152808	37.99015235	4.19000006	6.96299982	369.4200134	11.15299988	7/31/2014	21:55.7
444	SPD09	-122.4152689	37.99016225	4.24700022	6.99100018	369.6170044	11.23800039	-122.4152823	37.99015384	4.15700006	6.99100018	369.4859924	11.14800024	7/31/2014	21:55.6
445	SPD09	-122.4152704	37.99016371	4.24700022	6.97900009	369.7929993	11.22600031	-122.4152837	37.99015529	4.19099998	6.97900009	369.552002	11.17000008	7/31/2014	21:55.5
446	SPD09	-122.4152718	37.99016516	4.24700022	7.00699997	369.7929993	11.25400019	-122.4152852	37.99015676	4.15700006	7.00699997	369.7270203	11.16400003	7/31/2014	21:55.4
447	SPD09	-122.4152733	37.99016661	4.24700022	6.98500013	369.9030151	11.23200035	-122.4152867	37.99015821	4.19099998	6.98500013	369.7279968	11.17600012	7/31/2014	21:55.3
448	SPD09	-122.4152748	37.99016808	4.21199989	6.99100018	369.9030151	11.20300007	-122.4152881	37.99015967	4.15700006	6.99100018	369.8150024	11.14800024	7/31/2014	21:55.2
449	SPD09	-122.4152762	37.99016947	4.24700022	6.98500013	370.07901	11.23200035	-122.4152896	37.99016109	4.19099998	6.98500013	369.882019	11.17600012	7/31/2014	21:55.1
450	SPD09	-122.4152776	37.99017091	4.24700022	7.00099993	370.1220093	11.24800014	-122.415291	37.99016252	4.15700006	7.00099993	369.9470215	11.15799999	7/31/2014	21:55.0
451	SPD09	-122.4152797	37.99017303	4.24700022	7.02299976	370.1879883	11.26999998	-122.4152931	37.99016465	4.19099998	7.02299976	370.0360107	11.21399975	7/31/2014	21:54.9
452	SPD09	-122.4152811	37.99017444	4.24700022	7.03900003	370.2990112	11.28600025	-122.4152945	37.99016608	4.10599995	7.03900003	370.07901	11.14499998	7/31/2014	21:54.8
453	SPD09	-122.4152826	37.99017588	4.24700022	7.04500008	370.3640137	11.29200029	-122.415296	37.99016751	4.15700006	7.04500008	370.1900024	11.20200014	7/31/2014	21:54.7
454	SPD09	-122.415284	37.99017733	4.21199989	7.02299976	370.4079895	11.23499966	-122.4152974	37.99016898	4.15700006	7.02299976	370.2330017	11.17999983	7/31/2014	21:54.6
455	SPD09	-122.4152854	37.99017874	4.24700022	7.02299976	370.5620117	11.26999998	-122.4152988	37.9901704	4.15700006	7.02299976	370.3439941	11.17999983	7/31/2014	21:54.5
456	SPD09	-122.4152869	37.99018021	4.21199989	7.0170002	370.5620117	11.22900009	-122.4153003	37.99017186	4.15700006	7.0170002	370.4309998	11.17400026	7/31/2014	21:54.4
457	SPD09	-122.4152883	37.99018161	4.24700022	7.0170002	370.7600098	11.26400042	-122.4153017	37.99017328	4.15700006	7.0170002	370.4750061	11.17400026	7/31/2014	21:54.3
458	SPD09	-122.4152897	37.99018308	4.21199989	7.00099993	370.7820129	11.21299982	-122.4153031	37.99017475	4.10599995	7.00099993	370.5630188	11.10699987	7/31/2014	21:54.2
459	SPD09	-122.4152911	37.99018446	4.24700022	7.02299976	370.8479919	11.26999998	-122.4153045	37.99017613	4.15700006	7.02299976	370.6730042	11.17999983	7/31/2014	21:54.1
460	SPD09	-122.4152925	37.99018589	4.21199989	7.02299976	371.0239868	11.23499966	-122.4153059	37.99017758	4.10599995	7.02299976	370.7170105	11.12899971	7/31/2014	21:54.0
461	SPD09	-122.4152945	37.99018798	4.24700022	7.0170002	371.0899963	11.26400042	-122.415308	37.99017966	4.15700006	7.0170002	370.8930054	11.17400026	7/31/2014	21:53.9
462	SPD09	-122.415296	37.99018941	4.21199989	7.00699997	371.1560059	11.21899986	-122.4153094	37.99018112	4.10599995	7.00699997	370.8710022	11.11299992	7/31/2014	21:53.8
463	SPD09	-122.4152973	37.99019081	4.24700022	7.0170002	371.1119995	11.26400042	-122.4153108	37.99018251	4.10599995	7.0170002	370.9150085	11.12300014	7/31/2014	21:53.7
464	SPD09	-122.4152988	37.99019228	4.21199989	7.02299976	371.178009	11.23499966	-122.4153122	37.99018398	4.10599995	7.02299976	370.9370117	11.12899971	7/31/2014	21:53.6
465	SPD09	-122.4153001	37.99019367	4.24700022	7.03200006	371.2219849	11.27900028	-122.4153136	37.9901854	4.10599995	7.03200006	370.9190064	11.13800001	7/31/2014	21:53.5
466	SPD09	-122.4153016	37.99019514	4.21199989	7.03200006	371.2000122	11.24399996	-122.4153151	37.99018686	4.10599995	7.03200006	371.0039978	11.13800001	7/31/2014	21:53.4
467	SPD09	-122.415303	37.99019656	4.24700022	7.03900003	371.2879944	11.28600025	-122.4153165	37.9901883	4.10599995	7.03900003	371.0690002	11.14499998	7/31/2014	21:53.3
468	SPD09	-122.4153044	37.99019801	4.21199989	7.03900003	371.3320007	11.25099993	-122.4153179	37.99018975	4.10599995	7.03900003	371.1130066	11.14499998	7/31/2014	21:53.2
469	SPD09	-122.4153058	37.99019944	4.21199989	7.04500008	371.3540039	11.25699997	-122.4153193	37.9901912	4.10599995	7.04500008	371.1570129	11.15100002	7/31/2014	21:53.1
470	SPD09	-122.4153071	37.99020085	4.21199989	7.07000017	371.3760071	11.28200006	-122.4153207	37.99019261	4.07200003	7.07000017	371.1350098	11.1420002	7/31/2014	21:53.0
471	SPD09	-122.4153092	37.99020299	4.21199989	7.07000017	371.4200134	11.28200006	-122.4153228	37.99019475	4.10599995	7.07000017	371.2449951	11.17600012	7/31/2014	21:52.9
472	SPD09	-122.4153106	37.99020443	4.21199989	7.07000017	371.3760071	11.28200006	-122.4153242	37.9901962	4.07200003	7.07000017	371.2010193	11.1420002	7/31/2014	21:52.8
473	SPD09	-122.415312	37.99020588	4.21199989	7.07700014	371.4859924	11.28900003	-122.4153256	37.99019765	4.07200003	7.07700014	371.2010193	11.14900017	7/31/2014	21:52.7
474	SPD09	-122.4153134	37.99020733	4.21199989	7.10200024	371.4200134	11.31400013	-122.415327	37.99019912	4.07200003	7.10200024	371.2460022	11.17400026	7/31/2014	21:52.6
475	SPD09	-122.4153148	37.9902088	4.21199989	7.08599997	371.4859924	11.29799986	-122.4153284	37.99020061	4.07200003	7.08599997	371.2010193	11.15799999	7/31/2014	21:52.5
476	SPD09	-122.4153163	37.99021026	4.21199989	7.11499977	371.4639893	11.32699966	-122.4153298	37.99020208	4.03900003	7.11499977	371.2669983	11.15399981	7/31/2014	21:52.4
477	SPD09	-122.4153177	37.99021173	4.21199989	7.13000011	371.4639893	11.34200001	-122.4153313	37.99020356	4.07200003	7.13000011	371.2449951	11.20200014	7/31/2014	21:52.3
478	SPD09	-122.4153191	37.99021325	4.16099977	7.1079998	371.5960083	11.26899958	-122.4153327	37.99020507	4.03900003	7.1079998	371.2669983	11.14699984	7/31/2014	21:52.2
479	SPD09	-122.4153205	37.99021467	4.21199989	7.12400007	371.5299988	11.33599997	-122.4153341	37.9902065	4.03900003	7.12400007	371.2890015	11.16300011	7/31/2014	21:52.1
480	SPD09	-122.4153219	37.99021614	4.21199989	7.14599991	371.506012	11.3579998	-122.4153355	37.99020797	4.03900003	7.14599991	371.309021	11.18499994	7/31/2014	21:52.0
481	SPD09	-122.415324	37.99021835	4.21199989	7.15600014	371.6140137	11.36800003	-122.4153376	37.99021018	4.03900003	7.15600014	371.2850037	11.19500017	7/31/2014	21:51.9
482	SPD09	-122.4153255	37.99021987	4.16099977	7.171	371.5469971	11.33199978	-122.4153391	37.99021172	4.03900003	7.171	371.3070068	11.21000004	7/31/2014	21:51.8
483	SPD09	-122.4153269	37.99022132	4.21199989	7.21600008	371.6579895	11.42799997	-122.4153405	37.99021318	4.03900003	7.21600008	371.3510132	11.25500011	7/31/2014	21:51.7
484	SPD09	-122.4153283	37.99022288	4.16099977	7.19399977	371.5480042	11.35499954	-122.415342	37.99021472	4.03900003	7.19399977	371.3070068	11.2329998	7/31/2014	21:51.6
485	SPD09	-122.4153298	37.99022436	4.21199989	7.23099995	371.6579895	11.44299984	-122.4153434	37.99021623	4.03900003	7.23099995	371.3510132	11.26999998	7/31/2014	21:51.5
486	SPD09	-122.4153312	37.99022592	4.16099977	7.20900011	371.6579895	11.36999989	-122.4153449	37.99021778	4.03900003	7.20900011	371.32901	11.24800014	7/31/2014	21:51.4
487	SPD09	-122.4153327	37.9902274	4.21199989	7.23099995	371.6570129	11.44299984	-122.4153463	37.99021929	4.03900003	7.23099995	371.4169922	11.26999998	7/31/2014	21:51.3
488	SPD09	-122.4153341	37.99022898	4.16099977	7.23099995	371.7019959	11.39199972	-122.4153478	37.99022084	3.98799992	7.23099995	371.3510132	11.21899986	7/31/2014	21:51.2
489	SPD09	-122.4153356	37.99023046	4.21199989	7.25400019	371.6359863	11.46600008	-122.4153492	37.99022235	3.98799992	7.25400019	371.3730164	11.2420001	7/31/2014	21:51.1
490	SPD09	-122.415337	37.990232	4.16099977	7.25400019	371.6799927	11.41499996	-122.4153507	37.9902239	3.98799992	7.25400019	371.3510132	11.2420001	7/31/2014	21:51.0
491	SPD09	-122.4153392	37.99023425	4.21199989	7.26900005	371.7680054	11.48099995	-122.4153528	37.99022615	3.98799992	7.26900005	371.3730164	11.25699997	7/31/2014	21:50.9
492	SPD09	-122.4153406	37.99023579	4.21199989	7.26300001	371.6799927	11.4749999	-122.4153543	37.99022769	3.98799992	7.26300001	371.3950195	11.25099993	7/31/2014	21:50.8
493	SPD09	-122.4153421	37.99023733	4.21199989	7.27899981	371.723999	11.4909997	-122.4153557	37.99022923	3.98799992	7.27899981	371.3730164	11.26699972	7/31/2014	21:50.7
494	SPD09	-122.4153436	37.99023892	4.16099977	7.29500008	371.7009888	11.45599985	-122.4153573	37.99023084	3.954	7.29500008	371.3940125	11.24900007	7/31/2014	21:50.6
495	SPD09	-122.415345	37.99024046	4.21199989	7.30100012	371.6579895	11.51300001	-122.4153587	37.99023237	3.954	7.30100012	371.3730164	11.25500011	7/31/2014	21:50.5
496	SPD09	-122.4153465	37.99024205	4.16099977	7.29500008	371.723999	11.45599985	-122.4153602	37.99023397	3.954	7.29500008	371.4830017	11.24900007	7/31/2014	21:50.4
497	SPD09	-122.4153479	37.99024357	4.21199989	7.29500008	371.7019959	11.50699997	-122.4153616	37.9902355	3.954	7.29500008	371.3950195	11.24900007	7/31/2014	21:50.3
498	SPD09	-122.4153494	37.99024514	4.16099977	7.30100012	371.7460022	11.46199989	-122.4153631	37.9902371	3.954	7.30100012	371.4169922	11.25500011	7/31/2014	21:50.2
499	SPD09	-122.4153509	37.99024668	4.16099977	7.28499985	371.6579895	11.44599962	-122.4153646	37.99023863	3.954	7.28499985	371.3510132	11.23899984	7/31/2014	21:50.1
500	SPD09	-122.4153523	37.9902482	4.16099977	7.31699991	371.7019959	11.47799969	-122.415366	37.99024016	3.90300012	7.31699991	371.3950195	11.22000003	7/31/2014	21:50.0
501	SPD09	-122.4153544	37.99025041	4.21199989	7.30100012	371.6350098	11.51300001	-122.4153681	37.99024238	3.954	7.30100012	371.32901	11.25500011	7/31/2014	21:49.9
502	SPD09	-122.4153558	37.99025197	4.16099977	7.31699991	371.6799927	11.47799969	-122.4153695	37.99024392	3.90300012	7.31699991	371.32901	11.22000003	7/31/2014	21:49.8
503	SPD09	-122.4153572	37.99025344	4.21199989	7.31699991	371.6359863	11.52899981	-122.4153709	37.99024541	3.90300012	7.31699991	371.32901	11.22000003	7/31/2014	21:49.7
504	SPD09	-122.4153586	37.99025498	4.16099977	7.33300018	371.6799927	11.49399996	-122.4153724	37.99024696	3.90300012	7.33300018	371.2850037	11.2360003	7/31/2014	21:49.6
505	SPD09	-122.41536	37.9902565	4.16099977	7.33300018	371.6359863	11.49399996	-122.4153738	37.99024849	3.90300012	7.33300018	371.3510132	11.2360003	7/31/2014	21:49.5
506	SPD09	-122.4153615	37.99025802	4.16099977	7.32299995	371.5920105	11.48399973	-122.4153752	37.99025001	3.86899996	7.32299995	371.2189941	11.19199991	7/31/2014	21:49.4
507	SPD09	-122.4153629	37.99025954	4.16099977	7.35500002	371.5690002	11.51599979	-122.4153766	37.99025153	3.86899996	7.35500002	371.2229919	11.22399998	7/31/2014	21:49.3
508	SPD09	-122.4153643	37.99026104	4.16099977	7.36399984	371.4599915	11.52499962	-122.415378	37.99025305	3.86899996	7.36399984	371.1530151	11.2329998	7/31/2014	21:49.2
509	SPD09	-122.4153656	37.99026251	4.21199989	7.40799999	371.5480042	11.61999989	-122.4153794	37.99025452	3.86899996	7.40799999	371.1530151	11.27699995	7/31/2014	21:49.1
510	SPD09	-122.4153671	37.99026405	4.16099977	7.41800022	371.4379883	11.579	-122.4153808	37.99025605	3.86899996	7.41800022	371.1090088	11.28700018	7/31/2014	21:49.0
511	SPD09	-122.4153692	37.99026633	4.16099977	7.40199995	371.4159851	11.56299973	-122.4153829	37.99025834	3.86899996	7.40199995	371.0870056	11.27099991	7/31/2014	21:48.9
512	SPD09	-122.4153706	37.99026785	4.16099977	7.39300013	371.3500061	11.5539999	-122.4153844	37.99025987	3.86899996	7.39300013	370.9989929	11.26200008	7/31/2014	21:48.8
513	SPD09	-122.415372	37.99026935	4.21199989	7.41800022	371.4379883	11.63000011	-122.4153858	37.99026138	3.86899996	7.41800022	371.0870056	11.28700018	7/31/2014	21:48.7
514	SPD09	-122.4153734	37.99027095	4.16099977	7.43400002	371.3500061	11.59499979	-122.4153872	37.99026299	3.81900001	7.43400002	371.0209961	11.25300002	7/31/2014	21:48.6
515	SPD09	-122.4153749	37.9902725	4.16099977	7.42399979	371.2839966	11.58499956	-122.4153887	37.99026454	3.81900001	7.42399979	371.0429993	11.24299979	7/31/2014	21:48.5
516	SPD09	-122.4153763	37.99027409	4.12699986	7.44000006	371.3500061	11.56699991	-122.4153901	37.99026613	3.81900001	7.44000006	370.9110107	11.25900006	7/31/2014	21:48.4
517	SPD09	-122.4153777	37.99027561	4.16099977	7.44000006	371.2179871	11.60099983	-122.4153916	37.99026767	3.81900001	7.44000006	370.9110107	11.25900006	7/31/2014	21:48.3
518	SPD09	-122.4153792	37.99027717	4.16099977	7.4460001	371.2179871	11.60699987	-122.415393	37.99026923	3.81900001	7.4460001	370.9110107	11.2650001	7/31/2014	21:48.2
519	SPD09	-122.4153805	37.99027866	4.21199989	7.45599985	371.2179871	11.66799974	-122.4153944	37.99027071	3.81900001	7.45599985	370.8460083	11.27499986	7/31/2014	21:48.1
520	SPD09	-122.415382	37.99028021	4.16099977	7.46199989	371.1300049	11.62299967	-122.4153958	37.99027229	3.81900001	7.46199989	370.757019	11.2809999	7/31/2014	21:48.0
521	SPD09	-122.415384	37.99028242	4.21199989	7.48699999	371.0859985	11.69899988	-122.4153978	37.9902745	3.81900001	7.48699999	370.7789917	11.30599999	7/31/2014	21:47.9
522	SPD09	-122.4153853	37.99028393	4.21199989	7.46199989	371.0190125	11.67399979	-122.4153992	37.990276	3.78500009	7.46199989	370.6690064	11.24699998	7/31/2014	21:47.8
523	SPD09	-122.4153867	37.99028543	4.21199989	7.46199989	370.9289856	11.67399979	-122.4154006	37.99027751	3.81900001	7.46199989	370.6220093	11.2809999	7/31/2014	21:47.7
524	SPD09	-122.4153881	37.99028691	4.21199989	7.45599985	370.9949951	11.66799974	-122.4154019	37.99027903	3.81900001	7.45599985	370.5350037	11.27499986	7/31/2014	21:47.6
525	SPD09	-122.4153895	37.99028843	4.21199989	7.45599985	370.8850098	11.66799974	-122.4154033	37.99028053	3.81900001	7.45599985	370.5780029	11.27499986	7/31/2014	21:47.5
526	SPD09	-122.4153908	37.99028994	4.21199989	7.4460001	370.8410034	11.65799999	-122.4154047	37.99028205	3.81900001	7.4460001	370.5119934	11.2650001	7/31/2014	21:47.4
527	SPD09	-122.4153922	37.99029142	4.24700022	7.45599985	370.8850098	11.70300007	-122.4154061	37.99028354	3.81900001	7.45599985	370.5119934	11.27499986	7/31/2014	21:47.3
528	SPD09	-122.4153936	37.99029294	4.24700022	7.47800016	370.8850098	11.72500038	-122.4154074	37.99028506	3.81900001	7.47800016	370.4680176	11.29700017	7/31/2014	21:47.2
529	SPD09	-122.4153949	37.99029443	4.29899979	7.43400002	370.8630066	11.7329998	-122.4154088	37.99028654	3.81999993	7.43400002	370.4240112	11.25399995	7/31/2014	21:47.1
530	SPD09	-122.4153963	37.99029599	4.24800014	7.43400002	370.8410034	11.68200016	-122.4154102	37.99028812	3.81999993	7.43400002	370.5130005	11.25399995	7/31/2014	21:47.0
531	SPD09	-122.4153984	37.99029825	4.29899979	7.40799999	370.9070129	11.70699978	-122.4154123	37.9902904	3.86999989	7.40799999	370.4020081	11.27799988	7/31/2014	21:46.9
532	SPD09	-122.4153998	37.99029986	4.24800014	7.39300013	370.8850098	11.64100027	-122.4154137	37.99029201	3.81999993	7.39300013	370.4680176	11.21300006	7/31/2014	21:46.8
533	SPD09	-122.4154012	37.99030141	4.29899979	7.40199995	370.8630066	11.70099974	-122.4154151	37.99029354	3.86999989	7.40199995	370.4900208	11.27199984	7/31/2014	21:46.7
534	SPD09	-122.4154027	37.99030302	4.29899979	7.37699986	370.8630066	11.67599964	-122.4154166	37.99029517	3.86999989	7.37699986	370.5339966	11.24699974	7/31/2014	21:46.6
535	SPD09	-122.4154042	37.99030467	4.29899979	7.36999989	370.9289856	11.66899967	-122.4154181	37.99029681	3.86999989	7.36999989	370.4900208	11.23999977	7/31/2014	21:46.5
536	SPD09	-122.4154056	37.99030629	4.29899979	7.42399979	370.9729919	11.72299957	-122.4154195	37.99029846	3.81999993	7.42399979	370.5119934	11.24399972	7/31/2014	21:46.4
537	SPD09	-122.4154071	37.99030794	4.29899979	7.44000006	370.9070129	11.73899984	-122.415421	37.9903001	3.86999989	7.44000006	370.4900208	11.30999994	7/31/2014	21:46.3
538	SPD09	-122.4154086	37.99030958	4.29899979	7.36999989	370.9949951	11.66899967	-122.4154225	37.99030175	3.86999989	7.36999989	370.4900208	11.23999977	7/31/2014	21:46.2
539	SPD09	-122.4154101	37.99031121	4.33300018	7.39300013	370.9070129	11.72600031	-122.415424	37.99030336	3.86999989	7.39300013	370.4680176	11.26300001	7/31/2014	21:46.1
540	SPD09	-122.4154115	37.99031284	4.33300018	7.36999989	371.0169983	11.70300007	-122.4154254	37.990305	3.86999989	7.36999989	370.5559998	11.23999977	7/31/2014	21:46.0
541	SPD09	-122.4154137	37.99031528	4.38399982	7.36399984	370.9289856	11.74799967	-122.4154276	37.99030744	3.90400004	7.36399984	370.4900208	11.26799989	7/31/2014	21:45.9
542	SPD09	-122.4154152	37.99031694	4.38399982	7.34800005	370.9729919	11.73199987	-122.4154291	37.9903091	3.86999989	7.34800005	370.5119934	11.21799994	7/31/2014	21:45.8
543	SPD09	-122.4154167	37.99031862	4.38399982	7.34800005	370.9949951	11.73199987	-122.4154306	37.99031078	3.90400004	7.34800005	370.5119934	11.25200009	7/31/2014	21:45.7
544	SPD09	-122.4154182	37.9903203	4.41900015	7.36399984	371.0830078	11.78299999	-122.4154321	37.99031246	3.90400004	7.36399984	370.5559998	11.26799989	7/31/2014	21:45.6
545	SPD09	-122.4154197	37.99032198	4.45300007	7.36999989	371.0610046	11.82299995	-122.4154337	37.99031414	3.90400004	7.36999989	370.5780029	11.27399993	7/31/2014	21:45.5
546	SPD09	-122.4154213	37.99032368	4.45300007	7.36399984	371.0610046	11.81699991	-122.4154352	37.99031586	3.90400004	7.36399984	370.5780029	11.26799989	7/31/2014	21:45.4
547	SPD09	-122.4154228	37.99032537	4.45300007	7.35500002	371.0610046	11.80800009	-122.4154367	37.99031757	3.90400004	7.35500002	370.6000061	11.25900006	7/31/2014	21:45.3
548	SPD09	-122.4154243	37.99032709	4.45300007	7.34800005	371.1489868	11.80100012	-122.4154382	37.99031925	3.90400004	7.34800005	370.5780029	11.25200009	7/31/2014	21:45.2
549	SPD09	-122.4154258	37.99032873	4.50400019	7.34800005	371.0610046	11.85200024	-122.4154397	37.99032092	3.90400004	7.34800005	370.5339966	11.25200009	7/31/2014	21:45.1
550	SPD09	-122.4154273	37.99033045	4.45300007	7.36399984	371.105011	11.81699991	-122.4154413	37.99032261	3.90400004	7.36399984	370.5119934	11.26799989	7/31/2014	21:45.0
551	SPD09	-122.4154295	37.99033291	4.50400019	7.36999989	371.0610046	11.87400007	-122.4154435	37.99032509	3.90400004	7.36999989	370.4460144	11.27399993	7/31/2014	21:44.9
552	SPD09	-122.415431	37.99033457	4.50400019	7.36999989	371.0169983	11.87400007	-122.415445	37.99032677	3.90400004	7.36999989	370.5339966	11.27399993	7/31/2014	21:44.8
553	SPD09	-122.4154325	37.99033625	4.50400019	7.36399984	371.1270142	11.86800003	-122.4154465	37.99032845	3.90400004	7.36399984	370.4909973	11.26799989	7/31/2014	21:44.7
554	SPD09	-122.415434	37.99033794	4.50400019	7.36399984	371.0390015	11.86800003	-122.415448	37.99033013	3.95499992	7.36399984	370.4949951	11.31899977	7/31/2014	21:44.6
555	SPD09	-122.4154355	37.99033961	4.53800011	7.36399984	371.17099	11.90199995	-122.4154495	37.99033179	3.95499992	7.36399984	370.4680176	11.31899977	7/31/2014	21:44.5
556	SPD09	-122.415437	37.9903413	4.53800011	7.36999989	371.0610046	11.90799999	-122.415451	37.99033349	3.95499992	7.36999989	370.4900208	11.32499981	7/31/2014	21:44.4
557	SPD09	-122.4154386	37.99034298	4.53800011	7.36999989	371.105011	11.90799999	-122.4154525	37.99033518	3.95499992	7.36999989	370.5559998	11.32499981	7/31/2014	21:44.3
558	SPD09	-122.4154401	37.99034468	4.53800011	7.38600016	371.0830078	11.92400026	-122.415454	37.99033686	3.95499992	7.38600016	370.4900208	11.34100008	7/31/2014	21:44.2
559	SPD09	-122.4154416	37.99034638	4.53800011	7.38600016	371.105011	11.92400026	-122.4154555	37.99033856	3.95499992	7.38600016	370.57901	11.34100008	7/31/2014	21:44.1
560	SPD09	-122.4154431	37.99034806	4.53800011	7.39300013	371.105011	11.93100023	-122.415457	37.99034024	3.95499992	7.39300013	370.4900208	11.34800005	7/31/2014	21:44.0
561	SPD09	-122.4154453	37.99035057	4.53800011	7.38600016	371.0610046	11.92400026	-122.4154593	37.99034275	3.95499992	7.38600016	370.5339966	11.34100008	7/31/2014	21:43.9
562	SPD09	-122.4154468	37.99035223	4.59000015	7.39300013	371.0830078	11.98300028	-122.4154608	37.99034441	3.95499992	7.39300013	370.4909973	11.34800005	7/31/2014	21:43.8
563	SPD09	-122.4154484	37.99035395	4.59000015	7.40199995	371.0369873	11.9920001	-122.4154623	37.99034613	3.95499992	7.40199995	370.5100098	11.35699987	7/31/2014	21:43.7
564	SPD09	-122.4154499	37.99035568	4.59000015	7.42399979	371.0570068	12.01399994	-122.4154638	37.99034786	3.95499992	7.42399979	370.4649963	11.37899971	7/31/2014	21:43.6
565	SPD09	-122.4154515	37.99035739	4.59000015	7.40799999	371.1229858	11.99800014	-122.4154654	37.9903496	3.95499992	7.40799999	370.5299988	11.36299992	7/31/2014	21:43.5
566	SPD09	-122.415453	37.99035915	4.59000015	7.42399979	371.0130005	12.01399994	-122.4154669	37.99035135	3.95499992	7.42399979	370.4640198	11.37899971	7/31/2014	21:43.4
567	SPD09	-122.4154546	37.9903609	4.59000015	7.42399979	371.1010132	12.01399994	-122.4154685	37.99035308	3.95499992	7.42399979	370.4649963	11.37899971	7/31/2014	21:43.3
568	SPD09	-122.4154561	37.99036263	4.59000015	7.43400002	371.0130005	12.02400017	-122.4154701	37.99035483	3.95499992	7.43400002	370.4200134	11.38899994	7/31/2014	21:43.2
569	SPD09	-122.4154576	37.99036433	4.62400007	7.41800022	371.07901	12.04200029	-122.4154716	37.99035653	3.95499992	7.41800022	370.4859924	11.37300014	7/31/2014	21:43.1
570	SPD09	-122.4154592	37.99036606	4.62400007	7.43400002	371.1229858	12.05800009	-122.4154731	37.99035824	3.95499992	7.43400002	370.3999939	11.38899994	7/31/2014	21:43.0
571	SPD09	-122.4154615	37.9903686	4.67500019	7.40199995	371.0350037	12.07700014	-122.4154754	37.99036079	3.98900008	7.40199995	370.4420166	11.39100003	7/31/2014	21:42.9
572	SPD09	-122.415463	37.99037034	4.67500019	7.39300013	371.0130005	12.06800032	-122.415477	37.99036254	3.98900008	7.39300013	370.4869995	11.38200021	7/31/2014	21:42.8
573	SPD09	-122.4154646	37.99037211	4.67500019	7.41800022	371.0570068	12.09300041	-122.4154785	37.99036431	3.98900008	7.41800022	370.4200134	11.4070003	7/31/2014	21:42.7
574	SPD09	-122.4154662	37.99037387	4.67500019	7.40199995	371.0130005	12.07700014	-122.4154801	37.99036607	3.98900008	7.40199995	370.3540039	11.39100003	7/31/2014	21:42.6
575	SPD09	-122.4154678	37.99037568	4.67500019	7.39300013	371.07901	12.06800032	-122.4154817	37.99036784	3.98900008	7.39300013	370.3760071	11.38200021	7/31/2014	21:42.5
576	SPD09	-122.4154694	37.99037745	4.67500019	7.35500002	371.0130005	12.03000021	-122.4154833	37.99036965	4.03999996	7.35500002	370.2879944	11.39499998	7/31/2014	21:42.4
577	SPD09	-122.415471	37.99037921	4.71000004	7.35500002	371.0130005	12.06500006	-122.4154849	37.9903714	4.03999996	7.35500002	370.3320007	11.39499998	7/31/2014	21:42.3
578	SPD09	-122.4154725	37.99038098	4.71000004	7.33300018	370.946991	12.04300022	-122.4154865	37.99037317	4.03999996	7.33300018	370.2879944	11.37300014	7/31/2014	21:42.2
579	SPD09	-122.4154741	37.99038272	4.76100016	7.31699991	371.0350037	12.07800007	-122.415488	37.9903749	3.98900008	7.31699991	370.2440186	11.30599999	7/31/2014	21:42.1
580	SPD09	-122.4154757	37.99038447	4.76100016	7.29500008	370.946991	12.05600023	-122.4154896	37.99037665	4.03999996	7.29500008	370.2000122	11.33500004	7/31/2014	21:42.0
581	SPD09	-122.415478	37.9903871	4.76100016	7.28499985	370.8590088	12.046	-122.415492	37.99037928	4.03999996	7.28499985	370.0910034	11.32499981	7/31/2014	21:41.9
582	SPD09	-122.4154796	37.99038887	4.76100016	7.27899981	370.9030151	12.03999996	-122.4154935	37.99038103	4.07299995	7.27899981	370.1350098	11.35199976	7/31/2014	21:41.8
583	SPD09	-122.4154812	37.99039062	4.79500008	7.25400019	370.8590088	12.04900026	-122.4154951	37.99038278	4.07299995	7.25400019	370.0460205	11.32700014	7/31/2014	21:41.7
584	SPD09	-122.4154828	37.99039244	4.76100016	7.24700022	370.7489929	12.00800037	-122.4154967	37.99038461	4.07299995	7.24700022	370.0020142	11.32000017	7/31/2014	21:41.6
585	SPD09	-122.4154844	37.99039421	4.79500008	7.24100018	370.8370056	12.03600025	-122.4154983	37.99038637	4.07299995	7.24100018	369.9810181	11.31400013	7/31/2014	21:41.5
586	SPD09	-122.415486	37.99039601	4.79500008	7.20900011	370.7269898	12.00400019	-122.4154999	37.99038818	4.10699987	7.20900011	369.8699951	11.31599998	7/31/2014	21:41.4
587	SPD09	-122.4154876	37.99039776	4.829	7.21600008	370.7489929	12.04500008	-122.4155015	37.99038995	4.15799999	7.21600008	369.9370117	11.37400007	7/31/2014	21:41.3
588	SPD09	-122.4154892	37.99039957	4.829	7.2249999	370.6830139	12.0539999	-122.4155031	37.99039171	4.10699987	7.2249999	369.8699951	11.33199978	7/31/2014	21:41.2
589	SPD09	-122.4154908	37.9904013	4.88100004	7.2249999	370.6390076	12.10599995	-122.4155047	37.99039345	4.15799999	7.2249999	369.78302	11.3829999	7/31/2014	21:41.1
590	SPD09	-122.4154924	37.99040305	4.88100004	7.19399977	370.6170044	12.07499981	-122.4155063	37.99039521	4.15799999	7.19399977	369.8040161	11.35199976	7/31/2014	21:41.0
591	SPD09	-122.4154947	37.9904057	4.88100004	7.2249999	370.5069885	12.10599995	-122.4155086	37.99039785	4.19199991	7.2249999	369.7170105	11.41699982	7/31/2014	21:40.9
592	SPD09	-122.4154963	37.99040747	4.88100004	7.19399977	370.5289917	12.07499981	-122.4155102	37.99039962	4.19199991	7.19399977	369.5400085	11.38599968	7/31/2014	21:40.8
593	SPD09	-122.4154979	37.99040922	4.91499996	7.171	370.375	12.08599997	-122.4155118	37.99040139	4.19199991	7.171	369.5849915	11.36299992	7/31/2014	21:40.7
594	SPD09	-122.4154995	37.99041101	4.91499996	7.19399977	370.3760071	12.10899973	-122.4155134	37.99040317	4.19199991	7.19399977	369.480011	11.38599968	7/31/2014	21:40.6
595	SPD09	-122.4155011	37.99041277	4.96600008	7.171	370.3089905	12.13700008	-122.415515	37.99040492	4.27600002	7.171	369.4089966	11.44700003	7/31/2014	21:40.5
596	SPD09	-122.4155027	37.99041458	4.96600008	7.16200018	370.2650147	12.12800026	-122.4155166	37.99040673	4.24300003	7.16200018	369.4100037	11.40500021	7/31/2014	21:40.4
597	SPD09	-122.4155043	37.99041636	4.96600008	7.17799997	370.1560059	12.14400005	-122.4155182	37.99040851	4.27600002	7.17799997	369.2990112	11.454	7/31/2014	21:40.3
598	SPD09	-122.415506	37.99041813	4.96600008	7.171	370.177002	12.13700008	-122.4155198	37.9904103	4.27600002	7.171	369.2990112	11.44700003	7/31/2014	21:40.2
599	SPD09	-122.4155075	37.99041992	4.96600008	7.17799997	370.0450134	12.14400005	-122.4155214	37.99041205	4.32700014	7.17799997	369.2330017	11.50500011	7/31/2014	21:40.1
600	SPD09	-122.4155091	37.99042167	4.96600008	7.171	370.0899963	12.13700008	-122.415523	37.9904138	4.32700014	7.171	369.1889954	11.49800014	7/31/2014	21:40.0
601	SPD09	-122.4155115	37.99042425	5	7.171	369.980011	12.171	-122.4155254	37.9904164	4.36100006	7.171	369.2109985	11.53200006	7/31/2014	21:39.9
602	SPD09	-122.4155131	37.99042602	5	7.18400002	370.0450134	12.18400002	-122.4155269	37.99041815	4.36100006	7.18400002	369.1239929	11.54500008	7/31/2014	21:39.8
603	SPD09	-122.4155146	37.99042773	5.05200005	7.19399977	369.9360046	12.24599981	-122.4155285	37.99041986	4.36100006	7.19399977	369.0570068	11.55499983	7/31/2014	21:39.7
604	SPD09	-122.4155163	37.99042954	5	7.18400002	369.8670044	12.18400002	-122.4155301	37.99042167	4.36100006	7.18400002	369.0320129	11.54500008	7/31/2014	21:39.6
605	SPD09	-122.4155178	37.99043127	5.05200005	7.19399977	369.9100037	12.24599981	-122.4155317	37.9904234	4.39499998	7.19399977	368.9869995	11.58899975	7/31/2014	21:39.5
606	SPD09	-122.4155194	37.99043302	5.08599997	7.2249999	369.7999878	12.31099987	-122.4155333	37.99042513	4.36100006	7.2249999	368.8999939	11.58599997	7/31/2014	21:39.4
607	SPD09	-122.415521	37.99043479	5.08599997	7.26300001	369.7780151	12.34899998	-122.4155349	37.99042692	4.39499998	7.26300001	368.8780212	11.65799999	7/31/2014	21:39.3
608	SPD09	-122.4155226	37.99043654	5.08599997	7.26900005	369.6679993	12.35500002	-122.4155365	37.99042867	4.39499998	7.26900005	368.7890015	11.66400003	7/31/2014	21:39.2
609	SPD09	-122.4155241	37.99043826	5.13700008	7.28499985	369.5799866	12.42199993	-122.415538	37.99043037	4.4460001	7.28499985	368.7010193	11.73099995	7/31/2014	21:39.1
610	SPD09	-122.4155258	37.99044002	5.08599997	7.26300001	369.4920044	12.34899998	-122.4155396	37.99043215	4.39499998	7.26300001	368.6589966	11.65799999	7/31/2014	21:39.0
611	SPD09	-122.4155281	37.99044259	5.13700008	7.27899981	369.4259949	12.41599989	-122.4155419	37.99043472	4.4460001	7.27899981	368.5469971	11.7249999	7/31/2014	21:38.9
612	SPD09	-122.4155297	37.99044434	5.13700008	7.30100012	369.2940064	12.4380002	-122.4155435	37.99043645	4.4460001	7.30100012	368.5039978	11.74700022	7/31/2014	21:38.8
613	SPD09	-122.4155312	37.99044607	5.171	7.30700016	369.25	12.47800016	-122.4155451	37.99043818	4.53000021	7.30700016	368.3710022	11.83700037	7/31/2014	21:38.7
614	SPD09	-122.4155328	37.99044784	5.171	7.31699991	369.1619873	12.48799992	-122.4155467	37.99043993	4.53000021	7.31699991	368.3269959	11.84700012	7/31/2014	21:38.6
615	SPD09	-122.4155345	37.99044961	5.17199993	7.38600016	369.052002	12.55800009	-122.4155483	37.99044172	4.48099995	7.38600016	368.2180176	11.8670001	7/31/2014	21:38.5
616	SPD09	-122.4155361	37.99045139	5.17199993	7.34800005	368.9859924	12.51999998	-122.4155499	37.99044349	4.53100014	7.34800005	368.1300049	11.87900019	7/31/2014	21:38.4
617	SPD09	-122.4155377	37.99045313	5.20699978	7.37699986	368.8320007	12.58399963	-122.4155515	37.99044522	4.56500006	7.37699986	368.1080017	11.94199991	7/31/2014	21:38.3
618	SPD09	-122.4155393	37.99045488	5.20699978	7.38600016	368.7879944	12.59299994	-122.4155531	37.99044699	4.53100014	7.38600016	367.9760132	11.91700029	7/31/2014	21:38.2
619	SPD09	-122.4155408	37.99045663	5.20699978	7.39300013	368.7000122	12.5999999	-122.4155547	37.99044872	4.56500006	7.39300013	367.9980164	11.95800018	7/31/2014	21:38.1
620	SPD09	-122.4155424	37.99045834	5.20699978	7.48699999	368.678009	12.69399977	-122.4155563	37.99045044	4.56500006	7.48699999	367.8220215	12.05200005	7/31/2014	21:38.0
621	SPD09	-122.4155447	37.99046089	5.2579999	7.47800016	368.4580078	12.73600006	-122.4155586	37.99045297	4.61600018	7.47800016	367.8220215	12.09400034	7/31/2014	21:37.9
622	SPD09	-122.4155463	37.9904626	5.2579999	7.48699999	368.5029907	12.74499989	-122.4155601	37.9904547	4.56500006	7.48699999	367.7550049	12.05200005	7/31/2014	21:37.8
623	SPD09	-122.4155478	37.9904643	5.29199982	7.54099989	368.3710022	12.83299971	-122.4155617	37.99045638	4.61600018	7.54099989	367.625	12.15700006	7/31/2014	21:37.7
624	SPD09	-122.4155494	37.99046604	5.29199982	7.60099983	368.2820129	12.89299965	-122.4155633	37.99045811	4.6500001	7.60099983	367.6669922	12.25099993	7/31/2014	21:37.6
625	SPD09	-122.415551	37.99046777	5.29199982	7.64900017	368.2170105	12.94099998	-122.4155648	37.99045985	4.6500001	7.64900017	367.5800171	12.29900026	7/31/2014	21:37.5
626	SPD09	-122.4155526	37.99046952	5.29199982	7.73400021	368.151001	13.02600002	-122.4155664	37.99046158	4.6500001	7.73400021	367.5130005	12.3840003	7/31/2014	21:37.4
627	SPD09	-122.4155541	37.9904712	5.34399986	7.71799994	368.1059876	13.0619998	-122.415568	37.99046326	4.70100021	7.71799994	367.4700012	12.41900015	7/31/2014	21:37.3
628	SPD09	-122.4155557	37.99047291	5.34399986	7.71799994	368.0409851	13.0619998	-122.4155695	37.99046497	4.70100021	7.71799994	367.382019	12.41900015	7/31/2014	21:37.2
629	SPD09	-122.4155573	37.99047463	5.34399986	7.73400021	368.0620117	13.07800007	-122.4155711	37.99046667	4.70100021	7.73400021	367.3600159	12.43500042	7/31/2014	21:37.1
630	SPD09	-122.4155588	37.99047627	5.37799978	7.70200014	368.0190125	13.07999992	-122.4155726	37.99046833	4.70100021	7.70200014	367.25	12.40300035	7/31/2014	21:37.0
631	SPD09	-122.4155612	37.99047882	5.37799978	7.71799994	367.9309998	13.09599972	-122.415575	37.99047086	4.73400021	7.71799994	367.2940064	12.45200014	7/31/2014	21:36.9
632	SPD09	-122.4155627	37.99048052	5.37799978	7.72399998	367.9750061	13.10199976	-122.4155765	37.99047258	4.73400021	7.72399998	367.25	12.45800018	7/31/2014	21:36.8
633	SPD09	-122.4155643	37.9904822	5.4289999	7.70200014	367.8869934	13.13100004	-122.4155781	37.99047422	4.76800013	7.70200014	367.25	12.47000027	7/31/2014	21:36.7
634	SPD09	-122.4155658	37.99048391	5.4289999	7.72399998	367.8869934	13.15299988	-122.4155796	37.99047596	4.73400021	7.72399998	367.184021	12.45800018	7/31/2014	21:36.6
635	SPD09	-122.4155674	37.99048565	5.4289999	7.68599987	367.7770081	13.11499977	-122.4155812	37.99047769	4.76800013	7.68599987	367.1020203	12.454	7/31/2014	21:36.5
636	SPD09	-122.415569	37.99048738	5.4289999	7.67999983	367.7990112	13.10899973	-122.4155828	37.9904794	4.76800013	7.67999983	367.0750122	12.44799995	7/31/2014	21:36.4
637	SPD09	-122.4155706	37.99048906	5.46299982	7.67999983	367.7550049	13.14299965	-122.4155844	37.9904811	4.81899977	7.67999983	367.0299988	12.4989996	7/31/2014	21:36.3
638	SPD09	-122.4155722	37.99049078	5.46299982	7.6329999	367.7109985	13.09599972	-122.4155859	37.99048282	4.81899977	7.6329999	367.053009	12.45199966	7/31/2014	21:36.2
639	SPD09	-122.4155737	37.99049244	5.51499987	7.6329999	367.6889954	13.14799976	-122.4155875	37.99048446	4.85300016	7.6329999	367.0090027	12.48600006	7/31/2014	21:36.1
640	SPD09	-122.4155753	37.99049417	5.46299982	7.60099983	367.7330017	13.06399965	-122.4155891	37.99048619	4.85300016	7.60099983	367.0090027	12.454	7/31/2014	21:36.0
641	SPD09	-122.4155776	37.99049663	5.54899979	7.579	367.644989	13.12799978	-122.4155913	37.99048865	4.90399981	7.579	367.0079956	12.4829998	7/31/2014	21:35.9
642	SPD09	-122.4155791	37.99049833	5.54899979	7.6329999	367.6669922	13.18199968	-122.4155929	37.99049035	4.85300016	7.6329999	366.9649963	12.48600006	7/31/2014	21:35.8
643	SPD09	-122.4155807	37.99050002	5.54899979	7.54699993	367.6229858	13.09599972	-122.4155945	37.99049205	4.9369998	7.54699993	367.0090027	12.48399973	7/31/2014	21:35.7
644	SPD09	-122.4155823	37.99050176	5.54899979	7.54099989	367.6419983	13.08999968	-122.4155961	37.99049376	4.90399981	7.54099989	366.9840088	12.44499969	7/31/2014	21:35.6
645	SPD09	-122.4155838	37.99050344	5.58300018	7.54099989	367.5750122	13.12400007	-122.4155976	37.99049546	4.9369998	7.54099989	366.9389954	12.47799969	7/31/2014	21:35.5
646	SPD09	-122.4155854	37.99050515	5.58300018	7.51000023	367.5750122	13.09300041	-122.4155992	37.99049718	4.9369998	7.51000023	366.9160156	12.44700003	7/31/2014	21:35.4
647	SPD09	-122.415587	37.99050687	5.58300018	7.47800016	367.553009	13.06100035	-122.4156008	37.99049889	4.98799992	7.47800016	366.8950195	12.46600008	7/31/2014	21:35.3
648	SPD09	-122.4155886	37.99050858	5.58300018	7.48699999	367.553009	13.07000017	-122.4156024	37.99050059	4.98799992	7.48699999	366.8940125	12.4749999	7/31/2014	21:35.2
649	SPD09	-122.4155901	37.99051023	5.63399982	7.47800016	367.553009	13.11199999	-122.4156039	37.99050223	5.02199984	7.47800016	366.9389954	12.5	7/31/2014	21:35.1
650	SPD09	-122.4155916	37.99051185	5.66900015	7.43400002	367.5750122	13.10300016	-122.4156054	37.99050388	5.02199984	7.43400002	366.8730164	12.45599985	7/31/2014	21:35.0
651	SPD09	-122.415594	37.99051437	5.66900015	7.40799999	367.553009	13.07700014	-122.4156077	37.99050635	5.07299995	7.40799999	366.8500061	12.48099995	7/31/2014	21:34.9
652	SPD09	-122.4155955	37.99051603	5.66900015	7.39300013	367.553009	13.06200027	-122.4156093	37.99050803	5.02199984	7.39300013	366.8950195	12.41499996	7/31/2014	21:34.8
653	SPD09	-122.415597	37.99051766	5.71999979	7.34800005	367.5090027	13.06799984	-122.4156108	37.99050964	5.10699987	7.34800005	366.8720093	12.45499992	7/31/2014	21:34.7
654	SPD09	-122.4155986	37.99051934	5.71999979	7.33900023	367.4649963	13.05900002	-122.4156123	37.99051132	5.10699987	7.33900023	366.82901	12.4460001	7/31/2014	21:34.6
655	SPD09	-122.4156001	37.990521	5.75400019	7.31699991	367.553009	13.0710001	-122.4156139	37.99051299	5.19099998	7.31699991	366.8510132	12.5079999	7/31/2014	21:34.5
656	SPD09	-122.4156017	37.99052268	5.75400019	7.30100012	367.4869995	13.05500031	-122.4156154	37.99051467	5.14099979	7.30100012	366.8280029	12.44199991	7/31/2014	21:34.4
657	SPD09	-122.4156032	37.99052429	5.80600023	7.27899981	367.4429932	13.08500004	-122.4156169	37.99051629	5.19099998	7.27899981	366.8070068	12.46999979	7/31/2014	21:34.3
658	SPD09	-122.4156047	37.99052597	5.80600023	7.23099995	367.5090027	13.03700018	-122.4156185	37.99051796	5.2249999	7.23099995	366.8300171	12.45599985	7/31/2014	21:34.2
659	SPD09	-122.4156063	37.99052761	5.80600023	7.21600008	367.4649963	13.02200031	-122.41562	37.9905196	5.27600002	7.21600008	366.8280029	12.4920001	7/31/2014	21:34.1
660	SPD09	-122.4156078	37.99052926	5.80600023	7.20900011	367.5310059	13.01500034	-122.4156215	37.99052125	5.2249999	7.20900011	366.8500061	12.43400002	7/31/2014	21:34.0
661	SPD09	-122.4156101	37.99053168	5.84000015	7.16200018	367.5090027	13.00200033	-122.4156238	37.99052367	5.27600002	7.16200018	366.8510132	12.4380002	7/31/2014	21:33.9
662	SPD09	-122.4156116	37.99053332	5.84000015	7.18400002	367.5969849	13.02400017	-122.4156253	37.99052529	5.27600002	7.18400002	366.8720093	12.46000004	7/31/2014	21:33.8
663	SPD09	-122.4156131	37.99053493	5.87400007	7.1079998	367.553009	12.98199987	-122.4156268	37.99052692	5.30999994	7.1079998	366.8730164	12.41799974	7/31/2014	21:33.7
664	SPD09	-122.4156146	37.9905366	5.87400007	7.11499977	367.5750122	12.98899984	-122.4156284	37.99052858	5.30999994	7.11499977	366.8720093	12.42499971	7/31/2014	21:33.6
665	SPD09	-122.4156161	37.99053821	5.92500019	7.07700014	367.553009	13.00200033	-122.4156299	37.99053019	5.36100006	7.07700014	366.9389954	12.4380002	7/31/2014	21:33.5
666	SPD09	-122.4156177	37.99053987	5.92500019	7.06099987	367.618988	12.98600006	-122.4156314	37.99053186	5.36100006	7.06099987	366.9380188	12.42199993	7/31/2014	21:33.4
667	SPD09	-122.4156192	37.99054149	5.96000004	7.02299976	367.6409912	12.9829998	-122.4156329	37.99053348	5.44500017	7.02299976	366.9389954	12.46799994	7/31/2014	21:33.3
668	SPD09	-122.4156207	37.99054316	5.96000004	7.00099993	367.618988	12.96099997	-122.4156345	37.99053513	5.44500017	7.00099993	366.9380188	12.4460001	7/31/2014	21:33.2
669	SPD09	-122.4156222	37.99054473	6.01100016	6.96299982	367.618988	12.97399998	-122.415636	37.99053672	5.47900009	6.96299982	366.8950195	12.44199991	7/31/2014	21:33.1
670	SPD09	-122.4156237	37.99054636	6.01100016	6.96899986	367.6849976	12.98000002	-122.4156375	37.99053835	5.51300001	6.96899986	366.9599915	12.48199987	7/31/2014	21:33.0
671	SPD09	-122.415626	37.99054876	6.04500008	6.90899992	367.5969849	12.954	-122.4156397	37.99054073	5.51300001	6.90899992	366.9389954	12.42199993	7/31/2014	21:32.9
672	SPD09	-122.4156275	37.99055041	6.04500008	6.9000001	367.618988	12.94500017	-122.4156412	37.99054238	5.51300001	6.9000001	366.8940125	12.41300011	7/31/2014	21:32.8
673	SPD09	-122.415629	37.99055203	6.04500008	6.85200024	367.5969849	12.89700031	-122.4156428	37.99054402	5.59700012	6.85200024	366.9389954	12.44900036	7/31/2014	21:32.7
674	SPD09	-122.4156305	37.99055364	6.09600019	6.81400013	367.553009	12.91000032	-122.4156443	37.99054561	5.59700012	6.81400013	366.9160156	12.41100025	7/31/2014	21:32.6
675	SPD09	-122.4156321	37.99055529	6.09600019	6.78299999	367.618988	12.87900019	-122.4156458	37.99054728	5.68200016	6.78299999	366.9169922	12.46500015	7/31/2014	21:32.5
676	SPD09	-122.4156336	37.99055695	6.09600019	6.79199982	367.553009	12.88800001	-122.4156473	37.99054892	5.64799976	6.79199982	366.8720093	12.43999958	7/31/2014	21:32.4
677	SPD09	-122.4156351	37.99055856	6.13100004	6.73799992	367.4649963	12.86899996	-122.4156488	37.99055053	5.68200016	6.73799992	366.7850037	12.42000008	7/31/2014	21:32.3
678	SPD09	-122.4156367	37.99056024	6.09600019	6.72300005	367.355011	12.81900024	-122.4156504	37.99055221	5.68200016	6.72300005	366.7900085	12.40500021	7/31/2014	21:32.2
679	SPD09	-122.4156381	37.99056178	6.18200016	6.69099998	367.3989868	12.87300014	-122.4156518	37.99055375	5.7329998	6.69099998	366.7409973	12.42399979	7/31/2014	21:32.1
680	SPD09	-122.4156397	37.99056344	6.13100004	6.69099998	367.3110046	12.82200003	-122.4156534	37.99055541	5.7670002	6.69099998	366.6750183	12.45800018	7/31/2014	21:32.0
681	SPD09	-122.4156419	37.99056579	6.18200016	6.63700008	367.2449951	12.81900024	-122.4156556	37.99055776	5.80000019	6.63700008	366.6300049	12.43700027	7/31/2014	21:31.9
682	SPD09	-122.4156434	37.99056746	6.13100004	6.59899998	367.223999	12.73000002	-122.4156571	37.99055943	5.80000019	6.59899998	366.5440064	12.39900017	7/31/2014	21:31.8
683	SPD09	-122.4156448	37.99056899	6.21600008	6.59000015	367.1350098	12.80600023	-122.4156586	37.99056097	5.80000019	6.59000015	366.4989929	12.39000034	7/31/2014	21:31.7
684	SPD09	-122.4156463	37.9905706	6.21600008	6.5619998	367.1319885	12.77799988	-122.4156601	37.99056259	5.88500023	6.5619998	366.4299927	12.44700003	7/31/2014	21:31.6
685	SPD09	-122.4156479	37.99057225	6.21600008	6.53000021	367.0870056	12.74600029	-122.4156616	37.99056422	5.93599987	6.53000021	366.3840027	12.46600008	7/31/2014	21:31.5
686	SPD09	-122.4156493	37.99057382	6.25	6.4920001	366.9989929	12.7420001	-122.4156631	37.99056579	5.93599987	6.4920001	366.2740173	12.42799997	7/31/2014	21:31.4
687	SPD09	-122.4156508	37.99057543	6.25	6.454	366.8680115	12.704	-122.4156646	37.99056742	5.96999979	6.454	366.276001	12.42399979	7/31/2014	21:31.3
688	SPD09	-122.4156523	37.99057704	6.25	6.44500017	366.8670044	12.69500017	-122.4156661	37.99056901	5.96999979	6.44500017	366.1640015	12.41499996	7/31/2014	21:31.2
689	SPD09	-122.4156538	37.99057856	6.30200005	6.42199993	366.7130127	12.72399998	-122.4156675	37.99057055	6.0539999	6.42199993	366.0769959	12.47599983	7/31/2014	21:31.1
690	SPD09	-122.4156553	37.99058021	6.25	6.41300011	366.6040039	12.66300011	-122.415669	37.99057218	6.01999998	6.41300011	365.9900208	12.43300009	7/31/2014	21:31.0
691	SPD09	-122.4156574	37.99058249	6.30200005	6.35300016	366.5159912	12.65500021	-122.4156712	37.99057448	6.10500002	6.35300016	365.8569946	12.45800018	7/31/2014	21:30.9
692	SPD09	-122.4156589	37.99058403	6.30200005	6.35900021	366.4060059	12.66100025	-122.4156726	37.99057603	6.10500002	6.35900021	365.9020081	12.46400023	7/31/2014	21:30.8
693	SPD09	-122.4156603	37.99058557	6.33599997	6.28999996	366.2739868	12.62599993	-122.415674	37.99057755	6.13899994	6.28999996	365.6589966	12.4289999	7/31/2014	21:30.7
694	SPD09	-122.4156617	37.99058712	6.33599997	6.26800013	366.1199951	12.60400009	-122.4156755	37.99057913	6.13899994	6.26800013	365.6369934	12.40700006	7/31/2014	21:30.6
695	SPD09	-122.4156632	37.9905887	6.33599997	6.25199986	366.0539856	12.58799982	-122.4156769	37.99058068	6.22399998	6.25199986	365.506012	12.47599983	7/31/2014	21:30.5
696	SPD09	-122.4156646	37.99059025	6.33599997	6.21999979	365.9440002	12.55599976	-122.4156784	37.99058226	6.22399998	6.21999979	365.3950195	12.44399977	7/31/2014	21:30.4
697	SPD09	-122.4156661	37.99059181	6.33599997	6.19799995	365.7900085	12.53399992	-122.4156798	37.99058381	6.22399998	6.19799995	365.2630005	12.42199993	7/31/2014	21:30.3
698	SPD09	-122.4156675	37.99059335	6.33599997	6.17600012	365.7019959	12.51200008	-122.4156813	37.99058535	6.25699997	6.17600012	365.1759949	12.43300009	7/31/2014	21:30.2
699	SPD09	-122.4156689	37.99059481	6.38700008	6.14400005	365.6579895	12.53100014	-122.4156826	37.99058684	6.30800009	6.14400005	365.131012	12.45200014	7/31/2014	21:30.1
700	SPD09	-122.4156703	37.99059634	6.38700008	6.14400005	365.4599915	12.53100014	-122.415684	37.99058834	6.30800009	6.14400005	364.9559937	12.45200014	7/31/2014	21:30.0
701	SPD09	-122.4156723	37.99059856	6.38800001	6.10599995	365.4819946	12.49399996	-122.4156861	37.99059059	6.34299994	6.10599995	364.9120178	12.44899988	7/31/2014	21:29.9
702	SPD09	-122.4156737	37.99060007	6.38800001	6.07499981	365.32901	12.46299982	-122.4156875	37.99059209	6.34299994	6.07499981	364.8009949	12.41799974	7/31/2014	21:29.8
703	SPD09	-122.4156751	37.99060157	6.38800001	6.07499981	365.2619934	12.46299982	-122.4156889	37.99059359	6.39400005	6.07499981	364.8240051	12.46899986	7/31/2014	21:29.7
704	SPD09	-122.4156765	37.99060307	6.38800001	6.04300022	365.3070068	12.43100023	-122.4156903	37.9905951	6.42799997	6.04300022	364.7799988	12.47100019	7/31/2014	21:29.6
705	SPD09	-122.4156778	37.99060452	6.42299986	6.02699995	365.196991	12.44999981	-122.4156916	37.99059655	6.47800016	6.02699995	364.6700134	12.50500011	7/31/2014	21:29.5
706	SPD09	-122.4156792	37.99060606	6.38800001	5.96700001	365.1080017	12.35500002	-122.415693	37.99059809	6.47800016	5.96700001	364.6910095	12.44500017	7/31/2014	21:29.4
707	SPD09	-122.4156806	37.99060749	6.42299986	5.95200014	365.131012	12.375	-122.4156944	37.99059954	6.546	5.95200014	364.6700134	12.49800014	7/31/2014	21:29.3
708	SPD09	-122.4156819	37.99060896	6.42299986	5.93599987	365.1300049	12.35899973	-122.4156957	37.990601	6.546	5.93599987	364.625	12.48199987	7/31/2014	21:29.2
709	SPD09	-122.4156833	37.99061041	6.42299986	5.92600012	365.0650024	12.34899998	-122.4156971	37.99060245	6.59700012	5.92600012	364.6040039	12.52300024	7/31/2014	21:29.1
710	SPD09	-122.4156846	37.99061184	6.42299986	5.87300014	365.019989	12.296	-122.4156984	37.99060389	6.546	5.87300014	364.6040039	12.41900015	7/31/2014	21:29.0
711	SPD09	-122.4156865	37.99061398	6.42299986	5.86000013	364.9989929	12.28299999	-122.4157004	37.99060603	6.59700012	5.86000013	364.5820007	12.45700026	7/31/2014	21:28.9
712	SPD09	-122.4156878	37.9906154	6.42299986	5.81899977	364.95401	12.24199963	-122.4157017	37.99060744	6.63100004	5.81899977	364.4930115	12.44999981	7/31/2014	21:28.8
713	SPD09	-122.4156891	37.9906168	6.42299986	5.81899977	364.9769898	12.24199963	-122.415703	37.99060886	6.63100004	5.81899977	364.5599976	12.44999981	7/31/2014	21:28.7
714	SPD09	-122.4156904	37.99061823	6.42299986	5.79699993	364.95401	12.21999979	-122.4157043	37.99061029	6.68100023	5.79699993	364.5379944	12.47800016	7/31/2014	21:28.6
715	SPD09	-122.4156917	37.99061957	6.47399998	5.7750001	364.9110107	12.24900007	-122.4157055	37.99061165	6.68100023	5.7750001	364.4720154	12.45600033	7/31/2014	21:28.5
716	SPD09	-122.415693	37.99062102	6.42299986	5.74300003	364.8659973	12.16599989	-122.4157068	37.9906131	6.71500015	5.74300003	364.5370178	12.45800018	7/31/2014	21:28.4
717	SPD09	-122.4156942	37.99062237	6.47399998	5.72700024	364.8670044	12.20100021	-122.4157081	37.99061444	6.71500015	5.72700024	364.4940186	12.44200039	7/31/2014	21:28.3
718	SPD09	-122.4156955	37.99062378	6.42299986	5.71099997	364.8880005	12.13399982	-122.4157094	37.99061588	6.76599979	5.71099997	364.4710083	12.47699976	7/31/2014	21:28.2
719	SPD09	-122.4156967	37.99062505	6.47399998	5.67999983	364.7789917	12.15399981	-122.4157106	37.99061717	6.80000019	5.67999983	364.3840027	12.48000002	7/31/2014	21:28.1
720	SPD09	-122.4156979	37.99062643	6.42299986	5.65100002	364.6679993	12.07399988	-122.4157118	37.99061855	6.80000019	5.65100002	364.3399963	12.45100021	7/31/2014	21:28.0
721	SPD09	-122.4156997	37.99062831	6.47399998	5.63600016	364.6470032	12.11000013	-122.4157135	37.99062042	6.80000019	5.63600016	364.3170166	12.43600035	7/31/2014	21:27.9
722	SPD09	-122.4157008	37.99062958	6.47399998	5.62599993	364.5150147	12.0999999	-122.4157147	37.99062169	6.80000019	5.62599993	364.2390137	12.42600012	7/31/2014	21:27.8
723	SPD09	-122.415702	37.99063084	6.47399998	5.6420002	364.5369873	12.11600018	-122.4157158	37.99062297	6.88500023	5.6420002	364.1629944	12.52700043	7/31/2014	21:27.7
724	SPD09	-122.4157031	37.99063209	6.47399998	5.58799982	364.4909973	12.0619998	-122.415717	37.99062424	6.85099983	5.58799982	364.1629944	12.43899965	7/31/2014	21:27.6
725	SPD09	-122.4157042	37.99063337	6.47399998	5.55000019	364.3789978	12.02400017	-122.4157181	37.9906255	6.88500023	5.55000019	364.0490112	12.43500042	7/31/2014	21:27.5
726	SPD09	-122.4157054	37.9906346	6.47399998	5.58799982	364.3569946	12.0619998	-122.4157193	37.99062677	6.88500023	5.58799982	364.0500183	12.47300005	7/31/2014	21:27.4
727	SPD09	-122.4157065	37.99063586	6.47399998	5.52799988	364.3349915	12.00199986	-122.4157204	37.99062802	6.96899986	5.52799988	363.9840088	12.49699974	7/31/2014	21:27.3
728	SPD09	-122.4157076	37.99063715	6.42299986	5.51200008	364.2909851	11.93499994	-122.4157216	37.99062931	6.91800022	5.51200008	364.006012	12.43000031	7/31/2014	21:27.2
729	SPD09	-122.4157087	37.99063833	6.47399998	5.48099995	364.2250061	11.95499992	-122.4157226	37.99063052	6.96899986	5.48099995	363.9400024	12.44999981	7/31/2014	21:27.1
730	SPD09	-122.4157099	37.99063962	6.42299986	5.48099995	364.1589966	11.90399981	-122.4157238	37.99063183	6.91800022	5.48099995	363.8760071	12.39900017	7/31/2014	21:27.0
731	SPD09	-122.4157115	37.99064145	6.47399998	5.47100019	364.0710144	11.94500017	-122.4157254	37.99063365	6.96899986	5.47100019	363.7870178	12.44000006	7/31/2014	21:26.9
732	SPD09	-122.4157127	37.99064275	6.42299986	5.45900011	363.9389954	11.88199997	-122.4157266	37.99063497	6.96899986	5.45900011	363.8309937	12.42799997	7/31/2014	21:26.8
733	SPD09	-122.4157137	37.99064397	6.47399998	5.44899988	363.9169922	11.92299986	-122.4157277	37.99063619	7.00299978	5.44899988	363.7640076	12.45199966	7/31/2014	21:26.7
734	SPD09	-122.4157149	37.99064532	6.42299986	5.44299984	363.9400024	11.8659997	-122.4157289	37.99063755	7.00299978	5.44299984	363.7210083	12.44599962	7/31/2014	21:26.6
735	SPD09	-122.415716	37.99064656	6.47399998	5.43300009	363.8510132	11.90700006	-122.41573	37.99063879	7.0539999	5.43300009	363.6990051	12.48699999	7/31/2014	21:26.5
736	SPD09	-122.4157172	37.9906479	6.42299986	5.43300009	363.8070068	11.85599995	-122.4157312	37.99064015	7.00299978	5.43300009	363.6759949	12.43599987	7/31/2014	21:26.4
737	SPD09	-122.4157184	37.99064921	6.42299986	5.44899988	363.7630005	11.87199974	-122.4157324	37.99064146	7.0539999	5.44899988	363.6549988	12.50299978	7/31/2014	21:26.3
738	SPD09	-122.4157195	37.99065048	6.42299986	5.42700005	363.7850037	11.8499999	-122.4157335	37.99064275	7.00299978	5.42700005	363.5899963	12.42999983	7/31/2014	21:26.2
739	SPD09	-122.4157206	37.99065175	6.42299986	5.41099977	363.696991	11.83399963	-122.4157346	37.99064403	7.0539999	5.41099977	363.6539917	12.46499968	7/31/2014	21:26.1
740	SPD09	-122.4157217	37.99065301	6.42299986	5.41099977	363.6090088	11.83399963	-122.4157358	37.9906453	7.00299978	5.41099977	363.5670166	12.41399956	7/31/2014	21:26.0
741	SPD09	-122.4157234	37.99065492	6.38800001	5.43300009	363.631012	11.8210001	-122.4157374	37.99064723	7.0539999	5.43300009	363.5220032	12.48699999	7/31/2014	21:25.9
742	SPD09	-122.4157245	37.99065617	6.38800001	5.42700005	363.5650024	11.81500006	-122.4157385	37.9906485	7.0539999	5.42700005	363.5450134	12.48099995	7/31/2014	21:25.8
743	SPD09	-122.4157256	37.99065741	6.38800001	5.43300009	363.4989929	11.8210001	-122.4157396	37.99064975	7.0539999	5.43300009	363.4790039	12.48699999	7/31/2014	21:25.7
744	SPD09	-122.4157267	37.99065872	6.33699989	5.44299984	363.3900147	11.77999973	-122.4157408	37.99065108	7.0539999	5.44299984	363.3900147	12.49699974	7/31/2014	21:25.6
745	SPD09	-122.4157278	37.99065992	6.38800001	5.45900011	363.3680115	11.84700012	-122.4157418	37.9906523	7.0539999	5.45900011	363.4790039	12.51300001	7/31/2014	21:25.5
746	SPD09	-122.4157289	37.99066121	6.33699989	5.45900011	363.2579956	11.796	-122.415743	37.99065361	7.0539999	5.45900011	363.3900147	12.51300001	7/31/2014	21:25.4
747	SPD09	-122.4157299	37.99066247	6.33699989	5.45900011	363.1480103	11.796	-122.4157441	37.99065486	7.0539999	5.45900011	363.302002	12.51300001	7/31/2014	21:25.3
748	SPD09	-122.415731	37.99066369	6.33699989	5.46500015	363.1919861	11.80200005	-122.4157451	37.9906561	7.00299978	5.46500015	363.3690186	12.46799994	7/31/2014	21:25.2
749	SPD09	-122.415732	37.99066491	6.33699989	5.48099995	363.0809937	11.81799984	-122.4157462	37.99065734	7.00299978	5.48099995	363.2579956	12.48399973	7/31/2014	21:25.1
750	SPD09	-122.4157331	37.99066614	6.30299997	5.48099995	363.0159912	11.78399992	-122.4157473	37.99065858	6.96899986	5.48099995	363.2359924	12.44999981	7/31/2014	21:25.0
751	SPD09	-122.4157346	37.99066791	6.30299997	5.49700022	362.993988	11.80000019	-122.4157488	37.99066038	7.00299978	5.49700022	363.2140198	12.5	7/31/2014	21:24.9
752	SPD09	-122.4157357	37.99066917	6.25099993	5.53499985	362.9060059	11.78599977	-122.4157499	37.99066163	6.96899986	5.53499985	363.1700134	12.50399971	7/31/2014	21:24.8
753	SPD09	-122.4157366	37.9906703	6.30299997	5.53499985	362.8389893	11.83799982	-122.4157508	37.99066277	6.96899986	5.53499985	363.0830078	12.50399971	7/31/2014	21:24.7
754	SPD09	-122.4157377	37.99067154	6.25099993	5.54099989	362.7520142	11.79199982	-122.4157519	37.99066402	6.96899986	5.54099989	363.059021	12.50999975	7/31/2014	21:24.6
755	SPD09	-122.4157387	37.9906727	6.25099993	5.56599998	362.730011	11.81699991	-122.4157529	37.99066522	6.96899986	5.56599998	363.0610046	12.53499985	7/31/2014	21:24.5
756	SPD09	-122.4157397	37.99067392	6.21700001	5.58799982	362.730011	11.80499983	-122.4157539	37.99066644	6.88500023	5.58799982	363.0379944	12.47300005	7/31/2014	21:24.4
757	SPD09	-122.4157407	37.99067509	6.21700001	5.61000013	362.6629944	11.82700014	-122.4157549	37.99066763	6.91800022	5.61000013	363.0159912	12.52800035	7/31/2014	21:24.3
758	SPD09	-122.4157417	37.99067627	6.18300009	5.61000013	362.6640015	11.79300022	-122.4157559	37.99066883	6.85099983	5.61000013	362.9500122	12.46099997	7/31/2014	21:24.2
759	SPD09	-122.4157426	37.99067741	6.18300009	5.65100002	362.6419983	11.83400011	-122.4157569	37.99066998	6.85099983	5.65100002	363.0390015	12.50199986	7/31/2014	21:24.1
760	SPD09	-122.4157435	37.99067854	6.18300009	5.65100002	362.5750122	11.83400011	-122.4157578	37.99067111	6.85099983	5.65100002	363.0150147	12.50199986	7/31/2014	21:24.0
761	SPD09	-122.415745	37.99068023	6.13199997	5.67999983	362.5539856	11.8119998	-122.4157592	37.99067282	6.85099983	5.67999983	362.9510193	12.53099966	7/31/2014	21:23.9
762	SPD09	-122.4157459	37.99068138	6.09700012	5.6960001	362.4660034	11.79300022	-122.4157602	37.99067399	6.80000019	5.6960001	362.9070129	12.49600029	7/31/2014	21:23.8
763	SPD09	-122.4157468	37.99068244	6.13199997	5.72100019	362.3760071	11.85300016	-122.4157611	37.99067505	6.80000019	5.72100019	362.8690186	12.52100039	7/31/2014	21:23.7
764	SPD09	-122.4157477	37.99068357	6.09700012	5.75899982	362.3080139	11.85599995	-122.415762	37.9906762	6.71500015	5.75899982	362.7940064	12.47399998	7/31/2014	21:23.6
765	SPD09	-122.4157486	37.99068465	6.09700012	5.76499987	362.3519898	11.86199999	-122.4157629	37.9906773	6.71500015	5.76499987	362.8370056	12.48000002	7/31/2014	21:23.5
766	SPD09	-122.4157495	37.99068578	6.046	5.78100014	362.2430115	11.82700014	-122.4157639	37.99067844	6.68100023	5.78100014	362.7709961	12.46200037	7/31/2014	21:23.4
767	SPD09	-122.4157504	37.99068688	6.046	5.78999996	362.3080139	11.83599997	-122.4157648	37.99067954	6.68100023	5.78999996	362.8160095	12.47100019	7/31/2014	21:23.3
768	SPD09	-122.4157513	37.99068796	6.01200008	5.80299997	362.177002	11.81500006	-122.4157657	37.99068065	6.63100004	5.80299997	362.7709961	12.43400002	7/31/2014	21:23.2
769	SPD09	-122.4157522	37.990689	6.01200008	5.85099983	362.3080139	11.86299992	-122.4157665	37.9906817	6.59700012	5.85099983	362.7709961	12.44799995	7/31/2014	21:23.1
770	SPD09	-122.415753	37.99069008	5.96099997	5.86600018	362.2200012	11.82700014	-122.4157674	37.99068281	6.546	5.86600018	362.7290039	12.41200018	7/31/2014	21:23.0
771	SPD09	-122.4157542	37.9906916	5.96099997	5.88199997	362.2210083	11.84299994	-122.4157686	37.99068433	6.51200008	5.88199997	362.7270203	12.39400005	7/31/2014	21:22.9
772	SPD09	-122.4157551	37.99069262	5.92600012	5.91400003	362.2200012	11.84000015	-122.4157695	37.99068537	6.47800016	5.91400003	362.7489929	12.3920002	7/31/2014	21:22.8
773	SPD09	-122.4157559	37.9906936	5.92600012	5.95200014	362.177002	11.87800026	-122.4157703	37.99068638	6.42799997	5.95200014	362.684021	12.38000011	7/31/2014	21:22.7
774	SPD09	-122.4157567	37.99069464	5.875	5.97399998	362.1979981	11.84899998	-122.4157711	37.99068742	6.39400005	5.97399998	362.6610107	12.36800003	7/31/2014	21:22.6
775	SPD09	-122.4157575	37.99069563	5.875	6.01200008	362.1549988	11.88700008	-122.4157719	37.99068843	6.39400005	6.01200008	362.6390076	12.40600014	7/31/2014	21:22.5
776	SPD09	-122.4157583	37.99069664	5.84100008	6.04300022	362.1759949	11.8840003	-122.4157727	37.99068945	6.34299994	6.04300022	362.6390076	12.38600016	7/31/2014	21:22.4
777	SPD09	-122.415759	37.99069761	5.84100008	6.10599995	362.1329956	11.94700003	-122.4157735	37.99069044	6.30900002	6.10599995	362.5950012	12.41499996	7/31/2014	21:22.3
778	SPD09	-122.4157598	37.9906986	5.80700016	6.13500023	362.1319885	11.94200039	-122.4157743	37.99069143	6.2579999	6.13500023	362.6190186	12.39300013	7/31/2014	21:22.2
779	SPD09	-122.4157606	37.99069955	5.80700016	6.16699982	362.1329956	11.97399998	-122.4157751	37.99069241	6.2249999	6.16699982	362.5950012	12.39199972	7/31/2014	21:22.1
780	SPD09	-122.4157614	37.99070054	5.75500011	6.19799995	362.1099854	11.95300007	-122.4157759	37.99069341	6.17399979	6.19799995	362.5740051	12.37199974	7/31/2014	21:22.0
781	SPD09	-122.4157625	37.99070194	5.75500011	6.23000002	362.1109924	11.98500013	-122.415777	37.99069483	6.17399979	6.23000002	362.6170044	12.40399981	7/31/2014	21:21.9
782	SPD09	-122.4157632	37.99070291	5.72100019	6.28299999	362.0220032	12.00400019	-122.4157777	37.99069582	6.13999987	6.28299999	362.5729981	12.42299986	7/31/2014	21:21.8
783	SPD09	-122.4157639	37.99070379	5.75500011	6.3210001	362.1109924	12.07600021	-122.4157784	37.99069672	6.10599995	6.3210001	362.5960083	12.42700005	7/31/2014	21:21.7
784	SPD09	-122.4157647	37.99070476	5.72100019	6.35300016	362.0440064	12.07400036	-122.4157792	37.99069771	6.10599995	6.35300016	362.5950012	12.45900011	7/31/2014	21:21.6
785	SPD09	-122.4157654	37.9907057	5.72100019	6.42199993	362.0669861	12.14300013	-122.4157799	37.99069864	6.05499983	6.42199993	362.6170044	12.47699976	7/31/2014	21:21.5
786	SPD09	-122.4157661	37.99070669	5.671	6.44500017	362.0220032	12.11600018	-122.4157807	37.99069965	6.02199984	6.44500017	362.6170044	12.46700001	7/31/2014	21:21.4
787	SPD09	-122.4157669	37.99070763	5.671	6.51399994	362.0450134	12.18499994	-122.4157814	37.99070059	5.97200012	6.51399994	362.5960083	12.48600006	7/31/2014	21:21.3
788	SPD09	-122.4157676	37.9907086	5.63600016	6.53599977	362	12.17199993	-122.4157822	37.99070158	5.9380002	6.53599977	362.6170044	12.47399998	7/31/2014	21:21.2
789	SPD09	-122.4157683	37.99070948	5.671	6.57700014	362.0669861	12.24800014	-122.4157829	37.99070248	5.9380002	6.57700014	362.6170044	12.51500034	7/31/2014	21:21.1
790	SPD09	-122.415769	37.99071044	5.63600016	6.62200022	362.0440064	12.25800037	-122.4157836	37.99070343	5.85300016	6.62200022	362.6170044	12.47500038	7/31/2014	21:21.0
791	SPD09	-122.4157701	37.99071182	5.63600016	6.67500019	362.0669861	12.31100035	-122.4157847	37.99070485	5.85300016	6.67500019	362.5950012	12.52800035	7/31/2014	21:20.9
792	SPD09	-122.4157708	37.9907128	5.58500004	6.73799992	362.0660095	12.32299995	-122.4157855	37.99070585	5.76900005	6.73799992	362.6170044	12.50699997	7/31/2014	21:20.8
793	SPD09	-122.4157715	37.99071376	5.58500004	6.73799992	362.0889893	12.32299995	-122.4157862	37.99070681	5.76900005	6.73799992	362.6830139	12.50699997	7/31/2014	21:20.7
794	SPD09	-122.4157723	37.9907147	5.58500004	6.76999998	362.1319885	12.35500002	-122.4157869	37.99070778	5.73500013	6.76999998	362.6390076	12.50500011	7/31/2014	21:20.6
795	SPD09	-122.415773	37.99071567	5.58500004	6.80800009	362.1549988	12.39300013	-122.4157877	37.99070875	5.73500013	6.80800009	362.7270203	12.54300022	7/31/2014	21:20.5
796	SPD09	-122.4157737	37.99071666	5.55100012	6.86199999	362.1539917	12.41300011	-122.4157884	37.99070976	5.6500001	6.86199999	362.7050171	12.51200008	7/31/2014	21:20.4
797	SPD09	-122.4157745	37.99071763	5.55100012	6.91499996	362.3080139	12.46600008	-122.4157892	37.99071073	5.6500001	6.91499996	362.7929993	12.56500006	7/31/2014	21:20.3
798	SPD09	-122.4157752	37.99071862	5.5170002	6.91499996	362.3080139	12.43200016	-122.4157899	37.99071176	5.59899998	6.91499996	362.7709961	12.51399994	7/31/2014	21:20.2
799	SPD09	-122.4157759	37.99071957	5.5170002	6.97900009	362.3299866	12.49600029	-122.4157906	37.99071273	5.59899998	6.97900009	362.8150024	12.57800007	7/31/2014	21:20.1
800	SPD09	-122.4157766	37.99072054	5.5170002	6.98500013	362.4400024	12.50200033	-122.4157914	37.9907137	5.51499987	6.98500013	362.9030151	12.5	7/31/2014	21:20.0
801	SPD09	-122.4157777	37.99072199	5.5170002	7.03900003	362.4620056	12.55600023	-122.4157925	37.99071517	5.51499987	7.03900003	362.9039917	12.5539999	7/31/2014	21:19.9
802	SPD09	-122.4157784	37.99072298	5.5170002	7.0539999	362.6579895	12.5710001	-122.4157932	37.99071617	5.48099995	7.0539999	362.9869995	12.53499985	7/31/2014	21:19.8
803	SPD09	-122.4157792	37.99072399	5.5170002	7.09200001	362.678009	12.60900021	-122.4157939	37.99071718	5.48099995	7.09200001	362.9869995	12.57299995	7/31/2014	21:19.7
804	SPD09	-122.41578	37.99072505	5.46500015	7.12400007	362.6549988	12.58900023	-122.4157947	37.99071826	5.39599991	7.12400007	363.0079956	12.51999998	7/31/2014	21:19.6
805	SPD09	-122.4157807	37.990726	5.5170002	7.13000011	362.7879944	12.64700031	-122.4157954	37.99071923	5.39599991	7.13000011	363.052002	12.52600002	7/31/2014	21:19.5
806	SPD09	-122.4157815	37.9907271	5.46500015	7.15600014	362.743988	12.62100029	-122.4157962	37.99072032	5.36299992	7.15600014	363.0299988	12.51900005	7/31/2014	21:19.4
807	SPD09	-122.4157822	37.99072811	5.46500015	7.17799997	362.7430115	12.64300013	-122.415797	37.99072137	5.36299992	7.17799997	363.1490173	12.54099989	7/31/2014	21:19.3
808	SPD09	-122.415783	37.99072915	5.46500015	7.2249999	362.8540039	12.69000006	-122.4157977	37.99072241	5.36299992	7.2249999	363.184021	12.58799982	7/31/2014	21:19.2
809	SPD09	-122.4157837	37.99073017	5.46500015	7.2249999	362.8980103	12.69000006	-122.4157985	37.99072343	5.36299992	7.2249999	363.2640076	12.58799982	7/31/2014	21:19.1
810	SPD09	-122.4157844	37.9907312	5.46500015	7.24700022	362.9639893	12.71200037	-122.4157993	37.99072448	5.3119998	7.24700022	363.3260193	12.55900002	7/31/2014	21:19.0
811	SPD09	-122.4157856	37.99073275	5.46500015	7.29500008	363.0509949	12.76000023	-122.4158004	37.99072603	5.27799988	7.29500008	363.4049988	12.57299995	7/31/2014	21:18.9
812	SPD09	-122.4157863	37.99073383	5.43100023	7.30100012	363.0960083	12.73200035	-122.4158012	37.99072713	5.22700024	7.30100012	363.5150147	12.52800035	7/31/2014	21:18.8
813	SPD09	-122.4157871	37.99073485	5.46500015	7.31699991	363.2059937	12.78200006	-122.4158019	37.99072817	5.27799988	7.31699991	363.6020203	12.59499979	7/31/2014	21:18.7
814	SPD09	-122.4157879	37.99073597	5.43100023	7.35500002	363.2940064	12.78600025	-122.4158027	37.99072928	5.19299984	7.35500002	363.6679993	12.54799986	7/31/2014	21:18.6
815	SPD09	-122.4157887	37.99073704	5.43100023	7.39300013	363.3599854	12.82400036	-122.4158035	37.99073038	5.19299984	7.39300013	363.7140198	12.58599997	7/31/2014	21:18.5
816	SPD09	-122.4157895	37.99073814	5.43100023	7.40799999	363.4039917	12.83900023	-122.4158043	37.99073147	5.14300013	7.40799999	363.7340088	12.55100012	7/31/2014	21:18.4
817	SPD09	-122.4157902	37.99073924	5.43100023	7.43400002	363.4689941	12.86500025	-122.4158051	37.99073257	5.14300013	7.43400002	363.756012	12.57700014	7/31/2014	21:18.3
818	SPD09	-122.415791	37.99074035	5.43100023	7.45599985	363.5130005	12.88700008	-122.4158059	37.99073368	5.10900021	7.45599985	363.803009	12.56500006	7/31/2014	21:18.2
819	SPD09	-122.4157918	37.99074144	5.43100023	7.49399996	363.4909973	12.92500019	-122.4158067	37.99073479	5.10900021	7.49399996	363.8220215	12.60300016	7/31/2014	21:18.1
820	SPD09	-122.4157926	37.99074256	5.43100023	7.51000023	363.644989	12.94100046	-122.4158075	37.99073592	5.07499981	7.51000023	363.8229981	12.58500004	7/31/2014	21:18.0
821	SPD09	-122.4157938	37.99074427	5.43100023	7.54099989	363.57901	12.97200012	-122.4158087	37.99073764	5.07499981	7.54099989	363.8009949	12.6159997	7/31/2014	21:17.9
822	SPD09	-122.4157947	37.99074549	5.38000011	7.57299995	363.6229858	12.95300007	-122.4158096	37.99073886	5.02400017	7.57299995	363.8000183	12.59700012	7/31/2014	21:17.8
823	SPD09	-122.4157955	37.99074662	5.43100023	7.61100006	363.57901	13.04200029	-122.4158104	37.99073999	5.07499981	7.61100006	363.7789917	12.68599987	7/31/2014	21:17.7
824	SPD09	-122.4157963	37.9907478	5.43100023	7.62599993	363.6010132	13.05700016	-122.4158112	37.99074121	5.02400017	7.62599993	363.8009949	12.6500001	7/31/2014	21:17.6
825	SPD09	-122.4157972	37.99074902	5.43100023	7.6329999	363.6669922	13.06400013	-122.4158121	37.99074242	5.02400017	7.6329999	363.8000183	12.65700006	7/31/2014	21:17.5
826	SPD09	-122.4157981	37.99075024	5.43100023	7.62599993	363.6229858	13.05700016	-122.415813	37.99074364	4.98999977	7.62599993	363.7579956	12.6159997	7/31/2014	21:17.4
827	SPD09	-122.4157989	37.99075146	5.43100023	7.6329999	363.5570068	13.06400013	-122.4158138	37.99074488	4.98999977	7.6329999	363.7130127	12.62299967	7/31/2014	21:17.3
828	SPD09	-122.4157998	37.9907527	5.43100023	7.65500021	363.5130005	13.08600044	-122.4158147	37.9907461	4.93900013	7.65500021	363.7130127	12.59400034	7/31/2014	21:17.2
829	SPD09	-122.4158007	37.99075397	5.38000011	7.64900017	363.5350037	13.02900028	-122.4158156	37.99074739	4.98999977	7.64900017	363.6679993	12.63899994	7/31/2014	21:17.1
830	SPD09	-122.4158015	37.99075517	5.38000011	7.63899994	363.4909973	13.01900005	-122.4158165	37.99074861	4.93900013	7.63899994	363.6239929	12.57800007	7/31/2014	21:17.0
831	SPD09	-122.4158028	37.99075695	5.43100023	7.64900017	363.3599854	13.0800004	-122.4158177	37.99075039	4.93900013	7.64900017	363.559021	12.5880003	7/31/2014	21:16.9
832	SPD09	-122.4158037	37.99075824	5.38000011	7.64900017	363.3599854	13.02900028	-122.4158186	37.99075166	4.90600014	7.64900017	363.5140076	12.55500031	7/31/2014	21:16.8
833	SPD09	-122.4158045	37.99075943	5.43100023	7.6329999	363.25	13.06400013	-122.4158195	37.99075286	4.93900013	7.6329999	363.4700012	12.57200003	7/31/2014	21:16.7
834	SPD09	-122.4158054	37.9907607	5.43100023	7.64900017	363.2279968	13.0800004	-122.4158203	37.99075414	4.90600014	7.64900017	363.382019	12.55500031	7/31/2014	21:16.6
835	SPD09	-122.4158063	37.99076195	5.43100023	7.72399998	363.1400147	13.15500021	-122.4158212	37.99075539	4.90600014	7.72399998	363.3609924	12.63000011	7/31/2014	21:16.5
836	SPD09	-122.4158072	37.99076321	5.43100023	7.671	363.2279968	13.10200024	-122.4158221	37.99075664	4.85500002	7.671	363.2940064	12.52600002	7/31/2014	21:16.4
837	SPD09	-122.4158081	37.99076448	5.43100023	7.6960001	363.1180115	13.12700033	-122.415823	37.99075792	4.85500002	7.6960001	363.2059937	12.55100012	7/31/2014	21:16.3
838	SPD09	-122.4158089	37.99076572	5.43100023	7.80999994	363.1390076	13.24100018	-122.4158239	37.99075915	4.85500002	7.80999994	363.1409912	12.66499996	7/31/2014	21:16.2
839	SPD09	-122.4158098	37.99076693	5.46500015	7.68599987	363.0960083	13.15100002	-122.4158247	37.99076037	4.8210001	7.68599987	363.1180115	12.50699997	7/31/2014	21:16.1
840	SPD09	-122.4158107	37.99076821	5.43100023	7.71799994	363.1180115	13.14900017	-122.4158256	37.99076164	4.8210001	7.71799994	363.0740051	12.53900003	7/31/2014	21:16.0
841	SPD09	-122.415812	37.99077001	5.46500015	7.75600004	363.1380005	13.22100019	-122.4158269	37.99076346	4.8210001	7.75600004	363.0939941	12.57700014	7/31/2014	21:15.9
842	SPD09	-122.4158128	37.99077124	5.46500015	7.82600021	363.1359863	13.29100037	-122.4158278	37.9907647	4.8210001	7.82600021	362.9819946	12.64700031	7/31/2014	21:15.8
843	SPD09	-122.4158137	37.9907725	5.46500015	7.87300014	363.1140137	13.3380003	-122.4158286	37.99076594	4.8210001	7.87300014	363.0700073	12.69400024	7/31/2014	21:15.7
844	SPD09	-122.4158146	37.99077375	5.46500015	7.85699987	363.1140137	13.32200003	-122.4158295	37.99076719	4.8210001	7.85699987	363.0039978	12.67799997	7/31/2014	21:15.6
845	SPD09	-122.4158154	37.99077497	5.5170002	7.90100002	363.2229919	13.41800022	-122.4158304	37.99076841	4.85500002	7.90100002	363.1150208	12.75600004	7/31/2014	21:15.5
846	SPD09	-122.4158163	37.99077624	5.5170002	7.90100002	363.2019959	13.41800022	-122.4158312	37.99076966	4.8210001	7.90100002	363.0910034	12.72200012	7/31/2014	21:15.4
847	SPD09	-122.4158172	37.99077752	5.5170002	7.89499998	363.1799927	13.41200018	-122.4158321	37.99077094	4.85500002	7.89499998	363.0490112	12.75	7/31/2014	21:15.3
848	SPD09	-122.4158181	37.99077879	5.5170002	7.88899994	363.0920105	13.40600014	-122.415833	37.99077221	4.85500002	7.88899994	363.0039978	12.74399996	7/31/2014	21:15.2
849	SPD09	-122.415819	37.99078002	5.55100012	7.84800005	363.1359863	13.39900017	-122.4158339	37.99077344	4.85500002	7.84800005	363.0050049	12.70300007	7/31/2014	21:15.1
850	SPD09	-122.4158199	37.99078137	5.5170002	7.81899977	363.2019959	13.33599997	-122.4158348	37.99077477	4.8210001	7.81899977	362.9920044	12.63999987	7/31/2014	21:15.0
851	SPD09	-122.4158213	37.99078329	5.55100012	7.81899977	363.0700073	13.36999989	-122.4158362	37.99077669	4.8210001	7.81899977	362.9380188	12.63999987	7/31/2014	21:14.9
852	SPD09	-122.4158222	37.99078463	5.55100012	7.81899977	363.2009888	13.36999989	-122.4158371	37.99077804	4.8210001	7.81899977	362.9389954	12.63999987	7/31/2014	21:14.8
853	SPD09	-122.4158232	37.99078596	5.58500004	7.84100008	363.0700073	13.42600012	-122.4158381	37.99077936	4.85500002	7.84100008	362.8950195	12.6960001	7/31/2014	21:14.7
854	SPD09	-122.4158242	37.99078734	5.58500004	7.80299997	363.1579895	13.38800001	-122.415839	37.99078074	4.8210001	7.80299997	362.8070068	12.62400007	7/31/2014	21:14.6
855	SPD09	-122.4158251	37.99078873	5.58500004	7.84100008	363.0700073	13.42600012	-122.41584	37.99078213	4.85500002	7.84100008	362.8300171	12.6960001	7/31/2014	21:14.5
856	SPD09	-122.4158261	37.99079016	5.58500004	7.80999994	363.0480042	13.39499998	-122.415841	37.99078353	4.8210001	7.80999994	362.7630005	12.63100004	7/31/2014	21:14.4
857	SPD09	-122.4158271	37.99079152	5.63600016	7.80299997	362.9819946	13.43900013	-122.415842	37.99078489	4.85500002	7.80299997	362.6750183	12.65799999	7/31/2014	21:14.3
858	SPD09	-122.4158281	37.99079294	5.63600016	7.79400015	363.0469971	13.43000031	-122.415843	37.9907863	4.85500002	7.79400015	362.5880127	12.64900017	7/31/2014	21:14.2
859	SPD09	-122.4158291	37.99079431	5.671	7.78800011	362.9379883	13.45900011	-122.415844	37.99078768	4.90600014	7.78800011	362.4989929	12.69400024	7/31/2014	21:14.1
860	SPD09	-122.4158301	37.99079575	5.671	7.77799988	362.8720093	13.44899988	-122.415845	37.9907891	4.85500002	7.77799988	362.4120178	12.6329999	7/31/2014	21:14.0
861	SPD09	-122.4158317	37.99079792	5.671	7.77799988	362.8059998	13.44899988	-122.4158465	37.99079123	4.90600014	7.77799988	362.3450012	12.68400002	7/31/2014	21:13.9
862	SPD09	-122.4158327	37.99079931	5.72200012	7.75600004	362.7399902	13.47800016	-122.4158475	37.99079263	4.90600014	7.75600004	362.2350159	12.66200018	7/31/2014	21:13.8
863	SPD09	-122.4158337	37.99080076	5.75600004	7.75600004	362.7170105	13.51200008	-122.4158486	37.99079408	4.98999977	7.75600004	362.1480103	12.74599981	7/31/2014	21:13.7
864	SPD09	-122.4158348	37.99080228	5.72200012	7.70900011	362.6080017	13.43100023	-122.4158497	37.9907956	4.98999977	7.70900011	362.1020203	12.69899988	7/31/2014	21:13.6
865	SPD09	-122.4158359	37.99080377	5.75600004	7.68599987	362.6740112	13.44199991	-122.4158507	37.99079704	4.98999977	7.68599987	362.0150147	12.67599964	7/31/2014	21:13.5
866	SPD09	-122.415837	37.99080529	5.75600004	7.6960001	362.519989	13.45200014	-122.4158518	37.99079855	4.98999977	7.6960001	361.9519959	12.68599987	7/31/2014	21:13.4
867	SPD09	-122.415838	37.99080673	5.80800009	7.6960001	362.519989	13.50400019	-122.4158528	37.99079998	5.02400017	7.6960001	361.8160095	12.72000027	7/31/2014	21:13.3
868	SPD09	-122.4158391	37.99080824	5.80800009	7.63899994	362.3880005	13.44700003	-122.4158539	37.99080148	5.02400017	7.63899994	361.7749939	12.66300011	7/31/2014	21:13.2
869	SPD09	-122.4158402	37.99080974	5.80800009	7.6329999	362.45401	13.44099998	-122.415855	37.99080295	5.07499981	7.6329999	361.7080078	12.70799971	7/31/2014	21:13.1
870	SPD09	-122.4158413	37.99081119	5.84200001	7.60099983	362.3439941	13.44299984	-122.4158561	37.99080438	5.07499981	7.60099983	361.5970154	12.67599964	7/31/2014	21:13.0
871	SPD09	-122.4158429	37.99081338	5.87599993	7.59499979	362.256012	13.47099972	-122.4158577	37.99080655	5.07499981	7.59499979	361.53302	12.6699996	7/31/2014	21:12.9
872	SPD09	-122.415844	37.99081488	5.87699986	7.59499979	362.2349854	13.47199965	-122.4158588	37.99080803	5.07600021	7.59499979	361.4649963	12.671	7/31/2014	21:12.8
873	SPD09	-122.4158451	37.99081633	5.92799997	7.57399988	362.1019898	13.50199986	-122.4158598	37.99080947	5.11000013	7.57399988	361.3340149	12.68400002	7/31/2014	21:12.7
874	SPD09	-122.4158463	37.9908179	5.87699986	7.5539999	362.0809937	13.43099976	-122.415861	37.99081102	5.14400005	7.5539999	361.2680054	12.69799995	7/31/2014	21:12.6
875	SPD09	-122.4158473	37.99081933	5.96299982	7.53100014	361.9920044	13.49399996	-122.415862	37.99081243	5.19399977	7.53100014	361.1790161	12.7249999	7/31/2014	21:12.5
876	SPD09	-122.4158485	37.9908209	5.92799997	7.51300001	361.8829956	13.44099998	-122.4158632	37.99081399	5.19399977	7.51300001	361.0249939	12.70699978	7/31/2014	21:12.4
877	SPD09	-122.4158496	37.99082239	5.96299982	7.49300003	361.75	13.45599985	-122.4158643	37.99081545	5.22800016	7.49300003	360.9380188	12.72100019	7/31/2014	21:12.3
878	SPD09	-122.4158508	37.99082393	5.96299982	7.47200012	361.6619873	13.43499994	-122.4158654	37.99081696	5.22800016	7.47200012	360.848999	12.70000029	7/31/2014	21:12.2
879	SPD09	-122.4158519	37.99082539	6.01399994	7.49399996	361.5750122	13.5079999	-122.4158665	37.99081842	5.3130002	7.49399996	360.7630005	12.80700016	7/31/2014	21:12.1
880	SPD09	-122.4158531	37.99082693	6.01399994	7.51599979	361.5079956	13.52999973	-122.4158677	37.99081993	5.3130002	7.51599979	360.7180176	12.829	7/31/2014	21:12.0
881	SPD09	-122.4158548	37.99082921	6.04799986	7.48699999	361.4620056	13.53499985	-122.4158694	37.99082219	5.36399984	7.48699999	360.6280212	12.85099983	7/31/2014	21:11.9
882	SPD09	-122.4158561	37.9908308	6.04799986	7.4460001	361.4169922	13.49399996	-122.4158706	37.99082374	5.39699984	7.4460001	360.6040039	12.84299994	7/31/2014	21:11.8
883	SPD09	-122.4158572	37.99083232	6.09899998	7.4460001	361.3720093	13.54500008	-122.4158718	37.99082524	5.44799995	7.4460001	360.5610046	12.89400005	7/31/2014	21:11.7
884	SPD09	-122.4158585	37.99083393	6.09899998	7.40799999	361.4159851	13.50699997	-122.415873	37.99082683	5.39699984	7.40799999	360.5599976	12.80499983	7/31/2014	21:11.6
885	SPD09	-122.4158597	37.99083552	6.13399982	7.40199995	361.3070068	13.53599977	-122.4158742	37.99082839	5.44799995	7.40199995	360.5169983	12.8499999	7/31/2014	21:11.5
886	SPD09	-122.415861	37.99083713	6.13399982	7.35500002	361.3070068	13.48899984	-122.4158755	37.99083	5.44799995	7.35500002	360.5159912	12.80299997	7/31/2014	21:11.4
887	SPD09	-122.4158622	37.9908387	6.18499994	7.31699991	361.2409973	13.50199986	-122.4158767	37.99083154	5.56699991	7.31699991	360.4720154	12.88399982	7/31/2014	21:11.3
888	SPD09	-122.4158635	37.99084029	6.18499994	7.29500008	361.2850037	13.48000002	-122.415878	37.99083311	5.51599979	7.29500008	360.4940186	12.81099987	7/31/2014	21:11.2
889	SPD09	-122.4158647	37.99084188	6.18499994	7.26900005	361.2409973	13.454	-122.4158792	37.99083466	5.5999999	7.26900005	360.4290161	12.86899996	7/31/2014	21:11.1
890	SPD09	-122.415866	37.99084343	6.18499994	7.24100018	361.131012	13.42600012	-122.4158804	37.99083622	5.65100002	7.24100018	360.3619995	12.8920002	7/31/2014	21:11.0
891	SPD09	-122.4158678	37.99084573	6.21899986	7.24100018	361.0209961	13.46000004	-122.4158822	37.99083846	5.65100002	7.24100018	360.3049927	12.8920002	7/31/2014	21:10.9
892	SPD09	-122.4158691	37.99084729	6.21899986	7.26300001	361	13.48199987	-122.4158835	37.99084	5.65100002	7.26300001	360.2530212	12.91400003	7/31/2014	21:10.8
893	SPD09	-122.4158703	37.99084881	6.25299978	7.19999981	360.9330139	13.45299959	-122.4158847	37.99084149	5.68499994	7.19999981	360.2080078	12.88499975	7/31/2014	21:10.7
894	SPD09	-122.4158716	37.99085036	6.25299978	7.15600014	360.8450012	13.40899992	-122.4158859	37.99084302	5.68499994	7.15600014	360.2080078	12.84100008	7/31/2014	21:10.6
895	SPD09	-122.4158728	37.99085185	6.30499983	7.13000011	360.9110107	13.43499994	-122.4158871	37.99084449	5.76999998	7.13000011	360.2090149	12.9000001	7/31/2014	21:10.5
896	SPD09	-122.4158741	37.99085339	6.30499983	7.10200024	360.8450012	13.40700006	-122.4158884	37.99084601	5.76999998	7.10200024	360.1860046	12.87200022	7/31/2014	21:10.4
897	SPD09	-122.4158753	37.99085489	6.33900023	7.06099987	360.8450012	13.4000001	-122.4158896	37.99084748	5.76999998	7.06099987	360.1650085	12.83099985	7/31/2014	21:10.3
898	SPD09	-122.4158766	37.99085639	6.33900023	7.06099987	360.8229981	13.4000001	-122.4158908	37.99084896	5.76999998	7.06099987	360.1210022	12.83099985	7/31/2014	21:10.2
899	SPD09	-122.4158778	37.99085788	6.33900023	7.03900003	360.8229981	13.37800026	-122.415892	37.99085043	5.80299997	7.03900003	360.1210022	12.84200001	7/31/2014	21:10.1
900	SPD09	-122.415879	37.99085934	6.33900023	7.02299976	360.7130127	13.36199999	-122.4158932	37.99085186	5.80299997	7.02299976	360.0769959	12.82599974	7/31/2014	21:10.0
901	SPD09	-122.4158808	37.99086145	6.38999987	7.00099993	360.8229981	13.39099979	-122.415895	37.99085393	5.85400009	7.00099993	360.0320129	12.85500002	7/31/2014	21:09.9
902	SPD09	-122.415882	37.9908629	6.38999987	6.97900009	360.7349854	13.36899996	-122.4158962	37.99085534	5.88800001	6.97900009	360.0320129	12.8670001	7/31/2014	21:09.8
903	SPD09	-122.4158832	37.99086427	6.42500019	6.93100023	360.625	13.35600042	-122.4158973	37.9908567	5.93900013	6.93100023	360.0110169	12.87000036	7/31/2014	21:09.7
904	SPD09	-122.4158845	37.99086574	6.38999987	6.89300013	360.6470032	13.28299999	-122.4158986	37.99085815	5.93900013	6.89300013	359.8999939	12.83200026	7/31/2014	21:09.6
905	SPD09	-122.4158856	37.99086707	6.47599983	6.86800003	360.5150147	13.34399986	-122.4158997	37.99085944	5.97300005	6.86800003	359.8999939	12.84100008	7/31/2014	21:09.5
906	SPD09	-122.4158869	37.99086853	6.42500019	6.84600019	360.5369873	13.27100039	-122.4159009	37.99086089	6.02299976	6.84600019	359.8139954	12.86899996	7/31/2014	21:09.4
907	SPD09	-122.415888	37.9908699	6.47599983	6.84600019	360.4930115	13.32200003	-122.4159021	37.99086222	6.05700016	6.84600019	359.8120117	12.90300035	7/31/2014	21:09.3
908	SPD09	-122.4158892	37.99087128	6.47599983	6.82399988	360.427002	13.29999971	-122.4159033	37.99086358	6.05700016	6.82399988	359.7919922	12.88100004	7/31/2014	21:09.2
909	SPD09	-122.4158904	37.99087262	6.51000023	6.79899979	360.4710083	13.30900002	-122.4159044	37.99086489	6.1079998	6.79899979	359.723999	12.90699959	7/31/2014	21:09.1
910	SPD09	-122.4158916	37.99087402	6.47599983	6.78299999	360.427002	13.25899982	-122.4159056	37.99086627	6.1079998	6.78299999	359.7030029	12.89099979	7/31/2014	21:09.0
911	SPD09	-122.4158934	37.990876	6.51000023	6.78299999	360.4039917	13.29300022	-122.4159074	37.9908682	6.1079998	6.78299999	359.6380005	12.89099979	7/31/2014	21:08.9
912	SPD09	-122.4158946	37.99087734	6.51000023	6.74499989	360.4049988	13.25500011	-122.4159085	37.99086952	6.1420002	6.74499989	359.6369934	12.88700008	7/31/2014	21:08.8
913	SPD09	-122.4158958	37.99087861	6.56099987	6.72300005	360.3389893	13.28399992	-122.4159097	37.9908708	6.17600012	6.72300005	359.5710144	12.89900017	7/31/2014	21:08.7
914	SPD09	-122.415897	37.99087997	6.56099987	6.67500019	360.3389893	13.23600006	-122.4159109	37.9908721	6.17600012	6.67500019	359.6380005	12.85100031	7/31/2014	21:08.6
915	SPD09	-122.4158981	37.99088128	6.59600019	6.63100004	360.2730103	13.22700024	-122.415912	37.99087339	6.22700024	6.63100004	359.5490112	12.85800028	7/31/2014	21:08.5
916	SPD09	-122.4158994	37.99088266	6.56099987	6.63700008	360.2080078	13.19799995	-122.4159132	37.99087476	6.22700024	6.63700008	359.4830017	12.86400032	7/31/2014	21:08.4
917	SPD09	-122.4159006	37.99088399	6.56099987	6.57700014	360.1860046	13.13800001	-122.4159144	37.99087605	6.26000023	6.57700014	359.5490112	12.83700037	7/31/2014	21:08.3
918	SPD09	-122.4159018	37.99088528	6.59600019	6.55200005	360.1199951	13.14800024	-122.4159156	37.9908773	6.26000023	6.55200005	359.4380188	12.81200027	7/31/2014	21:08.2
919	SPD09	-122.415903	37.99088653	6.63000011	6.53000021	360.053009	13.16000032	-122.4159167	37.99087856	6.34499979	6.53000021	359.3959961	12.875	7/31/2014	21:08.1
920	SPD09	-122.4159042	37.99088788	6.59600019	6.49800014	360.052002	13.09400034	-122.415918	37.99087987	6.34499979	6.49800014	359.3260193	12.84299994	7/31/2014	21:08.0
921	SPD09	-122.415906	37.99088975	6.63000011	6.46700001	359.9400024	13.09700012	-122.4159197	37.99088171	6.34499979	6.46700001	359.2610169	12.8119998	7/31/2014	21:07.9
922	SPD09	-122.4159072	37.99089104	6.63000011	6.47599983	359.9179993	13.10599995	-122.4159209	37.99088298	6.34499979	6.47599983	359.2149963	12.82099962	7/31/2014	21:07.8
923	SPD09	-122.4159084	37.99089234	6.63000011	6.4920001	359.8739929	13.12200022	-122.415922	37.99088424	6.39599991	6.4920001	359.1490173	12.88800001	7/31/2014	21:07.7
924	SPD09	-122.4159096	37.99089363	6.63000011	6.4380002	359.7869873	13.06800032	-122.4159232	37.99088551	6.42999983	6.4380002	359.0830078	12.86800003	7/31/2014	21:07.6
925	SPD09	-122.4159108	37.99089485	6.68100023	6.40700006	359.6539917	13.0880003	-122.4159244	37.99088673	6.48000002	6.40700006	359.1280212	12.88700008	7/31/2014	21:07.5
926	SPD09	-122.415912	37.99089614	6.68100023	6.39099979	359.6979981	13.07200003	-122.4159256	37.99088799	6.51399994	6.39099979	359.0830078	12.90499973	7/31/2014	21:07.4
927	SPD09	-122.4159132	37.99089743	6.68100023	6.35300016	359.5450134	13.0340004	-122.4159268	37.99088922	6.54799986	6.35300016	359.0390015	12.90100002	7/31/2014	21:07.3
928	SPD09	-122.4159144	37.99089869	6.68100023	6.32800007	359.5669861	13.0090003	-122.415928	37.99089048	6.54799986	6.32800007	358.9960022	12.87599993	7/31/2014	21:07.2
929	SPD09	-122.4159157	37.99089996	6.68100023	6.31500006	359.4989929	12.99600029	-122.4159292	37.99089172	6.59899998	6.31500006	359.0830078	12.91400003	7/31/2014	21:07.1
930	SPD09	-122.4159169	37.9909012	6.68100023	6.31500006	359.4349976	12.99600029	-122.4159304	37.99089294	6.59899998	6.31500006	359.0390015	12.91400003	7/31/2014	21:07.0
931	SPD09	-122.4159187	37.99090302	6.71500015	6.30600023	359.4779968	13.02100039	-122.4159321	37.99089472	6.6329999	6.30600023	359.0830078	12.93900013	7/31/2014	21:06.9
932	SPD09	-122.4159199	37.99090427	6.71500015	6.31500006	359.4349976	13.03000021	-122.4159333	37.99089594	6.6329999	6.31500006	359.0830078	12.94799995	7/31/2014	21:06.8
933	SPD09	-122.4159211	37.99090546	6.7670002	6.3210001	359.3680115	13.0880003	-122.4159345	37.99089711	6.6329999	6.3210001	359.0180054	12.954	7/31/2014	21:06.7
934	SPD09	-122.4159224	37.99090677	6.71500015	6.27400017	359.3909912	12.98900032	-122.4159358	37.9908984	6.6329999	6.27400017	358.9729919	12.90700006	7/31/2014	21:06.6
935	SPD09	-122.4159235	37.99090795	6.7670002	6.27400017	359.3909912	13.04100037	-122.4159369	37.99089959	6.68300009	6.27400017	358.9519959	12.95700026	7/31/2014	21:06.5
936	SPD09	-122.4159249	37.99090926	6.71500015	6.25199986	359.3460083	12.96700001	-122.4159382	37.99090086	6.68300009	6.25199986	358.9640198	12.93499994	7/31/2014	21:06.4
937	SPD09	-122.415926	37.99091047	6.7670002	6.23000002	359.2590027	12.99700022	-122.4159394	37.99090203	6.71700001	6.23000002	358.8840027	12.94700003	7/31/2014	21:06.3
938	SPD09	-122.4159273	37.99091169	6.7670002	6.21400023	359.3680115	12.98100042	-122.4159406	37.99090323	6.71700001	6.21400023	358.9100037	12.93100023	7/31/2014	21:06.2
939	SPD09	-122.4159285	37.99091291	6.7670002	6.18900013	359.17099	12.95600033	-122.4159418	37.99090444	6.76800013	6.18900013	358.8399963	12.95700026	7/31/2014	21:06.1
940	SPD09	-122.4159298	37.99091418	6.71500015	6.14400005	359.2789917	12.85900021	-122.4159431	37.99090569	6.80200005	6.14400005	358.8880005	12.9460001	7/31/2014	21:06.0
941	SPD09	-122.4159316	37.9909159	6.80100012	6.12200022	359.17099	12.92300034	-122.4159448	37.99090736	6.85300016	6.12200022	358.8399963	12.97500038	7/31/2014	21:05.9
942	SPD09	-122.4159328	37.99091714	6.7670002	6.11299992	359.1489868	12.88000011	-122.4159461	37.99090858	6.88700008	6.11299992	358.9070129	13	7/31/2014	21:05.8
943	SPD09	-122.415934	37.9909183	6.80100012	6.08099985	359.0840149	12.88199997	-122.4159473	37.99090973	6.92000008	6.08099985	358.9089966	13.00099993	7/31/2014	21:05.7
944	SPD09	-122.4159353	37.99091951	6.80100012	6.02099991	359.0599976	12.82200003	-122.4159485	37.99091091	6.92000008	6.02099991	358.9500122	12.94099998	7/31/2014	21:05.6
945	SPD09	-122.4159366	37.99092071	6.80100012	6.02099991	359.0820007	12.82200003	-122.4159497	37.99091212	6.97100019	6.02099991	358.9729919	12.9920001	7/31/2014	21:05.5
946	SPD09	-122.4159378	37.99092191	6.80100012	5.95800018	358.9949951	12.7590003	-122.415951	37.99091328	7.00500011	5.95800018	359.0200195	12.9630003	7/31/2014	21:05.4
947	SPD09	-122.4159391	37.99092312	6.80100012	5.95800018	359.0159912	12.7590003	-122.4159522	37.99091447	7.00500011	5.95800018	359.0599976	12.9630003	7/31/2014	21:05.3
948	SPD09	-122.4159403	37.99092429	6.80100012	5.92000008	358.9949951	12.72100019	-122.4159534	37.99091562	7.00500011	5.92000008	359.1069946	12.92500019	7/31/2014	21:05.2
949	SPD09	-122.4159415	37.99092545	6.80100012	5.82800007	358.9289856	12.62900019	-122.4159546	37.99091677	7.05600023	5.82800007	359.1280212	12.8840003	7/31/2014	21:05.1
950	SPD09	-122.4159428	37.9909266	6.80100012	5.81899977	359.0159912	12.61999989	-122.4159558	37.9909179	7.05600023	5.81899977	359.1929932	12.875	7/31/2014	21:05.0
951	SPD09	-122.4159445	37.99092825	6.85200024	5.78999996	358.9519959	12.6420002	-122.4159575	37.99091951	7.09000015	5.78999996	359.1719971	12.88000011	7/31/2014	21:04.9
952	SPD09	-122.4159458	37.99092943	6.80100012	5.74900007	358.9729919	12.55000019	-122.4159588	37.9909207	7.09000015	5.74900007	359.2590027	12.83900023	7/31/2014	21:04.8
953	SPD09	-122.415947	37.99093057	6.80100012	5.73400021	358.9519959	12.53500032	-122.41596	37.99092181	7.09000015	5.73400021	359.2380066	12.82400036	7/31/2014	21:04.7
954	SPD09	-122.4159482	37.99093172	6.80100012	5.72100019	358.9289856	12.52200031	-122.4159612	37.99092293	7.09000015	5.72100019	359.2380066	12.81100035	7/31/2014	21:04.6
955	SPD09	-122.4159494	37.99093278	6.85200024	5.70499992	358.973999	12.55700016	-122.4159623	37.99092397	7.13999987	5.70499992	359.3250122	12.84499979	7/31/2014	21:04.5
956	SPD09	-122.4159507	37.99093397	6.80100012	5.67399979	358.9949951	12.4749999	-122.4159636	37.99092514	7.09000015	5.67399979	359.3479919	12.76399994	7/31/2014	21:04.4
957	SPD09	-122.4159519	37.99093508	6.80100012	5.6420002	358.9500122	12.44300032	-122.4159648	37.99092626	7.13999987	5.6420002	359.3250122	12.78200006	7/31/2014	21:04.3
958	SPD09	-122.4159531	37.9909362	6.80200005	5.61999989	358.9519959	12.42199993	-122.415966	37.99092734	7.17500019	5.61999989	359.3690186	12.79500008	7/31/2014	21:04.2
959	SPD09	-122.4159542	37.99093722	6.85300016	5.59800005	358.9259949	12.45100021	-122.4159671	37.99092838	7.17500019	5.59800005	359.3439941	12.77300024	7/31/2014	21:04.1
960	SPD09	-122.4159555	37.99093837	6.80200005	5.59800005	358.9030151	12.4000001	-122.4159684	37.99092949	7.17500019	5.59800005	359.3220215	12.77300024	7/31/2014	21:04.0
961	SPD09	-122.4159573	37.99094	6.80200005	5.55700016	358.9259949	12.35900021	-122.4159701	37.9909311	7.17500019	5.55700016	359.4110107	12.73200035	7/31/2014	21:03.9
962	SPD09	-122.4159585	37.99094108	6.80200005	5.51200008	358.8150024	12.31400013	-122.4159713	37.99093217	7.20900011	5.51200008	359.3869934	12.72100019	7/31/2014	21:03.8
963	SPD09	-122.4159596	37.99094213	6.85300016	5.48699999	358.8380127	12.34000015	-122.4159725	37.99093319	7.26000023	5.48699999	359.45401	12.74700022	7/31/2014	21:03.7
964	SPD09	-122.4159609	37.99094326	6.80200005	5.48699999	358.8590088	12.28900003	-122.4159737	37.99093433	7.29400015	5.48699999	359.5200195	12.78100014	7/31/2014	21:03.6
965	SPD09	-122.4159621	37.99094428	6.85300016	5.44299984	358.8590088	12.296	-122.4159749	37.99093534	7.29400015	5.44299984	359.6520081	12.73699999	7/31/2014	21:03.5
966	SPD09	-122.4159633	37.99094544	6.80200005	5.41800022	358.8819885	12.22000027	-122.4159761	37.99093647	7.26000023	5.41800022	359.6740112	12.67800045	7/31/2014	21:03.4
967	SPD09	-122.4159645	37.9909465	6.80200005	5.41800022	358.9030151	12.22000027	-122.4159773	37.99093751	7.26000023	5.41800022	359.7170105	12.67800045	7/31/2014	21:03.3
968	SPD09	-122.4159657	37.99094756	6.80200005	5.39499998	358.881012	12.19700003	-122.4159785	37.99093857	7.26000023	5.39499998	359.6960144	12.65500021	7/31/2014	21:03.2
969	SPD09	-122.4159668	37.99094855	6.85300016	5.38899994	358.8819885	12.2420001	-122.4159796	37.99093955	7.26000023	5.38899994	359.6740112	12.64900017	7/31/2014	21:03.1
970	SPD09	-122.4159681	37.99094967	6.76800013	5.38899994	358.881012	12.15700006	-122.4159808	37.99094065	7.26000023	5.38899994	359.7170105	12.64900017	7/31/2014	21:03.0
971	SPD09	-122.4159698	37.99095114	6.80200005	5.38000011	358.8599854	12.18200016	-122.4159825	37.9909421	7.29400015	5.38000011	359.7170105	12.67400026	7/31/2014	21:02.9
972	SPD09	-122.4159709	37.99095213	6.80200005	5.3579998	358.9030151	12.15999985	-122.4159836	37.99094309	7.20900011	5.3579998	359.78302	12.56699991	7/31/2014	21:02.8
973	SPD09	-122.415972	37.9909531	6.80200005	5.36399984	358.881012	12.16599989	-122.4159847	37.99094405	7.26000023	5.36399984	359.7610169	12.62400007	7/31/2014	21:02.7
974	SPD09	-122.4159732	37.99095413	6.76800013	5.34800005	358.9039917	12.11600018	-122.4159858	37.99094505	7.26000023	5.34800005	359.8049927	12.60800028	7/31/2014	21:02.6
975	SPD09	-122.4159743	37.9909551	6.76800013	5.36399984	358.9030151	12.13199997	-122.4159869	37.99094603	7.26000023	5.36399984	359.8049927	12.62400007	7/31/2014	21:02.5
976	SPD09	-122.4159754	37.99095607	6.76800013	5.37300014	358.8819885	12.14100027	-122.415988	37.99094698	7.20900011	5.37300014	359.7610169	12.58200026	7/31/2014	21:02.4
977	SPD09	-122.4159765	37.990957	6.80200005	5.3579998	358.8150024	12.15999985	-122.4159891	37.9909479	7.26000023	5.3579998	359.78302	12.61800003	7/31/2014	21:02.3
978	SPD09	-122.4159776	37.99095799	6.76800013	5.38899994	358.9249878	12.15700006	-122.4159902	37.9909489	7.20900011	5.38899994	359.75	12.59800005	7/31/2014	21:02.2
979	SPD09	-122.4159787	37.99095893	6.76800013	5.37300014	358.8380127	12.14100027	-122.4159913	37.99094983	7.20900011	5.37300014	359.848999	12.58200026	7/31/2014	21:02.1
980	SPD09	-122.4159798	37.99095986	6.76800013	5.38899994	358.881012	12.15700006	-122.4159924	37.99095075	7.20900011	5.38899994	359.7630005	12.59800005	7/31/2014	21:02.0
981	SPD09	-122.4159814	37.99096126	6.76800013	5.38000011	358.946991	12.14800024	-122.415994	37.99095215	7.20900011	5.38000011	359.8049927	12.58900023	7/31/2014	21:01.9
982	SPD09	-122.4159825	37.99096222	6.76800013	5.38000011	358.8599854	12.14800024	-122.4159951	37.99095307	7.17500019	5.38000011	359.78302	12.55500031	7/31/2014	21:01.8
983	SPD09	-122.4159836	37.99096316	6.76800013	5.38000011	358.881012	12.14800024	-122.4159961	37.99095401	7.26000023	5.38000011	359.6970215	12.64000034	7/31/2014	21:01.7
984	SPD09	-122.4159847	37.99096415	6.71600008	5.38000011	358.8599854	12.09600019	-122.4159973	37.990955	7.17500019	5.38000011	359.8049927	12.55500031	7/31/2014	21:01.6
985	SPD09	-122.4159857	37.99096503	6.76800013	5.38000011	358.8590088	12.14800024	-122.4159983	37.99095589	7.20900011	5.38000011	359.7610169	12.58900023	7/31/2014	21:01.5
986	SPD09	-122.4159869	37.99096604	6.71600008	5.37300014	358.8150024	12.08900023	-122.4159995	37.9909569	7.17500019	5.37300014	359.7409973	12.54800034	7/31/2014	21:01.4
987	SPD09	-122.4159879	37.99096693	6.76800013	5.37300014	358.8380127	12.14100027	-122.4160005	37.99095777	7.20900011	5.37300014	359.7390137	12.58200026	7/31/2014	21:01.3
988	SPD09	-122.4159891	37.99096792	6.71600008	5.37300014	358.7929993	12.08900023	-122.4160016	37.99095876	7.17500019	5.37300014	359.7630005	12.54800034	7/31/2014	21:01.2
989	SPD09	-122.4159901	37.99096879	6.76800013	5.37300014	358.8370056	12.14100027	-122.4160027	37.99095963	7.20900011	5.37300014	359.7610169	12.58200026	7/31/2014	21:01.1
990	SPD09	-122.4159912	37.99096976	6.71600008	5.37300014	358.75	12.08900023	-122.4160038	37.9909606	7.17500019	5.37300014	359.8269959	12.54800034	7/31/2014	21:01.0
991	SPD09	-122.4159929	37.99097114	6.71600008	5.41800022	358.881012	12.1340003	-122.4160054	37.99096196	7.17500019	5.41800022	359.8510132	12.59300041	7/31/2014	21:00.9
992	SPD09	-122.4159939	37.99097206	6.71600008	5.44299984	358.8370056	12.15899992	-122.4160065	37.99096288	7.14099979	5.44299984	359.78302	12.58399963	7/31/2014	21:00.8
993	SPD09	-122.415995	37.990973	6.71600008	5.39499998	358.8599854	12.11100006	-122.4160075	37.9909638	7.14099979	5.39499998	359.8930054	12.53599977	7/31/2014	21:00.7
994	SPD09	-122.4159962	37.99097397	6.68200016	5.41099977	358.9030151	12.09299994	-122.4160087	37.99096478	7.09100008	5.41099977	359.8080139	12.50199986	7/31/2014	21:00.6
995	SPD09	-122.4159972	37.99097488	6.71600008	5.42700005	358.9030151	12.14300013	-122.4160097	37.99096566	7.09100008	5.42700005	359.848999	12.51800013	7/31/2014	21:00.5
996	SPD09	-122.4159984	37.99097585	6.68200016	5.44299984	358.9920044	12.125	-122.4160109	37.99096665	7.05700016	5.44299984	359.82901	12.5	7/31/2014	21:00.4
997	SPD09	-122.4159995	37.99097679	6.68200016	5.42700005	358.9909973	12.10900021	-122.416012	37.99096759	7.05700016	5.42700005	359.78302	12.48400021	7/31/2014	21:00.3
998	SPD09	-122.4160006	37.99097775	6.68200016	5.43300009	358.9259949	12.11500025	-122.4160131	37.99096853	7.05700016	5.43300009	359.7170105	12.49000025	7/31/2014	21:00.2
999	SPD09	-122.4160017	37.99097868	6.68200016	5.44299984	359.0320129	12.125	-122.4160142	37.99096947	7.05700016	5.44299984	359.6499939	12.5	7/31/2014	21:00.1
1000	SPD09	-122.4160028	37.99097964	6.68200016	5.43300009	358.9429932	12.11500025	-122.4160153	37.99097043	7.05700016	5.43300009	359.6480103	12.49000025	7/31/2014	21:00.0
1001	SPD09	-122.4160045	37.99098108	6.68200016	5.44299984	358.9660034	12.125	-122.416017	37.99097186	7.09100008	5.44299984	359.6040039	12.53399992	7/31/2014	20:59.9
1002	SPD09	-122.4160057	37.99098207	6.68200016	5.43300009	358.9429932	12.11500025	-122.4160182	37.99097283	7.00600004	5.43300009	359.6020203	12.43900013	7/31/2014	20:59.8
1003	SPD09	-122.4160069	37.99098306	6.68200016	5.42700005	358.9219971	12.10900021	-122.4160193	37.99097383	7.09100008	5.42700005	359.5610046	12.51800013	7/31/2014	20:59.7
1004	SPD09	-122.4160081	37.99098407	6.68200016	5.42700005	358.8989868	12.10900021	-122.4160205	37.99097483	7.05700016	5.42700005	359.5379944	12.48400021	7/31/2014	20:59.6
1005	SPD09	-122.4160093	37.99098508	6.68200016	5.41800022	358.9219971	12.10000038	-122.4160217	37.99097584	7.09100008	5.41800022	359.5599976	12.5090003	7/31/2014	20:59.5
1006	SPD09	-122.4160105	37.99098616	6.63100004	5.41800022	358.8770142	12.04900026	-122.416023	37.99097691	7.05700016	5.41800022	359.5360107	12.47500038	7/31/2014	20:59.4
1007	SPD09	-122.4160117	37.99098711	6.68200016	5.41800022	358.8330078	12.10000038	-122.4160241	37.99097786	7.09100008	5.41800022	359.5610046	12.5090003	7/31/2014	20:59.3
1008	SPD09	-122.4160129	37.99098818	6.63100004	5.42700005	358.8340149	12.05800009	-122.4160254	37.99097893	7.05700016	5.42700005	359.5800171	12.48400021	7/31/2014	20:59.2
1009	SPD09	-122.4160141	37.99098917	6.63100004	5.44299984	358.8330078	12.07399988	-122.4160266	37.99097992	7.05700016	5.44299984	359.6260071	12.5	7/31/2014	20:59.1
1010	SPD09	-122.4160153	37.99099016	6.63100004	5.41099977	358.8110046	12.04199982	-122.4160277	37.99098089	7.05700016	5.41099977	359.6260071	12.46799994	7/31/2014	20:59.0
1011	SPD09	-122.416017	37.99099163	6.63100004	5.42700005	358.8120117	12.05800009	-122.4160295	37.99098236	7.05700016	5.42700005	359.605011	12.48400021	7/31/2014	20:58.9
1012	SPD09	-122.4160182	37.99099264	6.59700012	5.43300009	358.8330078	12.03000021	-122.4160307	37.99098335	7.00600004	5.43300009	359.6239929	12.43900013	7/31/2014	20:58.8
1013	SPD09	-122.4160193	37.99099352	6.68200016	5.41800022	358.7669983	12.10000038	-122.4160317	37.99098426	7.00600004	5.41800022	359.5820007	12.42400026	7/31/2014	20:58.7
1014	SPD09	-122.4160205	37.99099457	6.63100004	5.42700005	358.9219971	12.05800009	-122.416033	37.99098528	6.97200012	5.42700005	359.6040039	12.39900017	7/31/2014	20:58.6
1015	SPD09	-122.4160217	37.99099554	6.63100004	5.45900011	358.8330078	12.09000015	-122.4160341	37.99098626	7.00600004	5.45900011	359.5599976	12.46500015	7/31/2014	20:58.5
1016	SPD09	-122.4160229	37.99099652	6.63100004	5.44899988	358.9440002	12.07999992	-122.4160353	37.99098723	6.97200012	5.44899988	359.5820007	12.421	7/31/2014	20:58.4
1017	SPD09	-122.416024	37.99099751	6.63100004	5.48099995	358.855011	12.11199999	-122.4160364	37.9909882	7.00600004	5.48099995	359.4500122	12.48699999	7/31/2014	20:58.3
1018	SPD09	-122.4160253	37.9909985	6.59700012	5.44899988	358.8110046	12.046	-122.4160376	37.9909892	6.97200012	5.44899988	359.5159912	12.421	7/31/2014	20:58.2
1019	SPD09	-122.4160264	37.99099946	6.59700012	5.44899988	358.7680054	12.046	-122.4160388	37.99099017	6.97200012	5.44899988	359.3940125	12.421	7/31/2014	20:58.1
1020	SPD09	-122.4160276	37.99100043	6.59700012	5.51200008	358.7669983	12.10900021	-122.4160399	37.99099113	6.97200012	5.51200008	359.3630066	12.48400021	7/31/2014	20:58.0
1021	SPD09	-122.4160292	37.99100183	6.63100004	5.46500015	358.7009888	12.09600019	-122.4160416	37.99099253	6.97200012	5.46500015	359.3390198	12.43700027	7/31/2014	20:57.9
1022	SPD09	-122.4160304	37.99100284	6.59700012	5.45900011	358.7019959	12.05600023	-122.4160428	37.99099352	6.921	5.45900011	359.2960205	12.38000011	7/31/2014	20:57.8
1023	SPD09	-122.4160316	37.99100379	6.59700012	5.46500015	358.7009888	12.06200027	-122.416044	37.99099449	6.97200012	5.46500015	359.2530212	12.43700027	7/31/2014	20:57.7
1024	SPD09	-122.4160328	37.99100479	6.59700012	5.48099995	358.6130066	12.07800007	-122.4160452	37.99099546	6.97200012	5.48099995	359.2740173	12.45300007	7/31/2014	20:57.6
1025	SPD09	-122.4160339	37.99100572	6.63100004	5.48699999	358.6350098	12.11800003	-122.4160463	37.9909964	6.97200012	5.48699999	359.230011	12.45900011	7/31/2014	20:57.5
1026	SPD09	-122.4160352	37.99100675	6.59700012	5.50299978	358.6140137	12.0999999	-122.4160475	37.99099741	6.921	5.50299978	359.2749939	12.42399979	7/31/2014	20:57.4
1027	SPD09	-122.4160363	37.99100773	6.59700012	5.53499985	358.5910034	12.13199997	-122.4160487	37.9909984	6.921	5.53499985	359.230011	12.45599985	7/31/2014	20:57.3
1028	SPD09	-122.4160375	37.99100872	6.59700012	5.53499985	358.5910034	12.13199997	-122.4160499	37.99099938	6.921	5.53499985	359.2080078	12.45599985	7/31/2014	20:57.2
1029	SPD09	-122.4160387	37.99100967	6.59700012	5.53499985	358.5700073	12.13199997	-122.416051	37.99100033	6.921	5.53499985	359.230011	12.45599985	7/31/2014	20:57.1
1030	SPD09	-122.4160399	37.99101068	6.5619998	5.57200003	358.5690002	12.13399982	-122.4160522	37.99100133	6.921	5.57200003	359.2080078	12.49300003	7/31/2014	20:57.0
1031	SPD09	-122.4160416	37.99101208	6.59700012	5.56599998	358.5910034	12.16300011	-122.4160539	37.99100274	6.88800001	5.56599998	359.1870117	12.454	7/31/2014	20:56.9
1032	SPD09	-122.4160428	37.99101307	6.5619998	5.59800005	358.6130066	12.15999985	-122.4160551	37.99100374	6.88800001	5.59800005	359.1629944	12.48600006	7/31/2014	20:56.8
1033	SPD09	-122.4160439	37.99101401	6.59700012	5.59800005	358.5920105	12.19500017	-122.4160563	37.99100467	6.921	5.59800005	359.1860046	12.51900005	7/31/2014	20:56.7
1034	SPD09	-122.4160452	37.99101504	6.5619998	5.59800005	358.6130066	12.15999985	-122.4160575	37.99100567	6.88800001	5.59800005	359.1450195	12.48600006	7/31/2014	20:56.6
1035	SPD09	-122.4160464	37.99101601	6.5619998	5.60400009	358.5469971	12.16599989	-122.4160587	37.99100666	6.88800001	5.60400009	359.1199951	12.4920001	7/31/2014	20:56.5
1036	SPD09	-122.4160475	37.99101699	6.5619998	5.61999989	358.526001	12.18199968	-122.4160599	37.99100761	6.88800001	5.61999989	359.0760193	12.5079999	7/31/2014	20:56.4
1037	SPD09	-122.4160487	37.99101796	6.5619998	5.62599993	358.5690002	12.18799973	-122.416061	37.99100859	6.85400009	5.62599993	359.0760193	12.48000002	7/31/2014	20:56.3
1038	SPD09	-122.4160499	37.99101892	6.5619998	5.63600016	358.5249939	12.19799995	-122.4160622	37.99100956	6.85400009	5.63600016	359.0320129	12.49000025	7/31/2014	20:56.2
1039	SPD09	-122.4160511	37.99101987	6.5619998	5.66400003	358.5	12.22599983	-122.4160634	37.99101052	6.85400009	5.66400003	359.007019	12.51800013	7/31/2014	20:56.1
1040	SPD09	-122.4160522	37.99102083	6.5619998	5.66400003	358.5220032	12.22599983	-122.4160645	37.99101146	6.88800001	5.66400003	358.9400024	12.55200005	7/31/2014	20:56.0
1041	SPD09	-122.4160539	37.99102225	6.5619998	5.67999983	358.5429993	12.24199963	-122.4160662	37.99101287	6.85400009	5.67999983	359.006012	12.53399992	7/31/2014	20:55.9
1042	SPD09	-122.4160551	37.99102324	6.51100016	5.68900013	358.4989929	12.20000029	-122.4160674	37.99101387	6.85400009	5.68900013	358.9420166	12.54300022	7/31/2014	20:55.8
1043	SPD09	-122.4160562	37.99102414	6.5630002	5.6960001	358.4769898	12.2590003	-122.4160685	37.99101477	6.85500002	5.6960001	358.9400024	12.55100012	7/31/2014	20:55.7
1044	SPD09	-122.4160575	37.99102513	6.51200008	5.72700024	358.5429993	12.23900032	-122.4160697	37.99101576	6.85500002	5.72700024	358.9389954	12.58200026	7/31/2014	20:55.6
1045	SPD09	-122.4160586	37.99102606	6.5630002	5.73400021	358.5220032	12.29700041	-122.4160708	37.99101666	6.8039999	5.73400021	358.9179993	12.53800011	7/31/2014	20:55.5
1046	SPD09	-122.4160598	37.99102705	6.51200008	5.74300003	358.5429993	12.25500011	-122.4160721	37.99101767	6.8039999	5.74300003	358.8730164	12.54699993	7/31/2014	20:55.4
1047	SPD09	-122.4160609	37.99102797	6.5630002	5.75899982	358.5429993	12.32200003	-122.4160732	37.99101858	6.8039999	5.75899982	358.8959961	12.56299973	7/31/2014	20:55.3
1048	SPD09	-122.4160621	37.99102896	6.51200008	5.76499987	358.5429993	12.27699995	-122.4160744	37.99101957	6.8039999	5.76499987	358.8300171	12.56899977	7/31/2014	20:55.2
1049	SPD09	-122.4160632	37.99102985	6.5630002	5.79699993	358.5660095	12.36000013	-122.4160755	37.99102045	6.85500002	5.79699993	358.9400024	12.65199995	7/31/2014	20:55.1
1050	SPD09	-122.4160644	37.99103085	6.51200008	5.79699993	358.5650024	12.30900002	-122.4160767	37.99102145	6.8039999	5.79699993	358.8950195	12.60099983	7/31/2014	20:55.0
1051	SPD09	-122.4160661	37.99103222	6.5630002	5.81899977	358.5870056	12.38199997	-122.4160784	37.99102283	6.8039999	5.81899977	358.9200134	12.62299967	7/31/2014	20:54.9
1052	SPD09	-122.4160673	37.99103323	6.51200008	5.82800007	358.6099854	12.34000015	-122.4160796	37.99102384	6.8039999	5.82800007	358.8950195	12.63199997	7/31/2014	20:54.8
1053	SPD09	-122.4160685	37.99103418	6.51200008	5.85099983	358.631012	12.36299992	-122.4160808	37.99102479	6.8039999	5.85099983	358.8959961	12.65499973	7/31/2014	20:54.7
1054	SPD09	-122.4160697	37.99103516	6.51200008	5.86600018	358.6530151	12.37800026	-122.416082	37.99102577	6.76999998	5.86600018	358.8730164	12.63600016	7/31/2014	20:54.6
1055	SPD09	-122.4160708	37.9910361	6.5630002	5.88199997	358.6759949	12.44500017	-122.4160831	37.99102669	6.8039999	5.88199997	358.8739929	12.68599987	7/31/2014	20:54.5
1056	SPD09	-122.4160721	37.99103714	6.47800016	5.88800001	358.696991	12.36600018	-122.4160844	37.99102775	6.76999998	5.88800001	358.8730164	12.65799999	7/31/2014	20:54.4
1057	SPD09	-122.4160733	37.9910381	6.51200008	5.90399981	358.7189941	12.41599989	-122.4160856	37.99102869	6.76999998	5.90399981	358.8760071	12.67399979	7/31/2014	20:54.3
1058	SPD09	-122.4160745	37.99103907	6.51200008	5.93599987	358.7420044	12.44799995	-122.4160867	37.99102966	6.76999998	5.93599987	358.9169922	12.70599985	7/31/2014	20:54.2
1059	SPD09	-122.4160757	37.99104005	6.51200008	5.94199991	358.7630005	12.454	-122.4160879	37.99103064	6.76999998	5.94199991	358.9179993	12.71199989	7/31/2014	20:54.1
1060	SPD09	-122.4160769	37.99104104	6.47800016	5.95800018	358.7409973	12.43600035	-122.4160891	37.99103163	6.76999998	5.95800018	358.9169922	12.72800016	7/31/2014	20:54.0
1061	SPD09	-122.4160786	37.99104246	6.51200008	5.9829998	358.6539917	12.49499989	-122.4160909	37.99103303	6.76999998	5.9829998	358.8739929	12.75299978	7/31/2014	20:53.9
1062	SPD09	-122.4160799	37.99104345	6.47800016	6.00500011	358.7630005	12.48300028	-122.4160921	37.99103404	6.71899986	6.00500011	358.8619995	12.72399998	7/31/2014	20:53.8
1063	SPD09	-122.416081	37.99104442	6.47800016	6.02099991	358.7409973	12.49900007	-122.4160933	37.99103501	6.76999998	6.02099991	358.8520203	12.79099989	7/31/2014	20:53.7
1064	SPD09	-122.4160822	37.9910454	6.47800016	6.05299997	358.7640076	12.53100014	-122.4160945	37.99103599	6.71899986	6.05299997	358.8520203	12.77199984	7/31/2014	20:53.6
1065	SPD09	-122.4160835	37.99104639	6.47800016	6.08099985	358.82901	12.55900002	-122.4160957	37.99103696	6.71899986	6.08099985	358.8739929	12.79999971	7/31/2014	20:53.5
1066	SPD09	-122.4160847	37.99104738	6.47800016	6.07499981	358.7850037	12.55299997	-122.4160969	37.99103795	6.71899986	6.07499981	358.8540039	12.79399967	7/31/2014	20:53.4
1067	SPD09	-122.4160858	37.99104832	6.51200008	6.09700012	358.9179993	12.60900021	-122.4160981	37.99103889	6.71899986	6.09700012	358.8959961	12.81599998	7/31/2014	20:53.3
1068	SPD09	-122.4160871	37.99104933	6.47800016	6.12900019	358.9609985	12.60700035	-122.4160993	37.9910399	6.71899986	6.12900019	358.8959961	12.84800005	7/31/2014	20:53.2
1069	SPD09	-122.4160883	37.99105028	6.47800016	6.13500023	358.9830017	12.61300039	-122.4161005	37.99104087	6.76999998	6.13500023	358.8520203	12.90500021	7/31/2014	20:53.1
1070	SPD09	-122.4160894	37.99105126	6.47800016	6.15999985	358.9179993	12.63800001	-122.4161017	37.99104183	6.68499994	6.15999985	358.8300171	12.84499979	7/31/2014	20:53.0
1071	SPD09	-122.4160912	37.99105269	6.47800016	6.204	359.0050049	12.68200016	-122.4161035	37.99104328	6.71899986	6.204	358.8520203	12.92299986	7/31/2014	20:52.9
1072	SPD09	-122.4160924	37.99105367	6.47800016	6.28999996	358.9840088	12.76800013	-122.4161046	37.99104424	6.68499994	6.28999996	358.8080139	12.9749999	7/31/2014	20:52.8
1073	SPD09	-122.4160936	37.99105461	6.51200008	6.24599981	358.9830017	12.7579999	-122.4161058	37.9910452	6.71899986	6.24599981	358.8070068	12.96499968	7/31/2014	20:52.7
1074	SPD09	-122.4160948	37.99105563	6.47800016	6.29899979	358.9389954	12.77699995	-122.4161071	37.99104621	6.71899986	6.29899979	358.8110046	13.01799965	7/31/2014	20:52.6
1075	SPD09	-122.416096	37.99105661	6.47800016	6.3210001	359.0499878	12.79900026	-122.4161083	37.9910472	6.71899986	6.3210001	358.8520203	13.03999996	7/31/2014	20:52.5
1076	SPD09	-122.4160972	37.9910576	6.47800016	6.36899996	359.0710144	12.84700012	-122.4161095	37.99104819	6.71899986	6.36899996	358.8739929	13.08799982	7/31/2014	20:52.4
1077	SPD09	-122.4160984	37.99105855	6.51200008	6.375	359.0499878	12.88700008	-122.4161107	37.99104915	6.76999998	6.375	358.9179993	13.14499998	7/31/2014	20:52.3
1078	SPD09	-122.4160997	37.99105958	6.47800016	6.38500023	359.1149902	12.86300039	-122.4161119	37.99105015	6.68499994	6.38500023	358.9400024	13.07000017	7/31/2014	20:52.2
1079	SPD09	-122.4161009	37.99106056	6.47800016	6.44500017	359.1340027	12.92300034	-122.4161131	37.99105115	6.71899986	6.44500017	359.0249939	13.16400003	7/31/2014	20:52.1
1080	SPD09	-122.4161021	37.99106155	6.47800016	6.44500017	359.1549988	12.92300034	-122.4161143	37.99105214	6.68499994	6.44500017	359.0020142	13.13000011	7/31/2014	20:52.0
1081	SPD09	-122.4161039	37.99106304	6.47800016	6.47599983	359.2210083	12.954	-122.4161162	37.99105361	6.68499994	6.47599983	359.0460205	13.16099977	7/31/2014	20:51.9
1082	SPD09	-122.4161052	37.99106406	6.42700005	6.51399994	359.2420044	12.94099998	-122.4161174	37.99105465	6.68499994	6.51399994	359.1350098	13.19899988	7/31/2014	20:51.8
1083	SPD09	-122.4161064	37.99106504	6.47800016	6.51399994	359.375	12.9920001	-122.4161186	37.99105563	6.63500023	6.51399994	359.0460205	13.14900017	7/31/2014	20:51.7
1084	SPD09	-122.4161077	37.9910661	6.42700005	6.53599977	359.3519898	12.96299982	-122.4161199	37.99105669	6.63500023	6.53599977	359.0899963	13.171	7/31/2014	20:51.6
1085	SPD09	-122.4161089	37.99106707	6.47800016	6.53000021	359.4630127	13.00800037	-122.4161211	37.99105766	6.68499994	6.53000021	359.1119995	13.21500015	7/31/2014	20:51.5
1086	SPD09	-122.4161102	37.99106815	6.42700005	6.55200005	359.4840088	12.97900009	-122.4161225	37.99105874	6.63500023	6.55200005	359.0899963	13.18700027	7/31/2014	20:51.4
1087	SPD09	-122.4161114	37.99106913	6.47800016	6.55200005	359.5289917	13.03000021	-122.4161237	37.99105972	6.68499994	6.55200005	359.0899963	13.23699999	7/31/2014	20:51.3
1088	SPD09	-122.4161127	37.99107021	6.42700005	6.56799984	359.5729981	12.99499989	-122.416125	37.9910608	6.63500023	6.56799984	359.1329956	13.20300007	7/31/2014	20:51.2
1089	SPD09	-122.4161139	37.99107117	6.47800016	6.58400011	359.571991	13.06200027	-122.4161262	37.99106176	6.68499994	6.58400011	359.1570129	13.26900005	7/31/2014	20:51.1
1090	SPD09	-122.4161152	37.99107225	6.42700005	6.61499977	359.6170044	13.04199982	-122.4161275	37.99106284	6.63500023	6.61499977	359.177002	13.25	7/31/2014	20:51.0
1091	SPD09	-122.416117	37.99107372	6.47800016	6.61499977	359.6610107	13.09299994	-122.4161293	37.99106431	6.68499994	6.61499977	359.2440186	13.29999971	7/31/2014	20:50.9
1092	SPD09	-122.4161183	37.9910748	6.42700005	6.65299988	359.6820068	13.07999992	-122.4161306	37.99106539	6.68499994	6.65299988	359.2659912	13.33799982	7/31/2014	20:50.8
1093	SPD09	-122.4161195	37.99107577	6.47800016	6.69099998	359.7269898	13.16900015	-122.4161318	37.99106636	6.68499994	6.69099998	359.3309937	13.37599993	7/31/2014	20:50.7
1094	SPD09	-122.4161209	37.99107685	6.42700005	6.72900009	359.7489929	13.15600014	-122.4161331	37.99106746	6.68499994	6.72900009	359.355011	13.41400003	7/31/2014	20:50.6
1095	SPD09	-122.4161221	37.99107784	6.47800016	6.75400019	359.7919922	13.23200035	-122.4161343	37.99106843	6.68499994	6.75400019	359.4200134	13.43900013	7/31/2014	20:50.5
1096	SPD09	-122.4161234	37.99107894	6.42700005	6.85200024	359.8590088	13.27900028	-122.4161357	37.99106953	6.63500023	6.85200024	359.4410095	13.48700047	7/31/2014	20:50.4
1097	SPD09	-122.4161246	37.99107991	6.47800016	6.80800009	359.881012	13.28600025	-122.4161369	37.99107052	6.68499994	6.80800009	359.5090027	13.49300003	7/31/2014	20:50.3
1098	SPD09	-122.416126	37.99108099	6.42700005	6.82399988	359.9249878	13.25099993	-122.4161382	37.9910716	6.68499994	6.82399988	359.506012	13.50899982	7/31/2014	20:50.2
1099	SPD09	-122.4161272	37.99108204	6.42700005	6.86199999	360.0119934	13.28900003	-122.4161395	37.99107261	6.68499994	6.86199999	359.6180115	13.54699993	7/31/2014	20:50.1
1100	SPD09	-122.4161284	37.99108305	6.42700005	6.87799978	360.1010132	13.30499983	-122.4161407	37.99107364	6.63500023	6.87799978	359.6620178	13.51300001	7/31/2014	20:50.0
1101	SPD09	-122.4161303	37.99108455	6.42700005	6.88399982	360.1669922	13.31099987	-122.4161426	37.99107514	6.63500023	6.88399982	359.7050171	13.51900005	7/31/2014	20:49.9
1102	SPD09	-122.4161315	37.99108556	6.42700005	6.92199993	360.144989	13.34899998	-122.4161438	37.99107615	6.63500023	6.92199993	359.7050171	13.55700016	7/31/2014	20:49.8
1103	SPD09	-122.4161328	37.99108657	6.42700005	6.9000001	360.276001	13.32700014	-122.416145	37.99107716	6.68499994	6.9000001	359.7489929	13.58500004	7/31/2014	20:49.7
1104	SPD09	-122.416134	37.99108758	6.42700005	6.9000001	360.2319946	13.32700014	-122.4161463	37.99107819	6.63500023	6.9000001	359.7709961	13.53500032	7/31/2014	20:49.6
1105	SPD09	-122.4161353	37.99108861	6.42700005	6.91499996	360.2980042	13.34200001	-122.4161475	37.99107922	6.68499994	6.91499996	359.7950134	13.5999999	7/31/2014	20:49.5
1106	SPD09	-122.4161365	37.99108964	6.42700005	6.90899992	360.2980042	13.33599997	-122.4161488	37.99108025	6.63500023	6.90899992	359.8470154	13.54400015	7/31/2014	20:49.4
1107	SPD09	-122.4161377	37.99109065	6.42700005	6.91499996	360.3640137	13.34200001	-122.41615	37.99108126	6.63500023	6.91499996	359.8370056	13.55000019	7/31/2014	20:49.3
1108	SPD09	-122.416139	37.99109166	6.42700005	6.90899992	360.3859863	13.33599997	-122.4161513	37.99108228	6.63500023	6.90899992	359.9039917	13.54400015	7/31/2014	20:49.2
1109	SPD09	-122.4161402	37.99109267	6.42700005	6.91499996	360.3859863	13.34200001	-122.4161525	37.99108329	6.71899986	6.91499996	359.9689941	13.63399982	7/31/2014	20:49.1
1110	SPD09	-122.4161414	37.99109368	6.42700005	6.87799978	360.4519959	13.30499983	-122.4161537	37.9910843	6.63500023	6.87799978	359.9250183	13.51300001	7/31/2014	20:49.0
1111	SPD09	-122.4161433	37.9910952	6.42700005	6.87799978	360.5180054	13.30499983	-122.4161556	37.99108582	6.68499994	6.87799978	360.0800171	13.56299973	7/31/2014	20:48.9
1112	SPD09	-122.4161445	37.99109621	6.42700005	6.87799978	360.4960022	13.30499983	-122.4161568	37.99108683	6.63500023	6.87799978	360.0800171	13.51300001	7/31/2014	20:48.8
1113	SPD09	-122.4161458	37.99109724	6.42700005	6.87799978	360.5180054	13.30499983	-122.4161581	37.99108788	6.68499994	6.87799978	360.07901	13.56299973	7/31/2014	20:48.7
1114	SPD09	-122.416147	37.99109826	6.42700005	6.87799978	360.5400085	13.30499983	-122.4161593	37.99108891	6.63500023	6.87799978	360.0800171	13.51300001	7/31/2014	20:48.6
1115	SPD09	-122.4161483	37.99109931	6.42700005	6.88399982	360.6279907	13.31099987	-122.4161606	37.99108995	6.68499994	6.88399982	360.1459961	13.56899977	7/31/2014	20:48.5
1116	SPD09	-122.4161496	37.99110039	6.3920002	6.88399982	360.6059876	13.27600002	-122.4161619	37.99109101	6.68499994	6.88399982	360.0800171	13.56899977	7/31/2014	20:48.4
1117	SPD09	-122.4161508	37.9911014	6.42700005	6.86800003	360.6059876	13.29500008	-122.4161631	37.99109202	6.68499994	6.86800003	360.2330017	13.55299997	7/31/2014	20:48.3
1118	SPD09	-122.4161521	37.99110242	6.42700005	6.88399982	360.6499939	13.31099987	-122.4161644	37.99109307	6.63500023	6.88399982	360.2109985	13.51900005	7/31/2014	20:48.2
1119	SPD09	-122.4161533	37.99110345	6.42700005	6.85200024	360.6719971	13.27900028	-122.4161656	37.99109409	6.68499994	6.85200024	360.256012	13.53700018	7/31/2014	20:48.1
1120	SPD09	-122.4161546	37.9911045	6.3920002	6.86199999	360.7579956	13.25400019	-122.4161669	37.99109516	6.63500023	6.86199999	360.2530212	13.49700022	7/31/2014	20:48.0
1121	SPD09	-122.4161564	37.99110602	6.3920002	6.82399988	360.7120056	13.21600008	-122.4161688	37.99109668	6.68499994	6.82399988	360.2730103	13.50899982	7/31/2014	20:47.9
1122	SPD09	-122.4161577	37.99110705	6.3920002	6.85200024	360.7340088	13.24400043	-122.41617	37.99109771	6.63500023	6.85200024	360.3190002	13.48700047	7/31/2014	20:47.8
1123	SPD09	-122.4161589	37.99110804	6.42700005	6.79899979	360.7340088	13.22599983	-122.4161712	37.9910987	6.68499994	6.79899979	360.3609924	13.48399973	7/31/2014	20:47.7
1124	SPD09	-122.4161601	37.99110907	6.42700005	6.82399988	360.8659973	13.25099993	-122.4161724	37.99109973	6.63500023	6.82399988	360.3840027	13.45900011	7/31/2014	20:47.6
1125	SPD09	-122.4161614	37.99111015	6.3920002	6.82999992	360.8439941	13.22200012	-122.4161737	37.99110081	6.68499994	6.82999992	360.4500122	13.51499987	7/31/2014	20:47.5
1126	SPD09	-122.4161626	37.99111117	6.3920002	6.82399988	360.8439941	13.21600008	-122.416175	37.99110183	6.63500023	6.82399988	360.4490051	13.45900011	7/31/2014	20:47.4
1127	SPD09	-122.4161638	37.99111216	6.42700005	6.77600002	360.8880005	13.20300007	-122.4161762	37.99110284	6.63500023	6.77600002	360.4940186	13.41100025	7/31/2014	20:47.3
1128	SPD09	-122.4161651	37.99111324	6.3920002	6.76100016	360.95401	13.15300035	-122.4161775	37.99110391	6.63500023	6.76100016	360.5809937	13.39600039	7/31/2014	20:47.2
1129	SPD09	-122.4161663	37.99111424	6.42799997	6.76999998	360.95401	13.19799995	-122.4161787	37.99110492	6.63600016	6.76999998	360.5820007	13.40600014	7/31/2014	20:47.1
1130	SPD09	-122.4161676	37.99111528	6.39300013	6.76100016	360.9760132	13.15400028	-122.41618	37.99110596	6.63600016	6.76100016	360.6029968	13.39700031	7/31/2014	20:47.0
1131	SPD09	-122.4161694	37.99111679	6.42799997	6.79899979	360.9989929	13.22699976	-122.4161818	37.99110747	6.63600016	6.79899979	360.6040039	13.43499994	7/31/2014	20:46.9
1132	SPD09	-122.4161707	37.99111785	6.39300013	6.78299999	361.019989	13.17600012	-122.4161831	37.99110855	6.60200024	6.78299999	360.6450195	13.38500023	7/31/2014	20:46.8
1133	SPD09	-122.4161719	37.99111889	6.39300013	6.82999992	360.9979858	13.22300005	-122.4161843	37.99110959	6.63600016	6.82999992	360.6490173	13.46600008	7/31/2014	20:46.7
1134	SPD09	-122.4161732	37.99111994	6.39300013	6.85200024	361.0419922	13.24500036	-122.4161856	37.99111064	6.63600016	6.85200024	360.6889954	13.48800039	7/31/2014	20:46.6
1135	SPD09	-122.4161745	37.991121	6.39300013	6.9000001	361.0419922	13.29300022	-122.4161869	37.9911117	6.63600016	6.9000001	360.7799988	13.53600025	7/31/2014	20:46.5
1136	SPD09	-122.4161758	37.99112212	6.34200001	6.9380002	361.0419922	13.28000021	-122.4161882	37.99111281	6.63600016	6.9380002	360.7780151	13.57400036	7/31/2014	20:46.4
1137	SPD09	-122.416177	37.99112313	6.39300013	6.92199993	361.0639954	13.31500006	-122.4161894	37.99111382	6.63600016	6.92199993	360.7359924	13.55800009	7/31/2014	20:46.3
1138	SPD09	-122.4161783	37.99112417	6.39300013	6.93100023	361.0650024	13.32400036	-122.4161907	37.99111489	6.63600016	6.93100023	360.8000183	13.56700039	7/31/2014	20:46.2
1139	SPD09	-122.4161795	37.99112522	6.39300013	6.92199993	361.1080017	13.31500006	-122.4161919	37.99111595	6.63600016	6.92199993	360.8439941	13.55800009	7/31/2014	20:46.1
1140	SPD09	-122.4161808	37.99112628	6.39300013	6.93100023	361.0859985	13.32400036	-122.4161932	37.99111699	6.60200024	6.93100023	360.8000183	13.53300047	7/31/2014	20:46.0
1141	SPD09	-122.4161826	37.99112784	6.39300013	6.92199993	361.1740112	13.31500006	-122.4161951	37.99111857	6.63600016	6.92199993	360.8890076	13.55800009	7/31/2014	20:45.9
1142	SPD09	-122.4161839	37.9911289	6.39300013	6.96899986	361.1740112	13.36199999	-122.4161963	37.99111963	6.63600016	6.96899986	360.9100037	13.60500002	7/31/2014	20:45.8
1143	SPD09	-122.4161851	37.99112994	6.39300013	6.93100023	361.2179871	13.32400036	-122.4161976	37.99112069	6.63600016	6.93100023	360.9330139	13.56700039	7/31/2014	20:45.7
1144	SPD09	-122.4161864	37.99113101	6.39300013	6.90899992	361.1960144	13.30200005	-122.4161988	37.99112176	6.60200024	6.90899992	361.0200195	13.51100016	7/31/2014	20:45.6
1145	SPD09	-122.4161877	37.99113209	6.39300013	6.90899992	361.3059998	13.30200005	-122.4162001	37.99112284	6.63600016	6.90899992	360.9989929	13.54500008	7/31/2014	20:45.5
1146	SPD09	-122.4161889	37.99113315	6.39300013	6.92199993	361.1960144	13.31500006	-122.4162014	37.9911239	6.60200024	6.92199993	361.0639954	13.52400017	7/31/2014	20:45.4
1147	SPD09	-122.4161902	37.99113421	6.39300013	6.91499996	361.2179871	13.30800009	-122.4162026	37.99112498	6.63600016	6.91499996	361.0960083	13.55100012	7/31/2014	20:45.3
1148	SPD09	-122.4161915	37.99113531	6.34200001	6.91499996	361.3269959	13.25699997	-122.416204	37.99112609	6.60200024	6.91499996	361.0870056	13.5170002	7/31/2014	20:45.2
1149	SPD09	-122.4161927	37.99113632	6.39300013	6.93100023	361.2619934	13.32400036	-122.4162051	37.99112709	6.60200024	6.93100023	361.1090088	13.53300047	7/31/2014	20:45.1
1150	SPD09	-122.416194	37.9911374	6.34200001	6.90899992	361.3269959	13.25099993	-122.4162064	37.99112818	6.60200024	6.90899992	361.1520081	13.51100016	7/31/2014	20:45.0
1151	SPD09	-122.4161958	37.99113896	6.34200001	6.89300013	361.3059998	13.23500013	-122.4162083	37.99112974	6.63600016	6.89300013	361.132019	13.52900028	7/31/2014	20:44.9
1152	SPD09	-122.416197	37.99113998	6.34200001	6.86199999	361.3059998	13.204	-122.4162095	37.99113079	6.63600016	6.86199999	361.1300049	13.49800014	7/31/2014	20:44.8
1153	SPD09	-122.4161982	37.99114097	6.39300013	6.87799978	361.3280029	13.27099991	-122.4162107	37.99113178	6.63600016	6.87799978	361.1530151	13.51399994	7/31/2014	20:44.7
1154	SPD09	-122.4161995	37.99114207	6.34200001	6.82399988	361.3269959	13.16599989	-122.416212	37.99113288	6.63600016	6.82399988	361.1759949	13.46000004	7/31/2014	20:44.6
1155	SPD09	-122.4162006	37.99114308	6.39300013	6.82399988	361.3269959	13.21700001	-122.4162131	37.99113388	6.63600016	6.82399988	361.1960144	13.46000004	7/31/2014	20:44.5
1156	SPD09	-122.4162019	37.99114418	6.34200001	6.79899979	361.3710022	13.14099979	-122.4162144	37.99113498	6.63600016	6.79899979	361.2420044	13.43499994	7/31/2014	20:44.4
1157	SPD09	-122.4162031	37.99114519	6.39300013	6.73799992	361.3059998	13.13100004	-122.4162156	37.99113601	6.63600016	6.73799992	361.2180176	13.37400007	7/31/2014	20:44.3
1158	SPD09	-122.4162044	37.99114629	6.34200001	6.70699978	361.3059998	13.04899979	-122.4162169	37.99113711	6.63600016	6.70699978	361.3070068	13.34299994	7/31/2014	20:44.2
1159	SPD09	-122.4162056	37.99114731	6.34200001	6.65299988	361.3710022	12.99499989	-122.4162181	37.99113815	6.63600016	6.65299988	361.2850037	13.28900003	7/31/2014	20:44.1
1160	SPD09	-122.4162068	37.99114838	6.34200001	6.65299988	361.3269959	12.99499989	-122.4162194	37.9911392	6.63600016	6.65299988	361.32901	13.28900003	7/31/2014	20:44.0
1161	SPD09	-122.4162086	37.99114993	6.34200001	6.62200022	361.4140015	12.96400023	-122.4162212	37.99114079	6.63600016	6.62200022	361.3260193	13.25800037	7/31/2014	20:43.9
1162	SPD09	-122.4162099	37.991151	6.34200001	6.59899998	361.3670044	12.94099998	-122.4162224	37.99114185	6.63600016	6.59899998	361.3479919	13.23500013	7/31/2014	20:43.8
1163	SPD09	-122.4162111	37.99115208	6.34200001	6.58400011	361.3229981	12.92600012	-122.4162237	37.99114293	6.63600016	6.58400011	361.4129944	13.22000027	7/31/2014	20:43.7
1164	SPD09	-122.4162124	37.99115316	6.34200001	6.58400011	361.4330139	12.92600012	-122.416225	37.99114401	6.60200024	6.58400011	361.3909912	13.18600035	7/31/2014	20:43.6
1165	SPD09	-122.4162136	37.99115424	6.34200001	6.5619998	361.3680115	12.90399981	-122.4162262	37.99114511	6.63600016	6.5619998	361.4349976	13.19799995	7/31/2014	20:43.5
1166	SPD09	-122.4162149	37.99115537	6.30800009	6.546	361.4330139	12.85400009	-122.4162275	37.99114624	6.60200024	6.546	361.3909912	13.14800024	7/31/2014	20:43.4
1167	SPD09	-122.4162161	37.99115641	6.34200001	6.53599977	361.4549866	12.87799978	-122.4162288	37.99114731	6.63600016	6.53599977	361.5230103	13.17199993	7/31/2014	20:43.3
1168	SPD09	-122.4162174	37.99115753	6.30800009	6.53000021	361.4769898	12.8380003	-122.41623	37.99114844	6.60200024	6.53000021	361.4570007	13.13200045	7/31/2014	20:43.2
1169	SPD09	-122.4162187	37.99115861	6.30800009	6.53599977	361.4559937	12.84399986	-122.4162313	37.99114952	6.63600016	6.53599977	361.5	13.17199993	7/31/2014	20:43.1
1170	SPD09	-122.4162199	37.99115967	6.30800009	6.5079999	361.4989929	12.81599998	-122.4162325	37.9911506	6.60200024	6.5079999	361.480011	13.11000013	7/31/2014	20:43.0
1171	SPD09	-122.4162217	37.99116127	6.30800009	6.46700001	361.4989929	12.7750001	-122.4162344	37.99115221	6.60200024	6.46700001	361.5010071	13.06900024	7/31/2014	20:42.9
1172	SPD09	-122.416223	37.99116234	6.30800009	6.53599977	361.4779968	12.84399986	-122.4162356	37.99115329	6.60200024	6.53599977	361.4559937	13.13800001	7/31/2014	20:42.8
1173	SPD09	-122.4162242	37.99116342	6.30800009	6.4920001	361.4989929	12.80000019	-122.4162369	37.99115437	6.60200024	6.4920001	361.5450134	13.09400034	7/31/2014	20:42.7
1174	SPD09	-122.4162255	37.99116456	6.25600004	6.44500017	361.4769898	12.70100021	-122.4162382	37.9911555	6.60200024	6.44500017	361.4790039	13.04700041	7/31/2014	20:42.6
1175	SPD09	-122.4162267	37.9911656	6.30800009	6.44500017	361.4779968	12.75300026	-122.4162394	37.99115655	6.63600016	6.44500017	361.5450134	13.08100033	7/31/2014	20:42.5
1176	SPD09	-122.416228	37.99116674	6.25600004	6.44500017	361.4769898	12.70100021	-122.4162407	37.9911577	6.60200024	6.44500017	361.5440064	13.04700041	7/31/2014	20:42.4
1177	SPD09	-122.4162292	37.99116778	6.30800009	6.454	361.4330139	12.76200008	-122.4162419	37.99115876	6.60200024	6.454	361.5670166	13.05600023	7/31/2014	20:42.3
1178	SPD09	-122.4162304	37.99116888	6.30800009	6.46000004	361.5209961	12.76800013	-122.4162431	37.99115984	6.60200024	6.46000004	361.6100159	13.06200027	7/31/2014	20:42.2
1179	SPD09	-122.4162316	37.99116996	6.30800009	6.4920001	361.4779968	12.80000019	-122.4162443	37.99116094	6.60200024	6.4920001	361.6109924	13.09400034	7/31/2014	20:42.1
1180	SPD09	-122.4162329	37.99117107	6.25600004	6.55200005	361.4769898	12.80800009	-122.4162456	37.99116207	6.55100012	6.55200005	361.6109924	13.10300016	7/31/2014	20:42.0
1181	SPD09	-122.4162347	37.99117272	6.25600004	6.49800014	361.4989929	12.75400019	-122.4162475	37.9911637	6.55100012	6.49800014	361.6100159	13.04900026	7/31/2014	20:41.9
1182	SPD09	-122.416236	37.9911738	6.25600004	6.51999998	361.4779968	12.77600002	-122.4162487	37.99116481	6.55100012	6.51999998	361.6109924	13.0710001	7/31/2014	20:41.8
1183	SPD09	-122.4162372	37.9911749	6.25600004	6.53000021	361.4769898	12.78600025	-122.41625	37.99116593	6.55100012	6.53000021	361.5670166	13.08100033	7/31/2014	20:41.7
1184	SPD09	-122.4162385	37.99117601	6.25600004	6.55200005	361.5650024	12.80800009	-122.4162512	37.99116704	6.55100012	6.55200005	361.6100159	13.10300016	7/31/2014	20:41.6
1185	SPD09	-122.4162397	37.99117713	6.25600004	6.57700014	361.5870056	12.83300018	-122.4162525	37.99116816	6.55100012	6.57700014	361.6329956	13.12800026	7/31/2014	20:41.5
1186	SPD09	-122.416241	37.99117826	6.25600004	6.58400011	361.5880127	12.84000015	-122.4162538	37.99116929	6.5170002	6.58400011	361.5660095	13.10100031	7/31/2014	20:41.4
1187	SPD09	-122.4162422	37.99117937	6.25600004	6.58400011	361.6090088	12.84000015	-122.416255	37.99117043	6.55100012	6.58400011	361.6560059	13.13500023	7/31/2014	20:41.3
1188	SPD09	-122.4162435	37.99118053	6.22200012	6.59000015	361.5880127	12.81200027	-122.4162563	37.99117158	6.5170002	6.59000015	361.5880127	13.10700035	7/31/2014	20:41.2
1189	SPD09	-122.4162447	37.99118159	6.25600004	6.60599995	361.5650024	12.86199999	-122.4162575	37.99117266	6.55100012	6.60599995	361.6329956	13.15700006	7/31/2014	20:41.1
1190	SPD09	-122.416246	37.99118274	6.22200012	6.64699984	361.5429993	12.86899996	-122.4162588	37.99117381	6.5170002	6.64699984	361.5440064	13.16400003	7/31/2014	20:41.0
1191	SPD09	-122.4162478	37.99118435	6.25600004	6.61499977	361.5660095	12.87099981	-122.4162606	37.99117545	6.5170002	6.61499977	361.5670166	13.13199997	7/31/2014	20:40.9
1192	SPD09	-122.416249	37.9911855	6.22200012	6.60599995	361.5650024	12.82800007	-122.4162619	37.9911766	6.5170002	6.60599995	361.5760193	13.12300014	7/31/2014	20:40.8
1193	SPD09	-122.4162503	37.99118661	6.22200012	6.62200022	361.6530151	12.84400034	-122.4162631	37.99117774	6.55100012	6.62200022	361.6109924	13.17300034	7/31/2014	20:40.7
1194	SPD09	-122.4162515	37.99118775	6.22200012	6.60599995	361.5870056	12.82800007	-122.4162644	37.99117887	6.4829998	6.60599995	361.6119995	13.08899975	7/31/2014	20:40.6
1195	SPD09	-122.4162527	37.99118884	6.25600004	6.60599995	361.6099854	12.86199999	-122.4162656	37.99117997	6.5170002	6.60599995	361.6549988	13.12300014	7/31/2014	20:40.5
1196	SPD09	-122.416254	37.99119001	6.22200012	6.63700008	361.631012	12.85900021	-122.4162669	37.99118115	6.5170002	6.63700008	361.677002	13.15400028	7/31/2014	20:40.4
1197	SPD09	-122.4162552	37.99119111	6.25600004	6.63700008	361.6749878	12.89300013	-122.4162681	37.99118225	6.5170002	6.63700008	361.7430115	13.15400028	7/31/2014	20:40.3
1198	SPD09	-122.4162565	37.9911923	6.1880002	6.62200022	361.6539917	12.81000042	-122.4162694	37.99118345	6.4829998	6.62200022	361.7430115	13.10500002	7/31/2014	20:40.2
1199	SPD09	-122.4162577	37.99119339	6.22200012	6.65299988	361.6749878	12.875	-122.4162706	37.99118455	6.4829998	6.65299988	361.809021	13.13599968	7/31/2014	20:40.1
1200	SPD09	-122.4162589	37.99119451	6.22200012	6.64699984	361.7409973	12.86899996	-122.4162719	37.99118568	6.4829998	6.64699984	361.8739929	13.12999964	7/31/2014	20:40.0
1201	SPD09	-122.4162608	37.99119619	6.22200012	6.65299988	361.7640076	12.875	-122.4162737	37.99118736	6.4829998	6.65299988	361.9620056	13.13599968	7/31/2014	20:39.9
1202	SPD09	-122.416262	37.99119736	6.1880002	6.66900015	361.8070068	12.85700035	-122.416275	37.99118853	6.43300009	6.66900015	361.9630127	13.10200024	7/31/2014	20:39.8
1203	SPD09	-122.4162632	37.99119846	6.22200012	6.70100021	361.8280029	12.92300034	-122.4162762	37.99118965	6.43300009	6.70100021	362.026001	13.1340003	7/31/2014	20:39.7
1204	SPD09	-122.4162645	37.99119962	6.1880002	6.71600008	361.8909912	12.90400028	-122.4162775	37.99119083	6.43300009	6.71600008	362.0469971	13.14900017	7/31/2014	20:39.6
1205	SPD09	-122.4162657	37.99120074	6.22200012	6.72900009	361.8919983	12.95100021	-122.4162787	37.99119197	6.43300009	6.72900009	362.1340027	13.16200018	7/31/2014	20:39.5
1206	SPD09	-122.416267	37.99120192	6.1880002	6.78299999	362.0450134	12.97100019	-122.41628	37.99119315	6.39900017	6.78299999	362.1109924	13.18200016	7/31/2014	20:39.4
1207	SPD09	-122.4162682	37.99120307	6.1880002	6.80800009	361.9580078	12.99600029	-122.4162812	37.99119432	6.43300009	6.80800009	362.1790161	13.24100018	7/31/2014	20:39.3
1208	SPD09	-122.4162694	37.99120421	6.1880002	6.82399988	362.0669861	13.01200008	-122.4162825	37.99119545	6.39900017	6.82399988	362.1560059	13.22300005	7/31/2014	20:39.2
1209	SPD09	-122.4162706	37.99120532	6.22200012	6.86800003	362.0899963	13.09000015	-122.4162837	37.99119659	6.43300009	6.86800003	362.1560059	13.30100012	7/31/2014	20:39.1
1210	SPD09	-122.4162719	37.99120649	6.1880002	6.89300013	362.1109924	13.08100033	-122.4162849	37.99119775	6.39900017	6.89300013	362.2010193	13.29200029	7/31/2014	20:39.0
1211	SPD09	-122.4162737	37.99120819	6.1880002	6.90899992	362.2000122	13.09700012	-122.4162868	37.99119947	6.39900017	6.90899992	362.2440186	13.30800009	7/31/2014	20:38.9
1212	SPD09	-122.4162749	37.99120934	6.1880002	6.92199993	362.2210083	13.11000013	-122.416288	37.99120064	6.39900017	6.92199993	362.2669983	13.3210001	7/31/2014	20:38.8
1213	SPD09	-122.4162762	37.99121049	6.1880002	6.93100023	362.2869873	13.11900043	-122.4162892	37.99120179	6.39900017	6.93100023	362.3099976	13.3300004	7/31/2014	20:38.7
1214	SPD09	-122.4162774	37.99121166	6.1880002	6.96899986	362.3089905	13.15700006	-122.4162905	37.99120296	6.34800005	6.96899986	362.2879944	13.31699991	7/31/2014	20:38.6
1215	SPD09	-122.4162786	37.99121283	6.18900013	6.94700003	362.3309937	13.13600016	-122.4162917	37.99120414	6.4000001	6.94700003	362.3320007	13.34700012	7/31/2014	20:38.5
1216	SPD09	-122.4162799	37.99121399	6.18900013	6.96299982	362.4410095	13.15199995	-122.416293	37.99120533	6.34899998	6.96299982	362.3309937	13.3119998	7/31/2014	20:38.4
1217	SPD09	-122.4162812	37.99121521	6.13800001	6.97900009	362.3970032	13.1170001	-122.4162943	37.99120655	6.34899998	6.97900009	362.3320007	13.32800007	7/31/2014	20:38.3
1218	SPD09	-122.4162824	37.99121636	6.13800001	6.97900009	362.4410095	13.1170001	-122.4162955	37.99120772	6.31500006	6.97900009	362.3320007	13.29400015	7/31/2014	20:38.2
1219	SPD09	-122.4162836	37.99121753	6.13800001	6.97900009	362.4410095	13.1170001	-122.4162967	37.99120888	6.34899998	6.97900009	362.3980103	13.32800007	7/31/2014	20:38.1
1220	SPD09	-122.4162848	37.99121868	6.13800001	6.97900009	362.4410095	13.1170001	-122.4162979	37.99121003	6.31500006	6.97900009	362.3980103	13.29400015	7/31/2014	20:38.0
1221	SPD09	-122.4162866	37.99122036	6.18900013	7.00099993	362.4849854	13.19000006	-122.4162997	37.99121173	6.31500006	7.00099993	362.4200134	13.31599998	7/31/2014	20:37.9
1222	SPD09	-122.4162878	37.99122157	6.13800001	7.00099993	362.4849854	13.13899994	-122.416301	37.99121295	6.31500006	7.00099993	362.5079956	13.31599998	7/31/2014	20:37.8
1223	SPD09	-122.4162891	37.99122273	6.13800001	7.03200006	362.506012	13.17000008	-122.4163022	37.99121412	6.31500006	7.03200006	362.5299988	13.34700012	7/31/2014	20:37.7
1224	SPD09	-122.4162903	37.9912239	6.13800001	7.04500008	362.5289917	13.18300009	-122.4163034	37.99121531	6.31500006	7.04500008	362.552002	13.36000013	7/31/2014	20:37.6
1225	SPD09	-122.4162915	37.99122509	6.13800001	7.04500008	362.5499878	13.18300009	-122.4163047	37.99121649	6.26399994	7.04500008	362.6180115	13.30900002	7/31/2014	20:37.5
1226	SPD09	-122.4162927	37.99122626	6.13800001	7.07700014	362.5950012	13.21500015	-122.4163059	37.99121768	6.26399994	7.07700014	362.6400147	13.34100008	7/31/2014	20:37.4
1227	SPD09	-122.4162939	37.99122742	6.13800001	7.07000017	362.6390076	13.20800018	-122.4163071	37.99121886	6.26399994	7.07000017	362.684021	13.33400011	7/31/2014	20:37.3
1228	SPD09	-122.4162952	37.99122861	6.13800001	7.06099987	362.7049866	13.19899988	-122.4163084	37.99122005	6.26399994	7.06099987	362.7059937	13.32499981	7/31/2014	20:37.2
1229	SPD09	-122.4162964	37.99122978	6.13800001	7.07000017	362.70401	13.20800018	-122.4163096	37.99122122	6.26399994	7.07000017	362.6409912	13.33400011	7/31/2014	20:37.1
1230	SPD09	-122.4162976	37.99123096	6.10300016	7.08599997	362.7709961	13.18900013	-122.4163108	37.99122242	6.26399994	7.08599997	362.7270203	13.3499999	7/31/2014	20:37.0
1231	SPD09	-122.4162994	37.99123268	6.13800001	7.09200001	362.7489929	13.23000002	-122.4163126	37.99122414	6.26399994	7.09200001	362.75	13.35599995	7/31/2014	20:36.9
1232	SPD09	-122.4163006	37.99123388	6.10300016	7.12400007	362.7269898	13.22700024	-122.4163139	37.99122536	6.23099995	7.12400007	362.7720032	13.35500002	7/31/2014	20:36.8
1233	SPD09	-122.4163018	37.99123503	6.13800001	7.12400007	362.8139954	13.26200008	-122.4163151	37.99122653	6.26399994	7.12400007	362.8160095	13.38800001	7/31/2014	20:36.7
1234	SPD09	-122.4163031	37.99123627	6.10300016	7.12400007	362.8370056	13.22700024	-122.4163163	37.99122776	6.23099995	7.12400007	362.8479919	13.35500002	7/31/2014	20:36.6
1235	SPD09	-122.4163043	37.99123746	6.10300016	7.13999987	362.9030151	13.24300003	-122.4163176	37.99122897	6.23099995	7.13999987	362.9250183	13.37099981	7/31/2014	20:36.5
1236	SPD09	-122.4163055	37.99123866	6.10300016	7.14599991	362.946991	13.24900007	-122.4163188	37.99123019	6.23099995	7.14599991	362.9920044	13.37699986	7/31/2014	20:36.4
1237	SPD09	-122.4163067	37.99123986	6.10300016	7.13999987	363.0350037	13.24300003	-122.41632	37.99123137	6.23099995	7.13999987	363.07901	13.37099981	7/31/2014	20:36.3
1238	SPD09	-122.4163079	37.99124105	6.10300016	7.14599991	363.1000061	13.24900007	-122.4163212	37.99123258	6.17999983	7.14599991	363.1010132	13.32599974	7/31/2014	20:36.2
1239	SPD09	-122.4163091	37.99124222	6.10300016	7.13000011	363.1669922	13.23300028	-122.4163224	37.99123376	6.23099995	7.13000011	363.1679993	13.36100006	7/31/2014	20:36.1
1240	SPD09	-122.4163103	37.99124338	6.10300016	7.13999987	363.1889954	13.24300003	-122.4163236	37.99123495	6.17999983	7.13999987	363.2120056	13.31999969	7/31/2014	20:36.0
1241	SPD09	-122.4163121	37.99124512	6.10300016	7.13000011	363.3210144	13.23300028	-122.4163254	37.9912367	6.17999983	7.13000011	363.3210144	13.30999994	7/31/2014	20:35.9
1242	SPD09	-122.4163132	37.99124628	6.10300016	7.16200018	363.3649902	13.26500034	-122.4163266	37.99123787	6.17999983	7.16200018	363.3229981	13.34200001	7/31/2014	20:35.8
1243	SPD09	-122.4163144	37.99124745	6.10300016	7.14599991	363.4299927	13.24900007	-122.4163278	37.99123903	6.17999983	7.14599991	363.3430176	13.32599974	7/31/2014	20:35.7
1244	SPD09	-122.4163156	37.99124867	6.05200005	7.14599991	363.4960022	13.19799995	-122.416329	37.99124025	6.14599991	7.14599991	363.45401	13.29199982	7/31/2014	20:35.6
1245	SPD09	-122.4163168	37.99124979	6.10300016	7.16200018	363.4960022	13.26500034	-122.4163301	37.99124139	6.17999983	7.16200018	363.4530029	13.34200001	7/31/2014	20:35.5
1246	SPD09	-122.416318	37.99125103	6.05200005	7.14599991	363.6040039	13.19799995	-122.4163314	37.99124263	6.14599991	7.14599991	363.5180054	13.29199982	7/31/2014	20:35.4
1247	SPD09	-122.4163192	37.99125219	6.05200005	7.171	363.6019898	13.22300005	-122.4163326	37.99124381	6.17999983	7.171	363.5599976	13.35099983	7/31/2014	20:35.3
1248	SPD09	-122.4163203	37.99125336	6.05200005	7.17799997	363.6679993	13.23000002	-122.4163337	37.991245	6.14599991	7.17799997	363.5809937	13.32399988	7/31/2014	20:35.2
1249	SPD09	-122.4163214	37.99125448	6.10300016	7.17799997	363.7120056	13.28100014	-122.4163349	37.99124611	6.17999983	7.17799997	363.6480103	13.3579998	7/31/2014	20:35.1
1250	SPD09	-122.4163227	37.9912557	6.05200005	7.17799997	363.756012	13.23000002	-122.4163361	37.99124735	6.14599991	7.17799997	363.6929932	13.32399988	7/31/2014	20:35.0
1251	SPD09	-122.4163244	37.99125747	6.05200005	7.17799997	363.7120056	13.23000002	-122.4163378	37.99124912	6.14599991	7.17799997	363.757019	13.32399988	7/31/2014	20:34.9
1252	SPD09	-122.4163256	37.99125863	6.05200005	7.19399977	363.8439941	13.24599981	-122.416339	37.9912503	6.11199999	7.19399977	363.7799988	13.30599976	7/31/2014	20:34.8
1253	SPD09	-122.4163268	37.99125984	6.05200005	7.17799997	363.8229981	13.23000002	-122.4163402	37.99125151	6.14599991	7.17799997	363.8240051	13.32399988	7/31/2014	20:34.7
1254	SPD09	-122.416328	37.99126106	6.05200005	7.19999981	363.821991	13.25199986	-122.4163414	37.99125273	6.14599991	7.19999981	363.8670044	13.34599972	7/31/2014	20:34.6
1255	SPD09	-122.4163292	37.99126226	6.05200005	7.19999981	363.8880005	13.25199986	-122.4163426	37.99125395	6.14599991	7.19999981	363.8900147	13.34599972	7/31/2014	20:34.5
1256	SPD09	-122.4163304	37.99126348	6.05200005	7.24100018	363.9760132	13.29300022	-122.4163438	37.99125517	6.11199999	7.24100018	363.9330139	13.35300016	7/31/2014	20:34.4
1257	SPD09	-122.4163316	37.99126468	6.05200005	7.29500008	363.95401	13.34700012	-122.416345	37.99125641	6.11199999	7.29500008	363.9330139	13.40700006	7/31/2014	20:34.3
1258	SPD09	-122.4163328	37.99126594	6.01800013	7.23099995	363.9100037	13.24900007	-122.4163463	37.99125764	6.11199999	7.23099995	363.9550171	13.34299994	7/31/2014	20:34.2
1259	SPD09	-122.4163339	37.99126711	6.05200005	7.23099995	363.9989929	13.28299999	-122.4163474	37.99125883	6.11199999	7.23099995	364.0429993	13.34299994	7/31/2014	20:34.1
1260	SPD09	-122.4163351	37.99126827	6.05200005	7.25400019	363.9979858	13.30600023	-122.4163486	37.99126001	6.11199999	7.25400019	364.0419922	13.36600018	7/31/2014	20:34.0
1261	SPD09	-122.4163368	37.99127006	6.05200005	7.25400019	363.9979858	13.30600023	-122.4163503	37.9912618	6.11199999	7.25400019	364.0209961	13.36600018	7/31/2014	20:33.9
1262	SPD09	-122.416338	37.99127125	6.05200005	7.26900005	363.9760132	13.3210001	-122.4163515	37.99126299	6.11199999	7.26900005	364.0639954	13.38100004	7/31/2014	20:33.8
1263	SPD09	-122.4163391	37.99127243	6.05200005	7.23099995	363.9100037	13.28299999	-122.4163526	37.99126419	6.11199999	7.23099995	364.0650024	13.34299994	7/31/2014	20:33.7
1264	SPD09	-122.4163403	37.99127367	6.01800013	7.23099995	364.019989	13.24900007	-122.4163538	37.99126543	6.06099987	7.23099995	364.0639954	13.29199982	7/31/2014	20:33.6
1265	SPD09	-122.4163414	37.99127482	6.05200005	7.24100018	363.9549866	13.29300022	-122.416355	37.99126659	6.11199999	7.24100018	364.131012	13.35300016	7/31/2014	20:33.5
1266	SPD09	-122.4163426	37.99127602	6.05200005	7.24100018	363.8659973	13.29300022	-122.4163562	37.9912678	6.06099987	7.24100018	364.1300049	13.30200005	7/31/2014	20:33.4
1267	SPD09	-122.4163438	37.99127721	6.05200005	7.23099995	363.95401	13.28299999	-122.4163573	37.99126898	6.06099987	7.23099995	364.1530151	13.29199982	7/31/2014	20:33.3
1268	SPD09	-122.4163449	37.99127843	6.01800013	7.27899981	363.9100037	13.29699993	-122.4163585	37.99127022	6.06099987	7.27899981	364.1080017	13.33999968	7/31/2014	20:33.2
1269	SPD09	-122.4163461	37.99127958	6.05200005	7.28499985	363.8659973	13.33699989	-122.4163596	37.99127137	6.06099987	7.28499985	364.1970215	13.34599972	7/31/2014	20:33.1
1270	SPD09	-122.4163472	37.9912808	6.01800013	7.30100012	363.8659973	13.31900024	-122.4163608	37.99127259	6.06099987	7.30100012	364.1080017	13.36199999	7/31/2014	20:33.0
1271	SPD09	-122.4163489	37.99128251	6.05200005	7.37699986	363.8880005	13.4289999	-122.4163625	37.99127432	6.06099987	7.37699986	364.0870056	13.43799973	7/31/2014	20:32.9
1272	SPD09	-122.4163501	37.99128373	6.01800013	7.35500002	363.8450012	13.37300014	-122.4163636	37.99127554	6.02699995	7.35500002	364.131012	13.38199997	7/31/2014	20:32.8
1273	SPD09	-122.4163512	37.99128494	6.01800013	7.40199995	363.7999878	13.42000008	-122.4163648	37.99127675	6.02699995	7.40199995	364.0419922	13.4289999	7/31/2014	20:32.7
1274	SPD09	-122.4163523	37.99128612	6.01800013	7.33900023	363.7999878	13.35700035	-122.416366	37.99127797	6.02699995	7.33900023	363.9770203	13.36600018	7/31/2014	20:32.6
1275	SPD09	-122.4163535	37.99128732	6.01800013	7.36399984	363.6459961	13.38199997	-122.4163671	37.99127917	6.02699995	7.36399984	363.9400024	13.39099979	7/31/2014	20:32.5
1276	SPD09	-122.4163547	37.99128853	6.01800013	7.28499985	363.5360107	13.30299997	-122.4163683	37.99128037	6.02699995	7.28499985	363.803009	13.3119998	7/31/2014	20:32.4
1277	SPD09	-122.4163558	37.99128969	6.05200005	7.27899981	363.5799866	13.33099985	-122.4163694	37.99128156	6.06099987	7.27899981	363.8890076	13.33999968	7/31/2014	20:32.3
1278	SPD09	-122.4163569	37.99129093	6.01800013	7.30100012	363.4479981	13.31900024	-122.4163706	37.9912828	5.97700024	7.30100012	363.8009949	13.27800035	7/31/2014	20:32.2
1279	SPD09	-122.4163581	37.99129212	6.01800013	7.171	363.3819885	13.18900013	-122.4163717	37.99128398	6.02699995	7.171	363.7369995	13.19799995	7/31/2014	20:32.1
1280	SPD09	-122.4163592	37.99129328	6.01800013	7.11499977	363.3609924	13.1329999	-122.4163728	37.99128517	6.02699995	7.11499977	363.7130127	13.14199972	7/31/2014	20:32.0
1281	SPD09	-122.4163609	37.99129505	6.01800013	7.16200018	363.2730103	13.18000031	-122.4163745	37.99128694	6.02699995	7.16200018	363.6690064	13.18900013	7/31/2014	20:31.9
1282	SPD09	-122.416362	37.99129624	6.01800013	7.16200018	363.1849976	13.18000031	-122.4163757	37.99128814	6.02699995	7.16200018	363.5840149	13.18900013	7/31/2014	20:31.8
1283	SPD09	-122.4163631	37.99129742	6.01800013	7.0170002	363.0960083	13.03500032	-122.4163768	37.99128932	6.02699995	7.0170002	363.559021	13.04400015	7/31/2014	20:31.7
1284	SPD09	-122.4163642	37.99129863	6.01800013	6.96299982	363.053009	12.98099995	-122.4163779	37.99129053	5.97700024	6.96299982	363.4940186	12.94000006	7/31/2014	20:31.6
1285	SPD09	-122.4163654	37.99129983	6.01800013	7.04500008	362.9649963	13.0630002	-122.4163791	37.99129173	6.02699995	7.04500008	363.4490051	13.07200003	7/31/2014	20:31.5
1286	SPD09	-122.4163665	37.99130101	6.01800013	6.9000001	362.8989868	12.91800022	-122.4163802	37.99129295	5.97700024	6.9000001	363.4500122	12.87700033	7/31/2014	20:31.4
1287	SPD09	-122.4163676	37.99130222	6.01800013	6.90899992	362.855011	12.92700005	-122.4163813	37.99129413	5.97700024	6.90899992	363.3619995	12.88600016	7/31/2014	20:31.3
1288	SPD09	-122.4163688	37.99130347	5.96700001	6.95300007	362.8099976	12.92000008	-122.4163825	37.99129539	5.97700024	6.95300007	363.3390198	12.93000031	7/31/2014	20:31.2
1289	SPD09	-122.4163699	37.9913046	6.01800013	6.88399982	362.7219849	12.90199995	-122.4163836	37.99129654	5.97700024	6.88399982	363.2940064	12.86100006	7/31/2014	20:31.1
1290	SPD09	-122.4163711	37.99130584	5.96700001	6.80800009	362.7850037	12.7750001	-122.4163848	37.99129778	5.94299984	6.80800009	363.2709961	12.75099993	7/31/2014	20:31.0
1291	SPD09	-122.4163727	37.99130757	6.01800013	6.76999998	362.6530151	12.78800011	-122.4163864	37.99129953	5.97700024	6.76999998	363.1369934	12.74700022	7/31/2014	20:30.9
1292	SPD09	-122.4163739	37.99130883	5.96700001	6.76999998	362.6080017	12.73699999	-122.4163876	37.99130078	5.97700024	6.76999998	363.1159973	12.74700022	7/31/2014	20:30.8
1293	SPD09	-122.4163749	37.99131	6.01800013	6.84000015	362.5650024	12.85800028	-122.4163887	37.99130195	5.97700024	6.84000015	363.1159973	12.81700039	7/31/2014	20:30.7
1294	SPD09	-122.4163761	37.99131125	5.96700001	6.76999998	362.5870056	12.73699999	-122.4163899	37.99130322	5.94299984	6.76999998	363.0270081	12.71299982	7/31/2014	20:30.6
1295	SPD09	-122.4163772	37.99131244	6.01800013	6.77600002	362.4110107	12.79400015	-122.416391	37.99130441	5.94299984	6.77600002	362.9179993	12.71899986	7/31/2014	20:30.5
1296	SPD09	-122.4163784	37.99131373	5.96700001	6.78299999	362.3890076	12.75	-122.4163922	37.9913057	5.94299984	6.78299999	362.8950195	12.72599983	7/31/2014	20:30.4
1297	SPD09	-122.4163795	37.9913149	6.01800013	6.80800009	362.3229981	12.82600021	-122.4163933	37.99130687	5.94299984	6.80800009	362.8080139	12.75099993	7/31/2014	20:30.3
1298	SPD09	-122.4163807	37.99131617	5.96700001	6.84000015	362.1919861	12.80700016	-122.4163945	37.99130816	5.94299984	6.84000015	362.8099976	12.78299999	7/31/2014	20:30.2
1299	SPD09	-122.4163818	37.99131732	6.01800013	6.85200024	362.2349854	12.87000036	-122.4163955	37.99130933	5.94299984	6.85200024	362.7200012	12.79500008	7/31/2014	20:30.1
1300	SPD09	-122.416383	37.99131857	5.96700001	6.86199999	362.125	12.829	-122.4163967	37.99131058	5.94299984	6.86199999	362.631012	12.80499983	7/31/2014	20:30.0
1301	SPD09	-122.4163846	37.99132033	6.01900005	6.89300013	361.993988	12.91200018	-122.4163983	37.99131235	5.94399977	6.89300013	362.5670166	12.83699989	7/31/2014	20:29.9
1302	SPD09	-122.4163857	37.99132155	6.01900005	6.95300007	362.0369873	12.97200012	-122.4163995	37.99131355	5.89300013	6.95300007	362.4770203	12.84600019	7/31/2014	20:29.8
1303	SPD09	-122.4163868	37.99132277	6.01900005	6.9380002	361.9719849	12.95700026	-122.4164006	37.99131477	5.94399977	6.9380002	362.4120178	12.88199997	7/31/2014	20:29.7
1304	SPD09	-122.416388	37.99132404	5.96799994	6.96899986	361.8389893	12.9369998	-122.4164018	37.99131605	5.94399977	6.96899986	362.4559937	12.91299963	7/31/2014	20:29.6
1305	SPD09	-122.4163891	37.99132521	6.01900005	6.99100018	361.9049988	13.01000023	-122.4164029	37.99131723	5.89300013	6.99100018	362.3240051	12.8840003	7/31/2014	20:29.5
1306	SPD09	-122.4163903	37.9913265	5.96799994	7.0170002	361.8179932	12.98500013	-122.4164041	37.99131852	5.89300013	7.0170002	362.302002	12.91000032	7/31/2014	20:29.4
1307	SPD09	-122.4163914	37.99132766	6.01900005	7.03200006	361.7510071	13.05100012	-122.4164051	37.99131969	5.89300013	7.03200006	362.2359924	12.92500019	7/31/2014	20:29.3
1308	SPD09	-122.4163925	37.99132892	5.96799994	7.0539999	361.6860046	13.02199984	-122.4164063	37.99132096	5.94399977	7.0539999	362.1700134	12.99799967	7/31/2014	20:29.2
1309	SPD09	-122.4163936	37.99133009	6.01900005	7.06099987	361.7510071	13.07999992	-122.4164074	37.99132213	5.89300013	7.06099987	362.1920166	12.954	7/31/2014	20:29.1
1310	SPD09	-122.4163947	37.99133132	5.96799994	7.08599997	361.6409912	13.0539999	-122.4164085	37.99132337	5.85900021	7.08599997	362.0809937	12.94500017	7/31/2014	20:29.0
1311	SPD09	-122.4163963	37.99133306	6.01900005	7.11499977	361.6199951	13.13399982	-122.4164101	37.99132512	5.89300013	7.11499977	362.0610046	13.0079999	7/31/2014	20:28.9
1312	SPD09	-122.4163975	37.9913343	5.96799994	7.13000011	361.5750122	13.09800005	-122.4164113	37.99132635	5.85900021	7.13000011	361.9930115	12.98900032	7/31/2014	20:28.8
1313	SPD09	-122.4163986	37.9913355	5.96799994	7.14599991	361.6409912	13.11399984	-122.4164124	37.99132756	5.85900021	7.14599991	361.9940186	13.00500011	7/31/2014	20:28.7
1314	SPD09	-122.4163997	37.99133672	5.96799994	7.15600014	361.5759888	13.12400007	-122.4164135	37.99132878	5.85900021	7.15600014	361.928009	13.01500034	7/31/2014	20:28.6
1315	SPD09	-122.4164008	37.99133792	5.96799994	7.17799997	361.5750122	13.14599991	-122.4164146	37.99132998	5.89300013	7.17799997	361.928009	13.0710001	7/31/2014	20:28.5
1316	SPD09	-122.4164019	37.99133912	5.96799994	7.20900011	361.5090027	13.17700005	-122.4164157	37.9913312	5.85900021	7.20900011	361.8609924	13.06800032	7/31/2014	20:28.4
1317	SPD09	-122.416403	37.99134034	5.96799994	7.19999981	361.4440002	13.16799974	-122.4164168	37.9913324	5.85900021	7.19999981	361.7969971	13.05900002	7/31/2014	20:28.3
1318	SPD09	-122.4164041	37.99134155	5.96799994	7.25400019	361.3330078	13.22200012	-122.4164179	37.99133362	5.80800009	7.25400019	361.7530212	13.06200027	7/31/2014	20:28.2
1319	SPD09	-122.4164052	37.99134275	5.96799994	7.26300001	361.3989868	13.23099995	-122.416419	37.99133483	5.85900021	7.26300001	361.6950073	13.12200022	7/31/2014	20:28.1
1320	SPD09	-122.4164063	37.99134393	5.96799994	7.28499985	361.355011	13.25299978	-122.4164201	37.99133603	5.80800009	7.28499985	361.6650085	13.09299994	7/31/2014	20:28.0
1321	SPD09	-122.4164079	37.9913457	6.01900005	7.30100012	361.3999939	13.32000017	-122.4164218	37.9913378	5.85900021	7.30100012	361.6329956	13.16000032	7/31/2014	20:27.9
1322	SPD09	-122.4164091	37.99134697	5.96799994	7.33300018	361.355011	13.30100012	-122.4164229	37.99133907	5.80800009	7.33300018	361.5880127	13.14100027	7/31/2014	20:27.8
1323	SPD09	-122.4164102	37.99134819	5.96799994	7.36999989	361.355011	13.33799982	-122.416424	37.99134031	5.80800009	7.36999989	361.5760193	13.17799997	7/31/2014	20:27.7
1324	SPD09	-122.4164113	37.99134943	5.96799994	7.38600016	361.3770142	13.35400009	-122.4164252	37.99134154	5.80800009	7.38600016	361.5549927	13.19400024	7/31/2014	20:27.6
1325	SPD09	-122.4164124	37.99135064	6.01900005	7.40199995	361.3340149	13.421	-122.4164263	37.99134275	5.80800009	7.40199995	361.5549927	13.21000004	7/31/2014	20:27.5
1326	SPD09	-122.4164136	37.99135194	5.96799994	7.43400002	361.3330078	13.40199995	-122.4164274	37.99134406	5.80800009	7.43400002	361.5549927	13.2420001	7/31/2014	20:27.4
1327	SPD09	-122.4164147	37.99135313	6.01900005	7.46199989	361.355011	13.48099995	-122.4164285	37.99134526	5.80800009	7.46199989	361.5119934	13.26999998	7/31/2014	20:27.3
1328	SPD09	-122.4164158	37.99135444	5.96799994	7.51000023	361.355011	13.47800016	-122.4164297	37.99134655	5.7750001	7.51000023	361.5540161	13.28500032	7/31/2014	20:27.2
1329	SPD09	-122.416417	37.99135566	5.96799994	7.49399996	361.3340149	13.46199989	-122.4164308	37.99134779	5.80800009	7.49399996	361.53302	13.30200005	7/31/2014	20:27.1
1330	SPD09	-122.4164181	37.99135689	5.96799994	7.53200006	361.3989868	13.5	-122.416432	37.99134902	5.7750001	7.53200006	361.5339966	13.30700016	7/31/2014	20:27.0
1331	SPD09	-122.4164197	37.99135873	5.96799994	7.54699993	361.3770142	13.51499987	-122.4164336	37.99135086	5.80800009	7.54699993	361.5110169	13.35500002	7/31/2014	20:26.9
1332	SPD09	-122.4164209	37.99135995	5.96799994	7.5630002	361.3770142	13.53100014	-122.4164347	37.99135208	5.7750001	7.5630002	361.5100098	13.3380003	7/31/2014	20:26.8
1333	SPD09	-122.416422	37.99136121	5.96799994	7.58500004	361.3999939	13.55299997	-122.4164359	37.99135334	5.7750001	7.58500004	361.4900208	13.36000013	7/31/2014	20:26.7
1334	SPD09	-122.4164231	37.99136245	5.96799994	7.6170001	361.375	13.58500004	-122.416437	37.99135459	5.7750001	7.6170001	361.5079956	13.3920002	7/31/2014	20:26.6
1335	SPD09	-122.4164242	37.9913637	5.96799994	7.6170001	361.4609985	13.58500004	-122.4164381	37.99135583	5.80800009	7.6170001	361.5079956	13.42500019	7/31/2014	20:26.5
1336	SPD09	-122.4164254	37.99136496	5.96799994	7.65500021	361.4179993	13.62300014	-122.4164393	37.99135711	5.74100018	7.65500021	361.4850159	13.39600039	7/31/2014	20:26.4
1337	SPD09	-122.4164265	37.9913662	5.96799994	7.66400003	361.4830017	13.63199997	-122.4164404	37.99135834	5.7750001	7.66400003	361.506012	13.43900013	7/31/2014	20:26.3
1338	SPD09	-122.4164276	37.99136743	5.96799994	7.67999983	361.4609985	13.64799976	-122.4164415	37.9913596	5.74100018	7.67999983	361.5090027	13.421	7/31/2014	20:26.2
1339	SPD09	-122.4164287	37.99136869	5.96799994	7.71799994	361.5050049	13.68599987	-122.4164426	37.99136084	5.74100018	7.71799994	361.4400024	13.45900011	7/31/2014	20:26.1
1340	SPD09	-122.4164299	37.99136994	5.93300009	7.75	361.5280151	13.68300009	-122.4164438	37.99136213	5.69000006	7.75	361.5299988	13.44000006	7/31/2014	20:26.0
1341	SPD09	-122.4164315	37.99137177	5.96799994	7.75600004	361.5490112	13.72399998	-122.4164454	37.99136395	5.74100018	7.75600004	361.506012	13.49700022	7/31/2014	20:25.9
1342	SPD09	-122.4164326	37.99137302	5.96799994	7.76499987	361.5929871	13.7329998	-122.4164465	37.99136519	5.74100018	7.76499987	361.5509949	13.50600004	7/31/2014	20:25.8
1343	SPD09	-122.4164338	37.99137428	5.96799994	7.80299997	361.5939941	13.77099991	-122.4164477	37.99136646	5.74100018	7.80299997	361.5509949	13.54400015	7/31/2014	20:25.7
1344	SPD09	-122.4164349	37.99137555	5.96799994	7.80999994	361.6589966	13.77799988	-122.4164488	37.99136771	5.69000006	7.80999994	361.5280151	13.5	7/31/2014	20:25.6
1345	SPD09	-122.416436	37.99137681	5.96799994	7.82600021	361.7030029	13.79400015	-122.41645	37.99136899	5.74100018	7.82600021	361.6390076	13.56700039	7/31/2014	20:25.5
1346	SPD09	-122.4164372	37.99137808	5.96799994	7.83500004	361.70401	13.80299997	-122.4164511	37.99137026	5.69000006	7.83500004	361.6159973	13.5250001	7/31/2014	20:25.4
1347	SPD09	-122.4164383	37.99137933	5.96799994	7.84100008	361.7690125	13.80900002	-122.4164522	37.99137153	5.74100018	7.84100008	361.6830139	13.58200026	7/31/2014	20:25.3
1348	SPD09	-122.4164394	37.99138061	5.96799994	7.86299992	361.769989	13.83099985	-122.4164534	37.99137279	5.69000006	7.86299992	361.6380005	13.55299997	7/31/2014	20:25.2
1349	SPD09	-122.4164405	37.99138184	5.96799994	7.84800005	361.7909851	13.81599998	-122.4164545	37.99137404	5.69000006	7.84800005	361.6830139	13.53800011	7/31/2014	20:25.1
1350	SPD09	-122.4164416	37.9913831	5.96799994	7.85699987	361.8569946	13.82499981	-122.4164556	37.99137528	5.69000006	7.85699987	361.6830139	13.54699993	7/31/2014	20:25.0
1351	SPD09	-122.4164433	37.99138494	5.96799994	7.84800005	361.8359985	13.81599998	-122.4164572	37.99137714	5.69000006	7.84800005	361.6830139	13.53800011	7/31/2014	20:24.9
1352	SPD09	-122.4164444	37.99138618	5.96799994	7.86299992	361.9230042	13.83099985	-122.4164584	37.99137838	5.65600014	7.86299992	361.7260132	13.51900005	7/31/2014	20:24.8
1353	SPD09	-122.4164455	37.99138741	5.96799994	7.89499998	361.9460144	13.86299992	-122.4164595	37.99137963	5.69000006	7.89499998	361.7489929	13.58500004	7/31/2014	20:24.7
1354	SPD09	-122.4164466	37.99138867	5.96799994	7.86299992	361.9890137	13.83099985	-122.4164606	37.99138089	5.69000006	7.86299992	361.7929993	13.55299997	7/31/2014	20:24.6
1355	SPD09	-122.4164477	37.99138987	6.01900005	7.86299992	362.0119934	13.88199997	-122.4164617	37.99138207	5.69000006	7.86299992	361.7709961	13.55299997	7/31/2014	20:24.5
1356	SPD09	-122.4164489	37.99139118	5.96799994	7.86299992	362.0109863	13.83099985	-122.4164628	37.9913834	5.69000006	7.86299992	361.8569946	13.55299997	7/31/2014	20:24.4
1357	SPD09	-122.41645	37.99139244	5.96799994	7.87300014	362.1440125	13.84100008	-122.4164639	37.99138464	5.69000006	7.87300014	361.9680176	13.5630002	7/31/2014	20:24.3
1358	SPD09	-122.4164511	37.99139367	5.96799994	7.87900019	362.1870117	13.84700012	-122.4164651	37.99138589	5.65600014	7.87900019	361.9020081	13.53500032	7/31/2014	20:24.2
1359	SPD09	-122.4164522	37.99139493	5.96799994	7.88899994	362.1440125	13.85699987	-122.4164662	37.99138713	5.65600014	7.88899994	361.9020081	13.54500008	7/31/2014	20:24.1
1360	SPD09	-122.4164533	37.99139617	5.96799994	7.91699982	362.2309876	13.88499975	-122.4164673	37.99138838	5.65600014	7.91699982	361.8789978	13.57299995	7/31/2014	20:24.0
1361	SPD09	-122.4164549	37.99139799	6.01900005	7.90100002	362.1659851	13.92000008	-122.4164689	37.99139019	5.65600014	7.90100002	361.8580017	13.55700016	7/31/2014	20:23.9
1362	SPD09	-122.4164561	37.9913993	5.96799994	7.91699982	362.2099915	13.88499975	-122.4164701	37.9913915	5.65600014	7.91699982	361.8680115	13.57299995	7/31/2014	20:23.8
1363	SPD09	-122.4164572	37.9914005	6.01900005	7.91699982	362.2969971	13.93599987	-122.4164711	37.99139272	5.65600014	7.91699982	361.9020081	13.57299995	7/31/2014	20:23.7
1364	SPD09	-122.4164584	37.99140184	5.96799994	7.98000002	362.2969971	13.94799995	-122.4164723	37.99139404	5.65600014	7.98000002	361.9470215	13.63600016	7/31/2014	20:23.6
1365	SPD09	-122.4164595	37.99140308	6.01900005	7.93300009	362.3850098	13.95200014	-122.4164734	37.9913953	5.69000006	7.93300009	361.9670105	13.62300014	7/31/2014	20:23.5
1366	SPD09	-122.4164606	37.99140435	6.01900005	7.94899988	362.3630066	13.96799994	-122.4164746	37.99139659	5.65600014	7.94899988	362.0119934	13.60500002	7/31/2014	20:23.4
1367	SPD09	-122.4164618	37.99140564	6.01900005	7.97100019	362.4289856	13.99000025	-122.4164757	37.99139788	5.69000006	7.97100019	362.0350037	13.66100025	7/31/2014	20:23.3
1368	SPD09	-122.4164629	37.99140693	6.01900005	7.95800018	362.4289856	13.97700024	-122.4164769	37.99139917	5.65600014	7.95800018	362.1220093	13.61400032	7/31/2014	20:23.2
1369	SPD09	-122.416464	37.99140822	6.01900005	7.98000002	362.5610046	13.99900007	-122.416478	37.99140044	5.69000006	7.98000002	362.1220093	13.67000008	7/31/2014	20:23.1
1370	SPD09	-122.4164652	37.9914095	6.01900005	7.98000002	362.5610046	13.99900007	-122.4164791	37.99140173	5.65600014	7.98000002	362.2109985	13.63600016	7/31/2014	20:23.0
1371	SPD09	-122.4164669	37.99141143	6.01900005	7.99599981	362.6260071	14.01499987	-122.4164809	37.99140366	5.65600014	7.99599981	362.1660156	13.65199995	7/31/2014	20:22.9
1372	SPD09	-122.4164681	37.99141277	5.96799994	7.98000002	362.6929932	13.94799995	-122.4164821	37.991405	5.65600014	7.98000002	362.2980042	13.63600016	7/31/2014	20:22.8
1373	SPD09	-122.4164692	37.99141402	6.01900005	8.01799965	362.7149963	14.0369997	-122.4164832	37.99140626	5.65600014	8.01799965	362.2990112	13.67399979	7/31/2014	20:22.7
1374	SPD09	-122.4164704	37.99141533	6.01900005	7.99599981	362.802002	14.01499987	-122.4164843	37.99140759	5.65600014	7.99599981	362.276001	13.65199995	7/31/2014	20:22.6
1375	SPD09	-122.4164715	37.99141668	6.01900005	8.01799965	362.8250122	14.0369997	-122.4164855	37.99140891	5.65600014	8.01799965	362.4299927	13.67399979	7/31/2014	20:22.5
1376	SPD09	-122.4164727	37.991418	6.01900005	8.02799988	362.9349976	14.04699993	-122.4164867	37.99141024	5.65600014	8.02799988	362.40802	13.68400002	7/31/2014	20:22.4
1377	SPD09	-122.4164739	37.99141933	6.01900005	8.05000019	362.9790039	14.06900024	-122.4164879	37.99141156	5.69000006	8.05000019	362.4519959	13.74000025	7/31/2014	20:22.3
1378	SPD09	-122.4164751	37.99142065	6.01900005	8.11900043	362.9570007	14.13800049	-122.416489	37.99141291	5.65600014	8.11900043	362.45401	13.77500057	7/31/2014	20:22.2
1379	SPD09	-122.4164762	37.99142196	6.01900005	8.06599998	363.0419922	14.08500004	-122.4164902	37.99141422	5.65600014	8.06599998	362.4500122	13.72200012	7/31/2014	20:22.1
1380	SPD09	-122.4164774	37.99142329	6.01900005	8.08100033	363.0859985	14.10000038	-122.4164914	37.99141554	5.65600014	8.08100033	362.5159912	13.73700047	7/31/2014	20:22.0
1381	SPD09	-122.4164791	37.99142523	6.05299997	8.09700012	363.1300049	14.1500001	-122.4164931	37.99141749	5.65600014	8.09700012	362.5150147	13.75300026	7/31/2014	20:21.9
1382	SPD09	-122.4164803	37.9914266	6.01900005	8.10400009	363.1520081	14.12300014	-122.4164943	37.99141885	5.69000006	8.10400009	362.5809937	13.79400015	7/31/2014	20:21.8
1383	SPD09	-122.4164815	37.9914279	6.05299997	8.1260004	363.2179871	14.17900038	-122.4164955	37.99142016	5.65600014	8.1260004	362.6040039	13.78200054	7/31/2014	20:21.7
1384	SPD09	-122.4164827	37.99142926	6.05299997	8.1420002	363.2399902	14.19500017	-122.4164967	37.9914215	5.65600014	8.1420002	362.7120056	13.79800034	7/31/2014	20:21.6
1385	SPD09	-122.4164839	37.99143063	6.05299997	8.15699959	363.3059998	14.20999956	-122.4164979	37.99142284	5.69000006	8.15699959	362.7359924	13.84699965	7/31/2014	20:21.5
1386	SPD09	-122.4164851	37.99143197	6.0539999	8.1789999	363.3280029	14.2329998	-122.4164991	37.99142421	5.65700006	8.1789999	362.757019	13.83599997	7/31/2014	20:21.4
1387	SPD09	-122.4164863	37.99143331	6.0539999	8.1789999	363.3710022	14.2329998	-122.4165003	37.99142555	5.69099998	8.1789999	362.8229981	13.86999989	7/31/2014	20:21.3
1388	SPD09	-122.4164875	37.99143469	6.01999998	8.19499969	363.4590149	14.21499968	-122.4165015	37.99142693	5.65700006	8.19499969	362.8450012	13.85199976	7/31/2014	20:21.2
1389	SPD09	-122.4164886	37.99143597	6.0539999	8.20499992	363.4590149	14.25899982	-122.4165026	37.99142822	5.69099998	8.20499992	362.8659973	13.89599991	7/31/2014	20:21.1
1390	SPD09	-122.4164898	37.99143727	6.0539999	8.21100044	363.5029907	14.26500034	-122.4165038	37.99142951	5.65700006	8.21100044	362.8450012	13.86800051	7/31/2014	20:21.0
1391	SPD09	-122.4164915	37.99143917	6.10500002	8.24300003	363.5469971	14.34800005	-122.4165054	37.99143138	5.65700006	8.24300003	362.8890076	13.9000001	7/31/2014	20:20.9
1392	SPD09	-122.4164927	37.99144051	6.0539999	8.24300003	363.5029907	14.29699993	-122.4165066	37.99143273	5.65700006	8.24300003	362.8869934	13.9000001	7/31/2014	20:20.8
1393	SPD09	-122.4164938	37.99144175	6.10500002	8.25800037	363.5690002	14.36300039	-122.4165077	37.99143397	5.69099998	8.25800037	362.8890076	13.94900036	7/31/2014	20:20.7
1394	SPD09	-122.416495	37.99144309	6.0539999	8.26500034	363.6570129	14.31900024	-122.4165089	37.99143531	5.65700006	8.26500034	362.9100037	13.92200041	7/31/2014	20:20.6
1395	SPD09	-122.4164961	37.99144433	6.10500002	8.26500034	363.5910034	14.37000036	-122.41651	37.99143655	5.69099998	8.26500034	362.9980164	13.95600033	7/31/2014	20:20.5
1396	SPD09	-122.4164972	37.99144562	6.10500002	8.28100014	363.6130066	14.38600016	-122.4165112	37.99143784	5.69099998	8.28100014	362.9100037	13.97200012	7/31/2014	20:20.4
1397	SPD09	-122.4164984	37.99144691	6.10500002	8.27400017	363.6570129	14.37900019	-122.4165123	37.99143913	5.7420001	8.27400017	363.0639954	14.01600027	7/31/2014	20:20.3
1398	SPD09	-122.4164995	37.99144818	6.10500002	8.2489996	363.7009888	14.35399961	-122.4165135	37.99144042	5.69099998	8.2489996	363.0419922	13.93999958	7/31/2014	20:20.2
1399	SPD09	-122.4165006	37.99144947	6.10500002	8.25800037	363.7009888	14.36300039	-122.4165146	37.99144169	5.7420001	8.25800037	363.1520081	14.00000048	7/31/2014	20:20.1
1400	SPD09	-122.4165018	37.99145075	6.10500002	8.2489996	363.7890015	14.35399961	-122.4165157	37.99144297	5.69099998	8.2489996	363.1970215	13.93999958	7/31/2014	20:20.0
1401	SPD09	-122.4165035	37.99145264	6.13999987	8.25800037	363.7900085	14.39800024	-122.4165174	37.99144484	5.69099998	8.25800037	363.2180176	13.94900036	7/31/2014	20:19.9
1402	SPD09	-122.4165046	37.99145397	6.10500002	8.2489996	363.8989868	14.35399961	-122.4165186	37.99144618	5.69099998	8.2489996	363.2180176	13.93999958	7/31/2014	20:19.8
1403	SPD09	-122.4165058	37.99145524	6.13999987	8.29599953	363.855011	14.43599939	-122.4165197	37.99144746	5.69099998	8.29599953	363.3070068	13.98699951	7/31/2014	20:19.7
1404	SPD09	-122.416507	37.9914566	6.10500002	8.27400017	363.9869995	14.37900019	-122.4165209	37.9914488	5.69099998	8.27400017	363.3280029	13.96500015	7/31/2014	20:19.6
1405	SPD09	-122.4165082	37.99145789	6.13999987	8.26500034	364.0090027	14.40500021	-122.4165221	37.99145009	5.7420001	8.26500034	363.3590088	14.00700045	7/31/2014	20:19.5
1406	SPD09	-122.4165094	37.99145925	6.10500002	8.25800037	364.0750122	14.36300039	-122.4165233	37.99145145	5.69099998	8.25800037	363.3940125	13.94900036	7/31/2014	20:19.4
1407	SPD09	-122.4165105	37.99146056	6.13999987	8.28999996	364.2070007	14.42999983	-122.4165245	37.99145274	5.69099998	8.28999996	363.4830017	13.98099995	7/31/2014	20:19.3
1408	SPD09	-122.4165117	37.99146189	6.13999987	8.26500034	364.2510071	14.40500021	-122.4165257	37.99145409	5.69099998	8.26500034	363.4830017	13.95600033	7/31/2014	20:19.2
1409	SPD09	-122.4165129	37.99146321	6.13999987	8.2489996	364.2950134	14.38899946	-122.4165268	37.9914554	5.77600002	8.2489996	363.6140137	14.02499962	7/31/2014	20:19.1
1410	SPD09	-122.4165141	37.99146454	6.13999987	8.22700024	364.4049988	14.3670001	-122.416528	37.99145672	5.7420001	8.22700024	363.6820068	13.96900034	7/31/2014	20:19.0
1411	SPD09	-122.4165159	37.99146654	6.13999987	8.24300003	364.4490051	14.3829999	-122.4165298	37.9914587	5.7420001	8.24300003	363.7910156	13.98500013	7/31/2014	20:18.9
1412	SPD09	-122.4165171	37.99146786	6.13999987	8.26500034	364.5369873	14.40500021	-122.416531	37.99146005	5.77600002	8.26500034	363.8780212	14.04100037	7/31/2014	20:18.8
1413	SPD09	-122.4165182	37.99146917	6.19099998	8.31200027	364.6019898	14.50300026	-122.4165322	37.99146134	5.77600002	8.31200027	364.0100098	14.0880003	7/31/2014	20:18.7
1414	SPD09	-122.4165195	37.99147059	6.13999987	8.27400017	364.6690064	14.41400003	-122.4165334	37.99146275	5.77600002	8.27400017	364.0540161	14.05000019	7/31/2014	20:18.6
1415	SPD09	-122.4165207	37.99147189	6.19099998	8.24300003	364.7340088	14.43400002	-122.4165346	37.99146406	5.77600002	8.24300003	364.2080078	14.01900005	7/31/2014	20:18.5
1416	SPD09	-122.416522	37.99147331	6.13999987	8.26500034	364.8229981	14.40500021	-122.4165359	37.99146547	5.77600002	8.26500034	364.3179932	14.04100037	7/31/2014	20:18.4
1417	SPD09	-122.4165231	37.99147462	6.19099998	8.27400017	364.8880005	14.46500015	-122.4165371	37.99146678	5.77600002	8.27400017	364.4060059	14.05000019	7/31/2014	20:18.3
1418	SPD09	-122.4165244	37.99147601	6.13999987	8.31200027	364.9769898	14.45200014	-122.4165383	37.99146818	5.77600002	8.31200027	364.4729919	14.0880003	7/31/2014	20:18.2
1419	SPD09	-122.4165255	37.99147727	6.2249999	8.28999996	365.0639954	14.51499987	-122.4165394	37.99146942	5.77600002	8.28999996	364.6040039	14.06599998	7/31/2014	20:18.1
1420	SPD09	-122.4165268	37.99147863	6.19099998	8.31200027	365.1090088	14.50300026	-122.4165407	37.99147078	5.77600002	8.31200027	364.6910095	14.0880003	7/31/2014	20:18.0
1421	SPD09	-122.4165285	37.99148056	6.2249999	8.30300045	365.2189941	14.52800035	-122.4165424	37.99147271	5.80900002	8.30300045	364.7810059	14.11200047	7/31/2014	20:17.9
1422	SPD09	-122.4165297	37.9914819	6.19099998	8.37199974	365.2619934	14.56299973	-122.4165436	37.99147405	5.77600002	8.37199974	364.8460083	14.14799976	7/31/2014	20:17.8
1423	SPD09	-122.4165309	37.99148319	6.2249999	8.35000038	365.3940125	14.57500029	-122.4165448	37.99147532	5.80900002	8.35000038	364.9120178	14.1590004	7/31/2014	20:17.7
1424	SPD09	-122.4165321	37.99148454	6.19099998	8.35999966	365.4379883	14.55099964	-122.416546	37.99147667	5.77600002	8.35999966	364.9559937	14.13599968	7/31/2014	20:17.6
1425	SPD09	-122.4165333	37.99148583	6.2249999	8.26500034	365.526001	14.49000025	-122.4165471	37.99147796	5.80900002	8.26500034	365.0429993	14.07400036	7/31/2014	20:17.5
1426	SPD09	-122.4165345	37.99148714	6.2249999	8.2329998	365.5450134	14.45799971	-122.4165483	37.99147927	5.80900002	8.2329998	365.1289978	14.04199982	7/31/2014	20:17.4
1427	SPD09	-122.4165356	37.99148846	6.2249999	8.24300003	365.5440064	14.46799994	-122.4165495	37.99148058	5.86000013	8.24300003	365.1710205	14.10300016	7/31/2014	20:17.3
1428	SPD09	-122.4165368	37.99148975	6.2249999	8.1789999	365.6759949	14.40399981	-122.4165507	37.99148188	5.80900002	8.1789999	365.2369995	13.98799992	7/31/2014	20:17.2
1429	SPD09	-122.416538	37.99149106	6.2249999	8.13500023	365.6319885	14.36000013	-122.4165519	37.99148319	5.86000013	8.13500023	365.3250122	13.99500036	7/31/2014	20:17.1
1430	SPD09	-122.4165392	37.99149235	6.2249999	8.1260004	365.6979981	14.35100031	-122.4165531	37.99148448	5.89400005	8.1260004	365.4349976	14.02000046	7/31/2014	20:17.0
1431	SPD09	-122.4165409	37.99149428	6.25899982	8.10999966	365.7640076	14.36899948	-122.4165548	37.99148639	5.89400005	8.10999966	365.4790039	14.00399971	7/31/2014	20:16.9
1432	SPD09	-122.4165421	37.99149562	6.2249999	8.09700012	365.7420044	14.32200003	-122.416556	37.99148774	5.89400005	8.09700012	365.5670166	13.99100018	7/31/2014	20:16.8
1433	SPD09	-122.4165433	37.9914969	6.25899982	8.08100033	365.7860107	14.34000015	-122.4165572	37.99148901	5.89400005	8.08100033	365.5890198	13.97500038	7/31/2014	20:16.7
1434	SPD09	-122.4165445	37.99149822	6.25899982	8.07199955	365.7640076	14.33099937	-122.4165584	37.99149034	5.89400005	8.07199955	365.6329956	13.9659996	7/31/2014	20:16.6
1435	SPD09	-122.4165457	37.99149957	6.25899982	8.05000019	365.7200012	14.30900002	-122.4165596	37.99149166	5.89400005	8.05000019	365.678009	13.94400024	7/31/2014	20:16.5
1436	SPD09	-122.416547	37.99150091	6.25899982	8.05599976	365.8519898	14.31499958	-122.4165608	37.99149301	5.89400005	8.05599976	365.6979981	13.94999981	7/31/2014	20:16.4
1437	SPD09	-122.4165482	37.99150224	6.25899982	7.99599981	365.7420044	14.25499964	-122.416562	37.99149433	5.89400005	7.99599981	365.7220154	13.88999987	7/31/2014	20:16.3
1438	SPD09	-122.4165494	37.99150356	6.25899982	8.01799965	365.8299866	14.27699947	-122.4165632	37.99149566	5.94500017	8.01799965	365.7650147	13.96299982	7/31/2014	20:16.2
1439	SPD09	-122.4165505	37.99150484	6.31099987	7.94199991	365.8739929	14.25299978	-122.4165644	37.99149693	5.94500017	7.94199991	365.7870178	13.88700008	7/31/2014	20:16.1
1440	SPD09	-122.4165518	37.99150622	6.25899982	7.89499998	365.8519898	14.15399981	-122.4165656	37.99149829	5.94500017	7.89499998	365.8309937	13.84000015	7/31/2014	20:16.0
1441	SPD09	-122.4165535	37.99150813	6.31099987	7.91699982	365.8739929	14.22799969	-122.4165674	37.9915002	5.94500017	7.91699982	365.809021	13.86199999	7/31/2014	20:15.9
1442	SPD09	-122.4165547	37.99150944	6.31099987	7.87300014	365.8739929	14.18400002	-122.4165686	37.99150153	5.94500017	7.87300014	365.9410095	13.81800032	7/31/2014	20:15.8
1443	SPD09	-122.416556	37.99151078	6.31099987	7.84100008	365.9620056	14.15199995	-122.4165698	37.99150286	5.94500017	7.84100008	365.9850159	13.78600025	7/31/2014	20:15.7
1444	SPD09	-122.4165572	37.99151211	6.31099987	7.77799988	365.9400024	14.08899975	-122.416571	37.99150418	5.94500017	7.77799988	365.9410095	13.72300005	7/31/2014	20:15.6
1445	SPD09	-122.4165584	37.99151345	6.31099987	7.6170001	365.8739929	13.92799997	-122.4165722	37.99150553	5.97900009	7.6170001	365.9190064	13.59600019	7/31/2014	20:15.5
1446	SPD09	-122.4165596	37.99151479	6.31099987	7.73400021	365.9400024	14.04500008	-122.4165735	37.99150685	5.97900009	7.73400021	365.9630127	13.7130003	7/31/2014	20:15.4
1447	SPD09	-122.4165608	37.9915161	6.34499979	7.55700016	365.8959961	13.90199995	-122.4165747	37.99150816	6.02899981	7.55700016	365.9479981	13.58599997	7/31/2014	20:15.3
1448	SPD09	-122.4165621	37.99151746	6.31099987	7.46199989	365.8739929	13.77299976	-122.4165759	37.99150952	5.97900009	7.46199989	365.9410095	13.44099998	7/31/2014	20:15.2
1449	SPD09	-122.4165633	37.99151875	6.34499979	7.47200012	365.9400024	13.81699991	-122.4165771	37.99151081	6.02899981	7.47200012	365.934021	13.50099993	7/31/2014	20:15.1
1450	SPD09	-122.4165645	37.99152012	6.31099987	7.37699986	365.8299866	13.68799973	-122.4165783	37.99151217	6.02899981	7.37699986	366.0370178	13.40599966	7/31/2014	20:15.0
1451	SPD09	-122.4165663	37.99152208	6.34499979	7.36399984	365.9169922	13.70899963	-122.4165801	37.99151412	6.0630002	7.36399984	366.0289917	13.42700005	7/31/2014	20:14.9
1452	SPD09	-122.4165675	37.9915234	6.34499979	7.27899981	365.9179993	13.6239996	-122.4165813	37.99151545	6.0630002	7.27899981	366.0729981	13.34200001	7/31/2014	20:14.8
1453	SPD09	-122.4165688	37.99152475	6.34499979	7.25400019	365.9400024	13.59899998	-122.4165826	37.99151679	6.0630002	7.25400019	366.1170044	13.31700039	7/31/2014	20:14.7
1454	SPD09	-122.41657	37.99152609	6.34499979	7.26300001	365.8959961	13.6079998	-122.4165838	37.99151813	6.0630002	7.26300001	366.1380005	13.32600021	7/31/2014	20:14.6
1455	SPD09	-122.4165713	37.99152744	6.34499979	7.24700022	365.9620056	13.59200001	-122.4165851	37.99151948	6.0630002	7.24700022	366.2270203	13.31000042	7/31/2014	20:14.5
1456	SPD09	-122.4165725	37.9915288	6.34499979	7.24700022	365.9840088	13.59200001	-122.4165863	37.99152084	6.0630002	7.24700022	366.2260132	13.31000042	7/31/2014	20:14.4
1457	SPD09	-122.4165737	37.99153009	6.39599991	7.26300001	365.9620056	13.65899992	-122.4165875	37.99152213	6.11399984	7.26300001	366.3150024	13.37699986	7/31/2014	20:14.3
1458	SPD09	-122.416575	37.99153149	6.34499979	7.24100018	366.0280151	13.58599997	-122.4165888	37.99152353	6.11399984	7.24100018	366.3160095	13.35500002	7/31/2014	20:14.2
1459	SPD09	-122.4165762	37.99153276	6.39599991	7.23099995	366.0270081	13.62699986	-122.4165899	37.9915248	6.11399984	7.23099995	366.3359985	13.34499979	7/31/2014	20:14.1
1460	SPD09	-122.4165774	37.99153414	6.34499979	7.25400019	366.0280151	13.59899998	-122.4165912	37.99152616	6.11399984	7.25400019	366.3800049	13.36800003	7/31/2014	20:14.0
1461	SPD09	-122.4165792	37.99153605	6.39599991	7.23099995	366.0499878	13.62699986	-122.416593	37.99152807	6.11399984	7.23099995	366.3600159	13.34499979	7/31/2014	20:13.9
1462	SPD09	-122.4165804	37.99153736	6.39599991	7.21600008	366.0939941	13.61199999	-122.4165942	37.9915294	6.11399984	7.21600008	366.4680176	13.32999992	7/31/2014	20:13.8
1463	SPD09	-122.4165816	37.99153868	6.39599991	7.21600008	366.1159973	13.61199999	-122.4165954	37.99153073	6.14799976	7.21600008	366.4470215	13.36399984	7/31/2014	20:13.7
1464	SPD09	-122.4165828	37.99154001	6.39599991	7.20900011	366.1159973	13.60500002	-122.4165966	37.99153203	6.11399984	7.20900011	366.4680176	13.32299995	7/31/2014	20:13.6
1465	SPD09	-122.416584	37.9915413	6.43100023	7.19399977	366.1600037	13.625	-122.4165978	37.99153332	6.14799976	7.19399977	366.4470215	13.34199953	7/31/2014	20:13.5
1466	SPD09	-122.4165853	37.99154266	6.39599991	7.18400002	366.1380005	13.57999992	-122.4165991	37.9915347	6.14799976	7.18400002	366.5140076	13.33199978	7/31/2014	20:13.4
1467	SPD09	-122.4165865	37.99154399	6.39599991	7.171	366.0939941	13.56699991	-122.4166003	37.99153603	6.14799976	7.171	366.4680176	13.31899977	7/31/2014	20:13.3
1468	SPD09	-122.4165877	37.99154532	6.39599991	7.15600014	366.20401	13.55200005	-122.4166015	37.99153736	6.18200016	7.15600014	366.5130005	13.3380003	7/31/2014	20:13.2
1469	SPD09	-122.4165889	37.99154659	6.43100023	7.13000011	366.1380005	13.56100035	-122.4166027	37.99153861	6.18200016	7.13000011	366.5350037	13.31200027	7/31/2014	20:13.1
1470	SPD09	-122.4165901	37.9915479	6.43100023	7.13999987	366.1380005	13.5710001	-122.4166039	37.99153992	6.18200016	7.13999987	366.5559998	13.32200003	7/31/2014	20:13.0
1471	SPD09	-122.4165919	37.99154984	6.43100023	7.11499977	366.20401	13.546	-122.4166057	37.99154188	6.2329998	7.11499977	366.57901	13.34799957	7/31/2014	20:12.9
1472	SPD09	-122.4165931	37.99155117	6.43200016	7.10200024	366.1380005	13.5340004	-122.4166069	37.99154319	6.18300009	7.10200024	366.6220093	13.28500032	7/31/2014	20:12.8
1473	SPD09	-122.4165943	37.99155242	6.4829998	7.08599997	366.2690125	13.56899977	-122.4166081	37.99154445	6.2670002	7.08599997	366.6669922	13.35300016	7/31/2014	20:12.7
1474	SPD09	-122.4165956	37.9915538	6.43200016	7.09200001	366.2449951	13.52400017	-122.4166094	37.99154585	6.23400021	7.09200001	366.6629944	13.32600021	7/31/2014	20:12.6
1475	SPD09	-122.4165968	37.99155515	6.43200016	7.07700014	366.2659912	13.5090003	-122.4166106	37.99154717	6.23400021	7.07700014	366.6849976	13.31100035	7/31/2014	20:12.5
1476	SPD09	-122.416598	37.99155647	6.43200016	7.0539999	366.243988	13.48600006	-122.4166118	37.9915485	6.2670002	7.0539999	366.7059937	13.3210001	7/31/2014	20:12.4
1477	SPD09	-122.4165992	37.99155776	6.4829998	7.0539999	366.3760071	13.5369997	-122.416613	37.99154979	6.2670002	7.0539999	366.7290039	13.3210001	7/31/2014	20:12.3
1478	SPD09	-122.4166005	37.99155913	6.43200016	7.10200024	366.3760071	13.5340004	-122.4166143	37.99155115	6.2670002	7.10200024	366.7279968	13.36900043	7/31/2014	20:12.2
1479	SPD09	-122.4166017	37.99156038	6.4829998	7.0539999	366.3760071	13.5369997	-122.4166154	37.99155241	6.23400021	7.0539999	366.7279968	13.28800011	7/31/2014	20:12.1
1480	SPD09	-122.4166029	37.99156174	6.43200016	7.03200006	366.4200134	13.46400023	-122.4166167	37.99155377	6.2670002	7.03200006	366.75	13.29900026	7/31/2014	20:12.0
1481	SPD09	-122.4166047	37.99156364	6.4829998	7.03200006	366.4200134	13.51499987	-122.4166184	37.99155564	6.2670002	7.03200006	366.7950134	13.29900026	7/31/2014	20:11.9
1482	SPD09	-122.4166059	37.99156493	6.4829998	7.00699997	366.552002	13.48999977	-122.4166196	37.99155693	6.2670002	7.00699997	366.7720032	13.27400017	7/31/2014	20:11.8
1483	SPD09	-122.4166071	37.99156624	6.4829998	7.00699997	366.5960083	13.48999977	-122.4166208	37.99155824	6.31799984	7.00699997	366.8609924	13.32499981	7/31/2014	20:11.7
1484	SPD09	-122.4166083	37.99156754	6.4829998	7.00699997	366.6170044	13.48999977	-122.416622	37.99155955	6.2670002	7.00699997	366.9039917	13.27400017	7/31/2014	20:11.6
1485	SPD09	-122.4166095	37.99156885	6.4829998	7.00699997	366.6610107	13.48999977	-122.4166233	37.99156086	6.31799984	7.00699997	366.9490051	13.32499981	7/31/2014	20:11.5
1486	SPD09	-122.4166107	37.99157016	6.4829998	7.00699997	366.7709961	13.48999977	-122.4166245	37.99156217	6.31799984	7.00699997	366.9700012	13.32499981	7/31/2014	20:11.4
1487	SPD09	-122.4166119	37.99157144	6.5170002	6.99100018	366.6830139	13.50800037	-122.4166256	37.99156342	6.35200024	6.99100018	366.9920044	13.34300041	7/31/2014	20:11.3
1488	SPD09	-122.4166131	37.99157278	6.4829998	6.99100018	366.7929993	13.47399998	-122.4166269	37.99156477	6.31799984	6.99100018	367.0140076	13.30900002	7/31/2014	20:11.2
1489	SPD09	-122.4166143	37.99157402	6.5170002	6.98500013	366.8150024	13.50200033	-122.416628	37.99156602	6.35200024	6.98500013	367.0200195	13.33700037	7/31/2014	20:11.1
1490	SPD09	-122.4166155	37.99157531	6.5170002	6.97900009	366.8380127	13.49600029	-122.4166292	37.9915673	6.35200024	6.97900009	367.0809937	13.33100033	7/31/2014	20:11.0
1491	SPD09	-122.4166173	37.99157722	6.5170002	6.98500013	366.8590088	13.50200033	-122.416631	37.99156921	6.35200024	6.98500013	367.0800171	13.33700037	7/31/2014	20:10.9
1492	SPD09	-122.4166184	37.99157851	6.5170002	6.99100018	366.881012	13.50800037	-122.4166322	37.9915705	6.35200024	6.99100018	367.1459961	13.34300041	7/31/2014	20:10.8
1493	SPD09	-122.4166196	37.9915798	6.5170002	7.0170002	366.9689941	13.5340004	-122.4166334	37.99157179	6.35200024	7.0170002	367.1910095	13.36900043	7/31/2014	20:10.7
1494	SPD09	-122.4166208	37.99158107	6.5170002	6.97900009	367.0350037	13.49600029	-122.4166346	37.99157308	6.40299988	6.97900009	367.1900024	13.38199997	7/31/2014	20:10.6
1495	SPD09	-122.416622	37.99158238	6.5170002	6.97900009	367.0360107	13.49600029	-122.4166358	37.99157437	6.40299988	6.97900009	367.256012	13.38199997	7/31/2014	20:10.5
1496	SPD09	-122.4166233	37.99158367	6.5170002	7.00099993	367.1669922	13.51800013	-122.416637	37.99157568	6.40299988	7.00099993	367.2780151	13.40399981	7/31/2014	20:10.4
1497	SPD09	-122.4166245	37.99158496	6.5170002	7.03200006	367.2109985	13.54900026	-122.4166382	37.99157697	6.40299988	7.03200006	367.3210144	13.43499994	7/31/2014	20:10.3
1498	SPD09	-122.4166256	37.99158625	6.5170002	7.00699997	367.2340088	13.52400017	-122.4166394	37.99157824	6.40299988	7.00699997	367.3240051	13.40999985	7/31/2014	20:10.2
1499	SPD09	-122.4166268	37.99158746	6.56799984	6.99100018	367.4309998	13.55900002	-122.4166405	37.99157945	6.40299988	6.99100018	367.4089966	13.39400005	7/31/2014	20:10.1
1500	SPD09	-122.416628	37.99158877	6.5170002	6.99100018	367.4750061	13.50800037	-122.4166417	37.99158075	6.40299988	6.99100018	367.4320068	13.39400005	7/31/2014	20:10.0
1501	SPD09	-122.4166297	37.99159059	6.56799984	6.99100018	367.4970093	13.55900002	-122.4166434	37.99158258	6.4369998	6.99100018	367.5209961	13.42799997	7/31/2014	20:09.9
1502	SPD09	-122.4166309	37.9915919	6.5170002	7.00099993	367.6069946	13.51800013	-122.4166446	37.99158388	6.4369998	7.00099993	367.5630188	13.43799973	7/31/2014	20:09.8
1503	SPD09	-122.416632	37.99159308	6.56799984	7.00099993	367.6950073	13.56899977	-122.4166457	37.99158507	6.4369998	7.00099993	367.6530151	13.43799973	7/31/2014	20:09.7
1504	SPD09	-122.4166332	37.99159434	6.56799984	7.00699997	367.7609863	13.57499981	-122.4166469	37.99158633	6.4369998	7.00699997	367.7400208	13.44399977	7/31/2014	20:09.6
1505	SPD09	-122.4166343	37.99159559	6.56799984	6.98500013	367.848999	13.55299997	-122.4166481	37.99158756	6.48699999	6.98500013	367.8280029	13.47200012	7/31/2014	20:09.5
1506	SPD09	-122.4166355	37.99159685	6.56799984	6.98500013	367.980011	13.55299997	-122.4166492	37.99158882	6.48699999	6.98500013	367.9819946	13.47200012	7/31/2014	20:09.4
1507	SPD09	-122.4166367	37.99159809	6.56799984	7.00099993	368.0910034	13.56899977	-122.4166504	37.99159007	6.48699999	7.00099993	368.0480042	13.48799992	7/31/2014	20:09.3
1508	SPD09	-122.4166378	37.99159932	6.56799984	6.98500013	368.2449951	13.55299997	-122.4166516	37.99159131	6.48699999	6.98500013	368.0920105	13.47200012	7/31/2014	20:09.2
1509	SPD09	-122.416639	37.99160058	6.56799984	6.99100018	368.3099976	13.55900002	-122.4166527	37.99159253	6.52099991	6.99100018	368.2680054	13.51200008	7/31/2014	20:09.1
1510	SPD09	-122.4166401	37.9916018	6.56799984	7.00699997	368.3989868	13.57499981	-122.4166539	37.99159377	6.48699999	7.00699997	368.2890015	13.49399996	7/31/2014	20:09.0
1511	SPD09	-122.4166418	37.99160364	6.56799984	7.00099993	368.5090027	13.56899977	-122.4166556	37.99159561	6.52099991	7.00099993	368.3780212	13.52199984	7/31/2014	20:08.9
1512	SPD09	-122.416643	37.99160486	6.56799984	7.0170002	368.6180115	13.58500004	-122.4166567	37.99159685	6.48699999	7.0170002	368.5090027	13.50400019	7/31/2014	20:08.8
1513	SPD09	-122.4166441	37.99160608	6.60300016	7.0170002	368.8160095	13.62000036	-122.4166578	37.99159805	6.52099991	7.0170002	368.553009	13.53800011	7/31/2014	20:08.7
1514	SPD09	-122.4166453	37.99160735	6.56799984	7.04500008	368.8380127	13.61299992	-122.416659	37.99159934	6.52099991	7.04500008	368.6190186	13.56599998	7/31/2014	20:08.6
1515	SPD09	-122.4166465	37.99160861	6.56799984	7.04500008	368.9259949	13.61299992	-122.4166602	37.9916006	6.52099991	7.04500008	368.6190186	13.56599998	7/31/2014	20:08.5
1516	SPD09	-122.4166476	37.99160986	6.56799984	7.0539999	369.0360107	13.62199974	-122.4166614	37.99160185	6.52099991	7.0539999	368.8399963	13.57499981	7/31/2014	20:08.4
1517	SPD09	-122.4166488	37.99161108	6.60300016	7.0539999	369.2120056	13.65700006	-122.4166625	37.99160307	6.55499983	7.0539999	368.9049988	13.60899973	7/31/2014	20:08.3
1518	SPD09	-122.4166499	37.99161234	6.60300016	7.08599997	369.256012	13.68900013	-122.4166637	37.99160433	6.55499983	7.08599997	369.0150147	13.64099979	7/31/2014	20:08.2
1519	SPD09	-122.4166511	37.99161358	6.60300016	7.07700014	369.3659973	13.68000031	-122.4166648	37.99160557	6.60599995	7.07700014	369.1470032	13.68300009	7/31/2014	20:08.1
1520	SPD09	-122.4166523	37.99161483	6.60300016	7.07700014	369.519989	13.68000031	-122.416666	37.9916068	6.55499983	7.07700014	369.1690064	13.63199997	7/31/2014	20:08.0
1521	SPD09	-122.416654	37.99161669	6.60300016	7.09200001	369.6080017	13.69500017	-122.4166677	37.99160868	6.60599995	7.09200001	369.3880005	13.69799995	7/31/2014	20:07.9
1522	SPD09	-122.4166552	37.99161798	6.56799984	7.09200001	369.7399902	13.65999985	-122.4166689	37.99160997	6.55499983	7.09200001	369.45401	13.64699984	7/31/2014	20:07.8
1523	SPD09	-122.4166563	37.9916192	6.60300016	7.12400007	369.803009	13.72700024	-122.4166701	37.99161119	6.60599995	7.12400007	369.5620117	13.73000002	7/31/2014	20:07.7
1524	SPD09	-122.4166575	37.99162047	6.60300016	7.12400007	370.0429993	13.72700024	-122.4166713	37.99161246	6.60599995	7.12400007	369.7140198	13.73000002	7/31/2014	20:07.6
1525	SPD09	-122.4166587	37.99162175	6.60300016	7.13999987	370.0880127	13.74300003	-122.4166724	37.99161374	6.60599995	7.13999987	369.7590027	13.74599981	7/31/2014	20:07.5
1526	SPD09	-122.4166599	37.99162302	6.60300016	7.13999987	370.2409973	13.74300003	-122.4166736	37.99161501	6.60599995	7.13999987	369.8900147	13.74599981	7/31/2014	20:07.4
1527	SPD09	-122.416661	37.99162426	6.63700008	7.19999981	370.394989	13.83699989	-122.4166748	37.99161625	6.60599995	7.19999981	370.0670166	13.80599976	7/31/2014	20:07.3
1528	SPD09	-122.4166622	37.99162553	6.60300016	7.16200018	370.5270081	13.76500034	-122.416676	37.99161754	6.63999987	7.16200018	370.1759949	13.80200005	7/31/2014	20:07.2
1529	SPD09	-122.4166633	37.99162675	6.63700008	7.171	370.6589966	13.80800009	-122.4166771	37.99161874	6.63999987	7.171	370.3300171	13.81099987	7/31/2014	20:07.1
1530	SPD09	-122.4166645	37.99162803	6.60300016	7.17799997	370.8129883	13.78100014	-122.4166783	37.99162001	6.60599995	7.17799997	370.3520203	13.78399992	7/31/2014	20:07.0
1531	SPD09	-122.4166662	37.99162987	6.60300016	7.19399977	370.8789978	13.79699993	-122.41668	37.99162185	6.69000006	7.19399977	370.506012	13.88399982	7/31/2014	20:06.9
1532	SPD09	-122.4166674	37.99163109	6.60300016	7.19399977	370.9890137	13.79699993	-122.4166811	37.99162307	6.69000006	7.19399977	370.5720215	13.88399982	7/31/2014	20:06.8
1533	SPD09	-122.4166685	37.99163227	6.63700008	7.19399977	371.1870117	13.83099985	-122.4166822	37.99162426	6.69000006	7.19399977	370.8190002	13.88399982	7/31/2014	20:06.7
1534	SPD09	-122.4166697	37.99163353	6.60300016	7.21600008	371.3410034	13.81900024	-122.4166834	37.99162551	6.69000006	7.21600008	370.9240112	13.90600014	7/31/2014	20:06.6
1535	SPD09	-122.4166708	37.99163473	6.63700008	7.19999981	371.5599976	13.83699989	-122.4166845	37.99162672	6.72399998	7.19999981	371.0780029	13.92399979	7/31/2014	20:06.5
1536	SPD09	-122.4166719	37.99163598	6.60300016	7.21600008	371.6270142	13.81900024	-122.4166857	37.99162797	6.69000006	7.21600008	371.2319946	13.90600014	7/31/2014	20:06.4
1537	SPD09	-122.4166731	37.99163719	6.63700008	7.21600008	371.8240051	13.85300016	-122.4166868	37.99162916	6.7750001	7.21600008	371.3860169	13.99100018	7/31/2014	20:06.3
1538	SPD09	-122.4166742	37.99163841	6.63700008	7.21600008	371.9119873	13.85300016	-122.4166879	37.99163038	6.72399998	7.21600008	371.5620117	13.94000006	7/31/2014	20:06.2
1539	SPD09	-122.4166753	37.99163961	6.63700008	7.19399977	372.1539917	13.83099985	-122.4166891	37.99163158	6.7750001	7.19399977	371.7149963	13.96899986	7/31/2014	20:06.1
1540	SPD09	-122.4166764	37.99164081	6.63700008	7.20900011	372.3080139	13.84600019	-122.4166902	37.99163278	6.72399998	7.20900011	371.8250122	13.93300009	7/31/2014	20:06.0
1541	SPD09	-122.4166781	37.99164262	6.63700008	7.171	372.3739929	13.80800009	-122.4166919	37.99163459	6.7750001	7.171	372.0240173	13.9460001	7/31/2014	20:05.9
1542	SPD09	-122.4166793	37.99164384	6.63700008	7.171	372.6600037	13.80800009	-122.416693	37.99163581	6.7750001	7.171	372.1549988	13.9460001	7/31/2014	20:05.8
1543	SPD09	-122.4166804	37.99164506	6.63700008	7.17799997	372.7919922	13.81500006	-122.4166941	37.99163703	6.7750001	7.17799997	372.2879944	13.95300007	7/31/2014	20:05.7
1544	SPD09	-122.4166815	37.99164628	6.63700008	7.16200018	372.9020081	13.79900026	-122.4166953	37.99163827	6.7750001	7.16200018	372.4190064	13.93700027	7/31/2014	20:05.6
1545	SPD09	-122.4166826	37.99164744	6.6880002	7.14599991	373.0339966	13.83400011	-122.4166964	37.99163943	6.80900002	7.14599991	372.6170044	13.95499992	7/31/2014	20:05.5
1546	SPD09	-122.4166838	37.99164874	6.63700008	7.15600014	373.2099915	13.79300022	-122.4166976	37.99164072	6.80900002	7.15600014	372.7709961	13.96500015	7/31/2014	20:05.4
1547	SPD09	-122.4166849	37.9916499	6.6880002	7.13000011	373.2980042	13.81800032	-122.4166987	37.99164191	6.86000013	7.13000011	372.8580017	13.99000025	7/31/2014	20:05.3
1548	SPD09	-122.4166861	37.99165119	6.63700008	7.13000011	373.4519959	13.7670002	-122.4166999	37.99164318	6.80900002	7.13000011	373.07901	13.93900013	7/31/2014	20:05.2
1549	SPD09	-122.4166872	37.99165241	6.63700008	7.13000011	373.5830078	13.7670002	-122.416701	37.9916444	6.86000013	7.13000011	373.2109985	13.99000025	7/31/2014	20:05.1
1550	SPD09	-122.4166884	37.99165362	6.63700008	7.12400007	373.7369995	13.76100016	-122.4167021	37.9916456	6.80900002	7.12400007	373.3210144	13.93300009	7/31/2014	20:05.0
1551	SPD09	-122.41669	37.99165535	6.6880002	7.1079998	373.8469849	13.796	-122.4167037	37.99164736	6.86000013	7.1079998	373.473999	13.96799994	7/31/2014	20:04.9
1552	SPD09	-122.4166911	37.9916566	6.63700008	7.08599997	373.9349976	13.72300005	-122.4167049	37.99164861	6.86000013	7.08599997	373.5400085	13.9460001	7/31/2014	20:04.8
1553	SPD09	-122.4166923	37.99165782	6.63700008	7.1079998	374.0450134	13.74499989	-122.416706	37.99164981	6.89400005	7.1079998	373.6940002	14.00199986	7/31/2014	20:04.7
1554	SPD09	-122.4166934	37.99165903	6.63700008	7.09200001	374.2210083	13.72900009	-122.4167072	37.99165103	6.86000013	7.09200001	373.7610169	13.95200014	7/31/2014	20:04.6
1555	SPD09	-122.4166945	37.99166019	6.6880002	7.10200024	374.1990051	13.79000044	-122.4167082	37.9916522	6.86000013	7.10200024	373.7820129	13.96200037	7/31/2014	20:04.5
1556	SPD09	-122.4166956	37.99166147	6.63700008	7.07000017	374.375	13.70700026	-122.4167094	37.99165347	6.86000013	7.07000017	373.8699951	13.93000031	7/31/2014	20:04.4
1557	SPD09	-122.4166967	37.99166262	6.6880002	7.07700014	374.375	13.76500034	-122.4167105	37.99165462	6.89400005	7.07700014	373.9360046	13.97100019	7/31/2014	20:04.3
1558	SPD09	-122.4166979	37.99166387	6.63800001	7.07000017	374.5069885	13.70800018	-122.4167117	37.9916559	6.89499998	7.07000017	374.0899963	13.96500015	7/31/2014	20:04.2
1559	SPD09	-122.4166989	37.99166502	6.68900013	7.06099987	374.5509949	13.75	-122.4167127	37.99165705	6.92799997	7.06099987	374.0460205	13.98899984	7/31/2014	20:04.1
1560	SPD09	-122.4167001	37.99166628	6.63800001	7.00099993	374.6390076	13.63899994	-122.4167139	37.99165828	6.92799997	7.00099993	374.1340027	13.9289999	7/31/2014	20:04.0
1561	SPD09	-122.4167017	37.99166799	6.68900013	7.00699997	374.6390076	13.6960001	-122.4167155	37.99166002	6.92799997	7.00699997	374.178009	13.93499994	7/31/2014	20:03.9
1562	SPD09	-122.4167029	37.99166927	6.63800001	6.96299982	374.7489929	13.60099983	-122.4167166	37.99166127	6.92799997	6.96299982	374.2879944	13.89099979	7/31/2014	20:03.8
1563	SPD09	-122.4167039	37.9916704	6.68900013	6.92199993	374.7709961	13.61100006	-122.4167177	37.99166242	6.92799997	6.92199993	374.2440186	13.8499999	7/31/2014	20:03.7
1564	SPD09	-122.4167051	37.99167167	6.63800001	6.82999992	374.7269898	13.46799994	-122.4167189	37.9916637	6.92799997	6.82999992	374.2650147	13.7579999	7/31/2014	20:03.6
1565	SPD09	-122.4167062	37.99167284	6.68900013	6.84600019	374.7929993	13.53500032	-122.4167199	37.99166485	6.97900009	6.84600019	374.2879944	13.82500029	7/31/2014	20:03.5
1566	SPD09	-122.4167073	37.99167409	6.63800001	6.72900009	374.8150024	13.3670001	-122.4167211	37.99166614	6.92799997	6.72900009	374.2659912	13.65700006	7/31/2014	20:03.4
1567	SPD09	-122.4167084	37.99167524	6.68900013	6.65299988	374.7709961	13.34200001	-122.4167222	37.99166729	6.97900009	6.65299988	374.3540039	13.63199997	7/31/2014	20:03.3
1568	SPD09	-122.4167095	37.9916765	6.63800001	6.71600008	374.7489929	13.35400009	-122.4167233	37.99166852	6.92799997	6.71600008	374.3320007	13.64400005	7/31/2014	20:03.2
1569	SPD09	-122.4167106	37.99167768	6.63800001	6.5619998	374.8150024	13.19999981	-122.4167244	37.99166973	6.97900009	6.5619998	374.2879944	13.54099989	7/31/2014	20:03.1
1570	SPD09	-122.4167117	37.99167885	6.63800001	6.49800014	374.7929993	13.13600016	-122.4167255	37.99167089	6.97900009	6.49800014	374.3540039	13.47700024	7/31/2014	20:03.0
1571	SPD09	-122.4167133	37.99168058	6.63800001	6.454	374.7049866	13.09200001	-122.4167271	37.99167263	7.01300001	6.454	374.3540039	13.46700001	7/31/2014	20:02.9
1572	SPD09	-122.4167144	37.99168173	6.63800001	6.46000004	374.7269898	13.09800005	-122.4167282	37.99167379	6.97900009	6.46000004	374.2210083	13.43900013	7/31/2014	20:02.8
1573	SPD09	-122.4167154	37.9916829	6.63800001	6.35900021	374.6589966	12.99700022	-122.4167293	37.99167494	6.97900009	6.35900021	374.2200012	13.3380003	7/31/2014	20:02.7
1574	SPD09	-122.4167165	37.99168407	6.63800001	6.32800007	374.5690002	12.96600008	-122.4167303	37.99167613	6.97900009	6.32800007	374.1539917	13.30700016	7/31/2014	20:02.6
1575	SPD09	-122.4167176	37.99168524	6.63800001	6.30600023	374.5029907	12.94400024	-122.4167314	37.99167728	6.97900009	6.30600023	374.0639954	13.28500032	7/31/2014	20:02.5
1576	SPD09	-122.4167186	37.99168638	6.63800001	6.3210001	374.4370117	12.95900011	-122.4167325	37.99167844	6.97900009	6.3210001	374.0169983	13.30000019	7/31/2014	20:02.4
1577	SPD09	-122.4167197	37.99168755	6.63800001	6.28999996	374.3049927	12.92799997	-122.4167335	37.99167961	7.01300001	6.28999996	373.9320068	13.30299997	7/31/2014	20:02.3
1578	SPD09	-122.4167208	37.9916887	6.63800001	6.28299999	374.3269959	12.921	-122.4167346	37.99168076	6.97900009	6.28299999	373.9580078	13.26200008	7/31/2014	20:02.2
1579	SPD09	-122.4167218	37.99168983	6.63800001	6.27400017	374.2170105	12.91200018	-122.4167356	37.99168191	6.97900009	6.27400017	373.8880005	13.25300026	7/31/2014	20:02.1
1580	SPD09	-122.4167229	37.99169102	6.60400009	6.28999996	374.1289978	12.89400005	-122.4167367	37.99168309	6.97900009	6.28999996	373.7780151	13.26900005	7/31/2014	20:02.0
1581	SPD09	-122.4167244	37.99169268	6.63800001	6.28299999	374.0190125	12.921	-122.4167382	37.99168476	7.01300001	6.28299999	373.757019	13.296	7/31/2014	20:01.9
1582	SPD09	-122.4167255	37.99169383	6.63800001	6.29899979	373.9970093	12.9369998	-122.4167393	37.99168591	6.97900009	6.29899979	373.6679993	13.27799988	7/31/2014	20:01.8
1583	SPD09	-122.4167265	37.99169498	6.63800001	6.28999996	373.9089966	12.92799997	-122.4167403	37.99168706	7.01300001	6.28999996	373.559021	13.30299997	7/31/2014	20:01.7
1584	SPD09	-122.4167276	37.99169616	6.60400009	6.3210001	373.8649902	12.92500019	-122.4167414	37.99168824	6.97900009	6.3210001	373.5140076	13.30000019	7/31/2014	20:01.6
1585	SPD09	-122.4167286	37.99169731	6.60400009	6.33699989	373.7990112	12.94099998	-122.4167425	37.99168941	6.97900009	6.33699989	373.4479981	13.31599998	7/31/2014	20:01.5
1586	SPD09	-122.4167297	37.99169846	6.60400009	6.33699989	373.6889954	12.94099998	-122.4167435	37.99169056	6.97900009	6.33699989	373.3609924	13.31599998	7/31/2014	20:01.4
1587	SPD09	-122.4167308	37.99169963	6.60400009	6.36899996	373.6669922	12.97300005	-122.4167446	37.99169171	7.01300001	6.36899996	373.3600159	13.38199997	7/31/2014	20:01.3
1588	SPD09	-122.4167318	37.99170078	6.60400009	6.375	373.6229858	12.97900009	-122.4167456	37.99169286	6.97900009	6.375	373.2730103	13.35400009	7/31/2014	20:01.2
1589	SPD09	-122.4167328	37.99170189	6.60400009	6.375	373.5130005	12.97900009	-122.4167467	37.99169399	6.97900009	6.375	373.1849976	13.35400009	7/31/2014	20:01.1
1590	SPD09	-122.4167339	37.99170302	6.60400009	6.39099979	373.4479981	12.99499989	-122.4167477	37.99169512	6.97900009	6.39099979	373.1409912	13.36999989	7/31/2014	20:01.0
1591	SPD09	-122.4167354	37.99170469	6.60400009	6.41300011	373.446991	13.0170002	-122.4167492	37.9916968	6.92799997	6.41300011	373.0310059	13.34100008	7/31/2014	20:00.9
1592	SPD09	-122.4167364	37.99170582	6.60400009	6.44500017	373.3819885	13.04900026	-122.4167502	37.9916979	6.92799997	6.44500017	373.0299988	13.37300014	7/31/2014	20:00.8
1593	SPD09	-122.4167374	37.99170692	6.60400009	6.4380002	373.2720032	13.04200029	-122.4167513	37.99169903	6.92799997	6.4380002	372.9429932	13.36600018	7/31/2014	20:00.7
1594	SPD09	-122.4167384	37.99170805	6.60400009	6.47599983	373.2279968	13.07999992	-122.4167523	37.99170016	6.92799997	6.47599983	372.8990173	13.40399981	7/31/2014	20:00.6
1595	SPD09	-122.4167395	37.99170918	6.60400009	6.5079999	373.1619873	13.11199999	-122.4167533	37.99170127	6.92799997	6.5079999	372.855011	13.43599987	7/31/2014	20:00.5
1596	SPD09	-122.4167405	37.99171033	6.56899977	6.5079999	373.1839905	13.07699966	-122.4167544	37.99170244	6.92799997	6.5079999	372.8320007	13.43599987	7/31/2014	20:00.4
1597	SPD09	-122.4167415	37.99171146	6.56899977	6.51999998	373.1400147	13.08899975	-122.4167554	37.99170355	6.92799997	6.51999998	372.7890015	13.44799995	7/31/2014	20:00.3
1598	SPD09	-122.4167425	37.99171256	6.56899977	6.5619998	373.1180115	13.13099957	-122.4167564	37.99170467	6.92799997	6.5619998	372.7659912	13.48999977	7/31/2014	20:00.2
1599	SPD09	-122.4167435	37.99171365	6.56899977	6.59899998	373.0960083	13.16799974	-122.4167574	37.99170578	6.92799997	6.59899998	372.7449951	13.52699995	7/31/2014	20:00.1
1600	SPD09	-122.4167446	37.99171482	6.51800013	6.59899998	373.0079956	13.1170001	-122.4167585	37.99170693	6.92799997	6.59899998	372.7449951	13.52699995	7/31/2014	20:00.0
1601	SPD09	-122.416746	37.99171639	6.56899977	6.63100004	373.052002	13.19999981	-122.4167599	37.99170852	6.92799997	6.63100004	372.6790161	13.55900002	7/31/2014	19:59.9
1602	SPD09	-122.416747	37.99171751	6.56899977	6.66900015	373.0740051	13.23799992	-122.4167609	37.99170962	6.89499998	6.66900015	372.7449951	13.56400013	7/31/2014	19:59.8
1603	SPD09	-122.4167481	37.99171866	6.51800013	6.70699978	373.0299988	13.2249999	-122.416762	37.99171079	6.89499998	6.70699978	372.6570129	13.60199976	7/31/2014	19:59.7
1604	SPD09	-122.416749	37.99171972	6.56899977	6.72300005	373.0299988	13.29199982	-122.4167629	37.99171185	6.89499998	6.72300005	372.7449951	13.61800003	7/31/2014	19:59.6
1605	SPD09	-122.4167501	37.99172088	6.51800013	6.74499989	373.052002	13.26300001	-122.416764	37.99171301	6.89499998	6.74499989	372.7010193	13.63999987	7/31/2014	19:59.5
1606	SPD09	-122.4167511	37.991722	6.51800013	6.77600002	373.0299988	13.29400015	-122.416765	37.99171413	6.86100006	6.77600002	372.6560059	13.63700008	7/31/2014	19:59.4
1607	SPD09	-122.4167521	37.99172311	6.51800013	6.80800009	373.0740051	13.32600021	-122.416766	37.99171522	6.86100006	6.80800009	372.7229919	13.66900015	7/31/2014	19:59.3
1608	SPD09	-122.4167531	37.99172421	6.51800013	6.82999992	373.0740051	13.34800005	-122.416767	37.99171634	6.86100006	6.82999992	372.6570129	13.69099998	7/31/2014	19:59.2
1609	SPD09	-122.4167541	37.99172531	6.51800013	6.86199999	373.052002	13.38000011	-122.416768	37.99171743	6.86100006	6.86199999	372.6570129	13.72300005	7/31/2014	19:59.1
1610	SPD09	-122.4167551	37.99172638	6.51800013	6.9000001	373.052002	13.41800022	-122.416769	37.99171851	6.86100006	6.9000001	372.6130066	13.76100016	7/31/2014	19:59.0
1611	SPD09	-122.4167565	37.99172799	6.51800013	6.9380002	373.0740051	13.45600033	-122.4167704	37.99172012	6.86100006	6.9380002	372.6790161	13.79900026	7/31/2014	19:58.9
1612	SPD09	-122.4167575	37.99172905	6.51800013	6.97900009	373.0740051	13.49700022	-122.4167714	37.99172118	6.80999994	6.97900009	372.6790161	13.78900003	7/31/2014	19:58.8
1613	SPD09	-122.4167585	37.99173013	6.51800013	7.00099993	373.0960083	13.51900005	-122.4167724	37.99172226	6.86100006	7.00099993	372.7010193	13.86199999	7/31/2014	19:58.7
1614	SPD09	-122.4167595	37.99173126	6.48400021	7.0539999	373.0740051	13.53800011	-122.4167734	37.99172338	6.80999994	7.0539999	372.7669983	13.86399984	7/31/2014	19:58.6
1615	SPD09	-122.4167605	37.99173233	6.48400021	7.07700014	373.0960083	13.56100035	-122.4167743	37.99172445	6.86100006	7.07700014	372.7229919	13.9380002	7/31/2014	19:58.5
1616	SPD09	-122.4167614	37.9917334	6.48400021	7.12400007	373.1180115	13.60800028	-122.4167753	37.99172553	6.80999994	7.12400007	372.7879944	13.93400002	7/31/2014	19:58.4
1617	SPD09	-122.4167624	37.99173445	6.51800013	7.14599991	373.1400147	13.66400003	-122.4167763	37.99172658	6.80999994	7.14599991	372.8580017	13.95599985	7/31/2014	19:58.3
1618	SPD09	-122.4167634	37.99173553	6.48400021	7.18400002	373.1400147	13.66800022	-122.4167772	37.99172767	6.80999994	7.18400002	372.7900085	13.99399996	7/31/2014	19:58.2
1619	SPD09	-122.4167643	37.99173659	6.48400021	7.2249999	373.1619873	13.70900011	-122.4167782	37.99172872	6.77600002	7.2249999	372.8540039	14.00099993	7/31/2014	19:58.1
1620	SPD09	-122.4167652	37.99173761	6.48400021	7.24100018	373.2940064	13.72500038	-122.4167791	37.99172974	6.77600002	7.24100018	372.8990173	14.0170002	7/31/2014	19:58.0
1621	SPD09	-122.4167666	37.99173913	6.48400021	7.26300001	373.2720032	13.74700022	-122.4167805	37.99173128	6.77600002	7.26300001	372.9429932	14.03900003	7/31/2014	19:57.9
1622	SPD09	-122.4167676	37.99174021	6.43300009	7.30700016	373.2940064	13.74000025	-122.4167815	37.99173236	6.7249999	7.30700016	372.8770142	14.03200006	7/31/2014	19:57.8
1623	SPD09	-122.4167685	37.99174118	6.48400021	7.34800005	373.2940064	13.83200026	-122.4167824	37.99173331	6.7249999	7.34800005	372.8990173	14.07299995	7/31/2014	19:57.7
1624	SPD09	-122.4167694	37.99174224	6.43300009	7.36399984	373.3599854	13.79699993	-122.4167833	37.99173439	6.7249999	7.36399984	372.9429932	14.08899975	7/31/2014	19:57.6
1625	SPD09	-122.4167704	37.99174327	6.43300009	7.40199995	373.3359985	13.83500004	-122.4167842	37.99173542	6.7249999	7.40199995	372.9190064	14.12699986	7/31/2014	19:57.5
1626	SPD09	-122.4167713	37.9917443	6.43300009	7.42399979	373.3779907	13.85699987	-122.4167852	37.99173643	6.69099998	7.42399979	373.0710144	14.11499977	7/31/2014	19:57.4
1627	SPD09	-122.4167722	37.99174532	6.43300009	7.45599985	373.3989868	13.88899994	-122.4167861	37.99173747	6.7249999	7.45599985	373.0490112	14.18099976	7/31/2014	19:57.3
1628	SPD09	-122.4167731	37.99174635	6.43300009	7.47200012	373.4219971	13.90500021	-122.416787	37.99173848	6.69099998	7.47200012	373.15802	14.16300011	7/31/2014	19:57.2
1629	SPD09	-122.4167741	37.99174736	6.43300009	7.50299978	373.5310059	13.93599987	-122.4167879	37.9917395	6.69099998	7.50299978	373.2250061	14.19399977	7/31/2014	19:57.1
1630	SPD09	-122.416775	37.99174843	6.39799976	7.49399996	373.5750122	13.89199972	-122.4167889	37.99174056	6.69099998	7.49399996	373.3130188	14.18499994	7/31/2014	19:57.0
1631	SPD09	-122.4167764	37.99174994	6.43300009	7.50299978	373.5310059	13.93599987	-122.4167903	37.99174208	6.69099998	7.50299978	373.3340149	14.19399977	7/31/2014	19:56.9
1632	SPD09	-122.4167774	37.99175103	6.39799976	7.51599979	373.7290039	13.91399956	-122.4167913	37.99174316	6.64099979	7.51599979	373.4660034	14.15699959	7/31/2014	19:56.8
1633	SPD09	-122.4167783	37.99175208	6.43300009	7.54099989	373.6629944	13.97399998	-122.4167922	37.99174421	6.64099979	7.54099989	373.5100098	14.18199968	7/31/2014	19:56.7
1634	SPD09	-122.4167793	37.99175319	6.39799976	7.57299995	373.8609924	13.97099972	-122.4167932	37.99174532	6.60699987	7.57299995	373.5110169	14.17999983	7/31/2014	19:56.6
1635	SPD09	-122.4167803	37.99175423	6.43300009	7.579	373.8829956	14.01200008	-122.4167942	37.99174636	6.60699987	7.579	373.6419983	14.18599987	7/31/2014	19:56.5
1636	SPD09	-122.4167813	37.99175537	6.39799976	7.60099983	373.9049988	13.9989996	-122.4167952	37.99174751	6.55600023	7.60099983	373.730011	14.15700006	7/31/2014	19:56.4
1637	SPD09	-122.4167823	37.99175648	6.39799976	7.61100006	374.0369873	14.00899982	-122.4167962	37.99174861	6.55600023	7.61100006	373.7090149	14.16700029	7/31/2014	19:56.3
1638	SPD09	-122.4167833	37.99175756	6.39799976	7.63899994	374.125	14.0369997	-122.4167972	37.99174969	6.55600023	7.63899994	373.7520142	14.19500017	7/31/2014	19:56.2
1639	SPD09	-122.4167843	37.99175864	6.39799976	7.66400003	374.0589905	14.0619998	-122.4167981	37.99175078	6.60699987	7.66400003	373.7749939	14.27099991	7/31/2014	19:56.1
1640	SPD09	-122.4167853	37.99175979	6.34700012	7.6960001	374.1910095	14.04300022	-122.4167992	37.99175192	6.55600023	7.6960001	373.8840027	14.25200033	7/31/2014	19:56.0
1641	SPD09	-122.4167867	37.99176134	6.39799976	7.671	374.1910095	14.06899977	-122.4168006	37.99175347	6.55600023	7.671	373.8840027	14.22700024	7/31/2014	19:55.9
1642	SPD09	-122.4167877	37.99176247	6.34700012	7.671	374.1690064	14.01800013	-122.4168016	37.9917546	6.52199984	7.671	373.9940186	14.19299984	7/31/2014	19:55.8
1643	SPD09	-122.4167887	37.99176352	6.39799976	7.67999983	374.3009949	14.07799959	-122.4168025	37.99175565	6.55600023	7.67999983	374.0599976	14.23600006	7/31/2014	19:55.7
1644	SPD09	-122.4167897	37.99176467	6.34800005	7.67999983	374.2789917	14.02799988	-122.4168036	37.9917568	6.52299976	7.67999983	374.1260071	14.20299959	7/31/2014	19:55.6
1645	SPD09	-122.4167907	37.99176574	6.34800005	7.73400021	374.3670044	14.08200026	-122.4168046	37.99175787	6.55700016	7.73400021	374.1700134	14.29100037	7/31/2014	19:55.5
1646	SPD09	-122.4167917	37.99176684	6.34800005	7.68599987	374.3450012	14.03399992	-122.4168056	37.99175897	6.52299976	7.68599987	374.3460083	14.20899963	7/31/2014	19:55.4
1647	SPD09	-122.4167927	37.99176794	6.34800005	7.70200014	374.3670044	14.05000019	-122.4168065	37.99176007	6.52299976	7.70200014	374.3460083	14.2249999	7/31/2014	19:55.3
1648	SPD09	-122.4167936	37.991769	6.34800005	7.72399998	374.4330139	14.07200003	-122.4168075	37.99176113	6.48899984	7.72399998	374.4110107	14.21299982	7/31/2014	19:55.2
1649	SPD09	-122.4167946	37.99177006	6.34800005	7.78800011	374.4549866	14.13600016	-122.4168085	37.99176219	6.48899984	7.78800011	374.434021	14.27699995	7/31/2014	19:55.1
1650	SPD09	-122.4167955	37.9917711	6.34800005	7.76499987	374.4769898	14.11299992	-122.4168094	37.99176323	6.48899984	7.76499987	374.4559937	14.25399971	7/31/2014	19:55.0
1651	SPD09	-122.4167969	37.99177266	6.34800005	7.80299997	374.4989929	14.15100002	-122.4168108	37.99176477	6.43900013	7.80299997	374.434021	14.2420001	7/31/2014	19:54.9
1652	SPD09	-122.4167979	37.99177372	6.31400013	7.77799988	374.4549866	14.09200001	-122.4168118	37.99176583	6.43900013	7.77799988	374.5	14.21700001	7/31/2014	19:54.8
1653	SPD09	-122.4167988	37.99177469	6.34800005	7.73400021	374.5650024	14.08200026	-122.4168127	37.9917668	6.43900013	7.73400021	374.5660095	14.17300034	7/31/2014	19:54.7
1654	SPD09	-122.4167998	37.99177575	6.31400013	7.70900011	374.5650024	14.02300024	-122.4168136	37.99176787	6.40500021	7.70900011	374.5429993	14.11400032	7/31/2014	19:54.6
1655	SPD09	-122.4168006	37.99177674	6.34800005	7.70200014	374.5870056	14.05000019	-122.4168145	37.99176886	6.43900013	7.70200014	374.6100159	14.14100027	7/31/2014	19:54.5
1656	SPD09	-122.4168016	37.99177779	6.31400013	7.6960001	374.631012	14.01000023	-122.4168155	37.9917699	6.40500021	7.6960001	374.5880127	14.10100031	7/31/2014	19:54.4
1657	SPD09	-122.4168025	37.99177878	6.34800005	7.671	374.5870056	14.01900005	-122.4168164	37.99177089	6.35400009	7.671	374.5880127	14.0250001	7/31/2014	19:54.3
1658	SPD09	-122.4168034	37.99177982	6.31400013	7.66400003	374.5870056	13.97800016	-122.4168173	37.99177191	6.35400009	7.66400003	374.6090088	14.01800013	7/31/2014	19:54.2
1659	SPD09	-122.4168044	37.99178083	6.31400013	7.6329999	374.5650024	13.94700003	-122.4168182	37.99177292	6.35400009	7.6329999	374.5660095	13.98699999	7/31/2014	19:54.1
1660	SPD09	-122.4168053	37.99178184	6.31400013	7.6170001	374.5870056	13.93100023	-122.4168191	37.99177393	6.32000017	7.6170001	374.6100159	13.93700027	7/31/2014	19:54.0
1661	SPD09	-122.4168067	37.99178334	6.31400013	7.60099983	374.4989929	13.91499996	-122.4168205	37.99177543	6.32000017	7.60099983	374.5910034	13.921	7/31/2014	19:53.9
1662	SPD09	-122.4168076	37.99178436	6.31400013	7.60099983	374.6090088	13.91499996	-122.4168214	37.99177646	6.32000017	7.60099983	374.5660095	13.921	7/31/2014	19:53.8
1663	SPD09	-122.4168085	37.99178539	6.31400013	7.51599979	374.5429993	13.82999992	-122.4168224	37.99177748	6.35400009	7.51599979	374.5660095	13.86999989	7/31/2014	19:53.7
1664	SPD09	-122.4168095	37.99178642	6.31400013	7.49399996	374.4769898	13.80800009	-122.4168233	37.99177853	6.32000017	7.49399996	374.5660095	13.81400013	7/31/2014	19:53.6
1665	SPD09	-122.4168104	37.99178748	6.31400013	7.43400002	374.5209961	13.74800014	-122.4168243	37.99177957	6.32000017	7.43400002	374.5660095	13.75400019	7/31/2014	19:53.5
1666	SPD09	-122.4168114	37.99178857	6.26200008	7.42399979	374.4110107	13.68599987	-122.4168253	37.99178069	6.26900005	7.42399979	374.5220032	13.69299984	7/31/2014	19:53.4
1667	SPD09	-122.4168123	37.99178956	6.31400013	7.4460001	374.3670044	13.76000023	-122.4168262	37.99178168	6.32000017	7.4460001	374.6100159	13.76600027	7/31/2014	19:53.3
1668	SPD09	-122.4168133	37.99179066	6.26200008	7.36399984	374.3450012	13.62599993	-122.4168272	37.99178277	6.26900005	7.36399984	374.632019	13.6329999	7/31/2014	19:53.2
1669	SPD09	-122.4168142	37.99179165	6.31400013	7.39300013	374.3009949	13.70700026	-122.4168281	37.99178376	6.26900005	7.39300013	374.632019	13.66200018	7/31/2014	19:53.1
1670	SPD09	-122.4168152	37.99179275	6.26200008	7.36999989	374.3450012	13.63199997	-122.4168291	37.99178486	6.23600006	7.36999989	374.6539917	13.60599995	7/31/2014	19:53.0
1671	SPD09	-122.4168166	37.9917943	6.26200008	7.38600016	374.2349854	13.64800024	-122.4168305	37.99178643	6.26900005	7.38600016	374.6539917	13.65500021	7/31/2014	19:52.9
1672	SPD09	-122.4168176	37.99179536	6.26200008	7.44000006	374.2569885	13.70200014	-122.4168315	37.99178748	6.18499994	7.44000006	374.6100159	13.625	7/31/2014	19:52.8
1673	SPD09	-122.4168185	37.99179642	6.26200008	7.40799999	374.3009949	13.67000008	-122.4168324	37.99178855	6.23600006	7.40799999	374.6979981	13.64400005	7/31/2014	19:52.7
1674	SPD09	-122.4168195	37.9917975	6.26200008	7.44000006	374.2569885	13.70200014	-122.4168334	37.99178963	6.18499994	7.44000006	374.6539917	13.625	7/31/2014	19:52.6
1675	SPD09	-122.4168205	37.9917986	6.26200008	7.47200012	374.2130127	13.73400021	-122.4168344	37.99179071	6.18499994	7.47200012	374.5880127	13.65700006	7/31/2014	19:52.5
1676	SPD09	-122.4168215	37.99179968	6.26200008	7.48699999	374.3229981	13.74900007	-122.4168354	37.99179179	6.15100002	7.48699999	374.6539917	13.63800001	7/31/2014	19:52.4
1677	SPD09	-122.4168225	37.99180076	6.26200008	7.51000023	374.2569885	13.77200031	-122.4168363	37.99179287	6.15100002	7.51000023	374.5880127	13.66100025	7/31/2014	19:52.3
1678	SPD09	-122.4168234	37.99180182	6.26200008	7.5250001	374.2109985	13.78700018	-122.4168373	37.99179395	6.1170001	7.5250001	374.4320068	13.6420002	7/31/2014	19:52.2
1679	SPD09	-122.4168244	37.9918029	6.26200008	7.5250001	374.2309876	13.78700018	-122.4168383	37.99179503	6.1170001	7.5250001	374.473999	13.6420002	7/31/2014	19:52.1
1680	SPD09	-122.4168254	37.99180399	6.22800016	7.5630002	374.1430054	13.79100037	-122.4168393	37.99179612	6.1170001	7.5630002	374.3640137	13.68000031	7/31/2014	19:52.0
1681	SPD09	-122.4168268	37.99180557	6.26200008	7.55700016	374.098999	13.81900024	-122.4168407	37.99179768	6.15100002	7.55700016	374.276001	13.70800018	7/31/2014	19:51.9
1682	SPD09	-122.4168278	37.99180666	6.22800016	7.5630002	374.0329895	13.79100037	-122.4168417	37.99179879	6.1170001	7.5630002	374.2319946	13.68000031	7/31/2014	19:51.8
1683	SPD09	-122.4168288	37.99180771	6.26200008	7.579	373.901001	13.84100008	-122.4168427	37.99179984	6.1170001	7.579	374.1660156	13.6960001	7/31/2014	19:51.7
1684	SPD09	-122.4168298	37.9918088	6.26200008	7.62599993	373.8789978	13.88800001	-122.4168436	37.99180093	6.15100002	7.62599993	374.1440125	13.77699995	7/31/2014	19:51.6
1685	SPD09	-122.4168307	37.9918099	6.26200008	7.59499979	373.8129883	13.85699987	-122.4168446	37.99180203	6.15100002	7.59499979	374.1440125	13.74599981	7/31/2014	19:51.5
1686	SPD09	-122.4168317	37.99181099	6.26200008	7.61100006	373.7690125	13.87300014	-122.4168456	37.99180312	6.15100002	7.61100006	374.1660156	13.76200008	7/31/2014	19:51.4
1687	SPD09	-122.4168327	37.99181209	6.26200008	7.6170001	373.6809998	13.87900019	-122.4168466	37.99180424	6.15100002	7.6170001	374.1660156	13.76800013	7/31/2014	19:51.3
1688	SPD09	-122.4168337	37.99181319	6.26200008	7.64900017	373.7690125	13.91100025	-122.4168476	37.99180534	6.1170001	7.64900017	374.1440125	13.76600027	7/31/2014	19:51.2
1689	SPD09	-122.4168347	37.9918143	6.26200008	7.64900017	373.7250061	13.91100025	-122.4168486	37.99180643	6.15100002	7.64900017	374.2099915	13.80000019	7/31/2014	19:51.1
1690	SPD09	-122.4168358	37.99181543	6.22800016	7.6960001	373.7030029	13.92400026	-122.4168497	37.99180758	6.1170001	7.6960001	374.1880188	13.8130002	7/31/2014	19:51.0
1691	SPD09	-122.4168372	37.99181708	6.26200008	7.70200014	373.7030029	13.96400023	-122.4168511	37.99180923	6.1170001	7.70200014	374.1880188	13.81900024	7/31/2014	19:50.9
1692	SPD09	-122.4168383	37.99181821	6.26200008	7.71799994	373.7030029	13.98000002	-122.4168522	37.99181036	6.06599998	7.71799994	374.1440125	13.78399992	7/31/2014	19:50.8
1693	SPD09	-122.4168393	37.99181938	6.26200008	7.73400021	373.7250061	13.99600029	-122.4168532	37.99181151	6.06599998	7.73400021	374.2099915	13.80000019	7/31/2014	19:50.7
1694	SPD09	-122.4168404	37.99182054	6.26200008	7.73999977	373.7250061	14.00199986	-122.4168543	37.99181267	6.03200006	7.73999977	374.1220093	13.77199984	7/31/2014	19:50.6
1695	SPD09	-122.4168414	37.99182173	6.26200008	7.76499987	373.8129883	14.02699995	-122.4168553	37.99181386	6.06599998	7.76499987	374.0780029	13.83099985	7/31/2014	19:50.5
1696	SPD09	-122.4168425	37.9918229	6.26200008	7.79400015	373.7250061	14.05600023	-122.4168564	37.99181504	6.03200006	7.79400015	374.0339966	13.82600021	7/31/2014	19:50.4
1697	SPD09	-122.4168436	37.9918241	6.26200008	7.79400015	373.8129883	14.05600023	-122.4168575	37.99181624	6.06599998	7.79400015	374.0119934	13.86000013	7/31/2014	19:50.3
1698	SPD09	-122.4168447	37.99182532	6.22800016	7.80299997	373.7470093	14.03100014	-122.4168586	37.99181747	6.03200006	7.80299997	373.9460144	13.83500004	7/31/2014	19:50.2
1699	SPD09	-122.4168457	37.99182648	6.26200008	7.80299997	373.7909851	14.06500006	-122.4168596	37.99181861	6.06599998	7.80299997	373.9240112	13.86899996	7/31/2014	19:50.1
1700	SPD09	-122.4168468	37.9918277	6.22800016	7.80999994	373.6589966	14.03800011	-122.4168607	37.99181985	6.06599998	7.80999994	373.8800049	13.87599993	7/31/2014	19:50.0
1701	SPD09	-122.4168484	37.99182947	6.26200008	7.80999994	373.6369934	14.07200003	-122.4168623	37.99182162	6.1170001	7.80999994	373.7929993	13.92700005	7/31/2014	19:49.9
1702	SPD09	-122.4168495	37.99183069	6.26200008	7.84800005	373.6149902	14.11000013	-122.4168634	37.99182282	6.1170001	7.84800005	373.9020081	13.96500015	7/31/2014	19:49.8
1703	SPD09	-122.4168507	37.99183193	6.26200008	7.81899977	373.5710144	14.08099985	-122.4168645	37.99182406	6.1170001	7.81899977	373.8580017	13.93599987	7/31/2014	19:49.7
1704	SPD09	-122.4168518	37.99183319	6.26200008	7.86299992	373.6809998	14.125	-122.4168657	37.9918253	6.1170001	7.86299992	373.8800049	13.98000002	7/31/2014	19:49.6
1705	SPD09	-122.4168529	37.99183442	6.26200008	7.84800005	373.5490112	14.11000013	-122.4168668	37.99182655	6.06599998	7.84800005	373.9020081	13.91400003	7/31/2014	19:49.5
1706	SPD09	-122.4168541	37.99183568	6.26200008	7.88899994	373.5710144	14.15100002	-122.4168679	37.99182779	6.06599998	7.88899994	373.8399963	13.95499992	7/31/2014	19:49.4
1707	SPD09	-122.4168552	37.99183692	6.26200008	7.85699987	373.6589966	14.11899996	-122.416869	37.99182903	6.1170001	7.85699987	373.9020081	13.97399998	7/31/2014	19:49.3
1708	SPD09	-122.4168563	37.99183814	6.26200008	7.87300014	373.6369934	14.13500023	-122.4168701	37.99183023	6.06599998	7.87300014	373.9900208	13.93900013	7/31/2014	19:49.2
1709	SPD09	-122.4168574	37.99183932	6.26200008	7.89499998	373.6589966	14.15700006	-122.4168712	37.99183143	6.06599998	7.89499998	373.9680176	13.96099997	7/31/2014	19:49.1
1710	SPD09	-122.4168584	37.99184051	6.26200008	7.89499998	373.7250061	14.15700006	-122.4168723	37.9918326	6.06599998	7.89499998	373.9460144	13.96099997	7/31/2014	19:49.0
1711	SPD09	-122.41686	37.99184222	6.26200008	7.90100002	373.8129883	14.16300011	-122.4168739	37.99183432	6.06599998	7.90100002	374.0119934	13.96700001	7/31/2014	19:48.9
1712	SPD09	-122.4168611	37.99184337	6.26200008	7.93300009	373.7470093	14.19500017	-122.4168749	37.99183545	6.03200006	7.93300009	373.9240112	13.96500015	7/31/2014	19:48.8
1713	SPD09	-122.416862	37.99184443	6.31400013	7.92700005	373.8569946	14.24100018	-122.4168759	37.99183653	6.03200006	7.92700005	374.0119934	13.95900011	7/31/2014	19:48.7
1714	SPD09	-122.4168631	37.99184564	6.26200008	7.92700005	373.7690125	14.18900013	-122.416877	37.99183769	6.03200006	7.92700005	373.9460144	13.95900011	7/31/2014	19:48.6
1715	SPD09	-122.4168642	37.99184675	6.26200008	7.94199991	373.901001	14.204	-122.416878	37.99183883	6.06599998	7.94199991	373.9680176	14.0079999	7/31/2014	19:48.5
1716	SPD09	-122.4168652	37.99184788	6.26200008	7.94899988	373.8349915	14.21099997	-122.416879	37.99183994	6.06599998	7.94899988	373.9680176	14.01499987	7/31/2014	19:48.4
1717	SPD09	-122.4168662	37.99184896	6.31400013	7.96500015	373.9450073	14.27900028	-122.41688	37.991841	6.06599998	7.96500015	373.9460144	14.03100014	7/31/2014	19:48.3
1718	SPD09	-122.4168673	37.99185014	6.26200008	7.98000002	373.8789978	14.2420001	-122.4168811	37.99184219	6.06599998	7.98000002	373.9460144	14.046	7/31/2014	19:48.2
1719	SPD09	-122.4168683	37.99185122	6.31400013	7.98699999	373.901001	14.30100012	-122.4168821	37.99184326	6.1170001	7.98699999	374.0339966	14.10400009	7/31/2014	19:48.1
1720	SPD09	-122.4168694	37.99185243	6.26200008	7.99599981	373.901001	14.2579999	-122.4168832	37.99184445	6.06599998	7.99599981	373.9680176	14.0619998	7/31/2014	19:48.0
1721	SPD09	-122.4168709	37.99185412	6.31400013	7.98000002	373.8789978	14.29400015	-122.4168847	37.99184615	6.06599998	7.98000002	373.9680176	14.046	7/31/2014	19:47.9
1722	SPD09	-122.4168721	37.99185538	6.26200008	7.99599981	373.9450073	14.2579999	-122.4168859	37.99184738	6.06599998	7.99599981	373.9689941	14.0619998	7/31/2014	19:47.8
1723	SPD09	-122.4168732	37.9918566	6.26200008	7.99599981	373.9890137	14.2579999	-122.416887	37.99184861	6.1170001	7.99599981	373.9460144	14.11299992	7/31/2014	19:47.7
1724	SPD09	-122.4168744	37.99185782	6.26200008	7.99599981	373.9230042	14.2579999	-122.4168881	37.99184983	6.06599998	7.99599981	373.9460144	14.0619998	7/31/2014	19:47.6
1725	SPD09	-122.4168755	37.991859	6.31400013	8.00199986	373.9670105	14.31599998	-122.4168892	37.99185101	6.1170001	8.00199986	373.9460144	14.11899996	7/31/2014	19:47.5
1726	SPD09	-122.4168766	37.99186026	6.31400013	8.01200008	374.0109863	14.32600021	-122.4168904	37.99185225	6.06599998	8.01200008	373.9020081	14.07800007	7/31/2014	19:47.4
1727	SPD09	-122.4168778	37.99186157	6.26200008	8.01200008	373.9890137	14.27400017	-122.4168916	37.99185356	6.1170001	8.01200008	373.9460144	14.12900019	7/31/2014	19:47.3
1728	SPD09	-122.416879	37.99186281	6.26200008	8.01799965	374.0329895	14.27999973	-122.4168927	37.99185478	6.06599998	8.01799965	373.9020081	14.08399963	7/31/2014	19:47.2
1729	SPD09	-122.4168801	37.99186397	6.31500006	8.02799988	374.0329895	14.34299994	-122.4168938	37.99185594	6.15199995	8.02799988	373.9900208	14.17999983	7/31/2014	19:47.1
1730	SPD09	-122.4168813	37.99186523	6.26300001	8.02799988	374.1210022	14.29099989	-122.416895	37.9918572	6.11800003	8.02799988	373.9020081	14.14599991	7/31/2014	19:47.0
1731	SPD09	-122.4168829	37.99186696	6.31500006	8.02799988	374.0329895	14.34299994	-122.4168966	37.99185892	6.15199995	8.02799988	373.9900208	14.17999983	7/31/2014	19:46.9
1732	SPD09	-122.416884	37.99186815	6.31500006	8.05000019	374.1430054	14.36500025	-122.4168977	37.99186008	6.11800003	8.05000019	373.9680176	14.16800022	7/31/2014	19:46.8
1733	SPD09	-122.4168851	37.99186931	6.31500006	8.05000019	374.1409912	14.36500025	-122.4168988	37.99186127	6.15199995	8.05000019	373.9660034	14.20200014	7/31/2014	19:46.7
1734	SPD09	-122.4168863	37.99187055	6.26300001	8.05000019	374.1610107	14.3130002	-122.4169	37.99186249	6.15199995	8.05000019	374.0299988	14.20200014	7/31/2014	19:46.6
1735	SPD09	-122.4168873	37.99187168	6.31500006	8.17300034	374.2049866	14.48800039	-122.416901	37.99186362	6.15199995	8.17300034	374.0079956	14.32500029	7/31/2014	19:46.5
1736	SPD09	-122.4168884	37.99187287	6.31500006	8.07199955	374.2929993	14.38699961	-122.4169021	37.99186479	6.15199995	8.07199955	374.1620178	14.2239995	7/31/2014	19:46.4
1737	SPD09	-122.4168895	37.99187405	6.31500006	8.0880003	374.2709961	14.40300035	-122.4169032	37.99186595	6.15199995	8.0880003	374.184021	14.24000025	7/31/2014	19:46.3
1738	SPD09	-122.4168907	37.99187524	6.31500006	8.09700012	374.381012	14.41200018	-122.4169043	37.99186712	6.15199995	8.09700012	374.184021	14.24900007	7/31/2014	19:46.2
1739	SPD09	-122.4168918	37.99187641	6.31500006	8.10999966	374.381012	14.42499971	-122.4169054	37.99186829	6.15199995	8.10999966	374.2059937	14.26199961	7/31/2014	19:46.1
1740	SPD09	-122.4168929	37.99187757	6.31500006	8.11900043	374.4689941	14.43400049	-122.4169065	37.99186944	6.15199995	8.11900043	374.3160095	14.27100039	7/31/2014	19:46.0
1741	SPD09	-122.4168945	37.99187929	6.34899998	8.1420002	374.5350037	14.49100018	-122.4169082	37.99187115	6.15199995	8.1420002	374.3600159	14.29400015	7/31/2014	19:45.9
1742	SPD09	-122.4168957	37.99188051	6.31500006	8.13500023	374.6010132	14.45000029	-122.4169093	37.99187237	6.15199995	8.13500023	374.3380127	14.28700018	7/31/2014	19:45.8
1743	SPD09	-122.4168968	37.99188171	6.31500006	8.15699959	374.6010132	14.47199965	-122.4169104	37.99187356	6.15199995	8.15699959	374.2720032	14.30899954	7/31/2014	19:45.7
1744	SPD09	-122.416898	37.99188292	6.31500006	8.17300034	374.6669922	14.48800039	-122.4169116	37.99187476	6.15199995	8.17300034	374.381012	14.32500029	7/31/2014	19:45.6
1745	SPD09	-122.4168991	37.99188412	6.31500006	8.17300034	374.6229858	14.48800039	-122.4169127	37.99187596	6.15199995	8.17300034	374.2940064	14.32500029	7/31/2014	19:45.5
1746	SPD09	-122.4169003	37.99188534	6.31500006	8.18900013	374.7550049	14.50400019	-122.4169139	37.99187717	6.15199995	8.18900013	374.4070129	14.34100008	7/31/2014	19:45.4
1747	SPD09	-122.4169014	37.99188652	6.31500006	8.19499969	374.7550049	14.50999975	-122.416915	37.99187835	6.15199995	8.19499969	374.4479981	14.34699965	7/31/2014	19:45.3
1748	SPD09	-122.4169026	37.99188773	6.31500006	8.19499969	374.7550049	14.50999975	-122.4169162	37.99187954	6.18599987	8.19499969	374.4259949	14.38099957	7/31/2014	19:45.2
1749	SPD09	-122.4169037	37.99188886	6.34899998	8.21100044	374.8869934	14.56000042	-122.4169173	37.99188067	6.18599987	8.21100044	374.6020203	14.39700031	7/31/2014	19:45.1
1750	SPD09	-122.4169048	37.99189004	6.31500006	8.22099972	374.9309998	14.53599977	-122.4169184	37.99188185	6.18599987	8.22099972	374.5580139	14.40699959	7/31/2014	19:45.0
1751	SPD09	-122.4169064	37.99189171	6.34899998	8.2329998	374.9970093	14.58199978	-122.41692	37.9918835	6.18599987	8.2329998	374.6459961	14.41899967	7/31/2014	19:44.9
1752	SPD09	-122.4169075	37.99189287	6.31500006	8.24300003	374.9970093	14.55800009	-122.4169211	37.99188467	6.18599987	8.24300003	374.7120056	14.4289999	7/31/2014	19:44.8
1753	SPD09	-122.4169086	37.99189399	6.31500006	8.25800037	375.0629883	14.57300043	-122.4169222	37.99188578	6.23699999	8.25800037	374.7550049	14.49500036	7/31/2014	19:44.7
1754	SPD09	-122.4169097	37.99189512	6.31500006	8.28100014	375.0849915	14.59600019	-122.4169233	37.9918869	6.18599987	8.28100014	374.8220215	14.46700001	7/31/2014	19:44.6
1755	SPD09	-122.4169108	37.99189623	6.31500006	8.30300045	375.1279907	14.61800051	-122.4169243	37.99188801	6.23699999	8.30300045	374.9530029	14.54000044	7/31/2014	19:44.5
1756	SPD09	-122.4169119	37.99189735	6.31500006	8.31799984	375.2600098	14.6329999	-122.4169254	37.99188912	6.18599987	8.31799984	375.0200195	14.50399971	7/31/2014	19:44.4
1757	SPD09	-122.4169129	37.99189843	6.34899998	8.31799984	375.2820129	14.66699982	-122.4169265	37.99189019	6.18599987	8.31799984	375.1080017	14.50399971	7/31/2014	19:44.3
1758	SPD09	-122.416914	37.99189958	6.31500006	8.35000038	375.3039856	14.66500044	-122.4169276	37.99189134	6.18599987	8.35000038	375.151001	14.53600025	7/31/2014	19:44.2
1759	SPD09	-122.4169151	37.99190064	6.34899998	8.38199997	375.5020142	14.73099995	-122.4169286	37.99189238	6.18599987	8.38199997	375.2400208	14.56799984	7/31/2014	19:44.1
1760	SPD09	-122.4169162	37.99190175	6.31500006	8.38799953	375.4140015	14.70299959	-122.4169297	37.99189351	6.18599987	8.38799953	375.28302	14.5739994	7/31/2014	19:44.0
1761	SPD09	-122.4169178	37.9919034	6.31500006	8.39700031	375.5239868	14.71200037	-122.4169313	37.99189514	6.15199995	8.39700031	375.28302	14.54900026	7/31/2014	19:43.9
1762	SPD09	-122.4169188	37.99190449	6.31500006	8.40400028	375.6560059	14.71900034	-122.4169323	37.99189624	6.15199995	8.40400028	375.3500061	14.55600023	7/31/2014	19:43.8
1763	SPD09	-122.4169199	37.99190557	6.34899998	8.42000008	375.678009	14.76900005	-122.4169334	37.9918973	6.15199995	8.42000008	375.348999	14.57200003	7/31/2014	19:43.7
1764	SPD09	-122.416921	37.99190672	6.31500006	8.45100021	375.743988	14.76600027	-122.4169345	37.99189845	6.11800003	8.45100021	375.348999	14.56900024	7/31/2014	19:43.6
1765	SPD09	-122.4169221	37.9919078	6.34899998	8.45800018	375.8099976	14.80700016	-122.4169356	37.99189954	6.15199995	8.45800018	375.3930054	14.61000013	7/31/2014	19:43.5
1766	SPD09	-122.4169232	37.99190897	6.31500006	8.49499989	375.8320007	14.80999994	-122.4169367	37.99190069	6.15199995	8.49499989	375.3710022	14.64699984	7/31/2014	19:43.4
1767	SPD09	-122.4169243	37.99191007	6.34899998	8.46700001	375.9200134	14.81599998	-122.4169378	37.99190179	6.15199995	8.46700001	375.5039978	14.61899996	7/31/2014	19:43.3
1768	SPD09	-122.4169254	37.99191123	6.31500006	8.47299957	375.9859924	14.78799963	-122.4169389	37.99190296	6.15199995	8.47299957	375.5910034	14.62499952	7/31/2014	19:43.2
1769	SPD09	-122.4169265	37.99191231	6.34899998	8.49499989	376.0079956	14.84399986	-122.41694	37.99190404	6.15199995	8.49499989	375.5910034	14.64699984	7/31/2014	19:43.1
1770	SPD09	-122.4169276	37.99191348	6.31500006	8.50500011	376.0299988	14.82000017	-122.4169411	37.9919052	6.15199995	8.50500011	375.6570129	14.65700006	7/31/2014	19:43.0
1771	SPD09	-122.4169292	37.99191514	6.34899998	8.48900032	376.1400147	14.8380003	-122.4169427	37.99190687	6.18599987	8.48900032	375.7669983	14.67500019	7/31/2014	19:42.9
1772	SPD09	-122.4169304	37.99191629	6.34899998	8.50500011	376.1619873	14.85400009	-122.4169439	37.991908	6.18599987	8.50500011	375.8110046	14.69099998	7/31/2014	19:42.8
1773	SPD09	-122.4169315	37.99191744	6.34899998	8.52099991	376.1400147	14.86999989	-122.416945	37.99190917	6.23699999	8.52099991	375.8990173	14.7579999	7/31/2014	19:42.7
1774	SPD09	-122.4169327	37.99191866	6.31500006	8.51099968	376.25	14.82599974	-122.4169462	37.99191037	6.18599987	8.51099968	376.053009	14.69699955	7/31/2014	19:42.6
1775	SPD09	-122.4169338	37.9919198	6.34899998	8.5369997	376.3160095	14.88599968	-122.4169473	37.99191152	6.18599987	8.5369997	376.1849976	14.72299957	7/31/2014	19:42.5
1776	SPD09	-122.416935	37.99192102	6.31500006	8.52700043	376.4039917	14.84200048	-122.4169485	37.99191272	6.15199995	8.52700043	376.2290039	14.67900038	7/31/2014	19:42.4
1777	SPD09	-122.4169361	37.99192215	6.34899998	8.55900002	376.4920044	14.90799999	-122.4169496	37.99191385	6.18599987	8.55900002	376.2510071	14.74499989	7/31/2014	19:42.3
1778	SPD09	-122.4169373	37.99192332	6.34899998	8.55200005	376.5140076	14.90100002	-122.4169507	37.991915	6.15199995	8.55200005	376.3600159	14.704	7/31/2014	19:42.2
1779	SPD09	-122.4169384	37.99192445	6.34899998	8.58100033	376.5799866	14.93000031	-122.4169519	37.99191615	6.15199995	8.58100033	376.427002	14.73300028	7/31/2014	19:42.1
1780	SPD09	-122.4169395	37.99192562	6.31500006	8.59700012	376.7120056	14.91200018	-122.416953	37.99191734	6.15199995	8.59700012	376.5360107	14.74900007	7/31/2014	19:42.0
1781	SPD09	-122.4169412	37.99192731	6.31500006	8.62199974	376.7340088	14.9369998	-122.4169547	37.99191902	6.15199995	8.62199974	376.559021	14.77399969	7/31/2014	19:41.9
1782	SPD09	-122.4169423	37.99192843	6.31500006	8.62800026	376.8429871	14.94300032	-122.4169558	37.99192012	6.11800003	8.62800026	376.6459961	14.74600029	7/31/2014	19:41.8
1783	SPD09	-122.4169434	37.99192951	6.34899998	8.64999962	376.8880005	14.9989996	-122.4169568	37.99192119	6.15199995	8.64999962	376.6679993	14.80199957	7/31/2014	19:41.7
1784	SPD09	-122.4169445	37.99193064	6.34899998	8.62800026	376.9750061	14.97700024	-122.4169579	37.99192233	6.11800003	8.62800026	376.8220215	14.74600029	7/31/2014	19:41.6
1785	SPD09	-122.4169456	37.99193175	6.34899998	8.65999985	377.0849915	15.00899982	-122.416959	37.99192344	6.11800003	8.65999985	376.7789917	14.77799988	7/31/2014	19:41.5
1786	SPD09	-122.4169467	37.9919329	6.31500006	8.64400005	377.1289978	14.95900011	-122.4169602	37.99192459	6.11800003	8.64400005	376.9100037	14.76200008	7/31/2014	19:41.4
1787	SPD09	-122.4169478	37.99193398	6.34899998	8.64999962	377.1950073	14.9989996	-122.4169612	37.99192567	6.11800003	8.64999962	376.9320068	14.76799965	7/31/2014	19:41.3
1788	SPD09	-122.4169489	37.99193515	6.31500006	8.68200016	377.2829895	14.99700022	-122.4169624	37.99192682	6.11800003	8.68200016	377.0440064	14.80000019	7/31/2014	19:41.2
1789	SPD09	-122.41695	37.99193621	6.34899998	8.64999962	377.368988	14.9989996	-122.4169634	37.9919279	6.11800003	8.64999962	377.1060181	14.76799965	7/31/2014	19:41.1
1790	SPD09	-122.4169511	37.99193734	6.31500006	8.69799995	377.4549866	15.01300001	-122.4169645	37.99192903	6.11800003	8.69799995	377.1700134	14.81599998	7/31/2014	19:41.0
1791	SPD09	-122.4169527	37.99193899	6.34899998	8.66600037	377.5209961	15.01500034	-122.4169662	37.99193066	6.11800003	8.66600037	377.3240051	14.7840004	7/31/2014	19:40.9
1792	SPD09	-122.4169539	37.99194016	6.31500006	8.66600037	377.6090088	14.98100042	-122.4169673	37.99193183	6.11800003	8.66600037	377.3680115	14.7840004	7/31/2014	19:40.8
1793	SPD09	-122.4169549	37.99194125	6.34899998	8.67599964	377.6530151	15.02499962	-122.4169684	37.99193292	6.11800003	8.67599964	377.4779968	14.79399967	7/31/2014	19:40.7
1794	SPD09	-122.4169561	37.99194244	6.31500006	8.68200016	377.6749878	14.99700022	-122.4169696	37.99193411	6.11800003	8.68200016	377.5660095	14.80000019	7/31/2014	19:40.6
1795	SPD09	-122.4169572	37.99194355	6.34899998	8.69799995	377.7630005	15.04699993	-122.4169707	37.99193522	6.11800003	8.69799995	377.6100159	14.81599998	7/31/2014	19:40.5
1796	SPD09	-122.4169584	37.9919447	6.34899998	8.69799995	377.8510132	15.04699993	-122.4169718	37.99193639	6.11800003	8.69799995	377.8080139	14.81599998	7/31/2014	19:40.4
1797	SPD09	-122.4169595	37.99194587	6.34899998	8.69099998	377.8070068	15.03999996	-122.416973	37.99193756	6.11800003	8.69099998	377.8300171	14.80900002	7/31/2014	19:40.3
1798	SPD09	-122.4169606	37.99194702	6.34899998	8.70400047	377.9169922	15.05300045	-122.4169741	37.99193871	6.06699991	8.70400047	377.9179993	14.77100039	7/31/2014	19:40.2
1799	SPD09	-122.4169617	37.99194815	6.34899998	8.72000027	377.9389954	15.06900024	-122.4169752	37.99193984	6.06699991	8.72000027	377.9840088	14.78700018	7/31/2014	19:40.1
1800	SPD09	-122.4169629	37.99194932	6.31500006	8.72900009	378.0270081	15.04400015	-122.4169764	37.99194101	6.06699991	8.72900009	378.0500183	14.796	7/31/2014	19:40.0
1801	SPD09	-122.4169645	37.99195098	6.34899998	8.77400017	378.0490112	15.12300014	-122.416978	37.99194269	6.06699991	8.77400017	378.1369934	14.84100008	7/31/2014	19:39.9
1802	SPD09	-122.4169657	37.99195211	6.34899998	8.72900009	378.1809998	15.07800007	-122.4169791	37.99194382	6.03299999	8.72900009	378.1600037	14.76200008	7/31/2014	19:39.8
1803	SPD09	-122.4169668	37.99195326	6.34899998	8.78299999	378.1369934	15.13199997	-122.4169802	37.99194497	6.06699991	8.78299999	378.20401	14.8499999	7/31/2014	19:39.7
1804	SPD09	-122.4169679	37.99195445	6.31500006	8.7670002	378.2250061	15.08200026	-122.4169814	37.99194614	6.03299999	8.7670002	378.2690125	14.80000019	7/31/2014	19:39.6
1805	SPD09	-122.416969	37.99195556	6.34899998	8.75800037	378.2250061	15.10700035	-122.4169825	37.99194727	6.03299999	8.75800037	378.2260132	14.79100037	7/31/2014	19:39.5
1806	SPD09	-122.4169702	37.99195671	6.34899998	8.74499989	378.3349915	15.09399986	-122.4169837	37.99194842	6.03299999	8.74499989	378.3130188	14.77799988	7/31/2014	19:39.4
1807	SPD09	-122.4169713	37.99195786	6.34899998	8.73600006	378.2470093	15.08500004	-122.4169848	37.99194957	6.03299999	8.73600006	378.3349915	14.76900005	7/31/2014	19:39.3
1808	SPD09	-122.4169725	37.99195901	6.34899998	8.7510004	378.3129883	15.10000038	-122.4169859	37.99195072	6.03299999	8.7510004	378.3569946	14.7840004	7/31/2014	19:39.2
1809	SPD09	-122.4169735	37.99196013	6.4000001	8.73600006	378.3340149	15.13600016	-122.416987	37.99195182	6.03299999	8.73600006	378.4230042	14.76900005	7/31/2014	19:39.1
1810	SPD09	-122.4169747	37.99196131	6.34899998	8.72000027	378.3349915	15.06900024	-122.4169882	37.99195302	6.03299999	8.72000027	378.4020081	14.75300026	7/31/2014	19:39.0
1811	SPD09	-122.4169764	37.99196305	6.34899998	8.68200016	378.3789978	15.03100014	-122.4169899	37.99195473	6.03299999	8.68200016	378.4670105	14.71500015	7/31/2014	19:38.9
1812	SPD09	-122.4169775	37.9919642	6.34899998	8.64999962	378.3569946	14.9989996	-122.416991	37.9919559	6.03299999	8.64999962	378.4890137	14.68299961	7/31/2014	19:38.8
1813	SPD09	-122.4169787	37.99196536	6.34899998	8.64400005	378.4230042	14.99300003	-122.4169922	37.99195709	6.03299999	8.64400005	378.4670105	14.67700005	7/31/2014	19:38.7
1814	SPD09	-122.4169799	37.99196655	6.34899998	8.55900002	378.3779907	14.90799999	-122.4169933	37.99195827	6.03299999	8.55900002	378.4230042	14.59200001	7/31/2014	19:38.6
1815	SPD09	-122.416981	37.99196773	6.3499999	8.54300022	378.3789978	14.89300013	-122.4169945	37.99195946	6.03399992	8.54300022	378.53302	14.57700014	7/31/2014	19:38.5
1816	SPD09	-122.4169822	37.99196894	6.3499999	8.50500011	378.401001	14.85500002	-122.4169957	37.99196066	6.03399992	8.50500011	378.5549927	14.53900003	7/31/2014	19:38.4
1817	SPD09	-122.4169833	37.99197007	6.40100002	8.41300011	378.3349915	14.81400013	-122.4169968	37.99196181	6.03399992	8.41300011	378.53302	14.44700003	7/31/2014	19:38.3
1818	SPD09	-122.4169845	37.99197132	6.3499999	8.49499989	378.3559876	14.84499979	-122.416998	37.99196307	6.06799984	8.49499989	378.598999	14.56299973	7/31/2014	19:38.2
1819	SPD09	-122.4169856	37.99197246	6.40100002	8.38199997	378.3789978	14.78299999	-122.4169991	37.9919642	6.06799984	8.38199997	378.6210022	14.44999981	7/31/2014	19:38.1
1820	SPD09	-122.4169868	37.99197369	6.3499999	8.37199974	378.3789978	14.72199965	-122.4170004	37.99196544	6.03399992	8.37199974	378.6430054	14.40599966	7/31/2014	19:38.0
1821	SPD09	-122.4169885	37.99197543	6.40100002	8.41300011	378.3569946	14.81400013	-122.417002	37.99196717	6.06799984	8.41300011	378.7749939	14.48099995	7/31/2014	19:37.9
1822	SPD09	-122.4169897	37.99197661	6.40100002	8.27400017	378.4880066	14.67500019	-122.4170032	37.99196839	6.03399992	8.27400017	378.7310181	14.30800009	7/31/2014	19:37.8
1823	SPD09	-122.4169909	37.99197783	6.40100002	8.25800037	378.3789978	14.6590004	-122.4170044	37.99196959	6.03399992	8.25800037	378.7310181	14.29200029	7/31/2014	19:37.7
1824	SPD09	-122.4169921	37.99197905	6.40100002	8.28100014	378.4890137	14.68200016	-122.4170056	37.99197081	6.03399992	8.28100014	378.7310181	14.31500006	7/31/2014	19:37.6
1825	SPD09	-122.4169932	37.99198028	6.40100002	8.26500034	378.5549927	14.66600037	-122.4170068	37.99197205	6.03399992	8.26500034	378.7749939	14.29900026	7/31/2014	19:37.5
1826	SPD09	-122.4169944	37.99198151	6.40100002	8.29599953	378.5539856	14.69699955	-122.417008	37.99197329	5.98400021	8.29599953	378.8410034	14.27999973	7/31/2014	19:37.4
1827	SPD09	-122.4169956	37.99198272	6.43599987	8.30300045	378.6199951	14.73900032	-122.4170092	37.99197449	6.03399992	8.30300045	378.7530212	14.33700037	7/31/2014	19:37.3
1828	SPD09	-122.4169968	37.99198399	6.40100002	8.30300045	378.6199951	14.70400047	-122.4170104	37.99197577	5.98400021	8.30300045	378.7310181	14.28700066	7/31/2014	19:37.2
1829	SPD09	-122.416998	37.99198519	6.43599987	8.31200027	378.5979919	14.74800014	-122.4170116	37.99197697	6.03399992	8.31200027	378.7530212	14.34600019	7/31/2014	19:37.1
1830	SPD09	-122.4169992	37.99198643	6.43599987	8.31799984	378.6419983	14.75399971	-122.4170128	37.99197821	6.03399992	8.31799984	378.6430054	14.35199976	7/31/2014	19:37.0
1831	SPD09	-122.417001	37.99198831	6.43599987	8.32800007	378.5979919	14.76399994	-122.4170146	37.99198008	6.03399992	8.32800007	378.7090149	14.36199999	7/31/2014	19:36.9
1832	SPD09	-122.4170023	37.99198961	6.40100002	8.33399963	378.5769959	14.73499966	-122.4170158	37.99198139	6.03399992	8.33399963	378.7539978	14.36799955	7/31/2014	19:36.8
1833	SPD09	-122.4170035	37.99199085	6.43599987	8.33399963	378.6199951	14.7699995	-122.417017	37.99198263	6.06799984	8.33399963	378.7310181	14.40199947	7/31/2014	19:36.7
1834	SPD09	-122.4170047	37.99199214	6.43599987	8.35000038	378.7080078	14.78600025	-122.4170183	37.99198392	6.03399992	8.35000038	378.7749939	14.3840003	7/31/2014	19:36.6
1835	SPD09	-122.417006	37.99199343	6.43599987	8.37199974	378.5979919	14.80799961	-122.4170195	37.99198523	6.06799984	8.37199974	378.7530212	14.43999958	7/31/2014	19:36.5
1836	SPD09	-122.4170072	37.99199474	6.43599987	8.37199974	378.7080078	14.80799961	-122.4170208	37.99198652	6.06799984	8.37199974	378.8410034	14.43999958	7/31/2014	19:36.4
1837	SPD09	-122.4170085	37.99199604	6.43599987	8.39700031	378.730011	14.83300018	-122.4170221	37.99198783	6.11899996	8.39700031	378.8410034	14.51600027	7/31/2014	19:36.3
1838	SPD09	-122.4170097	37.99199733	6.43599987	8.39700031	378.7739868	14.83300018	-122.4170233	37.9919891	6.06799984	8.39700031	378.9070129	14.46500015	7/31/2014	19:36.2
1839	SPD09	-122.4170109	37.99199855	6.48699999	8.40400028	378.730011	14.89100027	-122.4170245	37.99199032	6.06799984	8.40400028	378.9070129	14.47200012	7/31/2014	19:36.1
1840	SPD09	-122.4170122	37.99199986	6.43599987	8.4289999	378.8619995	14.86499977	-122.4170258	37.99199165	6.11899996	8.4289999	378.9070129	14.54799986	7/31/2014	19:36.0
1841	SPD09	-122.417014	37.99200171	6.43599987	8.45100021	378.7739868	14.88700008	-122.4170276	37.99199351	6.11899996	8.45100021	379.0390015	14.57000017	7/31/2014	19:35.9
1842	SPD09	-122.4170152	37.99200297	6.43599987	8.46700001	378.8840027	14.90299988	-122.4170288	37.99199476	6.06799984	8.46700001	378.9729919	14.53499985	7/31/2014	19:35.8
1843	SPD09	-122.4170164	37.99200415	6.48699999	8.52099991	378.8840027	15.0079999	-122.4170299	37.99199597	6.11899996	8.52099991	379.0610046	14.63999987	7/31/2014	19:35.7
1844	SPD09	-122.4170176	37.99200541	6.48699999	8.50500011	378.928009	14.9920001	-122.4170311	37.9919972	6.11899996	8.50500011	379.0610046	14.62400007	7/31/2014	19:35.6
1845	SPD09	-122.4170188	37.99200667	6.48699999	8.5369997	378.9719849	15.02399969	-122.4170324	37.99199848	6.11899996	8.5369997	379.0169983	14.65599966	7/31/2014	19:35.5
1846	SPD09	-122.41702	37.99200797	6.43599987	8.52700043	378.9500122	14.9630003	-122.4170336	37.99199979	6.11899996	8.52700043	379.0830078	14.64600039	7/31/2014	19:35.4
1847	SPD09	-122.4170212	37.99200912	6.52099991	8.58100033	378.9479981	15.10200024	-122.4170347	37.99200094	6.11899996	8.58100033	379.125	14.70000029	7/31/2014	19:35.3
1848	SPD09	-122.4170224	37.99201042	6.48699999	8.59700012	378.9899902	15.08400011	-122.417036	37.99200223	6.11899996	8.59700012	379.07901	14.71600008	7/31/2014	19:35.2
1849	SPD09	-122.4170236	37.99201165	6.48699999	8.58100033	379.0559998	15.06800032	-122.4170372	37.99200346	6.11899996	8.58100033	379.1230164	14.70000029	7/31/2014	19:35.1
1850	SPD09	-122.4170248	37.99201289	6.48699999	8.60599995	379.1440125	15.09299994	-122.4170384	37.9920047	6.11899996	8.60599995	379.1450195	14.7249999	7/31/2014	19:35.0
1851	SPD09	-122.4170265	37.99201471	6.52099991	8.62800026	379.1000061	15.14900017	-122.4170401	37.99200652	6.15299988	8.62800026	379.1450195	14.78100014	7/31/2014	19:34.9
1852	SPD09	-122.4170278	37.992016	6.48699999	8.66600037	379.1659851	15.15300035	-122.4170414	37.99200782	6.11899996	8.66600037	379.1450195	14.78500032	7/31/2014	19:34.8
1853	SPD09	-122.4170289	37.99201722	6.52099991	8.68200016	379.2099915	15.20300007	-122.4170425	37.99200905	6.15299988	8.68200016	379.2770081	14.83500004	7/31/2014	19:34.7
1854	SPD09	-122.4170302	37.9920185	6.52099991	8.67599964	379.276001	15.19699955	-122.4170438	37.99201033	6.15299988	8.67599964	379.2550049	14.82899952	7/31/2014	19:34.6
1855	SPD09	-122.4170314	37.99201979	6.52099991	8.7130003	379.2980042	15.23400021	-122.417045	37.99201162	6.15299988	8.7130003	379.2770081	14.86600018	7/31/2014	19:34.5
1856	SPD09	-122.4170326	37.99202106	6.52099991	8.72900009	379.3200073	15.25	-122.4170462	37.99201289	6.15299988	8.72900009	379.3210144	14.88199997	7/31/2014	19:34.4
1857	SPD09	-122.4170338	37.99202235	6.52099991	8.72900009	379.3640137	15.25	-122.4170475	37.99201418	6.1869998	8.72900009	379.3210144	14.91599989	7/31/2014	19:34.3
1858	SPD09	-122.4170351	37.99202363	6.52099991	8.7510004	379.3200073	15.27200031	-122.4170487	37.99201546	6.1869998	8.7510004	379.3650208	14.9380002	7/31/2014	19:34.2
1859	SPD09	-122.4170362	37.99202485	6.57200003	8.75800037	379.4079895	15.3300004	-122.4170498	37.99201668	6.1869998	8.75800037	379.3869934	14.94500017	7/31/2014	19:34.1
1860	SPD09	-122.4170375	37.99202617	6.52099991	8.79899979	379.4519959	15.31999969	-122.4170511	37.992018	6.23799992	8.79899979	379.4970093	15.0369997	7/31/2014	19:34.0
1861	SPD09	-122.4170393	37.99202801	6.57200003	8.81499958	379.473999	15.38699961	-122.4170529	37.99201986	6.23799992	8.81499958	379.4750061	15.0529995	7/31/2014	19:33.9
1862	SPD09	-122.4170405	37.99202936	6.52099991	8.81499958	379.5400085	15.33599949	-122.4170542	37.99202119	6.23799992	8.81499958	379.5849915	15.0529995	7/31/2014	19:33.8
1863	SPD09	-122.4170417	37.99203058	6.57200003	8.82699966	379.4960022	15.39899969	-122.4170553	37.99202243	6.23799992	8.82699966	379.6289978	15.06499958	7/31/2014	19:33.7
1864	SPD09	-122.417043	37.99203189	6.57200003	8.83699989	379.6059876	15.40899992	-122.4170566	37.99202372	6.23799992	8.83699989	379.6289978	15.07499981	7/31/2014	19:33.6
1865	SPD09	-122.4170442	37.9920332	6.57200003	8.85299969	379.5840149	15.42499971	-122.4170578	37.99202503	6.23799992	8.85299969	379.651001	15.0909996	7/31/2014	19:33.5
1866	SPD09	-122.4170455	37.99203449	6.57200003	8.83699989	379.6719971	15.40899992	-122.4170591	37.99202633	6.23799992	8.83699989	379.7390137	15.07499981	7/31/2014	19:33.4
1867	SPD09	-122.4170467	37.9920358	6.57200003	8.89000034	379.7380066	15.46200037	-122.4170603	37.99202763	6.23799992	8.89000034	379.7390137	15.12800026	7/31/2014	19:33.3
1868	SPD09	-122.417048	37.99203709	6.57200003	8.80500031	379.6940002	15.37700033	-122.4170616	37.99202893	6.27099991	8.80500031	379.78302	15.07600021	7/31/2014	19:33.2
1869	SPD09	-122.4170492	37.99203838	6.57200003	8.79899979	379.8039856	15.37099981	-122.4170628	37.99203023	6.27099991	8.79899979	379.848999	15.06999969	7/31/2014	19:33.1
1870	SPD09	-122.4170504	37.99203967	6.57200003	8.77400017	379.8479919	15.34600019	-122.417064	37.9920315	6.27099991	8.77400017	379.8919983	15.04500008	7/31/2014	19:33.0
1871	SPD09	-122.4170522	37.99204154	6.60699987	8.75800037	379.8259888	15.36500025	-122.4170658	37.99203337	6.27099991	8.75800037	379.8930054	15.02900028	7/31/2014	19:32.9
1872	SPD09	-122.4170535	37.99204285	6.57200003	8.73600006	379.7600098	15.30800009	-122.4170671	37.9920347	6.23799992	8.73600006	379.8049927	14.97399998	7/31/2014	19:32.8
1873	SPD09	-122.4170547	37.99204411	6.60699987	8.72000027	379.8039856	15.32700014	-122.4170683	37.99203596	6.27099991	8.72000027	379.8710022	14.99100018	7/31/2014	19:32.7
1874	SPD09	-122.4170559	37.99204542	6.60699987	8.70400047	379.8919983	15.31100035	-122.4170695	37.99203726	6.27099991	8.70400047	379.8710022	14.97500038	7/31/2014	19:32.6
1875	SPD09	-122.4170572	37.99204673	6.60699987	8.69099998	379.7820129	15.29799986	-122.4170708	37.99203856	6.32200003	8.69099998	379.8930054	15.01300001	7/31/2014	19:32.5
1876	SPD09	-122.4170584	37.99204802	6.60699987	8.69799995	379.9140015	15.30499983	-122.417072	37.99203986	6.32200003	8.69799995	379.8930054	15.01999998	7/31/2014	19:32.4
1877	SPD09	-122.4170597	37.99204933	6.60699987	8.67599964	379.8479919	15.28299952	-122.4170733	37.99204116	6.35599995	8.67599964	379.8710022	15.03199959	7/31/2014	19:32.3
1878	SPD09	-122.4170609	37.99205062	6.60699987	8.65999985	379.9360046	15.26699972	-122.4170745	37.99204245	6.32200003	8.65999985	379.9140015	14.98199987	7/31/2014	19:32.2
1879	SPD09	-122.4170621	37.99205184	6.64099979	8.64999962	379.8479919	15.29099941	-122.4170757	37.99204369	6.35599995	8.64999962	379.9140015	15.00599957	7/31/2014	19:32.1
1880	SPD09	-122.4170633	37.99205315	6.60699987	8.64400005	379.8699951	15.25099993	-122.4170769	37.99204499	6.32200003	8.64400005	379.9150085	14.96600008	7/31/2014	19:32.0
1881	SPD09	-122.4170651	37.99205499	6.64099979	8.63399982	379.8919983	15.27499962	-122.4170787	37.99204683	6.35599995	8.63399982	379.9580078	14.98999977	7/31/2014	19:31.9
1882	SPD09	-122.4170663	37.99205628	6.60699987	8.63399982	379.8919983	15.2409997	-122.4170799	37.99204812	6.35599995	8.63399982	380.0020142	14.98999977	7/31/2014	19:31.8
1883	SPD09	-122.4170675	37.9920575	6.64099979	8.59700012	379.9140015	15.23799992	-122.4170811	37.99204935	6.40700006	8.59700012	379.9140015	15.00400019	7/31/2014	19:31.7
1884	SPD09	-122.4170687	37.99205875	6.64099979	8.56499958	379.8919983	15.20599937	-122.4170823	37.9920506	6.35599995	8.56499958	380.0240173	14.92099953	7/31/2014	19:31.6
1885	SPD09	-122.4170699	37.99206003	6.64099979	8.55900002	379.8479919	15.19999981	-122.4170835	37.99205186	6.40700006	8.55900002	380.0020142	14.96600008	7/31/2014	19:31.5
1886	SPD09	-122.4170711	37.99206128	6.64099979	8.54300022	379.8919983	15.18400002	-122.4170847	37.99205311	6.35599995	8.54300022	380.0240173	14.89900017	7/31/2014	19:31.4
1887	SPD09	-122.4170723	37.99206249	6.69199991	8.52700043	379.8919983	15.21900034	-122.4170859	37.99205432	6.40700006	8.52700043	380.0240173	14.93400049	7/31/2014	19:31.3
1888	SPD09	-122.4170735	37.99206378	6.64099979	8.46700001	379.8699951	15.1079998	-122.4170871	37.99205561	6.35599995	8.46700001	379.9580078	14.82299995	7/31/2014	19:31.2
1889	SPD09	-122.4170746	37.99206494	6.69199991	8.47299957	379.9360046	15.16499949	-122.4170882	37.99205677	6.44099998	8.47299957	379.980011	14.91399956	7/31/2014	19:31.1
1890	SPD09	-122.4170758	37.99206622	6.64099979	8.45800018	379.8479919	15.09899998	-122.4170895	37.99205806	6.35599995	8.45800018	380.0020142	14.81400013	7/31/2014	19:31.0
1891	SPD09	-122.4170775	37.99206799	6.69199991	8.29599953	379.8919983	14.98799944	-122.4170911	37.99205982	6.40700006	8.29599953	379.9140015	14.70299959	7/31/2014	19:30.9
1892	SPD09	-122.4170787	37.99206924	6.64099979	8.2489996	379.8919983	14.88999939	-122.4170923	37.99206109	6.40700006	8.2489996	379.980011	14.65599966	7/31/2014	19:30.8
1893	SPD09	-122.4170799	37.99207041	6.69199991	8.22099972	379.8259888	14.91299963	-122.4170935	37.99206224	6.40700006	8.22099972	379.8710022	14.62799978	7/31/2014	19:30.7
1894	SPD09	-122.4170811	37.99207168	6.64099979	8.21100044	379.8259888	14.85200024	-122.4170947	37.99206351	6.40700006	8.21100044	379.848999	14.61800051	7/31/2014	19:30.6
1895	SPD09	-122.4170822	37.99207285	6.69199991	8.20499992	379.7820129	14.89699984	-122.4170958	37.99206468	6.44099998	8.20499992	379.8049927	14.64599991	7/31/2014	19:30.5
1896	SPD09	-122.4170834	37.99207412	6.64099979	8.1789999	379.7820129	14.81999969	-122.417097	37.99206595	6.44099998	8.1789999	379.7390137	14.61999989	7/31/2014	19:30.4
1897	SPD09	-122.4170845	37.99207529	6.69199991	8.1789999	379.6499939	14.87099981	-122.4170981	37.9920671	6.49100018	8.1789999	379.8269959	14.67000008	7/31/2014	19:30.3
1898	SPD09	-122.4170857	37.99207649	6.69199991	8.15100002	379.5840149	14.84299994	-122.4170993	37.99206832	6.49100018	8.15100002	379.7610169	14.6420002	7/31/2014	19:30.2
1899	SPD09	-122.4170868	37.9920777	6.69199991	8.1420002	379.5840149	14.83400011	-122.4171004	37.99206953	6.49100018	8.1420002	379.6950073	14.63300037	7/31/2014	19:30.1
1900	SPD09	-122.417088	37.9920789	6.69199991	8.15100002	379.5400085	14.84299994	-122.4171016	37.99207073	6.49100018	8.15100002	379.7390137	14.6420002	7/31/2014	19:30.0
1901	SPD09	-122.4170897	37.99208065	6.72700024	8.1420002	379.473999	14.86900043	-122.4171033	37.99207246	6.52600002	8.1420002	379.651001	14.66800022	7/31/2014	19:29.9
1902	SPD09	-122.4170909	37.99208189	6.69299984	8.1420002	379.4079895	14.83500004	-122.4171045	37.99207372	6.4920001	8.1420002	379.6289978	14.6340003	7/31/2014	19:29.8
1903	SPD09	-122.417092	37.99208306	6.72700024	8.15699959	379.3640137	14.88399982	-122.4171056	37.99207489	6.4920001	8.15699959	379.4750061	14.64899969	7/31/2014	19:29.7
1904	SPD09	-122.4170932	37.99208431	6.69299984	8.15699959	379.3200073	14.84999943	-122.4171068	37.99207614	6.4920001	8.15699959	379.4750061	14.64899969	7/31/2014	19:29.6
1905	SPD09	-122.4170944	37.99208553	6.69299984	8.1420002	379.3179932	14.83500004	-122.417108	37.99207736	6.52600002	8.1420002	379.4510193	14.66800022	7/31/2014	19:29.5
1906	SPD09	-122.4170955	37.99208672	6.72700024	8.13500023	379.2059937	14.86200047	-122.4171091	37.99207855	6.52600002	8.13500023	379.427002	14.66100025	7/31/2014	19:29.4
1907	SPD09	-122.4170967	37.99208794	6.72700024	8.16399956	379.2059937	14.89099979	-122.4171103	37.99207975	6.52600002	8.16399956	379.3609924	14.68999958	7/31/2014	19:29.3
1908	SPD09	-122.4170979	37.99208918	6.69299984	8.1420002	379.0960083	14.83500004	-122.4171115	37.99208101	6.52600002	8.1420002	379.2950134	14.66800022	7/31/2014	19:29.2
1909	SPD09	-122.417099	37.99209034	6.72700024	8.15100002	379.0960083	14.87800026	-122.4171126	37.99208215	6.55999994	8.15100002	379.3170166	14.71099997	7/31/2014	19:29.1
1910	SPD09	-122.4171001	37.99209153	6.72700024	8.16399956	379.1400147	14.89099979	-122.4171137	37.99208336	6.52600002	8.16399956	379.2510071	14.68999958	7/31/2014	19:29.0
1911	SPD09	-122.4171018	37.99209331	6.72700024	8.16399956	379.0079956	14.89099979	-122.4171154	37.99208513	6.52600002	8.16399956	379.2070007	14.68999958	7/31/2014	19:28.9
1912	SPD09	-122.417103	37.99209454	6.69299984	8.15699959	379.0740051	14.84999943	-122.4171166	37.99208636	6.52600002	8.15699959	379.2070007	14.68299961	7/31/2014	19:28.8
1913	SPD09	-122.4171041	37.9920957	6.72700024	8.1420002	378.9419861	14.86900043	-122.4171177	37.99208751	6.55999994	8.1420002	379.0750122	14.70200014	7/31/2014	19:28.7
1914	SPD09	-122.4171053	37.99209694	6.69299984	8.19499969	378.9200134	14.88799953	-122.4171189	37.99208875	6.52600002	8.19499969	379.0090027	14.72099972	7/31/2014	19:28.6
1915	SPD09	-122.4171064	37.99209811	6.72700024	8.15699959	378.7879944	14.88399982	-122.41712	37.99208994	6.55999994	8.15699959	378.9869995	14.71699953	7/31/2014	19:28.5
1916	SPD09	-122.4171076	37.99209931	6.72700024	8.17300034	378.8320007	14.90000057	-122.4171212	37.99209114	6.55999994	8.17300034	378.8560181	14.73300028	7/31/2014	19:28.4
1917	SPD09	-122.4171087	37.99210046	6.77899981	8.19499969	378.7659912	14.9739995	-122.4171223	37.99209229	6.55999994	8.19499969	378.8990173	14.75499964	7/31/2014	19:28.3
1918	SPD09	-122.4171099	37.99210172	6.72700024	8.19499969	378.678009	14.92199993	-122.4171235	37.99209355	6.55999994	8.19499969	378.8330078	14.75499964	7/31/2014	19:28.2
1919	SPD09	-122.417111	37.99210287	6.77899981	8.2329998	378.7000122	15.01199961	-122.4171246	37.9920947	6.61100006	8.2329998	378.8110046	14.84399986	7/31/2014	19:28.1
1920	SPD09	-122.4171122	37.9921041	6.72700024	8.21100044	378.7000122	14.93800068	-122.4171258	37.99209593	6.61100006	8.21100044	378.7890015	14.8220005	7/31/2014	19:28.0
1921	SPD09	-122.4171139	37.99210591	6.72700024	8.22700024	378.6340027	14.95400047	-122.4171275	37.99209774	6.61100006	8.22700024	378.7890015	14.8380003	7/31/2014	19:27.9
1922	SPD09	-122.4171151	37.99210711	6.72700024	8.22099972	378.6340027	14.94799995	-122.4171287	37.99209894	6.55999994	8.22099972	378.7449951	14.78099966	7/31/2014	19:27.8
1923	SPD09	-122.4171162	37.99210828	6.77899981	8.2329998	378.5679932	15.01199961	-122.4171298	37.99210011	6.61100006	8.2329998	378.7010193	14.84399986	7/31/2014	19:27.7
1924	SPD09	-122.4171174	37.99210955	6.72700024	8.28100014	378.6119995	15.00800037	-122.417131	37.99210138	6.61100006	8.28100014	378.6570129	14.8920002	7/31/2014	19:27.6
1925	SPD09	-122.4171186	37.99211077	6.72700024	8.26500034	378.5469971	14.99200058	-122.4171322	37.99210262	6.61100006	8.26500034	378.6350098	14.8760004	7/31/2014	19:27.5
1926	SPD09	-122.4171198	37.99211201	6.72700024	8.30300045	378.5249939	15.03000069	-122.4171334	37.99210386	6.61100006	8.30300045	378.7010193	14.91400051	7/31/2014	19:27.4
1927	SPD09	-122.4171209	37.99211318	6.77899981	8.28999996	378.5239868	15.06899977	-122.4171345	37.99210501	6.61100006	8.28999996	378.5469971	14.90100002	7/31/2014	19:27.3
1928	SPD09	-122.4171221	37.99211445	6.72700024	8.31200027	378.5029907	15.03900051	-122.4171357	37.9921063	6.61100006	8.31200027	378.6130066	14.92300034	7/31/2014	19:27.2
1929	SPD09	-122.4171232	37.9921156	6.77899981	8.30300045	378.5029907	15.08200026	-122.4171368	37.99210745	6.64499998	8.30300045	378.5469971	14.94800043	7/31/2014	19:27.1
1930	SPD09	-122.4171244	37.99211679	6.77899981	8.32800007	378.5020142	15.10699987	-122.417138	37.99210863	6.69500017	8.32800007	378.5249939	15.02300024	7/31/2014	19:27.0
1931	SPD09	-122.4171261	37.99211857	6.77899981	8.33399963	378.5029907	15.11299944	-122.4171397	37.99211042	6.64499998	8.33399963	378.5249939	14.97899961	7/31/2014	19:26.9
1932	SPD09	-122.4171272	37.99211976	6.77899981	8.35000038	378.5029907	15.12900019	-122.4171408	37.9921116	6.61100006	8.35000038	378.5469971	14.96100044	7/31/2014	19:26.8
1933	SPD09	-122.4171283	37.99212094	6.77899981	8.34399986	378.5249939	15.12299967	-122.4171419	37.99211279	6.69500017	8.34399986	378.5249939	15.03900003	7/31/2014	19:26.7
1934	SPD09	-122.4171295	37.9921222	6.72700024	8.37199974	378.3919983	15.09899998	-122.4171431	37.99211404	6.64499998	8.37199974	378.4810181	15.01699972	7/31/2014	19:26.6
1935	SPD09	-122.4171306	37.99212335	6.77899981	8.38199997	378.4809876	15.16099977	-122.4171442	37.99211518	6.69500017	8.38199997	378.5030212	15.07700014	7/31/2014	19:26.5
1936	SPD09	-122.4171318	37.99212453	6.77899981	8.38199997	378.4809876	15.16099977	-122.4171454	37.99211638	6.64499998	8.38199997	378.5910034	15.02699995	7/31/2014	19:26.4
1937	SPD09	-122.4171329	37.99212572	6.77899981	8.39700031	378.5469971	15.17600012	-122.4171465	37.99211756	6.64499998	8.39700031	378.5249939	15.04200029	7/31/2014	19:26.3
1938	SPD09	-122.417134	37.9921269	6.77899981	8.41300011	378.4580078	15.19199991	-122.4171476	37.99211875	6.69500017	8.41300011	378.5469971	15.10800028	7/31/2014	19:26.2
1939	SPD09	-122.4171352	37.99212809	6.77899981	8.42000008	378.5469971	15.19899988	-122.4171488	37.99211993	6.69500017	8.42000008	378.5910034	15.11500025	7/31/2014	19:26.1
1940	SPD09	-122.4171363	37.99212926	6.77899981	8.46700001	378.5469971	15.24599981	-122.4171499	37.9921211	6.64499998	8.46700001	378.5690002	15.11199999	7/31/2014	19:26.0
1941	SPD09	-122.4171379	37.99213099	6.8130002	8.47299957	378.5239868	15.28599977	-122.4171515	37.99212282	6.69500017	8.47299957	378.4810181	15.16799974	7/31/2014	19:25.9
1942	SPD09	-122.4171391	37.99213219	6.77899981	8.47299957	378.4590149	15.25199938	-122.4171527	37.99212404	6.64499998	8.47299957	378.5030212	15.11799955	7/31/2014	19:25.8
1943	SPD09	-122.4171402	37.99213334	6.8130002	8.47299957	378.5029907	15.28599977	-122.4171538	37.99212519	6.72900009	8.47299957	378.4590149	15.20199966	7/31/2014	19:25.7
1944	SPD09	-122.4171413	37.99213454	6.8130002	8.48900032	378.5249939	15.30200052	-122.4171549	37.99212637	6.69500017	8.48900032	378.5249939	15.18400049	7/31/2014	19:25.6
1945	SPD09	-122.4171425	37.99213575	6.8130002	8.50500011	378.4809876	15.31800032	-122.4171561	37.99212758	6.72900009	8.50500011	378.5030212	15.23400021	7/31/2014	19:25.5
1946	SPD09	-122.4171436	37.99213693	6.8130002	8.51099968	378.4580078	15.32399988	-122.4171572	37.99212878	6.72900009	8.51099968	378.4590149	15.23999977	7/31/2014	19:25.4
1947	SPD09	-122.4171448	37.99213813	6.8130002	8.51099968	378.5029907	15.32399988	-122.4171584	37.99212998	6.72900009	8.51099968	378.4590149	15.23999977	7/31/2014	19:25.3
1948	SPD09	-122.4171459	37.99213932	6.8130002	8.5369997	378.5690002	15.3499999	-122.4171595	37.99213117	6.72900009	8.5369997	378.4810181	15.26599979	7/31/2014	19:25.2
1949	SPD09	-122.417147	37.9921405	6.8130002	8.55200005	378.5239868	15.36500025	-122.4171607	37.99213235	6.72900009	8.55200005	378.5469971	15.28100014	7/31/2014	19:25.1
1950	SPD09	-122.4171482	37.99214169	6.8130002	8.55200005	378.6119995	15.36500025	-122.4171618	37.99213354	6.72900009	8.55200005	378.4810181	15.28100014	7/31/2014	19:25.0
1951	SPD09	-122.4171498	37.99214342	6.8130002	8.55900002	378.5690002	15.37200022	-122.4171635	37.99213529	6.78000021	8.55900002	378.5249939	15.33900023	7/31/2014	19:24.9
1952	SPD09	-122.417151	37.99214461	6.8130002	8.55200005	378.6560059	15.36500025	-122.4171646	37.99213645	6.72900009	8.55200005	378.5690002	15.28100014	7/31/2014	19:24.8
1953	SPD09	-122.4171521	37.99214579	6.8130002	8.57400036	378.7219849	15.38700056	-122.4171657	37.99213764	6.72900009	8.57400036	378.6130066	15.30300045	7/31/2014	19:24.7
1954	SPD09	-122.4171532	37.99214698	6.8130002	8.56499958	378.7000122	15.37799978	-122.4171669	37.99213882	6.72900009	8.56499958	378.6130066	15.29399967	7/31/2014	19:24.6
1955	SPD09	-122.4171544	37.99214818	6.8130002	8.55900002	378.7000122	15.37200022	-122.417168	37.99214003	6.78000021	8.55900002	378.6350098	15.33900023	7/31/2014	19:24.5
1956	SPD09	-122.4171555	37.99214937	6.8130002	8.56499958	378.743988	15.37799978	-122.4171691	37.99214123	6.72900009	8.56499958	378.6570129	15.29399967	7/31/2014	19:24.4
1957	SPD09	-122.4171566	37.99215055	6.8130002	8.56499958	378.743988	15.37799978	-122.4171703	37.99214241	6.81400013	8.56499958	378.6570129	15.37899971	7/31/2014	19:24.3
1958	SPD09	-122.4171578	37.99215174	6.8130002	8.59700012	378.743988	15.41000032	-122.4171714	37.99214358	6.72900009	8.59700012	378.5910034	15.32600021	7/31/2014	19:24.2
1959	SPD09	-122.4171588	37.99215285	6.86399984	8.59700012	378.7219849	15.46099997	-122.4171725	37.9921447	6.78000021	8.59700012	378.7229919	15.37700033	7/31/2014	19:24.1
1960	SPD09	-122.41716	37.99215407	6.8130002	8.59000015	378.7659912	15.40300035	-122.4171736	37.99214592	6.78000021	8.59000015	378.7010193	15.37000036	7/31/2014	19:24.0
1961	SPD09	-122.4171616	37.99215573	6.86399984	8.59700012	378.8320007	15.46099997	-122.4171752	37.99214758	6.81400013	8.59700012	378.723999	15.41100025	7/31/2014	19:23.9
1962	SPD09	-122.4171627	37.99215694	6.8130002	8.60599995	378.7659912	15.41900015	-122.4171764	37.9921488	6.81400013	8.60599995	378.7229919	15.42000008	7/31/2014	19:23.8
1963	SPD09	-122.4171638	37.99215805	6.86399984	8.62800026	378.8320007	15.4920001	-122.4171774	37.9921499	6.81400013	8.62800026	378.7449951	15.44200039	7/31/2014	19:23.7
1964	SPD09	-122.417165	37.99215927	6.8130002	8.61200047	378.8320007	15.42500067	-122.4171786	37.99215112	6.81400013	8.61200047	378.8110046	15.4260006	7/31/2014	19:23.6
1965	SPD09	-122.417166	37.99216038	6.86399984	8.63399982	378.8959961	15.49799967	-122.4171796	37.99215223	6.81400013	8.63399982	378.7430115	15.44799995	7/31/2014	19:23.5
1966	SPD09	-122.4171672	37.9921616	6.8130002	8.60599995	378.82901	15.41900015	-122.4171808	37.99215347	6.81400013	8.60599995	378.8739929	15.42000008	7/31/2014	19:23.4
1967	SPD09	-122.4171683	37.99216272	6.86399984	8.62800026	378.9389954	15.4920001	-122.4171819	37.99215457	6.81400013	8.62800026	378.7860107	15.44200039	7/31/2014	19:23.3
1968	SPD09	-122.4171694	37.99216387	6.86399984	8.61200047	378.9169922	15.47600031	-122.417183	37.99215572	6.81400013	8.61200047	378.8959961	15.4260006	7/31/2014	19:23.2
1969	SPD09	-122.4171705	37.99216504	6.86399984	8.60599995	378.9389954	15.46999979	-122.4171841	37.99215688	6.86499977	8.60599995	378.8520203	15.47099972	7/31/2014	19:23.1
1970	SPD09	-122.4171716	37.99216619	6.86399984	8.64999962	379.0050049	15.51399946	-122.4171852	37.99215803	6.86499977	8.64999962	378.9400024	15.51499939	7/31/2014	19:23.0
1971	SPD09	-122.4171732	37.99216792	6.86399984	8.62199974	379.0050049	15.48599958	-122.4171868	37.99215977	6.86499977	8.62199974	378.9840088	15.48699951	7/31/2014	19:22.9
1972	SPD09	-122.4171743	37.99216907	6.86399984	8.64400005	379.0050049	15.5079999	-122.417188	37.99216093	6.86499977	8.64400005	378.9620056	15.50899982	7/31/2014	19:22.8
1973	SPD09	-122.4171755	37.99217025	6.86399984	8.63399982	379.0050049	15.49799967	-122.4171891	37.9921621	6.86499977	8.63399982	379.006012	15.4989996	7/31/2014	19:22.7
1974	SPD09	-122.4171766	37.99217144	6.86399984	8.65999985	379.0710144	15.52399969	-122.4171902	37.99216329	6.86499977	8.65999985	379.006012	15.52499962	7/31/2014	19:22.6
1975	SPD09	-122.4171777	37.99217262	6.86399984	8.62199974	379.1369934	15.48599958	-122.4171913	37.99216447	6.86499977	8.62199974	379.0500183	15.48699951	7/31/2014	19:22.5
1976	SPD09	-122.4171789	37.99217388	6.8130002	8.61200047	379.0710144	15.42500067	-122.4171925	37.99216573	6.86499977	8.61200047	379.0720215	15.47700024	7/31/2014	19:22.4
1977	SPD09	-122.41718	37.99217499	6.86399984	8.60599995	379.1369934	15.46999979	-122.4171936	37.99216686	6.89900017	8.60599995	379.1600037	15.50500011	7/31/2014	19:22.3
1978	SPD09	-122.4171812	37.99217625	6.8130002	8.62800026	379.2030029	15.44100046	-122.4171948	37.9921681	6.86499977	8.62800026	379.1600037	15.49300003	7/31/2014	19:22.2
1979	SPD09	-122.4171822	37.99217736	6.86399984	8.59700012	379.1369934	15.46099997	-122.4171959	37.99216923	6.89900017	8.59700012	379.20401	15.49600029	7/31/2014	19:22.1
1980	SPD09	-122.4171834	37.99217858	6.8130002	8.61200047	379.2250061	15.42500067	-122.417197	37.99217045	6.89900017	8.61200047	379.2260132	15.51100063	7/31/2014	19:22.0
1981	SPD09	-122.417185	37.9921803	6.86399984	8.60599995	379.2470093	15.46999979	-122.4171987	37.99217215	6.89900017	8.60599995	379.2260132	15.50500011	7/31/2014	19:21.9
1982	SPD09	-122.4171862	37.99218147	6.86399984	8.60599995	379.3349915	15.46999979	-122.4171998	37.99217333	6.89900017	8.60599995	379.3359985	15.50500011	7/31/2014	19:21.8
1983	SPD09	-122.4171873	37.99218267	6.86399984	8.60599995	379.3129883	15.46999979	-122.4172009	37.99217452	6.89900017	8.60599995	379.2700195	15.50500011	7/31/2014	19:21.7
1984	SPD09	-122.4171884	37.99218385	6.86399984	8.59700012	379.3129883	15.46099997	-122.4172021	37.99217572	6.89900017	8.59700012	379.3800049	15.49600029	7/31/2014	19:21.6
1985	SPD09	-122.4171895	37.99218502	6.89799976	8.59700012	379.401001	15.49499989	-122.4172032	37.99217689	6.93200016	8.59700012	379.4020081	15.52900028	7/31/2014	19:21.5
1986	SPD09	-122.4171907	37.99218626	6.86499977	8.59000015	379.3789978	15.45499992	-122.4172043	37.99217812	6.9000001	8.59000015	379.3800049	15.49000025	7/31/2014	19:21.4
1987	SPD09	-122.4171919	37.99218744	6.86499977	8.59000015	379.4670105	15.45499992	-122.4172055	37.99217931	6.93300009	8.59000015	379.5119934	15.52300024	7/31/2014	19:21.3
1988	SPD09	-122.417193	37.99218863	6.86499977	8.56499958	379.4450073	15.42999935	-122.4172066	37.99218049	6.9000001	8.56499958	379.4900208	15.46499968	7/31/2014	19:21.2
1989	SPD09	-122.4171941	37.99218978	6.89900017	8.57400036	379.5329895	15.47300053	-122.4172077	37.99218163	6.93300009	8.57400036	379.5119934	15.50700045	7/31/2014	19:21.1
1990	SPD09	-122.4171952	37.99219096	6.86499977	8.54300022	379.4230042	15.40799999	-122.4172088	37.99218285	6.93300009	8.54300022	379.4680176	15.47600031	7/31/2014	19:21.0
1991	SPD09	-122.4171968	37.99219266	6.89900017	8.52099991	379.5109863	15.42000008	-122.4172105	37.99218453	6.98400021	8.52099991	379.5119934	15.50500011	7/31/2014	19:20.9
1992	SPD09	-122.417198	37.99219387	6.86499977	8.50500011	379.4450073	15.36999989	-122.4172116	37.99218573	6.93300009	8.50500011	379.6000061	15.4380002	7/31/2014	19:20.8
1993	SPD09	-122.4171991	37.99219503	6.86499977	8.50500011	379.5329895	15.36999989	-122.4172127	37.9921869	6.98400021	8.50500011	379.5780029	15.48900032	7/31/2014	19:20.7
1994	SPD09	-122.4172002	37.9921962	6.86499977	8.49499989	379.5109863	15.35999966	-122.4172138	37.99218806	6.93300009	8.49499989	379.6440125	15.42799997	7/31/2014	19:20.6
1995	SPD09	-122.4172013	37.99219737	6.86499977	8.48900032	379.5769959	15.35400009	-122.4172149	37.99218923	6.98400021	8.48900032	379.6440125	15.47300053	7/31/2014	19:20.5
1996	SPD09	-122.4172024	37.99219853	6.86499977	8.48900032	379.5769959	15.35400009	-122.417216	37.9921904	6.93300009	8.48900032	379.6660156	15.42200041	7/31/2014	19:20.4
1997	SPD09	-122.4172035	37.99219965	6.89900017	8.43500042	379.598999	15.33400059	-122.4172171	37.99219151	6.98400021	8.43500042	379.7319946	15.41900063	7/31/2014	19:20.3
1998	SPD09	-122.4172046	37.99220083	6.86499977	8.46700001	379.5109863	15.33199978	-122.4172183	37.9921927	6.93300009	8.46700001	379.7099915	15.4000001	7/31/2014	19:20.2
1999	SPD09	-122.4172057	37.99220195	6.89900017	8.41300011	379.6210022	15.31200027	-122.4172193	37.99219381	6.98400021	8.41300011	379.7099915	15.39700031	7/31/2014	19:20.1
[truncated: 113,248 more rows]
