# Supplementary material for: Modeling Magnetic Fields from a DC Power Cable Buried Beneath San Francisco Bay Based on Empirical Measurements
Source: PLoS One. 2016 Feb 25;11(2):e0148543. doi: 10.1371/journal.pone.0148543 (PMC4767330; doi:10.1371/journal.pone.0148543)
Supplement: S1 File — Table A. BenD, Raw Data. Table B. BenS, Raw Data. Table C. RSRD, Raw Data. Table D. RSRS, Raw Data. Table E1. SPD, Raw Data1. Table E2. SPD, Raw Data2. Table F1. SPS, Raw Data1. Table F2. SPS, Raw Data2. (ZIP) [file pone.0148543.s001.zip › S1, Table F1_SP-S RawData.csv]

Record	Profile	Longitude1	Latitude1	Z1	ALT1	T1	Alt+Depth1	Longitude2	Latitude2	Z2	ALT2	T2	Alt+Depth2	DATE	TIME
1	SPS01	-122.4216925	37.98481036	0.45500001	14.11999989	363.8280029	14.5749999	-122.4216773	37.98481639	0.43399999	14.11999989	363.8710022	14.55399987	7/28/2014	37:55.4
2	SPS01	-122.4216941	37.98481274	0.50599998	14.11999989	363.8500061	14.62599987	-122.4216788	37.98481879	0.51899999	14.11999989	363.9530029	14.63899988	7/28/2014	37:55.5
3	SPS01	-122.4216955	37.98481509	0.45500001	14.10400009	363.8940125	14.5590001	-122.4216803	37.98482114	0.51899999	14.10400009	363.9590149	14.62300009	7/28/2014	37:55.6
4	SPS01	-122.4216971	37.98481746	0.50599998	14.11999989	363.9599915	14.62599987	-122.4216818	37.98482353	0.56999999	14.11999989	364.0030212	14.68999988	7/28/2014	37:55.7
5	SPS01	-122.4216985	37.98481979	0.45500001	14.16800022	364.0039978	14.62300023	-122.4216833	37.98482587	0.48500001	14.16800022	363.960022	14.65300024	7/28/2014	37:55.8
6	SPS01	-122.4217	37.98482214	0.50599998	14.19900036	364.0480042	14.70500034	-122.4216848	37.98482822	0.51899999	14.19900036	364.0469971	14.71800035	7/28/2014	37:55.9
7	SPS01	-122.4217022	37.9848256	0.45500001	14.18999958	364.0920105	14.64499959	-122.421687	37.9848317	0.48500001	14.18999958	364.0249939	14.67499959	7/28/2014	37:56.0
8	SPS01	-122.4217037	37.98482793	0.45500001	14.25899982	364.1350098	14.71399984	-122.4216885	37.98483403	0.51899999	14.25899982	363.9370117	14.77799982	7/28/2014	37:56.1
9	SPS01	-122.4217052	37.98483024	0.45500001	14.26900005	364.1799927	14.72400007	-122.42169	37.98483638	0.51899999	14.26900005	364.0039978	14.78800005	7/28/2014	37:56.2
10	SPS01	-122.4217067	37.98483263	0.50599998	14.32900047	364.1799927	14.83500046	-122.4216915	37.98483875	0.48500001	14.32900047	364.0030212	14.81400049	7/28/2014	37:56.3
11	SPS01	-122.4217083	37.98483496	0.45500001	14.3760004	364.1579895	14.83100042	-122.421693	37.9848411	0.48500001	14.3760004	363.9370117	14.86100042	7/28/2014	37:56.4
12	SPS01	-122.4217098	37.98483732	0.45500001	14.39799976	364.2019959	14.85299978	-122.4216946	37.98484348	0.51899999	14.39799976	363.9810181	14.91699976	7/28/2014	37:56.5
13	SPS01	-122.4217113	37.98483971	0.45500001	14.46800041	364.1579895	14.92300043	-122.4216961	37.98484585	0.51899999	14.46800041	363.9370117	14.98700041	7/28/2014	37:56.6
14	SPS01	-122.4217128	37.98484206	0.45500001	14.47700024	364.1789856	14.93200025	-122.4216976	37.98484821	0.43399999	14.47700024	363.9370117	14.91100022	7/28/2014	37:56.7
15	SPS01	-122.4217144	37.98484441	0.45500001	14.55900002	364.1799927	15.01400003	-122.4216992	37.98485056	0.43399999	14.55900002	363.9819946	14.993	7/28/2014	37:56.8
16	SPS01	-122.4217159	37.98484674	0.45500001	14.60099983	364.1799927	15.05599985	-122.4217007	37.98485293	0.43399999	14.60099983	363.9810181	15.03499982	7/28/2014	37:56.9
17	SPS01	-122.4217181	37.98485022	0.456	14.60700035	364.1579895	15.06300035	-122.421703	37.98485641	0.40099999	14.60700035	363.9590149	15.00800034	7/28/2014	37:57.0
18	SPS01	-122.4217197	37.98485255	0.456	14.64500046	364.2019959	15.10100046	-122.4217045	37.98485874	0.486	14.64500046	363.9810181	15.13100046	7/28/2014	37:57.1
19	SPS01	-122.4217212	37.98485488	0.456	14.75199986	364.2229919	15.20799986	-122.421706	37.98486109	0.40099999	14.75199986	363.960022	15.15299985	7/28/2014	37:57.2
20	SPS01	-122.4217227	37.98485724	0.456	14.82199955	364.223999	15.27799955	-122.4217076	37.98486345	0.435	14.82199955	364.0030212	15.25699955	7/28/2014	37:57.3
21	SPS01	-122.4217243	37.98485959	0.42199999	14.84700012	364.2019959	15.26900011	-122.4217091	37.9848658	0.486	14.84700012	364.0480042	15.33300012	7/28/2014	37:57.4
22	SPS01	-122.4217258	37.98486198	0.42199999	14.90699959	364.223999	15.32899958	-122.4217107	37.9848682	0.486	14.90699959	364.0690002	15.39299959	7/28/2014	37:57.5
23	SPS01	-122.4217274	37.98486434	0.42199999	14.94499969	364.2900085	15.36699969	-122.4217122	37.98487059	0.486	14.94499969	364.0460205	15.4309997	7/28/2014	37:57.6
24	SPS01	-122.4217289	37.98486671	0.456	15.00199986	364.2449951	15.45799986	-122.4217138	37.98487295	0.486	15.00199986	364.1570129	15.48799986	7/28/2014	37:57.7
25	SPS01	-122.4217305	37.98486906	0.42199999	15.04599953	364.2460022	15.46799952	-122.4217153	37.9848753	0.40099999	15.04599953	364.0910034	15.44699952	7/28/2014	37:57.8
26	SPS01	-122.421732	37.98487141	0.456	15.08399963	364.3559876	15.53999963	-122.4217169	37.98487765	0.40099999	15.08399963	364.1130066	15.48499963	7/28/2014	37:57.9
27	SPS01	-122.4217343	37.98487487	0.456	15.13099957	364.3120117	15.58699957	-122.4217192	37.98488115	0.317	15.13099957	364.1130066	15.44799957	7/28/2014	37:58.0
28	SPS01	-122.4217359	37.98487718	0.42199999	15.11600018	364.3559876	15.53800017	-122.4217207	37.98488346	0.486	15.11600018	364.1350098	15.60200018	7/28/2014	37:58.1
29	SPS01	-122.4217374	37.98487951	0.42199999	15.11600018	364.3989868	15.53800017	-122.4217223	37.98488579	0.435	15.11600018	364.1570129	15.55100018	7/28/2014	37:58.2
30	SPS01	-122.421739	37.98488185	0.456	15.14700031	364.3999939	15.60300031	-122.4217239	37.98488816	0.486	15.14700031	364.2230225	15.63300031	7/28/2014	37:58.3
31	SPS01	-122.4217405	37.98488419	0.42199999	15.13099957	364.3779907	15.55299956	-122.4217254	37.98489051	0.435	15.13099957	364.178009	15.56599957	7/28/2014	37:58.4
32	SPS01	-122.4217421	37.98488654	0.456	15.14099979	364.3999939	15.59699979	-122.421727	37.98489286	0.435	15.14099979	364.1360169	15.5759998	7/28/2014	37:58.5
33	SPS01	-122.4217437	37.98488887	0.42199999	15.15400028	364.3330078	15.57600027	-122.4217286	37.98489521	0.435	15.15400028	364.1130066	15.58900028	7/28/2014	37:58.6
34	SPS01	-122.4217452	37.98489121	0.456	15.14099979	364.3779907	15.59699979	-122.4217301	37.98489756	0.40099999	15.14099979	364.0690002	15.54199979	7/28/2014	37:58.7
35	SPS01	-122.4217468	37.9848935	0.42199999	15.14700031	364.3559876	15.5690003	-122.4217317	37.98489985	0.35100001	15.14700031	364.1790161	15.49800032	7/28/2014	37:58.8
36	SPS01	-122.4217483	37.9848958	0.456	15.13099957	364.3559876	15.58699957	-122.4217332	37.98490215	0.435	15.13099957	364.1790161	15.56599957	7/28/2014	37:58.9
37	SPS01	-122.4217506	37.98489915	0.456	15.13099957	364.3110046	15.58699957	-122.4217355	37.98490554	0.317	15.13099957	364.0249939	15.44799957	7/28/2014	37:59.0
38	SPS01	-122.4217521	37.9849014	0.456	15.09399986	364.3340149	15.54999986	-122.421737	37.98490777	0.435	15.09399986	364.1130066	15.52899987	7/28/2014	37:59.1
39	SPS01	-122.4217536	37.9849036	0.42199999	15.0710001	364.3999939	15.49300009	-122.4217386	37.98491001	0.40099999	15.0710001	364.0899963	15.47200009	7/28/2014	37:59.2
40	SPS01	-122.4217551	37.98490586	0.456	15.11600018	364.3999939	15.57200018	-122.4217401	37.98491225	0.435	15.11600018	363.9819946	15.55100018	7/28/2014	37:59.3
41	SPS01	-122.4217566	37.98490807	0.42199999	15.08399963	364.355011	15.50599962	-122.4217416	37.98491449	0.317	15.08399963	364.0249939	15.40099964	7/28/2014	37:59.4
42	SPS01	-122.4217582	37.98491032	0.456	15.11600018	364.3340149	15.57200018	-122.4217431	37.98491674	0.435	15.11600018	363.9590149	15.55100018	7/28/2014	37:59.5
43	SPS01	-122.4217597	37.98491254	0.42199999	15.15400028	364.3120117	15.57600027	-122.4217447	37.98491896	0.40099999	15.15400028	363.9309998	15.55500028	7/28/2014	37:59.6
44	SPS01	-122.4217612	37.98491477	0.456	15.16300011	364.3120117	15.61900011	-122.4217462	37.98492121	0.40099999	15.16300011	363.9370117	15.5640001	7/28/2014	37:59.7
45	SPS01	-122.4217627	37.98491696	0.456	15.15400028	364.223999	15.61000028	-122.4217477	37.98492341	0.435	15.15400028	363.8710022	15.58900028	7/28/2014	37:59.8
46	SPS01	-122.4217642	37.98491913	0.456	15.125	364.2229919	15.581	-122.4217492	37.9849256	0.40099999	15.125	363.9150085	15.52599999	7/28/2014	37:59.9
47	SPS01	-122.4217664	37.98492238	0.456	15.125	364.223999	15.581	-122.4217514	37.98492884	0.435	15.125	363.8940125	15.56	7/28/2014	38:00.0
48	SPS01	-122.4217679	37.98492452	0.456	15.08399963	364.1579895	15.53999963	-122.4217529	37.98493101	0.435	15.08399963	363.8710022	15.51899964	7/28/2014	38:00.1
49	SPS01	-122.4217694	37.98492667	0.456	15.09399986	364.2019959	15.54999986	-122.4217544	37.98493316	0.40099999	15.09399986	363.9160156	15.49499986	7/28/2014	38:00.2
50	SPS01	-122.4217709	37.98492883	0.456	15.09399986	364.1579895	15.54999986	-122.4217559	37.98493534	0.40099999	15.09399986	363.8930054	15.49499986	7/28/2014	38:00.3
51	SPS01	-122.4217724	37.984931	0.456	15.08399963	364.1350098	15.53999963	-122.4217575	37.98493751	0.40099999	15.08399963	363.9160156	15.48499963	7/28/2014	38:00.4
52	SPS01	-122.4217739	37.98493317	0.456	15.08399963	364.1140137	15.53999963	-122.421759	37.9849397	0.40099999	15.08399963	363.8930054	15.48499963	7/28/2014	38:00.5
53	SPS01	-122.4217754	37.98493533	0.42199999	15.09399986	364.1799927	15.51599985	-122.4217605	37.98494185	0.40099999	15.09399986	363.8930054	15.49499986	7/28/2014	38:00.6
54	SPS01	-122.4217769	37.9849375	0.456	15.1789999	364.1799927	15.6349999	-122.421762	37.98494404	0.40099999	15.1789999	363.8930054	15.57999989	7/28/2014	38:00.7
55	SPS01	-122.4217785	37.98493964	0.456	15.1789999	364.1579895	15.6349999	-122.4217635	37.9849462	0.35100001	15.1789999	363.8280029	15.52999991	7/28/2014	38:00.8
56	SPS01	-122.4217799	37.98494176	0.456	15.34599972	364.1359863	15.80199972	-122.421765	37.98494834	0.35100001	15.34599972	363.8710022	15.69699973	7/28/2014	38:00.9
57	SPS01	-122.4217822	37.98494494	0.456	15.35599995	364.2009888	15.81199995	-122.4217673	37.98495152	0.35100001	15.35599995	363.78302	15.70699996	7/28/2014	38:01.0
58	SPS01	-122.4217837	37.98494706	0.456	15.39400005	364.1359863	15.85000005	-122.4217688	37.98495364	0.35100001	15.39400005	363.8049927	15.74500006	7/28/2014	38:01.1
59	SPS01	-122.4217852	37.98494916	0.42199999	15.37800026	364.1799927	15.80000025	-122.4217703	37.98495577	0.40099999	15.37800026	363.7839966	15.77900025	7/28/2014	38:01.2
60	SPS01	-122.4217867	37.9849513	0.456	15.40999985	364.1140137	15.86599985	-122.4217718	37.98495793	0.40099999	15.40999985	363.7610169	15.81099984	7/28/2014	38:01.3
61	SPS01	-122.4217882	37.98495343	0.42199999	15.38700008	364.223999	15.80900007	-122.4217733	37.98496007	0.35100001	15.38700008	363.7610169	15.73800009	7/28/2014	38:01.4
62	SPS01	-122.4217897	37.98495561	0.456	15.40299988	364.0920105	15.85899988	-122.4217749	37.98496224	0.40099999	15.40299988	363.6960144	15.80399987	7/28/2014	38:01.5
63	SPS01	-122.4217913	37.98495774	0.456	15.33399963	364.1579895	15.78999963	-122.4217764	37.98496439	0.35100001	15.33399963	363.651001	15.68499964	7/28/2014	38:01.6
64	SPS01	-122.4217928	37.9849599	0.456	15.21700001	364.1350098	15.67300001	-122.421778	37.98496655	0.435	15.21700001	363.7170105	15.65200001	7/28/2014	38:01.7
65	SPS01	-122.4217943	37.984962	0.42199999	15.05599976	364.1579895	15.47799975	-122.4217795	37.98496869	0.40099999	15.05599976	363.7610169	15.45699975	7/28/2014	38:01.8
66	SPS01	-122.4217959	37.98496414	0.456	15.16300011	364.0480042	15.61900011	-122.421781	37.98497081	0.40099999	15.16300011	363.6950073	15.5640001	7/28/2014	38:01.9
67	SPS01	-122.4217981	37.98496726	0.42199999	14.97000027	364.1579895	15.39200026	-122.4217833	37.98497397	0.317	14.97000027	363.7390137	15.28700027	7/28/2014	38:02.0
68	SPS01	-122.4217996	37.98496937	0.456	14.93900013	364.0700073	15.39500013	-122.4217848	37.98497609	0.35100001	14.93900013	363.7610169	15.29000014	7/28/2014	38:02.1
69	SPS01	-122.4218012	37.98497147	0.42199999	14.90699959	364.0920105	15.32899958	-122.4217864	37.98497821	0.35100001	14.90699959	363.7610169	15.2579996	7/28/2014	38:02.2
70	SPS01	-122.4218027	37.98497361	0.456	14.89099979	364.1130066	15.34699979	-122.4217879	37.98498036	0.40099999	14.89099979	363.7390137	15.29199979	7/28/2014	38:02.3
71	SPS01	-122.4218043	37.98497573	0.42199999	14.89099979	364.2019959	15.31299978	-122.4217895	37.98498248	0.35100001	14.89099979	363.78302	15.2419998	7/28/2014	38:02.4
72	SPS01	-122.4218058	37.98497788	0.456	14.7840004	364.1579895	15.2400004	-122.4217911	37.98498466	0.35100001	14.7840004	363.8710022	15.13500041	7/28/2014	38:02.5
73	SPS01	-122.4218074	37.98498	0.42199999	14.77799988	364.1799927	15.19999987	-122.4217926	37.98498679	0.40099999	14.77799988	363.9370117	15.17899987	7/28/2014	38:02.6
74	SPS01	-122.421809	37.98498214	0.42199999	14.76200008	364.1799927	15.18400007	-122.4217942	37.98498895	0.40099999	14.76200008	363.9150085	15.16300008	7/28/2014	38:02.7
75	SPS01	-122.4218105	37.98498428	0.42199999	14.77799988	364.1579895	15.19999987	-122.4217958	37.98499109	0.35100001	14.77799988	363.8930054	15.12899989	7/28/2014	38:02.8
76	SPS01	-122.4218121	37.98498638	0.42199999	14.82199955	364.1570129	15.24399954	-122.4217974	37.98499323	0.35100001	14.82199955	363.8710022	15.17299956	7/28/2014	38:02.9
77	SPS01	-122.4218145	37.98498952	0.42199999	14.76200008	364.1579895	15.18400007	-122.4217997	37.98499639	0.35100001	14.76200008	363.8269959	15.11300009	7/28/2014	38:03.0
78	SPS01	-122.421816	37.98499165	0.42199999	14.75199986	364.1579895	15.17399985	-122.4218013	37.98499851	0.35100001	14.75199986	363.848999	15.10299987	7/28/2014	38:03.1
79	SPS01	-122.4218176	37.98499377	0.42199999	14.80900002	364.2019959	15.23100001	-122.4218029	37.98500065	0.35100001	14.80900002	363.848999	15.16000003	7/28/2014	38:03.2
80	SPS01	-122.4218192	37.9849959	0.456	14.80000019	364.2680054	15.25600019	-122.4218045	37.9850028	0.40099999	14.80000019	363.848999	15.20100018	7/28/2014	38:03.3
81	SPS01	-122.4218208	37.98499804	0.42199999	14.81499958	364.2229919	15.23699957	-122.4218061	37.98500496	0.317	14.81499958	363.848999	15.13199958	7/28/2014	38:03.4
82	SPS01	-122.4218224	37.9850002	0.42199999	14.8380003	364.223999	15.26000029	-122.4218078	37.98500711	0.317	14.8380003	363.848999	15.1550003	7/28/2014	38:03.5
83	SPS01	-122.4218241	37.98500233	0.42199999	14.90100002	364.2019959	15.32300001	-122.4218094	37.98500927	0.317	14.90100002	363.8049927	15.21800002	7/28/2014	38:03.6
84	SPS01	-122.4218257	37.98500447	0.42199999	14.91699982	364.1359863	15.33899981	-122.421811	37.98501142	0.317	14.91699982	363.7390137	15.23399982	7/28/2014	38:03.7
85	SPS01	-122.4218273	37.98500658	0.37	14.97700024	364.2680054	15.34700024	-122.4218126	37.98501353	0.317	14.97700024	363.8059998	15.29400024	7/28/2014	38:03.8
86	SPS01	-122.4218289	37.98500868	0.42199999	15.08399963	364.1359863	15.50599962	-122.4218143	37.98501565	0.35100001	15.08399963	363.7610169	15.43499964	7/28/2014	38:03.9
87	SPS01	-122.4218313	37.98501179	0.42199999	15.07800007	364.1789856	15.50000006	-122.4218166	37.98501877	0.317	15.07800007	363.7170105	15.39500007	7/28/2014	38:04.0
88	SPS01	-122.4218328	37.98501384	0.42199999	15.23900032	364.1579895	15.66100031	-122.4218182	37.98502086	0.28299999	15.23900032	363.6889954	15.52200031	7/28/2014	38:04.1
89	SPS01	-122.4218344	37.98501589	0.37	15.21700001	364.1140137	15.58700001	-122.4218198	37.98502293	0.317	15.21700001	363.6740112	15.53400001	7/28/2014	38:04.2
90	SPS01	-122.421836	37.98501797	0.42199999	15.39400005	364.1799927	15.81600004	-122.4218214	37.98502501	0.317	15.39400005	363.651001	15.71100006	7/28/2014	38:04.3
91	SPS01	-122.4218376	37.98502004	0.37	15.36200047	364.0039978	15.73200047	-122.421823	37.9850271	0.317	15.36200047	363.6740112	15.67900047	7/28/2014	38:04.4
92	SPS01	-122.4218392	37.98502212	0.42199999	15.38700008	364.1359863	15.80900007	-122.4218247	37.98502918	0.28299999	15.38700008	363.7170105	15.67000008	7/28/2014	38:04.5
93	SPS01	-122.4218408	37.98502417	0.37	15.47900009	364.0910034	15.8490001	-122.4218263	37.98503127	0.28299999	15.47900009	363.7170105	15.76200008	7/28/2014	38:04.6
94	SPS01	-122.4218424	37.98502626	0.42199999	15.53299999	364.0920105	15.95499998	-122.4218279	37.98503335	0.317	15.53299999	363.7610169	15.84999999	7/28/2014	38:04.7
95	SPS01	-122.421844	37.98502831	0.37	15.5010004	364.0920105	15.87100041	-122.4218295	37.98503542	0.317	15.5010004	363.7619934	15.81800041	7/28/2014	38:04.8
96	SPS01	-122.4218457	37.98503036	0.37	15.60200024	364.1359863	15.97200024	-122.4218312	37.98503749	0.28299999	15.60200024	363.8269959	15.88500023	7/28/2014	38:04.9
97	SPS01	-122.4218481	37.98503342	0.37	15.66499996	364.1140137	16.03499997	-122.4218336	37.98504058	0.28299999	15.66499996	363.8940125	15.94799995	7/28/2014	38:05.0
98	SPS01	-122.4218497	37.98503548	0.37	15.69400024	364.1799927	16.06400025	-122.4218352	37.98504265	0.28299999	15.69400024	363.8269959	15.97700024	7/28/2014	38:05.1
99	SPS01	-122.4218513	37.98503755	0.37	15.69400024	364.2009888	16.06400025	-122.4218369	37.98504473	0.23199999	15.69400024	363.8500061	15.92600024	7/28/2014	38:05.2
100	SPS01	-122.421853	37.98503965	0.37	15.67800045	364.2019959	16.04800045	-122.4218386	37.98504684	0.28299999	15.67800045	363.8930054	15.96100044	7/28/2014	38:05.3
101	SPS01	-122.4218547	37.98504174	0.336	15.71899986	364.1579895	16.05499986	-122.4218402	37.98504896	0.148	15.71899986	363.8280029	15.86699986	7/28/2014	38:05.4
102	SPS01	-122.4218564	37.98504388	0.37	15.75699997	364.2460022	16.12699997	-122.4218419	37.9850511	0.198	15.75699997	363.8269959	15.95499997	7/28/2014	38:05.5
103	SPS01	-122.4218581	37.98504598	0.336	15.78899956	364.223999	16.12499955	-122.4218436	37.98505322	0.23199999	15.78899956	363.8280029	16.02099955	7/28/2014	38:05.6
104	SPS01	-122.4218598	37.98504808	0.336	15.81700039	364.2680054	16.15300038	-122.4218453	37.98505534	0.23199999	15.81700039	363.8049927	16.04900038	7/28/2014	38:05.7
105	SPS01	-122.4218614	37.98505021	0.336	15.88700008	364.2669983	16.22300008	-122.421847	37.98505746	0.148	15.88700008	363.8280029	16.03500009	7/28/2014	38:05.8
106	SPS01	-122.4218631	37.98505227	0.336	15.88700008	364.2019959	16.22300008	-122.4218487	37.98505956	0.198	15.88700008	363.7390137	16.08500008	7/28/2014	38:05.9
107	SPS01	-122.4218657	37.9850554	0.336	15.98099995	364.3120117	16.31699994	-122.4218513	37.98506269	0.198	15.98099995	363.8049927	16.17899995	7/28/2014	38:06.0
108	SPS01	-122.4218673	37.98505747	0.336	15.9659996	364.223999	16.3019996	-122.421853	37.98506477	0.23199999	15.9659996	363.7170105	16.1979996	7/28/2014	38:06.1
109	SPS01	-122.421869	37.98505955	0.30199999	15.95600033	364.2229919	16.25800031	-122.4218547	37.98506688	0.198	15.95600033	363.78302	16.15400033	7/28/2014	38:06.2
110	SPS01	-122.4218707	37.98506166	0.30199999	15.89599991	364.2680054	16.19799989	-122.4218564	37.98506898	0.23199999	15.89599991	363.7390137	16.1279999	7/28/2014	38:06.3
111	SPS01	-122.4218725	37.98506376	0.30199999	15.8579998	364.223999	16.15999979	-122.4218581	37.98507112	0.148	15.8579998	363.7390137	16.0059998	7/28/2014	38:06.4
112	SPS01	-122.4218742	37.98506586	0.30199999	15.84200001	364.223999	16.14399999	-122.4218599	37.98507324	0.198	15.84200001	363.7390137	16.04000001	7/28/2014	38:06.5
113	SPS01	-122.4218759	37.98506799	0.30199999	15.79500008	364.2460022	16.09700006	-122.4218616	37.98507538	0.114	15.79500008	363.7390137	15.90900008	7/28/2014	38:06.6
114	SPS01	-122.4218777	37.98507011	0.336	15.77900028	364.2669983	16.11500028	-122.4218634	37.98507752	0.198	15.77900028	363.7610169	15.97700028	7/28/2014	38:06.7
115	SPS01	-122.4218794	37.98507221	0.30199999	15.74100018	364.223999	16.04300016	-122.4218652	37.9850796	0.114	15.74100018	363.8049927	15.85500018	7/28/2014	38:06.8
116	SPS01	-122.4218812	37.9850743	0.30199999	15.74100018	364.2680054	16.04300016	-122.4218669	37.98508172	0.148	15.74100018	363.78302	15.88900018	7/28/2014	38:06.9
117	SPS01	-122.4218838	37.98507742	0.30199999	15.69400024	364.2019959	15.99600023	-122.4218695	37.98508487	0.114	15.69400024	363.8049927	15.80800024	7/28/2014	38:07.0
118	SPS01	-122.4218855	37.98507953	0.30199999	15.66499996	364.2019959	15.96699995	-122.4218713	37.98508697	0.148	15.66499996	363.8049927	15.81299996	7/28/2014	38:07.1
119	SPS01	-122.4218873	37.98508161	0.25099999	15.64999962	364.1789856	15.90099961	-122.4218731	37.98508909	0.148	15.64999962	363.848999	15.79799962	7/28/2014	38:07.2
120	SPS01	-122.4218891	37.98508375	0.30199999	15.64000034	364.1579895	15.94200033	-122.4218749	37.98509123	0.148	15.64000034	363.8930054	15.78800035	7/28/2014	38:07.3
121	SPS01	-122.4218909	37.98508589	0.30199999	15.54899979	364.1140137	15.85099977	-122.4218767	37.98509339	0.114	15.54899979	363.8930054	15.66299979	7/28/2014	38:07.4
122	SPS01	-122.4218927	37.98508805	0.30199999	15.51099968	364.0700073	15.81299967	-122.4218785	37.98509555	0.198	15.51099968	363.9590149	15.70899968	7/28/2014	38:07.5
123	SPS01	-122.4218945	37.98509017	0.25099999	15.4630003	364.223999	15.71400028	-122.4218803	37.9850977	0.198	15.4630003	363.9810181	15.6610003	7/28/2014	38:07.6
124	SPS01	-122.4218963	37.98509232	0.30199999	15.41600037	364.1799927	15.71800035	-122.4218822	37.98509988	0.198	15.41600037	364.0469971	15.61400037	7/28/2014	38:07.7
125	SPS01	-122.4218982	37.98509446	0.30199999	15.39400005	364.1789856	15.69600004	-122.421884	37.98510202	0.148	15.39400005	364.0690002	15.54200006	7/28/2014	38:07.8
126	SPS01	-122.4219	37.98509659	0.30199999	15.36200047	364.223999	15.66400045	-122.4218858	37.98510416	0.148	15.36200047	364.0910034	15.51000047	7/28/2014	38:07.9
127	SPS01	-122.4219027	37.98509975	0.30199999	15.32400036	364.2680054	15.62600034	-122.4218885	37.98510734	0.148	15.32400036	364.2149963	15.47200036	7/28/2014	38:08.0
128	SPS01	-122.4219045	37.98510187	0.30199999	15.27700043	364.2680054	15.57900041	-122.4218904	37.98510946	0.114	15.27700043	364.1790161	15.39100043	7/28/2014	38:08.1
129	SPS01	-122.4219063	37.98510397	0.25099999	15.27700043	364.3340149	15.52800041	-122.4218922	37.98511158	0.23199999	15.27700043	364.1860046	15.50900042	7/28/2014	38:08.2
130	SPS01	-122.4219082	37.98510615	0.30199999	15.21700001	364.3340149	15.51899999	-122.4218941	37.98511375	0.198	15.21700001	364.1350098	15.41500001	7/28/2014	38:08.3
131	SPS01	-122.42191	37.98510829	0.25099999	15.1789999	364.42099	15.42999989	-122.4218959	37.98511589	0.063	15.1789999	364.085022	15.2419999	7/28/2014	38:08.4
132	SPS01	-122.4219119	37.98511044	0.30199999	15.13099957	364.3559876	15.43299955	-122.4218978	37.98511809	0.28299999	15.13099957	364.1130066	15.41399956	7/28/2014	38:08.5
133	SPS01	-122.4219138	37.98511262	0.30199999	15.10900021	364.4219971	15.41100019	-122.4218997	37.98512024	0.114	15.10900021	364.1140137	15.22300021	7/28/2014	38:08.6
134	SPS01	-122.4219156	37.98511476	0.30199999	15.08399963	364.3559876	15.38599962	-122.4219015	37.9851224	0.198	15.08399963	364.1130066	15.28199963	7/28/2014	38:08.7
135	SPS01	-122.4219174	37.98511688	0.25099999	15.05599976	364.3330078	15.30699974	-122.4219034	37.98512452	0.148	15.05599976	364.1360169	15.20399976	7/28/2014	38:08.8
136	SPS01	-122.4219193	37.98511898	0.30199999	15.02400017	364.4440002	15.32600015	-122.4219052	37.98512666	0.198	15.02400017	364.1130066	15.22200017	7/28/2014	38:08.9
137	SPS01	-122.421922	37.98512211	0.30199999	14.99199963	364.3999939	15.29399961	-122.421908	37.98512979	0.198	14.99199963	364.1790161	15.18999963	7/28/2014	38:09.0
138	SPS01	-122.4219238	37.9851242	0.336	14.96100044	364.4649963	15.29700044	-122.4219098	37.98513189	0.23199999	14.96100044	364.1350098	15.19300044	7/28/2014	38:09.1
139	SPS01	-122.4219256	37.98512627	0.30199999	14.98600006	364.5100098	15.28800005	-122.4219116	37.98513396	0.198	14.98600006	364.1140137	15.18400006	7/28/2014	38:09.2
140	SPS01	-122.4219275	37.98512835	0.336	14.90699959	364.4880066	15.24299958	-122.4219134	37.98513606	0.198	14.90699959	364.0690002	15.10499959	7/28/2014	38:09.3
141	SPS01	-122.4219293	37.98513042	0.30199999	14.89099979	364.4880066	15.19299978	-122.4219153	37.98513813	0.28299999	14.89099979	364.1130066	15.17399979	7/28/2014	38:09.4
142	SPS01	-122.4219311	37.98513253	0.336	14.88500023	364.5310059	15.22100022	-122.4219171	37.98514025	0.28299999	14.88500023	364.0910034	15.16800022	7/28/2014	38:09.5
143	SPS01	-122.421933	37.98513459	0.30199999	14.86299992	364.5100098	15.1649999	-122.421919	37.98514232	0.23199999	14.86299992	364.15802	15.09499991	7/28/2014	38:09.6
144	SPS01	-122.4219348	37.98513668	0.336	14.86299992	364.4880066	15.19899991	-122.4219208	37.98514443	0.28299999	14.86299992	364.1570129	15.14599991	7/28/2014	38:09.7
145	SPS01	-122.4219366	37.98513875	0.336	14.86900043	364.5090027	15.20500043	-122.4219227	37.98514651	0.23199999	14.86900043	364.1130066	15.10100043	7/28/2014	38:09.8
146	SPS01	-122.4219385	37.98514082	0.336	14.88500023	364.5100098	15.22100022	-122.4219245	37.98514858	0.317	14.88500023	364.1570129	15.20200023	7/28/2014	38:09.9
147	SPS01	-122.4219412	37.98514389	0.336	14.82199955	364.5100098	15.15799955	-122.4219273	37.98515169	0.23199999	14.82199955	364.1790161	15.05399954	7/28/2014	38:10.0
148	SPS01	-122.4219431	37.98514596	0.336	14.79300022	364.5310059	15.12900022	-122.4219291	37.98515376	0.317	14.79300022	364.1570129	15.11000022	7/28/2014	38:10.1
149	SPS01	-122.4219449	37.98514807	0.336	14.82199955	364.5100098	15.15799955	-122.421931	37.98515587	0.23199999	14.82199955	364.3120117	15.05399954	7/28/2014	38:10.2
150	SPS01	-122.4219468	37.98515019	0.37	14.81499958	364.5539856	15.18499959	-122.4219329	37.98515801	0.317	14.81499958	364.3320007	15.13199958	7/28/2014	38:10.3
151	SPS01	-122.4219488	37.98515231	0.336	14.82199955	364.5539856	15.15799955	-122.4219348	37.98516015	0.23199999	14.82199955	364.3560181	15.05399954	7/28/2014	38:10.4
152	SPS01	-122.4219507	37.98515447	0.37	14.83100033	364.553009	15.20100033	-122.4219368	37.9851623	0.317	14.83100033	364.3540039	15.14800033	7/28/2014	38:10.5
153	SPS01	-122.4219526	37.98515661	0.37	14.85299969	364.5539856	15.22299969	-122.4219387	37.98516446	0.317	14.85299969	364.3990173	15.16999969	7/28/2014	38:10.6
154	SPS01	-122.4219546	37.98515876	0.42199999	14.8380003	364.5320129	15.26000029	-122.4219407	37.98516662	0.40099999	14.8380003	364.4420166	15.23900029	7/28/2014	38:10.7
155	SPS01	-122.4219565	37.98516089	0.37	14.93200016	364.5969849	15.30200016	-122.4219426	37.98516876	0.317	14.93200016	364.4649963	15.24900016	7/28/2014	38:10.8
156	SPS01	-122.4219584	37.98516302	0.42199999	14.90100002	364.6860046	15.32300001	-122.4219445	37.9851709	0.35100001	14.90100002	364.5310059	15.25200003	7/28/2014	38:10.9
157	SPS01	-122.4219613	37.98516621	0.37	14.97700024	364.6640015	15.34700024	-122.4219474	37.98517408	0.40099999	14.97700024	364.553009	15.37800023	7/28/2014	38:11.0
158	SPS01	-122.4219632	37.98516835	0.42199999	14.97700024	364.7070007	15.39900023	-122.4219494	37.98517624	0.40099999	14.97700024	364.5750122	15.37800023	7/28/2014	38:11.1
159	SPS01	-122.4219652	37.98517049	0.37	15.03999996	364.7520142	15.40999997	-122.4219513	37.98517838	0.35100001	15.03999996	364.6629944	15.39099997	7/28/2014	38:11.2
160	SPS01	-122.4219671	37.98517264	0.37	15.125	364.7739868	15.495	-122.4219533	37.98518053	0.23199999	15.125	364.5299988	15.35699999	7/28/2014	38:11.3
161	SPS01	-122.4219691	37.98517484	0.42199999	15.26399994	364.7730103	15.68599993	-122.4219553	37.98518274	0.435	15.26399994	364.4429932	15.69899994	7/28/2014	38:11.4
162	SPS01	-122.4219711	37.98517703	0.42199999	15.20699978	364.7739868	15.62899977	-122.4219573	37.98518494	0.35100001	15.20699978	364.4420166	15.55799979	7/28/2014	38:11.5
163	SPS01	-122.4219731	37.9851792	0.37	15.44099998	364.7510071	15.81099999	-122.4219593	37.98518711	0.28299999	15.44099998	364.3990173	15.72399998	7/28/2014	38:11.6
164	SPS01	-122.4219751	37.9851814	0.42199999	15.36200047	364.730011	15.78400046	-122.4219613	37.9851893	0.435	15.36200047	364.3780212	15.79700047	7/28/2014	38:11.7
165	SPS01	-122.4219771	37.98518354	0.37	15.5170002	364.6640015	15.8870002	-122.4219632	37.98519146	0.40099999	15.5170002	364.3320007	15.91800019	7/28/2014	38:11.8
166	SPS01	-122.421979	37.98518569	0.42199999	15.56400013	364.7950134	15.98600012	-122.4219652	37.98519364	0.35100001	15.56400013	364.3330078	15.91500014	7/28/2014	38:11.9
167	SPS01	-122.4219819	37.98518886	0.37	15.5710001	364.7080078	15.9410001	-122.4219681	37.98519682	0.317	15.5710001	364.2890015	15.8880001	7/28/2014	38:12.0
168	SPS01	-122.4219839	37.985191	0.42199999	15.64000034	364.730011	16.06200033	-122.4219701	37.98519894	0.40099999	15.64000034	364.2879944	16.04100034	7/28/2014	38:12.1
169	SPS01	-122.4219859	37.98519312	0.42199999	15.61800003	364.6849976	16.04000002	-122.4219721	37.98520108	0.317	15.61800003	364.3330078	15.93500003	7/28/2014	38:12.2
170	SPS01	-122.4219878	37.98519524	0.42199999	15.60900021	364.6419983	16.0310002	-122.421974	37.98520322	0.35100001	15.60900021	364.355011	15.96000022	7/28/2014	38:12.3
171	SPS01	-122.4219898	37.9851974	0.42199999	15.67199993	364.730011	16.09399992	-122.421976	37.98520536	0.35100001	15.67199993	364.3760071	16.02299994	7/28/2014	38:12.4
172	SPS01	-122.4219918	37.98519954	0.42199999	15.60900021	364.6849976	16.0310002	-122.421978	37.98520752	0.35100001	15.60900021	364.3990173	15.96000022	7/28/2014	38:12.5
173	SPS01	-122.4219937	37.98520168	0.37	15.65600014	364.6199951	16.02600014	-122.42198	37.98520966	0.28299999	15.65600014	364.3540039	15.93900013	7/28/2014	38:12.6
174	SPS01	-122.4219957	37.98520382	0.42199999	15.51099968	364.6860046	15.93299967	-122.421982	37.98521181	0.40099999	15.51099968	364.348999	15.91199967	7/28/2014	38:12.7
175	SPS01	-122.4219977	37.98520592	0.37	15.44099998	364.6409912	15.81099999	-122.4219839	37.98521392	0.40099999	15.44099998	364.4429932	15.84199998	7/28/2014	38:12.8
176	SPS01	-122.4219997	37.98520805	0.42199999	15.37199974	364.6419983	15.79399973	-122.4219859	37.98521606	0.40099999	15.37199974	364.4210205	15.77299973	7/28/2014	38:12.9
177	SPS01	-122.4220026	37.98521119	0.37	15.31799984	364.5759888	15.68799984	-122.4219888	37.98521921	0.28299999	15.31799984	364.3770142	15.60099983	7/28/2014	38:13.0
178	SPS01	-122.4220046	37.98521332	0.37	15.27700043	364.5969849	15.64700043	-122.4219908	37.98522133	0.317	15.27700043	364.4649963	15.59400043	7/28/2014	38:13.1
179	SPS01	-122.4220065	37.98521544	0.37	15.25500011	364.6640015	15.62500012	-122.4219928	37.98522345	0.23199999	15.25500011	364.5100098	15.48700011	7/28/2014	38:13.2
180	SPS01	-122.4220085	37.98521758	0.37	15.22299957	364.6849976	15.59299958	-122.4219948	37.98522559	0.28299999	15.22299957	364.5079956	15.50599957	7/28/2014	38:13.3
181	SPS01	-122.4220105	37.98521973	0.37	15.18500042	364.6419983	15.55500042	-122.4219968	37.98522775	0.23199999	15.18500042	364.4880066	15.41700041	7/28/2014	38:13.4
182	SPS01	-122.4220126	37.98522189	0.37	15.16300011	364.7520142	15.53300011	-122.4219988	37.98522992	0.28299999	15.16300011	364.4420166	15.4460001	7/28/2014	38:13.5
183	SPS01	-122.4220146	37.98522405	0.37	15.14099979	364.7510071	15.5109998	-122.4220008	37.98523208	0.28299999	15.14099979	364.4440002	15.42399979	7/28/2014	38:13.6
184	SPS01	-122.4220166	37.98522622	0.42199999	15.11600018	364.7080078	15.53800017	-122.4220029	37.98523425	0.28299999	15.11600018	364.355011	15.39900017	7/28/2014	38:13.7
185	SPS01	-122.4220186	37.98522836	0.37	15.10900021	364.8179932	15.47900021	-122.4220049	37.98523639	0.317	15.10900021	364.2890015	15.42600021	7/28/2014	38:13.8
186	SPS01	-122.4220206	37.98523049	0.37	15.125	364.7290039	15.495	-122.4220069	37.98523853	0.28299999	15.125	364.1790161	15.40799999	7/28/2014	38:13.9
187	SPS01	-122.4220236	37.98523367	0.336	15.13099957	364.79599	15.46699956	-122.4220098	37.98524172	0.148	15.13099957	364.1790161	15.27899957	7/28/2014	38:14.0
188	SPS01	-122.4220256	37.98523581	0.37	15.2329998	364.7730103	15.60299981	-122.4220118	37.98524386	0.28299999	15.2329998	363.9370117	15.51599979	7/28/2014	38:14.1
189	SPS01	-122.4220276	37.98523795	0.336	15.39400005	364.730011	15.73000005	-122.4220138	37.985246	0.198	15.39400005	363.9380188	15.59200005	7/28/2014	38:14.2
190	SPS01	-122.4220296	37.98524011	0.37	15.47900009	364.6860046	15.8490001	-122.4220159	37.98524815	0.148	15.47900009	363.8710022	15.62700009	7/28/2014	38:14.3
191	SPS01	-122.4220316	37.98524226	0.336	15.4630003	364.5310059	15.79900029	-122.4220179	37.98525031	0.198	15.4630003	363.78302	15.6610003	7/28/2014	38:14.4
192	SPS01	-122.4220337	37.98524444	0.336	15.48499966	364.4219971	15.82099965	-122.4220199	37.98525249	0.198	15.48499966	363.8049927	15.68299966	7/28/2014	38:14.5
193	SPS01	-122.4220357	37.9852466	0.336	15.71899986	364.4440002	16.05499986	-122.422022	37.98525466	0.114	15.71899986	363.8720093	15.83299986	7/28/2014	38:14.6
194	SPS01	-122.4220377	37.98524875	0.336	15.64999962	364.3779907	15.98599961	-122.422024	37.98525682	0.114	15.64999962	363.8930054	15.76399962	7/28/2014	38:14.7
195	SPS01	-122.4220397	37.98525089	0.336	15.60900021	364.3110046	15.9450002	-122.422026	37.98525898	0.198	15.60900021	363.8930054	15.8070002	7/28/2014	38:14.8
196	SPS01	-122.4220417	37.98525303	0.336	15.66499996	364.2460022	16.00099996	-122.422028	37.9852611	0.148	15.66499996	363.9380188	15.81299996	7/28/2014	38:14.9
197	SPS01	-122.4220447	37.98525618	0.303	15.74800014	364.223999	16.05100015	-122.422031	37.98526425	0.115	15.74800014	363.9590149	15.86300015	7/28/2014	38:15.0
198	SPS01	-122.4220467	37.98525829	0.33700001	15.69400024	364.3120117	16.03100026	-122.422033	37.98526635	0.149	15.69400024	363.9590149	15.84300025	7/28/2014	38:15.1
199	SPS01	-122.4220486	37.98526037	0.303	15.71899986	364.2680054	16.02199987	-122.422035	37.98526846	0.115	15.71899986	364.0249939	15.83399986	7/28/2014	38:15.2
200	SPS01	-122.4220506	37.9852625	0.303	15.67800045	364.2669983	15.98100045	-122.4220369	37.98527058	0.149	15.67800045	364.0469971	15.82700045	7/28/2014	38:15.3
201	SPS01	-122.4220526	37.9852646	0.252	15.76299953	364.2680054	16.01499954	-122.4220389	37.98527268	0.149	15.76299953	363.9810181	15.91199954	7/28/2014	38:15.4
202	SPS01	-122.4220546	37.98526672	0.303	15.68799973	364.2460022	15.99099973	-122.422041	37.98527482	0.064	15.68799973	363.9810181	15.75199973	7/28/2014	38:15.5
203	SPS01	-122.4220566	37.98526883	0.252	15.77299976	364.223999	16.02499977	-122.4220429	37.98527693	0.115	15.77299976	363.9150085	15.88799977	7/28/2014	38:15.6
204	SPS01	-122.4220586	37.98527095	0.303	15.77900028	364.2900085	16.08200029	-122.4220449	37.98527905	0.03	15.77900028	363.8269959	15.80900028	7/28/2014	38:15.7
205	SPS01	-122.4220606	37.98527304	0.252	15.82699966	364.2009888	16.07899967	-122.4220469	37.98528114	0.03	15.82699966	363.8049927	15.85699966	7/28/2014	38:15.8
206	SPS01	-122.4220625	37.98527509	0.252	15.87100029	364.223999	16.12300029	-122.4220489	37.98528321	0.064	15.87100029	363.8059998	15.93500029	7/28/2014	38:15.9
207	SPS01	-122.4220655	37.98527817	0.252	16.0189991	364.1579895	16.2709991	-122.4220518	37.98528628	0.064	16.0189991	363.7610169	16.0829991	7/28/2014	38:16.0
208	SPS01	-122.4220674	37.98528022	0.252	16.04199982	364.0920105	16.29399982	-122.4220537	37.98528833	0.03	16.04199982	363.6730042	16.07199982	7/28/2014	38:16.1
209	SPS01	-122.4220693	37.98528223	0.21699999	15.99699974	364.1170044	16.21399973	-122.4220557	37.98529037	-0.021	15.99699974	363.6979981	15.97599974	7/28/2014	38:16.2
210	SPS01	-122.4220713	37.98528432	0.252	16.15800095	364.1180115	16.41000095	-122.4220576	37.98529244	-0.021	16.15800095	363.6340027	16.13700095	7/28/2014	38:16.3
211	SPS01	-122.4220732	37.98528635	0.21699999	16.21800041	364.0729981	16.4350004	-122.4220596	37.98529449	-0.021	16.21800041	363.6329956	16.19700041	7/28/2014	38:16.4
212	SPS01	-122.4220752	37.98528842	0.252	16.16500092	363.9859924	16.41700092	-122.4220616	37.98529658	0.03	16.16500092	363.5899963	16.19500091	7/28/2014	38:16.5
213	SPS01	-122.4220772	37.98529049	0.21699999	16.21800041	364.052002	16.4350004	-122.4220636	37.98529863	-0.021	16.21800041	363.6119995	16.19700041	7/28/2014	38:16.6
214	SPS01	-122.4220791	37.98529254	0.21699999	16.29700089	363.9419861	16.51400088	-122.4220655	37.9853007	-0.021	16.29700089	363.5670166	16.27600089	7/28/2014	38:16.7
215	SPS01	-122.4220811	37.9852946	0.21699999	16.37299919	363.9859924	16.58999918	-122.4220675	37.98530275	-0.054	16.37299919	363.480011	16.31899919	7/28/2014	38:16.8
216	SPS01	-122.4220831	37.98529663	0.21699999	16.31999969	363.9859924	16.53699969	-122.4220694	37.98530478	-0.021	16.31999969	363.5220032	16.2989997	7/28/2014	38:16.9
217	SPS01	-122.422086	37.98529965	0.16599999	16.3579998	363.9419861	16.5239998	-122.4220724	37.98530783	-0.021	16.3579998	363.4309998	16.3369998	7/28/2014	38:17.0
218	SPS01	-122.4220879	37.98530171	0.21699999	16.37299919	363.9419861	16.58999918	-122.4220743	37.98530989	-0.021	16.37299919	363.4129944	16.35199919	7/28/2014	38:17.1
219	SPS01	-122.4220899	37.98530376	0.16599999	16.38899994	363.8760071	16.55499993	-122.4220763	37.98531193	-0.054	16.38899994	363.2820129	16.33499994	7/28/2014	38:17.2
220	SPS01	-122.4220919	37.98530583	0.21699999	16.37299919	363.8760071	16.58999918	-122.4220783	37.98531402	-0.021	16.37299919	363.3260193	16.35199919	7/28/2014	38:17.3
221	SPS01	-122.4220939	37.9853079	0.16599999	16.38899994	363.8760071	16.55499993	-122.4220803	37.98531608	0.03	16.38899994	363.2600098	16.41899994	7/28/2014	38:17.4
222	SPS01	-122.4220959	37.98530998	0.16599999	16.42700005	363.7210083	16.59300004	-122.4220823	37.98531819	0.03	16.42700005	363.2820129	16.45700005	7/28/2014	38:17.5
223	SPS01	-122.4220979	37.98531207	0.132	16.45199966	363.7449951	16.58399966	-122.4220843	37.98532026	-0.021	16.45199966	363.3260193	16.43099966	7/28/2014	38:17.6
224	SPS01	-122.4220999	37.98531416	0.16599999	16.38899994	363.6560059	16.55499993	-122.4220863	37.98532235	-0.021	16.38899994	363.3260193	16.36799994	7/28/2014	38:17.7
225	SPS01	-122.4221019	37.98531621	0.16599999	16.4109993	363.6340027	16.57699929	-122.4220883	37.98532442	-0.021	16.4109993	363.4360046	16.3899993	7/28/2014	38:17.8
226	SPS01	-122.4221039	37.98531826	0.16599999	16.36700058	363.54599	16.53300057	-122.4220903	37.98532647	-0.054	16.36700058	363.4360046	16.31300058	7/28/2014	38:17.9
227	SPS01	-122.4221068	37.98532128	0.16599999	16.32900047	363.5679932	16.49500047	-122.4220932	37.98532951	-0.088	16.32900047	363.5240173	16.24100047	7/28/2014	38:18.0
228	SPS01	-122.4221087	37.98532332	0.16599999	16.29700089	363.5239868	16.46300088	-122.4220952	37.98533153	-0.021	16.29700089	363.5240173	16.27600089	7/28/2014	38:18.1
229	SPS01	-122.4221107	37.98532532	0.132	16.31299973	363.480011	16.44499972	-122.4220971	37.98533352	-0.054	16.31299973	363.5679932	16.25899972	7/28/2014	38:18.2
230	SPS01	-122.4221126	37.98532735	0.16599999	16.32900047	363.54599	16.49500047	-122.4220991	37.98533558	0.03	16.32900047	363.5679932	16.35900047	7/28/2014	38:18.3
231	SPS01	-122.4221146	37.98532939	0.132	16.28199959	363.5679932	16.41399959	-122.4221011	37.98533759	0.03	16.28199959	363.6119995	16.31199959	7/28/2014	38:18.4
232	SPS01	-122.4221166	37.98533142	0.132	16.22800064	363.5679932	16.36000064	-122.422103	37.98533964	-0.054	16.22800064	363.5460205	16.17400064	7/28/2014	38:18.5
233	SPS01	-122.4221186	37.98533344	0.132	16.22800064	363.6119995	16.36000064	-122.422105	37.98534168	-0.054	16.22800064	363.5899963	16.17400064	7/28/2014	38:18.6
234	SPS01	-122.4221205	37.98533549	0.16599999	16.13299942	363.6119995	16.29899941	-122.422107	37.98534371	-0.021	16.13299942	363.5240173	16.11199942	7/28/2014	38:18.7
235	SPS01	-122.4221225	37.98533749	0.16599999	16.13299942	363.6119995	16.29899941	-122.422109	37.98534575	-0.021	16.13299942	363.4140015	16.11199942	7/28/2014	38:18.8
236	SPS01	-122.4221245	37.9853395	0.16599999	16.07900047	363.6560059	16.24500047	-122.4221109	37.98534774	-0.021	16.07900047	363.3699951	16.05800047	7/28/2014	38:18.9
237	SPS01	-122.4221274	37.98534247	0.132	16.05699921	363.7000122	16.18899921	-122.4221139	37.98535073	-0.021	16.05699921	363.2600098	16.03599921	7/28/2014	38:19.0
238	SPS01	-122.4221293	37.98534449	0.16599999	16.0189991	363.678009	16.18499909	-122.4221158	37.98535277	-0.054	16.0189991	363.1929932	15.9649991	7/28/2014	38:19.1
239	SPS01	-122.4221313	37.98534649	0.132	16.03499985	363.6340027	16.16699985	-122.4221178	37.98535477	-0.088	16.03499985	363.1499939	15.94699985	7/28/2014	38:19.2
240	SPS01	-122.4221333	37.98534852	0.16599999	16.02599907	363.6119995	16.19199906	-122.4221198	37.98535682	-0.054	16.02599907	363.1270142	15.97199907	7/28/2014	38:19.3
241	SPS01	-122.4221353	37.98535056	0.132	15.98799992	363.480011	16.11999992	-122.4221218	37.98535884	-0.054	15.98799992	363.1280212	15.93399991	7/28/2014	38:19.4
242	SPS01	-122.4221373	37.98535263	0.16599999	15.93400002	363.54599	16.10000001	-122.4221238	37.9853609	-0.021	15.93400002	363.1499939	15.91300002	7/28/2014	38:19.5
243	SPS01	-122.4221393	37.98535468	0.132	15.91800022	363.4580078	16.05000022	-122.4221258	37.98536296	-0.021	15.91800022	363.1270142	15.89700022	7/28/2014	38:19.6
244	SPS01	-122.4221413	37.98535671	0.16599999	15.89599991	363.480011	16.0619999	-122.4221278	37.98536501	-0.021	15.89599991	363.1280212	15.87499991	7/28/2014	38:19.7
245	SPS01	-122.4221433	37.98535877	0.132	15.89599991	363.3919983	16.02799991	-122.4221298	37.98536704	-0.021	15.89599991	363.0620117	15.87499991	7/28/2014	38:19.8
246	SPS01	-122.4221453	37.9853608	0.16599999	15.91800022	363.3479919	16.08400021	-122.4221318	37.98536909	0.03	15.91800022	362.9949951	15.94800022	7/28/2014	38:19.9
247	SPS01	-122.4221483	37.98536384	0.132	15.97200012	363.4150085	16.10400012	-122.4221348	37.98537214	-0.139	15.97200012	362.90802	15.83300012	7/28/2014	38:20.0
248	SPS01	-122.4221503	37.98536589	0.16599999	15.84899998	363.3039856	16.01499997	-122.4221369	37.98537419	-0.021	15.84899998	362.8630066	15.82799998	7/28/2014	38:20.1
249	SPS01	-122.4221523	37.98536795	0.132	15.88700008	363.2820129	16.01900008	-122.4221389	37.98537626	0.03	15.88700008	362.8640137	15.91700008	7/28/2014	38:20.2
250	SPS01	-122.4221544	37.98537003	0.16599999	15.84200001	363.2820129	16.008	-122.4221409	37.98537833	-0.088	15.84200001	362.8430176	15.75400001	7/28/2014	38:20.3
251	SPS01	-122.4221564	37.9853721	0.132	15.84200001	363.1719971	15.97400001	-122.422143	37.98538042	-0.054	15.84200001	362.90802	15.78800001	7/28/2014	38:20.4
252	SPS01	-122.4221585	37.98537423	0.16599999	15.79500008	363.1279907	15.96100007	-122.4221451	37.98538252	0.03	15.79500008	362.90802	15.82500008	7/28/2014	38:20.5
253	SPS01	-122.4221606	37.98537631	0.16599999	15.78899956	363.151001	15.95499955	-122.4221471	37.98538463	0.03	15.78899956	362.9519959	15.81899956	7/28/2014	38:20.6
254	SPS01	-122.4221626	37.9853784	0.16599999	15.81099987	363.1279907	15.97699986	-122.4221492	37.98538671	-0.021	15.81099987	362.973999	15.78999987	7/28/2014	38:20.7
255	SPS01	-122.4221647	37.98538049	0.16599999	15.82699966	363.1059876	15.99299966	-122.4221512	37.98538878	-0.021	15.82699966	362.973999	15.80599966	7/28/2014	38:20.8
256	SPS01	-122.4221667	37.98538254	0.16599999	15.77299976	363.0840149	15.93899976	-122.4221532	37.98539083	0.03	15.77299976	362.9299927	15.80299976	7/28/2014	38:20.9
257	SPS01	-122.4221697	37.9853856	0.16599999	15.8579998	363.0400085	16.0239998	-122.4221563	37.98539389	0.03	15.8579998	362.8850098	15.8879998	7/28/2014	38:21.0
258	SPS01	-122.4221717	37.98538762	0.16599999	15.81099987	363.1059876	15.97699986	-122.4221583	37.98539593	0.115	15.81099987	362.9240112	15.92599987	7/28/2014	38:21.1
259	SPS01	-122.4221737	37.98538965	0.16599999	15.8579998	363.0190125	16.0239998	-122.4221603	37.98539796	0.03	15.8579998	362.8860169	15.8879998	7/28/2014	38:21.2
260	SPS01	-122.4221757	37.98539168	0.16599999	15.89599991	363.0840149	16.0619999	-122.4221623	37.9854	0.115	15.89599991	362.8640137	16.01099991	7/28/2014	38:21.3
261	SPS01	-122.4221777	37.98539372	0.16599999	15.88700008	363.0180054	16.05300008	-122.4221643	37.98540205	0.115	15.88700008	362.7770081	16.00200009	7/28/2014	38:21.4
262	SPS01	-122.4221798	37.98539577	0.16599999	15.93400002	363.0620117	16.10000001	-122.4221663	37.98540408	-0.021	15.93400002	362.7539978	15.91300002	7/28/2014	38:21.5
263	SPS01	-122.4221818	37.9853978	0.16599999	15.99699974	363.0409851	16.16299973	-122.4221683	37.98540612	-0.021	15.99699974	362.7330017	15.97599974	7/28/2014	38:21.6
264	SPS01	-122.4221838	37.98539984	0.21699999	16.0510006	363.0180054	16.26800059	-122.4221703	37.98540817	-0.021	16.0510006	362.6440125	16.0300006	7/28/2014	38:21.7
265	SPS01	-122.4221857	37.98540184	0.16599999	16.09499931	362.973999	16.26099931	-122.4221723	37.98541015	-0.021	16.09499931	362.57901	16.07399931	7/28/2014	38:21.8
266	SPS01	-122.4221877	37.98540384	0.21699999	16.21800041	362.973999	16.4350004	-122.4221743	37.98541215	-0.021	16.21800041	362.5559998	16.19700041	7/28/2014	38:21.9
267	SPS01	-122.4221906	37.98540675	0.16599999	16.21800041	362.9309998	16.38400041	-122.4221772	37.98541509	0.03	16.21800041	362.4909973	16.24800041	7/28/2014	38:22.0
268	SPS01	-122.4221925	37.98540872	0.21699999	16.23399925	362.8859863	16.45099925	-122.4221791	37.98541705	0.03	16.23399925	362.4900208	16.26399925	7/28/2014	38:22.1
269	SPS01	-122.4221945	37.98541066	0.16599999	16.25	362.8640137	16.41599999	-122.422181	37.98541898	0.03	16.25	362.3370056	16.28	7/28/2014	38:22.2
270	SPS01	-122.4221964	37.98541263	0.21699999	16.37299919	362.776001	16.58999918	-122.4221829	37.98542096	0.064	16.37299919	362.3370056	16.43699919	7/28/2014	38:22.3
271	SPS01	-122.4221983	37.98541459	0.16599999	16.33499908	362.7109985	16.50099908	-122.4221849	37.9854229	0.064	16.33499908	362.3150024	16.39899909	7/28/2014	38:22.4
272	SPS01	-122.4222003	37.98541657	0.21699999	16.49699974	362.7319946	16.71399973	-122.4221868	37.98542489	0.115	16.49699974	362.2709961	16.61199974	7/28/2014	38:22.5
273	SPS01	-122.4222022	37.98541852	0.16599999	16.62000084	362.5570068	16.78600083	-122.4221888	37.98542685	0.03	16.62000084	362.1610107	16.65000084	7/28/2014	38:22.6
274	SPS01	-122.4222042	37.9854205	0.21699999	16.63599968	362.5130005	16.85299967	-122.4221907	37.98542881	0.064	16.63599968	362.1390076	16.69999968	7/28/2014	38:22.7
275	SPS01	-122.4222061	37.98542246	0.21699999	16.59799957	362.5130005	16.81499957	-122.4221926	37.98543078	0.03	16.59799957	362.1170044	16.62799957	7/28/2014	38:22.8
276	SPS01	-122.422208	37.98542443	0.21699999	16.55999947	362.381012	16.77699946	-122.4221945	37.98543272	0.115	16.55999947	362.1380005	16.67499947	7/28/2014	38:22.9
277	SPS01	-122.4222109	37.98542734	0.16599999	16.54999924	362.3150024	16.71599923	-122.4221974	37.98543564	0.115	16.54999924	362.1390076	16.66499924	7/28/2014	38:23.0
278	SPS01	-122.4222128	37.98542933	0.21699999	16.65800095	362.2049866	16.87500094	-122.4221994	37.98543762	0.115	16.65800095	362.0950012	16.77300095	7/28/2014	38:23.1
279	SPS01	-122.4222148	37.98543131	0.21699999	16.51199913	362.2709961	16.72899912	-122.4222013	37.9854396	0.115	16.51199913	362.1170044	16.62699913	7/28/2014	38:23.2
280	SPS01	-122.4222168	37.98543332	0.21699999	16.51199913	362.1170044	16.72899912	-122.4222033	37.98544162	0.064	16.51199913	362.1170044	16.57599913	7/28/2014	38:23.3
281	SPS01	-122.4222188	37.98543536	0.21699999	16.5340004	362.2049866	16.75100039	-122.4222053	37.98544365	0.115	16.5340004	362.0490112	16.6490004	7/28/2014	38:23.4
282	SPS01	-122.4222208	37.98543739	0.21699999	16.55999947	362.0950012	16.77699946	-122.4222073	37.98544569	0.115	16.55999947	362.0729981	16.67499947	7/28/2014	38:23.5
283	SPS01	-122.4222228	37.98543944	0.21699999	16.54999924	362.0950012	16.76699923	-122.4222093	37.98544774	-0.021	16.54999924	362.0280151	16.52899924	7/28/2014	38:23.6
284	SPS01	-122.4222248	37.98544148	0.21699999	16.55999947	362.0509949	16.77699946	-122.4222113	37.98544977	0.064	16.55999947	362.0509949	16.62399947	7/28/2014	38:23.7
285	SPS01	-122.4222268	37.98544353	0.21699999	16.50600052	362.1170044	16.72300051	-122.4222133	37.98545182	0.03	16.50600052	362.0950012	16.53600052	7/28/2014	38:23.8
286	SPS01	-122.4222288	37.98544556	0.21699999	16.5340004	362.0950012	16.75100039	-122.4222153	37.98545386	0.115	16.5340004	362.1380005	16.6490004	7/28/2014	38:23.9
287	SPS01	-122.4222318	37.98544862	0.21699999	16.52199936	361.9849854	16.73899935	-122.4222183	37.98545692	0.115	16.52199936	362.0729981	16.63699936	7/28/2014	38:24.0
288	SPS01	-122.4222338	37.98545068	0.21699999	16.5909996	362.0729981	16.8079996	-122.4222204	37.98545897	0.149	16.5909996	362.0729981	16.73999961	7/28/2014	38:24.1
289	SPS01	-122.4222359	37.98545275	0.21699999	16.60400009	362.0729981	16.82100008	-122.4222224	37.98546106	0.149	16.60400009	362.0050049	16.7530001	7/28/2014	38:24.2
290	SPS01	-122.4222379	37.98545485	0.21699999	16.61300087	361.9849854	16.83000086	-122.4222245	37.98546315	0.115	16.61300087	362.007019	16.72800087	7/28/2014	38:24.3
291	SPS01	-122.42224	37.98545696	0.21699999	16.68300056	362.0509949	16.90000056	-122.4222265	37.98546525	0.115	16.68300056	361.8529968	16.79800057	7/28/2014	38:24.4
292	SPS01	-122.4222421	37.9854591	0.252	16.62000084	362.0950012	16.87200084	-122.4222286	37.98546739	0.233	16.62000084	361.8520203	16.85300083	7/28/2014	38:24.5
293	SPS01	-122.4222442	37.98546122	0.21699999	16.67399979	361.9190064	16.89099978	-122.4222307	37.9854695	0.149	16.67399979	361.809021	16.82299979	7/28/2014	38:24.6
294	SPS01	-122.4222463	37.98546334	0.252	16.67399979	361.9190064	16.92599979	-122.4222328	37.98547164	0.149	16.67399979	361.8520203	16.82299979	7/28/2014	38:24.7
295	SPS01	-122.4222483	37.98546545	0.21699999	16.65099907	361.8970032	16.86799906	-122.4222349	37.98547372	0.149	16.65099907	361.9190064	16.79999907	7/28/2014	38:24.8
296	SPS01	-122.4222504	37.98546753	0.252	16.64500046	361.7879944	16.89700046	-122.4222369	37.98547583	0.199	16.64500046	361.8970032	16.84400046	7/28/2014	38:24.9
297	SPS01	-122.4222534	37.98547065	0.21699999	16.59799957	361.8320007	16.81499957	-122.42224	37.98547892	0.115	16.59799957	361.8959961	16.71299957	7/28/2014	38:25.0
298	SPS01	-122.4222555	37.98547273	0.252	16.52799988	361.8089905	16.77999988	-122.422242	37.98548101	0.115	16.52799988	361.9179993	16.64299988	7/28/2014	38:25.1
299	SPS01	-122.4222575	37.9854748	0.21699999	16.47400093	361.8760071	16.69100092	-122.422244	37.98548308	0.064	16.47400093	361.7870178	16.53800093	7/28/2014	38:25.2
300	SPS01	-122.4222596	37.98547691	0.252	16.45899963	361.8980103	16.71099964	-122.4222461	37.98548519	0.115	16.45899963	361.8309937	16.57399964	7/28/2014	38:25.3
301	SPS01	-122.4222616	37.98547901	0.21699999	16.38899994	361.9630127	16.60599993	-122.4222481	37.98548727	0.115	16.38899994	361.677002	16.50399994	7/28/2014	38:25.4
302	SPS01	-122.4222637	37.98548112	0.252	16.34199905	361.9630127	16.59399906	-122.4222502	37.98548938	0.199	16.34199905	361.6929932	16.54099905	7/28/2014	38:25.5
303	SPS01	-122.4222657	37.98548322	0.252	16.31299973	361.9410095	16.56499973	-122.4222522	37.98549148	0.149	16.31299973	361.6109924	16.46199973	7/28/2014	38:25.6
304	SPS01	-122.4222678	37.98548533	0.252	16.28199959	361.9849854	16.53399959	-122.4222543	37.98549359	0.149	16.28199959	361.5670166	16.43099959	7/28/2014	38:25.7
305	SPS01	-122.4222698	37.98548741	0.252	16.28199959	361.8540039	16.53399959	-122.4222563	37.98549566	0.199	16.28199959	361.6109924	16.48099959	7/28/2014	38:25.8
306	SPS01	-122.4222718	37.98548948	0.252	16.23399925	361.8089905	16.48599926	-122.4222583	37.98549773	0.149	16.23399925	361.677002	16.38299926	7/28/2014	38:25.9
307	SPS01	-122.4222748	37.98549254	0.252	16.21800041	361.743988	16.47000042	-122.4222613	37.98550079	0.199	16.21800041	361.6549988	16.41700041	7/28/2014	38:26.0
308	SPS01	-122.4222768	37.9854946	0.252	16.21800041	361.8320007	16.47000042	-122.4222632	37.98550282	0.28400001	16.21800041	361.6990051	16.50200042	7/28/2014	38:26.1
309	SPS01	-122.4222788	37.98549665	0.21699999	16.18099976	361.8309937	16.39799975	-122.4222652	37.98550485	0.115	16.18099976	361.677002	16.29599976	7/28/2014	38:26.2
310	SPS01	-122.4222808	37.98549872	0.252	16.20299911	361.8099976	16.45499912	-122.4222672	37.98550692	0.149	16.20299911	361.677002	16.35199912	7/28/2014	38:26.3
311	SPS01	-122.4222828	37.98550077	0.252	16.19000053	361.8540039	16.44200054	-122.4222692	37.98550898	0.115	16.19000053	361.6329956	16.30500054	7/28/2014	38:26.4
312	SPS01	-122.4222847	37.98550284	0.252	16.24399948	361.7869873	16.49599949	-122.4222712	37.98551104	0.149	16.24399948	361.6109924	16.39299949	7/28/2014	38:26.5
313	SPS01	-122.4222867	37.98550489	0.252	16.28800011	361.8320007	16.54000011	-122.4222732	37.9855131	0.115	16.28800011	361.6560059	16.40300011	7/28/2014	38:26.6
314	SPS01	-122.4222887	37.98550692	0.252	16.28199959	361.8089905	16.53399959	-122.4222751	37.98551511	0.149	16.28199959	361.6540222	16.43099959	7/28/2014	38:26.7
315	SPS01	-122.4222906	37.98550894	0.252	16.32900047	361.8099976	16.58100048	-122.4222771	37.98551713	0.064	16.32900047	361.6340027	16.39300048	7/28/2014	38:26.8
316	SPS01	-122.4222926	37.98551094	0.303	16.31299973	361.743988	16.61599973	-122.422279	37.98551913	0.115	16.31299973	361.6540222	16.42799973	7/28/2014	38:26.9
317	SPS01	-122.4222954	37.98551386	0.252	16.35099983	361.8099976	16.60299984	-122.4222818	37.98552205	0.149	16.35099983	361.5899963	16.49999984	7/28/2014	38:27.0
318	SPS01	-122.4222972	37.9855158	0.252	16.36700058	361.7650147	16.61900058	-122.4222836	37.98552397	0.149	16.36700058	361.6100159	16.51600058	7/28/2014	38:27.1
319	SPS01	-122.4222991	37.98551773	0.252	16.39500046	361.8099976	16.64700046	-122.4222855	37.9855259	0.115	16.39500046	361.6329956	16.51000046	7/28/2014	38:27.2
320	SPS01	-122.4223009	37.98551966	0.252	16.52799988	361.7650147	16.77999988	-122.4222873	37.98552783	0.115	16.52799988	361.5670166	16.64299988	7/28/2014	38:27.3
321	SPS01	-122.4223028	37.98552159	0.252	16.52799988	361.8760071	16.77999988	-122.4222892	37.98552976	0.064	16.52799988	361.6549988	16.59199988	7/28/2014	38:27.4
322	SPS01	-122.4223046	37.98552353	0.252	16.56599998	361.8099976	16.81799999	-122.422291	37.98553167	0.03	16.56599998	361.5670166	16.59599998	7/28/2014	38:27.5
323	SPS01	-122.4223064	37.98552546	0.21699999	16.65800095	361.7650147	16.87500094	-122.4222928	37.98553359	0.115	16.65800095	361.5460205	16.77300095	7/28/2014	38:27.6
324	SPS01	-122.4223083	37.98552739	0.252	16.6989994	361.8540039	16.95099941	-122.4222947	37.98553552	0.064	16.6989994	361.4559937	16.76299941	7/28/2014	38:27.7
325	SPS01	-122.4223101	37.9855293	0.21699999	16.77499962	362.0069885	16.99199961	-122.4222965	37.98553741	0.03	16.77499962	361.4349976	16.80499962	7/28/2014	38:27.8
326	SPS01	-122.4223119	37.98553122	0.252	16.86599922	361.9190064	17.11799923	-122.4222983	37.98553934	0.03	16.86599922	361.302002	16.89599922	7/28/2014	38:27.9
327	SPS01	-122.4223147	37.98553411	0.21699999	16.94499969	361.9410095	17.16199969	-122.422301	37.98554221	0.03	16.94499969	361.2600098	16.97499969	7/28/2014	38:28.0
328	SPS01	-122.4223165	37.98553603	0.21699999	16.96699905	361.9190064	17.18399905	-122.4223028	37.98554414	0.03	16.96699905	361.2369995	16.99699905	7/28/2014	38:28.1
329	SPS01	-122.4223184	37.985538	0.21699999	17.0529995	361.8320007	17.26999949	-122.4223047	37.9855461	-0.021	17.0529995	361.1700134	17.0319995	7/28/2014	38:28.2
330	SPS01	-122.4223202	37.98554	0.252	17.12899971	361.8540039	17.38099971	-122.4223066	37.9855481	0.03	17.12899971	361.1490173	17.15899971	7/28/2014	38:28.3
331	SPS01	-122.4223221	37.98554199	0.21699999	17.0909996	361.7219849	17.3079996	-122.4223085	37.9855501	0.03	17.0909996	361.1280212	17.1209996	7/28/2014	38:28.4
332	SPS01	-122.422324	37.98554403	0.21699999	17.11599922	361.6109924	17.33299921	-122.4223104	37.98555211	0.064	17.11599922	361.105011	17.17999922	7/28/2014	38:28.5
333	SPS01	-122.422326	37.98554603	0.16599999	17.1439991	361.54599	17.30999909	-122.4223123	37.98555413	0.03	17.1439991	361.105011	17.1739991	7/28/2014	38:28.6
334	SPS01	-122.4223279	37.98554808	0.21699999	17.22999954	361.5020142	17.44699953	-122.4223142	37.98555618	0.064	17.22999954	361.1280212	17.29399955	7/28/2014	38:28.7
335	SPS01	-122.4223298	37.98555013	0.21699999	17.2140007	361.480011	17.43100069	-122.4223161	37.9855582	0.115	17.2140007	361.1920166	17.3290007	7/28/2014	38:28.8
336	SPS01	-122.4223317	37.98555216	0.21699999	17.19799995	361.4790039	17.41499995	-122.422318	37.98556023	-0.021	17.19799995	361.2590027	17.17699995	7/28/2014	38:28.9
337	SPS01	-122.4223346	37.98555522	0.21699999	17.22299957	361.4360046	17.43999957	-122.4223209	37.98556331	-0.021	17.22299957	361.302002	17.20199957	7/28/2014	38:29.0
338	SPS01	-122.4223366	37.98555731	0.21699999	17.18199921	361.3919983	17.3989992	-122.4223229	37.98556538	-0.021	17.18199921	361.3250122	17.16099921	7/28/2014	38:29.1
339	SPS01	-122.4223385	37.9855594	0.21699999	17.15999985	361.3919983	17.37699984	-122.4223248	37.98556746	-0.021	17.15999985	361.3250122	17.13899985	7/28/2014	38:29.2
340	SPS01	-122.4223405	37.98556152	0.21699999	17.1760006	361.4349976	17.39300059	-122.4223268	37.98556958	0.115	17.1760006	361.3900147	17.2910006	7/28/2014	38:29.3
341	SPS01	-122.4223425	37.98556364	0.16599999	17.17000008	361.4360046	17.33600007	-122.4223288	37.98557171	0.064	17.17000008	361.4129944	17.23400008	7/28/2014	38:29.4
342	SPS01	-122.4223446	37.98556582	0.21699999	17.1760006	361.4169922	17.39300059	-122.4223308	37.98557386	0.064	17.1760006	361.4380188	17.2400006	7/28/2014	38:29.5
343	SPS01	-122.4223466	37.98556796	0.16599999	17.1760006	361.3959961	17.34200059	-122.4223328	37.985576	0.03	17.1760006	361.4389954	17.20600059	7/28/2014	38:29.6
344	SPS01	-122.4223486	37.98557011	0.21699999	17.13800049	361.3299866	17.35500048	-122.4223349	37.98557816	0.03	17.13800049	361.3950195	17.16800049	7/28/2014	38:29.7
345	SPS01	-122.4223506	37.98557224	0.16599999	17.1760006	361.4609985	17.34200059	-122.4223368	37.98558028	-0.021	17.1760006	361.3890076	17.1550006	7/28/2014	38:29.8
346	SPS01	-122.4223525	37.98557436	0.16599999	17.17000008	361.4840088	17.33600007	-122.4223388	37.98558239	0.064	17.17000008	361.4169922	17.23400008	7/28/2014	38:29.9
347	SPS01	-122.4223555	37.98557749	0.16599999	17.20800018	361.4400024	17.37400018	-122.4223417	37.98558552	0.03	17.20800018	361.3950195	17.23800018	7/28/2014	38:30.0
348	SPS01	-122.4223574	37.98557957	0.16599999	17.18199921	361.4400024	17.3479992	-122.4223437	37.9855876	0.03	17.18199921	361.3070068	17.21199921	7/28/2014	38:30.1
349	SPS01	-122.4223594	37.98558168	0.16599999	17.20800018	361.4400024	17.37400018	-122.4223456	37.98558967	0.064	17.20800018	361.3730164	17.27200019	7/28/2014	38:30.2
350	SPS01	-122.4223613	37.98558377	0.16599999	17.18199921	361.3729858	17.3479992	-122.4223476	37.98559178	-0.021	17.18199921	361.2630005	17.16099921	7/28/2014	38:30.3
351	SPS01	-122.4223633	37.98558585	0.132	17.2140007	361.3959961	17.3460007	-122.4223495	37.98559386	0.03	17.2140007	361.32901	17.2440007	7/28/2014	38:30.4
352	SPS01	-122.4223652	37.98558796	0.16599999	17.26799965	361.4840088	17.43399964	-122.4223515	37.98559595	0.03	17.26799965	361.3300171	17.29799965	7/28/2014	38:30.5
353	SPS01	-122.4223672	37.98559004	0.16599999	17.22999954	361.3519898	17.39599954	-122.4223534	37.98559804	-0.054	17.22999954	361.2850037	17.17599954	7/28/2014	38:30.6
354	SPS01	-122.4223691	37.98559211	0.16599999	17.22999954	361.3080139	17.39599954	-122.4223553	37.98560011	-0.021	17.22999954	361.1970215	17.20899954	7/28/2014	38:30.7
355	SPS01	-122.422371	37.98559416	0.16599999	17.19799995	361.32901	17.36399995	-122.4223572	37.98560216	-0.021	17.19799995	361.2630005	17.17699995	7/28/2014	38:30.8
356	SPS01	-122.4223729	37.9855962	0.16599999	17.19799995	361.2200012	17.36399995	-122.4223591	37.98560417	0.03	17.19799995	361.1970215	17.22799995	7/28/2014	38:30.9
357	SPS01	-122.4223756	37.9855992	0.16599999	17.22299957	361.3080139	17.38899957	-122.4223618	37.98560718	-0.021	17.22299957	361.132019	17.20199957	7/28/2014	38:31.0
358	SPS01	-122.4223775	37.9856012	0.16599999	17.15999985	361.3519898	17.32599984	-122.4223637	37.98560918	0.03	17.15999985	361.1960144	17.18999985	7/28/2014	38:31.1
359	SPS01	-122.4223793	37.98560318	0.16599999	17.15999985	361.3739929	17.32599984	-122.4223655	37.98561116	-0.021	17.15999985	361.1540222	17.13899985	7/28/2014	38:31.2
360	SPS01	-122.4223811	37.9856052	0.16599999	17.15999985	361.4620056	17.32599984	-122.4223673	37.98561316	0.03	17.15999985	361.1740112	17.18999985	7/28/2014	38:31.3
361	SPS01	-122.422383	37.98560718	0.132	17.15399933	361.4830017	17.28599933	-122.4223692	37.98561514	-0.021	17.15399933	361.1530151	17.13299933	7/28/2014	38:31.4
362	SPS01	-122.4223848	37.98560919	0.16599999	17.15999985	361.4840088	17.32599984	-122.422371	37.98561714	0.03	17.15999985	361.1540222	17.18999985	7/28/2014	38:31.5
363	SPS01	-122.4223866	37.98561117	0.132	17.1760006	361.571991	17.30800059	-122.4223728	37.98561912	0.03	17.1760006	361.131012	17.20600059	7/28/2014	38:31.6
364	SPS01	-122.4223885	37.98561317	0.16599999	17.1760006	361.5280151	17.34200059	-122.4223747	37.98562111	0.03	17.1760006	361.131012	17.20600059	7/28/2014	38:31.7
365	SPS01	-122.4223903	37.98561515	0.132	17.15999985	361.5050049	17.29199985	-122.4223765	37.9856231	-0.021	17.15999985	361.1540222	17.13899985	7/28/2014	38:31.8
366	SPS01	-122.4223921	37.98561715	0.16599999	17.15399933	361.4620056	17.31999932	-122.4223783	37.98562508	0.03	17.15399933	361.1740112	17.18399933	7/28/2014	38:31.9
367	SPS01	-122.4223948	37.9856201	0.16599999	17.19199944	361.3519898	17.35799943	-122.422381	37.98562805	0.03	17.19199944	361.1530151	17.22199943	7/28/2014	38:32.0
368	SPS01	-122.4223967	37.98562209	0.16599999	17.1439991	361.3519898	17.30999909	-122.4223828	37.98563003	0.03	17.1439991	361.2189941	17.1739991	7/28/2014	38:32.1
369	SPS01	-122.4223985	37.9856241	0.16599999	17.1439991	361.2189941	17.30999909	-122.4223847	37.98563202	0.03	17.1439991	361.2180176	17.1739991	7/28/2014	38:32.2
370	SPS01	-122.4224003	37.98562612	0.16599999	17.1439991	361.3080139	17.30999909	-122.4223865	37.98563406	0.03	17.1439991	361.2409973	17.1739991	7/28/2014	38:32.3
371	SPS01	-122.4224022	37.98562817	0.16599999	17.13800049	361.1759949	17.30400048	-122.4223884	37.98563607	0.03	17.13800049	361.3510132	17.16800049	7/28/2014	38:32.4
372	SPS01	-122.4224041	37.9856302	0.16599999	17.07500076	361.1099854	17.24100076	-122.4223903	37.98563813	0.064	17.07500076	361.3720093	17.13900077	7/28/2014	38:32.5
373	SPS01	-122.422406	37.98563225	0.16599999	17.11599922	361.1099854	17.28199922	-122.4223921	37.98564019	0.115	17.11599922	361.3520203	17.23099922	7/28/2014	38:32.6
374	SPS01	-122.4224078	37.9856343	0.16599999	17.06900024	361.1539917	17.23500024	-122.422394	37.98564225	0.115	17.06900024	361.4389954	17.18400025	7/28/2014	38:32.7
375	SPS01	-122.4224097	37.98563636	0.16599999	17.0909996	361.0660095	17.2569996	-122.4223959	37.9856443	0.03	17.0909996	361.460022	17.1209996	7/28/2014	38:32.8
376	SPS01	-122.4224116	37.98563842	0.21699999	17.10000038	361.1979981	17.31700037	-122.4223978	37.98564637	0.149	17.10000038	361.4169922	17.24900039	7/28/2014	38:32.9
377	SPS01	-122.4224144	37.98564148	0.167	17.12199974	361.1539917	17.28899974	-122.4224006	37.98564942	0.065	17.12199974	361.32901	17.18699974	7/28/2014	38:33.0
378	SPS01	-122.4224163	37.98564357	0.21799999	17.1439991	361.2189941	17.36199909	-122.4224025	37.98565149	0.15000001	17.1439991	361.3500061	17.29399911	7/28/2014	38:33.1
379	SPS01	-122.4224182	37.98564564	0.167	17.13800049	361.3959961	17.30500048	-122.4224044	37.98565356	0.15000001	17.13800049	361.4169922	17.28800049	7/28/2014	38:33.2
380	SPS01	-122.4224202	37.98564773	0.167	17.19799995	361.2860107	17.36499995	-122.4224063	37.98565568	0.116	17.19799995	361.3280029	17.31399995	7/28/2014	38:33.3
381	SPS01	-122.4224221	37.98564986	0.167	17.20800018	361.2640076	17.37500018	-122.4224083	37.98565781	0.116	17.20800018	361.3070068	17.32400018	7/28/2014	38:33.4
382	SPS01	-122.4224241	37.985652	0.21799999	17.22299957	361.2420044	17.44099957	-122.4224103	37.98565996	0.031	17.22299957	361.1759949	17.25399957	7/28/2014	38:33.5
383	SPS01	-122.4224261	37.98565414	0.167	17.24500084	361.2420044	17.41200083	-122.4224123	37.9856621	0.116	17.24500084	361.3280029	17.36100084	7/28/2014	38:33.6
384	SPS01	-122.422428	37.98565628	0.21799999	17.25200081	361.2860107	17.4700008	-122.4224143	37.98566426	0.116	17.25200081	361.2850037	17.36800081	7/28/2014	38:33.7
385	SPS01	-122.42243	37.98565842	0.167	17.25200081	361.2409973	17.4190008	-122.4224162	37.98566638	0.116	17.25200081	361.2409973	17.36800081	7/28/2014	38:33.8
386	SPS01	-122.422432	37.98566056	0.21799999	17.29899979	361.2860107	17.51699978	-122.4224182	37.98566854	0.116	17.29899979	361.2619934	17.41499978	7/28/2014	38:33.9
387	SPS01	-122.4224349	37.98566375	0.167	17.27700043	361.2640076	17.44400042	-122.4224212	37.98567172	0.116	17.27700043	361.2409973	17.39300042	7/28/2014	38:34.0
388	SPS01	-122.4224369	37.9856659	0.21799999	17.26799965	361.1759949	17.48599964	-122.4224232	37.9856739	0.065	17.26799965	361.0820007	17.33299965	7/28/2014	38:34.1
389	SPS01	-122.4224389	37.98566804	0.167	17.28300095	361.3080139	17.45000094	-122.4224251	37.98567604	0.116	17.28300095	361.0660095	17.39900094	7/28/2014	38:34.2
390	SPS01	-122.422441	37.98567025	0.21799999	17.36899948	361.3519898	17.58699948	-122.4224272	37.98567825	0.116	17.36899948	361.0209961	17.48499948	7/28/2014	38:34.3
391	SPS01	-122.422443	37.98567243	0.167	17.36899948	361.32901	17.53599948	-122.4224292	37.98568042	-0.02	17.36899948	361.0220032	17.34899948	7/28/2014	38:34.4
392	SPS01	-122.422445	37.98567464	0.167	17.43199921	361.3080139	17.5989992	-122.4224313	37.98568263	0.15000001	17.43199921	360.8670044	17.58199921	7/28/2014	38:34.5
393	SPS01	-122.4224471	37.98567685	0.167	17.50799942	361.3299866	17.67499942	-122.4224333	37.98568484	0.15000001	17.50799942	360.8900147	17.65799943	7/28/2014	38:34.6
394	SPS01	-122.4224491	37.98567904	0.21799999	17.57699966	361.2640076	17.79499966	-122.4224354	37.98568705	0.031	17.57699966	360.9989929	17.60799966	7/28/2014	38:34.7
395	SPS01	-122.4224511	37.98568122	0.167	17.63999939	361.2860107	17.80699939	-122.4224374	37.98568923	0.116	17.63999939	360.9559937	17.75599939	7/28/2014	38:34.8
396	SPS01	-122.4224532	37.98568339	0.21799999	17.57699966	361.1979981	17.79499966	-122.4224394	37.98569141	0.15000001	17.57699966	360.9330139	17.72699967	7/28/2014	38:34.9
397	SPS01	-122.4224561	37.98568658	0.167	17.70100021	361.1319885	17.86800021	-122.4224424	37.98569461	-0.02	17.70100021	361.0209961	17.68100021	7/28/2014	38:35.0
398	SPS01	-122.4224581	37.9856887	0.167	17.65299988	361.196991	17.81999987	-122.4224444	37.98569673	0.065	17.65299988	361.0429993	17.71799988	7/28/2014	38:35.1
399	SPS01	-122.4224601	37.98569082	0.167	17.73200035	361.1539917	17.89900035	-122.4224464	37.98569885	0.031	17.73200035	361.1540222	17.76300035	7/28/2014	38:35.2
400	SPS01	-122.4224621	37.98569296	0.21799999	17.65299988	361.1979981	17.87099987	-122.4224484	37.98570101	0.116	17.65299988	361.2619934	17.76899987	7/28/2014	38:35.3
401	SPS01	-122.4224641	37.98569508	0.167	17.63100052	361.2640076	17.79800051	-122.4224504	37.98570313	0.065	17.63100052	361.3739929	17.69600052	7/28/2014	38:35.4
402	SPS01	-122.4224661	37.98569724	0.21799999	17.68499947	361.3519898	17.90299946	-122.4224524	37.98570527	0.031	17.68499947	361.3950195	17.71599947	7/28/2014	38:35.5
403	SPS01	-122.4224681	37.98569934	0.167	17.68499947	361.4609985	17.85199946	-122.4224544	37.98570739	0.031	17.68499947	361.5930176	17.71599947	7/28/2014	38:35.6
404	SPS01	-122.4224701	37.98570147	0.21799999	17.74799919	361.4620056	17.96599919	-122.4224564	37.98570951	0.065	17.74799919	361.5050049	17.81299919	7/28/2014	38:35.7
405	SPS01	-122.422472	37.98570354	0.167	17.66300011	361.6159973	17.8300001	-122.4224583	37.98571162	0.065	17.66300011	361.6369934	17.7280001	7/28/2014	38:35.8
406	SPS01	-122.422474	37.98570564	0.21799999	17.63999939	361.5939941	17.85799938	-122.4224603	37.98571371	0.065	17.63999939	361.5490112	17.70499939	7/28/2014	38:35.9
407	SPS01	-122.4224769	37.9857087	0.167	17.64699936	361.6589966	17.81399935	-122.4224632	37.98571676	0.116	17.64699936	361.7910156	17.76299936	7/28/2014	38:36.0
408	SPS01	-122.4224788	37.98571073	0.21799999	17.53000069	361.571991	17.74800068	-122.4224651	37.98571883	0.116	17.53000069	361.7470093	17.64600068	7/28/2014	38:36.1
409	SPS01	-122.4224807	37.98571277	0.167	17.50099945	361.7260132	17.66799945	-122.422467	37.98572087	0.116	17.50099945	361.9230042	17.61699945	7/28/2014	38:36.2
410	SPS01	-122.4224827	37.98571484	0.21799999	17.45400047	361.7479858	17.67200047	-122.422469	37.98572294	0.2	17.45400047	362.0760193	17.65400048	7/28/2014	38:36.3
411	SPS01	-122.4224846	37.98571687	0.167	17.49200058	361.7250061	17.65900058	-122.4224709	37.98572499	0.2	17.49200058	362.0549927	17.69200058	7/28/2014	38:36.4
412	SPS01	-122.4224865	37.98571894	0.167	17.40699959	361.7919922	17.57399958	-122.4224729	37.98572706	0.116	17.40699959	361.9880066	17.52299958	7/28/2014	38:36.5
413	SPS01	-122.4224885	37.98572097	0.167	17.39999962	361.9450073	17.56699961	-122.4224749	37.98572911	0.15000001	17.39999962	361.9890137	17.54999962	7/28/2014	38:36.6
414	SPS01	-122.4224905	37.98572302	0.21799999	17.37800026	361.9670105	17.59600025	-122.4224768	37.98573118	0.2	17.37800026	361.9670105	17.57800026	7/28/2014	38:36.7
415	SPS01	-122.4224924	37.98572506	0.167	17.40699959	362.0109863	17.57399958	-122.4224787	37.98573319	0.15000001	17.40699959	361.9880066	17.55699959	7/28/2014	38:36.8
416	SPS01	-122.4224943	37.98572707	0.21799999	17.43799973	362.0329895	17.65599972	-122.4224807	37.98573523	0.2	17.43799973	361.901001	17.63799973	7/28/2014	38:36.9
417	SPS01	-122.4224972	37.98573006	0.167	17.43799973	361.9670105	17.60499972	-122.4224836	37.98573823	0.15000001	17.43799973	361.9670105	17.58799973	7/28/2014	38:37.0
418	SPS01	-122.4224991	37.98573208	0.21799999	17.46999931	361.9670105	17.68799931	-122.4224855	37.98574025	0.15000001	17.46999931	361.9429932	17.61999932	7/28/2014	38:37.1
419	SPS01	-122.422501	37.98573408	0.167	17.53000069	361.9450073	17.69700068	-122.4224874	37.98574225	0.116	17.53000069	361.901001	17.64600068	7/28/2014	38:37.2
420	SPS01	-122.422503	37.98573611	0.21799999	17.53899956	361.9670105	17.75699955	-122.4224894	37.9857443	0.116	17.53899956	361.8569946	17.65499955	7/28/2014	38:37.3
421	SPS01	-122.4225049	37.98573813	0.167	17.59900093	361.9670105	17.76600093	-122.4224913	37.98574632	0.15000001	17.59900093	361.7900085	17.74900094	7/28/2014	38:37.4
422	SPS01	-122.4225069	37.98574018	0.21799999	17.61499977	361.9020081	17.83299977	-122.4224933	37.98574839	0.116	17.61499977	361.7690125	17.73099977	7/28/2014	38:37.5
423	SPS01	-122.4225088	37.98574221	0.167	17.625	361.8580017	17.792	-122.4224953	37.9857504	0.116	17.625	361.7460022	17.741	7/28/2014	38:37.6
424	SPS01	-122.4225108	37.98574425	0.21799999	17.75399971	361.7470093	17.9719997	-122.4224973	37.98575246	0.031	17.75399971	361.7030029	17.78499971	7/28/2014	38:37.7
425	SPS01	-122.4225128	37.98574626	0.21799999	17.73200035	361.7919922	17.95000035	-122.4224992	37.98575449	0.15000001	17.73200035	361.6809998	17.88200036	7/28/2014	38:37.8
426	SPS01	-122.4225147	37.98574826	0.21799999	17.7859993	361.5939941	18.00399929	-122.4225012	37.98575649	0.15000001	17.7859993	361.723999	17.9359993	7/28/2014	38:37.9
427	SPS01	-122.4225176	37.98575123	0.167	17.7159996	361.6149902	17.8829996	-122.4225041	37.98575948	0.2	17.7159996	361.7030029	17.91599961	7/28/2014	38:38.0
428	SPS01	-122.4225195	37.98575323	0.21799999	17.72299957	361.5280151	17.94099957	-122.422506	37.98576148	0.15000001	17.72299957	361.7250061	17.87299958	7/28/2014	38:38.1
429	SPS01	-122.4225215	37.98575521	0.167	17.74799919	361.5280151	17.91499919	-122.422508	37.98576347	0.2	17.74799919	361.7900085	17.94799919	7/28/2014	38:38.2
430	SPS01	-122.4225235	37.98575723	0.21799999	17.74799919	361.4840088	17.96599919	-122.4225099	37.98576551	0.234	17.74799919	361.8130188	17.98199919	7/28/2014	38:38.3
431	SPS01	-122.4225254	37.98575925	0.167	17.74799919	361.394989	17.91499919	-122.4225119	37.98576753	0.2	17.74799919	361.7630005	17.94799919	7/28/2014	38:38.4
432	SPS01	-122.4225274	37.98576128	0.21799999	17.80800056	361.4620056	18.02600056	-122.4225139	37.98576958	0.116	17.80800056	361.7910156	17.92400056	7/28/2014	38:38.5
433	SPS01	-122.4225294	37.9857633	0.21799999	17.7859993	361.506012	18.00399929	-122.4225159	37.98577159	0.2	17.7859993	361.7470093	17.9859993	7/28/2014	38:38.6
434	SPS01	-122.4225314	37.98576533	0.25299999	17.8239994	361.4840088	18.0769994	-122.4225179	37.98577365	0.2	17.8239994	361.6809998	18.02399941	7/28/2014	38:38.7
435	SPS01	-122.4225334	37.98576733	0.21799999	17.80800056	361.4620056	18.02600056	-122.4225199	37.98577564	0.2	17.80800056	361.6809998	18.00800057	7/28/2014	38:38.8
436	SPS01	-122.4225354	37.98576933	0.25299999	17.86199951	361.5050049	18.1149995	-122.4225219	37.98577766	0.234	17.86199951	361.5490112	18.09599951	7/28/2014	38:38.9
437	SPS01	-122.4225383	37.98577232	0.25299999	17.83300018	361.4620056	18.08600017	-122.4225249	37.98578067	0.285	17.83300018	361.4830017	18.11800018	7/28/2014	38:39.0
438	SPS01	-122.4225403	37.98577432	0.25299999	17.87700081	361.4179993	18.1300008	-122.4225269	37.98578267	0.285	17.87700081	361.3950195	18.16200081	7/28/2014	38:39.1
439	SPS01	-122.4225423	37.98577632	0.25299999	17.87100029	361.4179993	18.12400028	-122.4225289	37.98578468	0.285	17.87100029	361.3520203	18.15600029	7/28/2014	38:39.2
440	SPS01	-122.4225443	37.98577835	0.30399999	17.88699913	361.3320007	18.19099912	-122.4225309	37.98578672	0.31900001	17.88699913	361.3529968	18.20599914	7/28/2014	38:39.3
441	SPS01	-122.4225463	37.98578037	0.25299999	17.86199951	361.3340149	18.1149995	-122.4225329	37.98578875	0.31900001	17.86199951	361.2900085	18.18099952	7/28/2014	38:39.4
442	SPS01	-122.4225484	37.9857824	0.30399999	17.81699944	361.2460022	18.12099943	-122.422535	37.9857908	0.31900001	17.81699944	361.3990173	18.13599944	7/28/2014	38:39.5
443	SPS01	-122.4225504	37.98578442	0.25299999	17.81699944	361.223999	18.06999943	-122.422537	37.98579284	0.285	17.81699944	361.3990173	18.10199943	7/28/2014	38:39.6
444	SPS01	-122.4225524	37.98578645	0.30399999	17.76399994	361.1799927	18.06799993	-122.4225391	37.98579487	0.35299999	17.76399994	361.355011	18.11699992	7/28/2014	38:39.7
445	SPS01	-122.4225544	37.98578844	0.25299999	17.73200035	361.2019959	17.98500034	-122.4225411	37.98579685	0.285	17.73200035	361.3990173	18.01700035	7/28/2014	38:39.8
446	SPS01	-122.4225565	37.98579042	0.30399999	17.7159996	361.1579895	18.01999959	-122.4225431	37.98579885	0.285	17.7159996	361.3990173	18.0009996	7/28/2014	38:39.9
447	SPS01	-122.4225594	37.98579335	0.30399999	17.70100021	361.1799927	18.0050002	-122.4225461	37.98580181	0.285	17.70100021	361.4649963	17.98600021	7/28/2014	38:40.0
448	SPS01	-122.4225614	37.9857953	0.30399999	17.70999908	361.1570129	18.01399907	-122.4225481	37.98580375	0.285	17.70999908	361.4429932	17.99499908	7/28/2014	38:40.1
449	SPS01	-122.4225634	37.98579723	0.25299999	17.69400024	361.1359863	17.94700024	-122.4225501	37.9858057	0.31900001	17.69400024	361.3340149	18.01300025	7/28/2014	38:40.2
450	SPS01	-122.4225654	37.98579919	0.30399999	17.69400024	361.2019959	17.99800023	-122.4225521	37.98580766	0.31900001	17.69400024	361.3990173	18.01300025	7/28/2014	38:40.3
451	SPS01	-122.4225674	37.98580114	0.30399999	17.69400024	361.1579895	17.99800023	-122.4225541	37.98580965	0.31900001	17.69400024	361.3330078	18.01300025	7/28/2014	38:40.4
452	SPS01	-122.4225694	37.98580312	0.338	17.70999908	361.2019959	18.04799908	-122.4225561	37.98581161	0.35299999	17.70999908	361.355011	18.06299907	7/28/2014	38:40.5
453	SPS01	-122.4225714	37.98580507	0.30399999	17.70100021	361.1359863	18.0050002	-122.4225581	37.98581357	0.403	17.70100021	361.3099976	18.10400021	7/28/2014	38:40.6
454	SPS01	-122.4225734	37.98580701	0.30399999	17.72299957	361.0920105	18.02699956	-122.4225601	37.98581554	0.403	17.72299957	361.3110046	18.12599957	7/28/2014	38:40.7
455	SPS01	-122.4225754	37.98580896	0.30399999	17.73800087	361.0920105	18.04200086	-122.4225621	37.98581748	0.31900001	17.73800087	361.4210205	18.05700088	7/28/2014	38:40.8
456	SPS01	-122.4225774	37.9858109	0.338	17.72299957	361.026001	18.06099957	-122.4225641	37.98581945	0.31900001	17.72299957	361.4210205	18.04199958	7/28/2014	38:40.9
457	SPS01	-122.4225804	37.98581382	0.30399999	17.72299957	361.1130066	18.02699956	-122.4225672	37.98582237	0.31900001	17.72299957	361.4210205	18.04199958	7/28/2014	38:41.0
458	SPS01	-122.4225824	37.98581579	0.338	17.70100021	361.026001	18.03900021	-122.4225692	37.98582435	0.31900001	17.70100021	361.3980103	18.02000022	7/28/2014	38:41.1
459	SPS01	-122.4225844	37.98581775	0.30399999	17.69400024	361.0700073	17.99800023	-122.4225712	37.98582633	0.35299999	17.69400024	361.4219971	18.04700023	7/28/2014	38:41.2
460	SPS01	-122.4225865	37.98581975	0.30399999	17.7159996	361.1359863	18.01999959	-122.4225733	37.98582833	0.31900001	17.7159996	361.4210205	18.03499961	7/28/2014	38:41.3
461	SPS01	-122.4225886	37.98582177	0.30399999	17.70999908	361.1140137	18.01399907	-122.4225754	37.98583035	0.31900001	17.70999908	361.3760071	18.02899909	7/28/2014	38:41.4
462	SPS01	-122.4225907	37.98582378	0.338	17.69400024	361.1140137	18.03200024	-122.4225775	37.9858324	0.403	17.69400024	361.355011	18.09700024	7/28/2014	38:41.5
463	SPS01	-122.4225928	37.98582582	0.30399999	17.77000046	361.1579895	18.07400045	-122.4225797	37.98583442	0.403	17.77000046	361.3330078	18.17300045	7/28/2014	38:41.6
464	SPS01	-122.4225949	37.98582784	0.338	17.73200035	361.2019959	18.07000035	-122.4225818	37.98583645	0.35299999	17.73200035	361.355011	18.08500034	7/28/2014	38:41.7
465	SPS01	-122.4225971	37.98582985	0.338	17.85499954	361.2019959	18.19299954	-122.4225839	37.98583847	0.35299999	17.85499954	361.2669983	18.20799953	7/28/2014	38:41.8
466	SPS01	-122.4225991	37.98583185	0.338	17.85499954	361.1359863	18.19299954	-122.422586	37.98584048	0.43700001	17.85499954	361.2660217	18.29199955	7/28/2014	38:41.9
467	SPS01	-122.4226023	37.98583484	0.338	17.85499954	361.2669983	18.19299954	-122.4225892	37.98584349	0.35299999	17.85499954	361.2449951	18.20799953	7/28/2014	38:42.0
468	SPS01	-122.4226044	37.98583684	0.338	17.92499924	361.1579895	18.26299924	-122.4225913	37.98584549	0.43700001	17.92499924	361.2680054	18.36199924	7/28/2014	38:42.1
469	SPS01	-122.4226065	37.98583886	0.338	17.95599937	361.0920105	18.29399937	-122.4225934	37.98584751	0.403	17.95599937	361.2000122	18.35899937	7/28/2014	38:42.2
470	SPS01	-122.4226086	37.98584089	0.338	18.01000023	361.1579895	18.34800023	-122.4225955	37.98584954	0.403	18.01000023	361.2230225	18.41300023	7/28/2014	38:42.3
471	SPS01	-122.4226108	37.98584293	0.338	18.04800034	361.1799927	18.38600034	-122.4225977	37.98585158	0.403	18.04800034	361.2890015	18.45100033	7/28/2014	38:42.4
472	SPS01	-122.4226129	37.98584496	0.37200001	18.05400085	361.0700073	18.42600086	-122.4225998	37.98585365	0.43700001	18.05400085	361.3110046	18.49100086	7/28/2014	38:42.5
473	SPS01	-122.4226151	37.98584702	0.338	18.03899956	361.1140137	18.37699956	-122.422602	37.98585568	0.35299999	18.03899956	361.2449951	18.39199954	7/28/2014	38:42.6
474	SPS01	-122.4226173	37.98584903	0.338	18.03199959	361.0700073	18.36999959	-122.4226042	37.98585772	0.403	18.03199959	361.2879944	18.43499959	7/28/2014	38:42.7
475	SPS01	-122.4226194	37.98585107	0.338	18.08600044	361.0690002	18.42400044	-122.4226063	37.98585974	0.403	18.08600044	361.3070068	18.48900044	7/28/2014	38:42.8
476	SPS01	-122.4226215	37.98585309	0.37200001	18.15600014	361.0480042	18.52800015	-122.4226084	37.98586177	0.403	18.15600014	361.3110046	18.55900013	7/28/2014	38:42.9
477	SPS01	-122.4226247	37.98585608	0.338	18.16500092	361.0920105	18.50300092	-122.4226116	37.98586476	0.43700001	18.16500092	361.223999	18.60200092	7/28/2014	38:43.0
478	SPS01	-122.4226268	37.98585808	0.37200001	18.15600014	361.0920105	18.52800015	-122.4226138	37.98586678	0.43700001	18.15600014	361.3320007	18.59300014	7/28/2014	38:43.1
479	SPS01	-122.422629	37.98586008	0.338	18.16500092	361.0920105	18.50300092	-122.4226159	37.98586878	0.403	18.16500092	361.3560181	18.56800091	7/28/2014	38:43.2
480	SPS01	-122.4226311	37.98586209	0.338	18.16500092	361.0920105	18.50300092	-122.422618	37.9858708	0.35299999	18.16500092	361.2669983	18.5180009	7/28/2014	38:43.3
481	SPS01	-122.4226333	37.98586413	0.338	18.21899986	361.1140137	18.55699986	-122.4226202	37.98587283	0.31900001	18.21899986	361.2449951	18.53799987	7/28/2014	38:43.4
482	SPS01	-122.4226354	37.98586615	0.338	18.20899963	361.1579895	18.54699963	-122.4226224	37.98587487	0.35299999	18.20899963	361.2230225	18.56199962	7/28/2014	38:43.5
483	SPS01	-122.4226376	37.98586818	0.338	18.16500092	361.026001	18.50300092	-122.4226246	37.9858769	0.31900001	18.16500092	361.1799927	18.48400092	7/28/2014	38:43.6
484	SPS01	-122.4226398	37.9858702	0.338	18.15600014	361.0920105	18.49400014	-122.4226267	37.98587894	0.403	18.15600014	361.1350098	18.55900013	7/28/2014	38:43.7
485	SPS01	-122.4226419	37.9858722	0.30399999	18.13299942	361.1140137	18.43699941	-122.4226289	37.98588094	0.403	18.13299942	361.2230225	18.53599942	7/28/2014	38:43.8
486	SPS01	-122.422644	37.98587422	0.338	18.11800003	360.9599915	18.45600003	-122.422631	37.98588294	0.35299999	18.11800003	361.1790161	18.47100002	7/28/2014	38:43.9
487	SPS01	-122.4226472	37.98587719	0.338	18.12400055	360.9819946	18.46200055	-122.4226342	37.98588593	0.35299999	18.12400055	361.2010193	18.47700053	7/28/2014	38:44.0
488	SPS01	-122.4226493	37.98587915	0.338	18.14900017	360.9599915	18.48700017	-122.4226363	37.98588791	0.35299999	18.14900017	361.2010193	18.50200015	7/28/2014	38:44.1
489	SPS01	-122.4226515	37.98588113	0.30399999	18.12400055	360.9590149	18.42800054	-122.4226384	37.98588989	0.403	18.12400055	361.223999	18.52700055	7/28/2014	38:44.2
490	SPS01	-122.4226536	37.98588313	0.338	18.10199928	360.9819946	18.43999928	-122.4226406	37.98589189	0.35299999	18.10199928	361.2449951	18.45499927	7/28/2014	38:44.3
491	SPS01	-122.4226558	37.98588513	0.30399999	18.12400055	360.9379883	18.42800054	-122.4226427	37.98589389	0.35299999	18.12400055	361.2449951	18.47700053	7/28/2014	38:44.4
492	SPS01	-122.4226579	37.98588715	0.338	18.13299942	360.9819946	18.47099942	-122.4226449	37.98589591	0.31900001	18.13299942	361.2449951	18.45199943	7/28/2014	38:44.5
493	SPS01	-122.4226601	37.98588915	0.30399999	18.13999939	360.9159851	18.44399938	-122.4226471	37.98589792	0.31900001	18.13999939	361.2230225	18.4589994	7/28/2014	38:44.6
494	SPS01	-122.4226622	37.98589117	0.338	18.14900017	360.9819946	18.48700017	-122.4226492	37.98589992	0.31900001	18.14900017	361.1350098	18.46800017	7/28/2014	38:44.7
495	SPS01	-122.4226644	37.98589315	0.30399999	18.13299942	360.9379883	18.43699941	-122.4226514	37.98590192	0.234	18.13299942	361.1360169	18.36699942	7/28/2014	38:44.8
496	SPS01	-122.4226665	37.98589513	0.30399999	18.15600014	360.9379883	18.46000013	-122.4226535	37.98590391	0.285	18.15600014	361.1130066	18.44100013	7/28/2014	38:44.9
497	SPS01	-122.4226697	37.98589809	0.30399999	18.17099953	360.9599915	18.47499952	-122.4226567	37.98590686	0.31900001	18.17099953	361.1360169	18.48999953	7/28/2014	38:45.0
498	SPS01	-122.4226718	37.98590007	0.30399999	18.19300079	360.9599915	18.49700078	-122.4226588	37.98590883	0.31900001	18.19300079	361.1560059	18.5120008	7/28/2014	38:45.1
499	SPS01	-122.422674	37.98590203	0.30399999	18.21899986	360.9819946	18.52299985	-122.422661	37.98591082	0.285	18.21899986	361.0910034	18.50399986	7/28/2014	38:45.2
500	SPS01	-122.4226761	37.98590403	0.30399999	18.23500061	360.9159851	18.5390006	-122.4226631	37.98591282	0.31900001	18.23500061	361.1360169	18.55400062	7/28/2014	38:45.3
501	SPS01	-122.4226783	37.98590605	0.30399999	18.28800011	360.8720093	18.5920001	-122.4226653	37.98591482	0.285	18.28800011	361.0249939	18.5730001	7/28/2014	38:45.4
502	SPS01	-122.4226805	37.98590807	0.30399999	18.30400085	360.8500061	18.60800084	-122.4226675	37.98591684	0.35299999	18.30400085	361.0249939	18.65700084	7/28/2014	38:45.5
503	SPS01	-122.4226826	37.98591009	0.30399999	18.34799957	360.8059998	18.65199956	-122.4226697	37.98591886	0.285	18.34799957	361.1130066	18.63299957	7/28/2014	38:45.6
504	SPS01	-122.4226848	37.98591209	0.30399999	18.38599968	360.7179871	18.68999967	-122.4226718	37.98592088	0.234	18.38599968	361.0249939	18.61999968	7/28/2014	38:45.7
505	SPS01	-122.422687	37.98591407	0.25299999	18.40200043	360.7179871	18.65500042	-122.422674	37.98592286	0.234	18.40200043	361.0469971	18.63600042	7/28/2014	38:45.8
506	SPS01	-122.4226891	37.98591607	0.30399999	18.40200043	360.7619934	18.70600042	-122.4226762	37.98592486	0.31900001	18.40200043	360.9590149	18.72100043	7/28/2014	38:45.9
507	SPS01	-122.4226923	37.98591902	0.30399999	18.39599991	360.8059998	18.6999999	-122.4226794	37.98592783	0.234	18.39599991	360.9810181	18.62999991	7/28/2014	38:46.0
508	SPS01	-122.4226945	37.98592101	0.30399999	18.39599991	360.7399902	18.6999999	-122.4226815	37.98592981	0.285	18.39599991	360.848999	18.6809999	7/28/2014	38:46.1
509	SPS01	-122.4226966	37.98592299	0.25299999	18.38599968	360.6520081	18.63899967	-122.4226837	37.9859318	0.285	18.38599968	360.7170105	18.67099968	7/28/2014	38:46.2
510	SPS01	-122.4226988	37.985925	0.30399999	18.40200043	360.5859985	18.70600042	-122.4226859	37.98593381	0.234	18.40200043	360.5630188	18.63600042	7/28/2014	38:46.3
511	SPS01	-122.422701	37.985927	0.25299999	18.45599937	360.6520081	18.70899937	-122.422688	37.98593581	0.2	18.45599937	360.5859985	18.65599938	7/28/2014	38:46.4
512	SPS01	-122.4227032	37.98592902	0.25299999	18.40200043	360.6080017	18.65500042	-122.4226902	37.98593785	0.234	18.40200043	360.5630188	18.63600042	7/28/2014	38:46.5
513	SPS01	-122.4227054	37.98593104	0.25299999	18.47200012	360.5419922	18.72500011	-122.4226925	37.98593987	0.234	18.47200012	360.4980164	18.70600012	7/28/2014	38:46.6
514	SPS01	-122.4227076	37.98593306	0.25299999	18.43400002	360.4330139	18.68700001	-122.4226947	37.98594188	0.2	18.43400002	360.4750061	18.63400002	7/28/2014	38:46.7
515	SPS01	-122.4227098	37.98593507	0.25299999	18.53499985	360.5419922	18.78799984	-122.4226969	37.9859439	0.2	18.53499985	360.5140076	18.73499985	7/28/2014	38:46.8
516	SPS01	-122.422712	37.98593707	0.30399999	18.46500015	360.4320068	18.76900014	-122.4226991	37.98594592	0.2	18.46500015	360.4360046	18.66500016	7/28/2014	38:46.9
517	SPS01	-122.4227152	37.98594007	0.25299999	18.52499962	360.4100037	18.77799961	-122.4227023	37.98594891	0.234	18.52499962	360.3869934	18.75899962	7/28/2014	38:47.0
518	SPS01	-122.4227174	37.98594208	0.25299999	18.49699974	360.3659973	18.74999973	-122.4227045	37.98595093	0.15000001	18.49699974	360.3609924	18.64699975	7/28/2014	38:47.1
519	SPS01	-122.4227197	37.9859441	0.25299999	18.55699921	360.2780151	18.8099992	-122.4227067	37.98595294	0.2	18.55699921	360.3659973	18.75699921	7/28/2014	38:47.2
520	SPS01	-122.4227219	37.98594614	0.25299999	18.55699921	360.321991	18.8099992	-122.422709	37.985955	0.234	18.55699921	360.3650208	18.7909992	7/28/2014	38:47.3
521	SPS01	-122.4227241	37.98594819	0.21799999	18.59499931	360.2820129	18.81299931	-122.4227112	37.98595703	0.234	18.59499931	360.4559937	18.82899931	7/28/2014	38:47.4
522	SPS01	-122.4227264	37.98595028	0.30399999	18.58799934	360.2380066	18.89199933	-122.4227135	37.98595914	0.2	18.58799934	360.4129944	18.78799935	7/28/2014	38:47.5
523	SPS01	-122.4227287	37.98595231	0.25299999	18.61100006	360.2820129	18.86400005	-122.4227158	37.98596117	0.15000001	18.61100006	360.4140015	18.76100007	7/28/2014	38:47.6
524	SPS01	-122.4227309	37.98595438	0.30399999	18.63299942	360.2380066	18.93699941	-122.422718	37.98596325	0.15000001	18.63299942	360.3910217	18.78299943	7/28/2014	38:47.7
525	SPS01	-122.4227331	37.98595642	0.25299999	18.62599945	360.1719971	18.87899944	-122.4227202	37.98596526	0.2	18.62599945	360.2820129	18.82599945	7/28/2014	38:47.8
526	SPS01	-122.4227353	37.98595842	0.25299999	18.6420002	360.2609863	18.89500019	-122.4227224	37.98596728	0.15000001	18.6420002	360.1719971	18.7920002	7/28/2014	38:47.9
527	SPS01	-122.4227386	37.98596141	0.21799999	18.71800041	360.1719971	18.93600041	-122.4227257	37.98597025	0.116	18.71800041	360.1060181	18.83400041	7/28/2014	38:48.0
528	SPS01	-122.4227408	37.98596339	0.25299999	18.68000031	360.1279907	18.9330003	-122.4227279	37.98597225	0.15000001	18.68000031	359.9960022	18.83000031	7/28/2014	38:48.1
529	SPS01	-122.422743	37.98596537	0.21799999	18.69599915	360.0180054	18.91399914	-122.4227301	37.98597424	0.116	18.69599915	359.8860169	18.81199914	7/28/2014	38:48.2
530	SPS01	-122.4227451	37.98596737	0.21799999	18.73399925	359.9309998	18.95199925	-122.4227322	37.98597622	0.15000001	18.73399925	359.7539978	18.88399926	7/28/2014	38:48.3
531	SPS01	-122.4227473	37.98596937	0.25299999	18.76499939	359.8859863	19.01799938	-122.4227344	37.98597822	0.116	18.76499939	359.6889954	18.88099939	7/28/2014	38:48.4
532	SPS01	-122.4227495	37.98597136	0.25299999	18.78100014	359.7330017	19.03400013	-122.4227366	37.98598022	0.116	18.78100014	359.6000061	18.89700013	7/28/2014	38:48.5
533	SPS01	-122.4227517	37.98597334	0.21799999	18.78800011	359.6220093	19.0060001	-122.4227388	37.98598218	0.116	18.78800011	359.4900208	18.9040001	7/28/2014	38:48.6
534	SPS01	-122.4227539	37.98597532	0.25299999	18.77199936	359.4460144	19.02499935	-122.422741	37.98598416	0.15000001	18.77199936	359.4900208	18.92199937	7/28/2014	38:48.7
535	SPS01	-122.422756	37.98597727	0.21799999	18.79700089	359.446991	19.01500088	-122.4227431	37.98598613	0.116	18.79700089	359.4250183	18.91300088	7/28/2014	38:48.8
536	SPS01	-122.4227581	37.98597921	0.25299999	18.82900047	359.269989	19.08200046	-122.4227452	37.98598808	0.116	18.82900047	359.3359985	18.94500047	7/28/2014	38:48.9
537	SPS01	-122.4227613	37.9859821	0.21799999	18.78100014	359.2269898	18.99900013	-122.4227484	37.98599094	0.15000001	18.78100014	359.3580017	18.93100014	7/28/2014	38:49.0
538	SPS01	-122.4227634	37.98598401	0.25299999	18.75900078	359.1610107	19.01200077	-122.4227505	37.98599285	0.234	18.75900078	359.3359985	18.99300078	7/28/2014	38:49.1
539	SPS01	-122.4227654	37.98598592	0.21799999	18.78800011	359.0729981	19.0060001	-122.4227525	37.98599477	0.15000001	18.78800011	359.2910156	18.93800011	7/28/2014	38:49.2
540	SPS01	-122.4227676	37.98598785	0.25299999	18.78100014	359.0950012	19.03400013	-122.4227546	37.98599669	0.2	18.78100014	359.3139954	18.98100014	7/28/2014	38:49.3
541	SPS01	-122.4227697	37.98598976	0.21799999	18.81900024	359.0950012	19.03700024	-122.4227567	37.98599861	0.2	18.81900024	359.3359985	19.01900025	7/28/2014	38:49.4
542	SPS01	-122.4227718	37.98599171	0.25299999	18.77199936	359.0950012	19.02499935	-122.4227589	37.98600055	0.234	18.77199936	359.2700195	19.00599936	7/28/2014	38:49.5
543	SPS01	-122.4227739	37.98599364	0.21799999	18.77199936	359.0950012	18.98999935	-122.422761	37.98600246	0.2	18.77199936	359.1820068	18.97199936	7/28/2014	38:49.6
544	SPS01	-122.422776	37.98599557	0.25299999	18.77199936	359.0289917	19.02499935	-122.4227631	37.98600441	0.2	18.77199936	359.0720215	18.97199936	7/28/2014	38:49.7
545	SPS01	-122.4227781	37.98599748	0.21799999	18.81299973	358.9630127	19.03099972	-122.4227652	37.98600632	0.15000001	18.81299973	359.1380005	18.96299973	7/28/2014	38:49.8
546	SPS01	-122.4227802	37.98599941	0.25299999	18.82900047	359.0289917	19.08200046	-122.4227673	37.98600823	0.15000001	18.82900047	359.0509949	18.97900048	7/28/2014	38:49.9
547	SPS01	-122.4227833	37.98600227	0.25299999	18.85099983	358.9849854	19.10399982	-122.4227704	37.9860111	0.116	18.85099983	358.9840088	18.96699983	7/28/2014	38:50.0
548	SPS01	-122.4227854	37.98600419	0.25299999	18.8029995	358.9410095	19.05599949	-122.4227725	37.98601301	0.2	18.8029995	358.8970032	19.0029995	7/28/2014	38:50.1
549	SPS01	-122.4227875	37.98600613	0.25299999	18.8409996	358.875	19.09399959	-122.4227746	37.98601496	0.2	18.8409996	358.8309937	19.04099961	7/28/2014	38:50.2
550	SPS01	-122.4227897	37.9860081	0.30399999	18.82900047	358.8309937	19.13300046	-122.4227767	37.98601692	0.2	18.82900047	358.7650147	19.02900048	7/28/2014	38:50.3
551	SPS01	-122.4227918	37.98601006	0.25299999	18.86700058	358.8529968	19.12000057	-122.4227789	37.98601887	0.234	18.86700058	358.7650147	19.10100058	7/28/2014	38:50.4
552	SPS01	-122.422794	37.98601204	0.30399999	18.87299919	358.8089905	19.17699918	-122.422781	37.98602085	0.234	18.87299919	358.7860107	19.10699919	7/28/2014	38:50.5
553	SPS01	-122.4227961	37.98601403	0.25299999	18.92000008	358.677002	19.17300007	-122.4227831	37.98602283	0.285	18.92000008	358.6990051	19.20500007	7/28/2014	38:50.6
554	SPS01	-122.4227982	37.98601601	0.25299999	18.88899994	358.6329956	19.14199993	-122.4227853	37.9860248	0.234	18.88899994	358.6990051	19.12299994	7/28/2014	38:50.7
555	SPS01	-122.4228004	37.98601797	0.25299999	18.86700058	358.5889893	19.12000057	-122.4227874	37.98602676	0.2	18.86700058	358.6979981	19.06700058	7/28/2014	38:50.8
556	SPS01	-122.4228025	37.98601994	0.30399999	18.86700058	358.5889893	19.17100057	-122.4227896	37.98602875	0.234	18.86700058	358.6990051	19.10100058	7/28/2014	38:50.9
557	SPS01	-122.4228057	37.98602286	0.25400001	18.85099983	358.5669861	19.10499984	-122.4227927	37.98603165	0.235	18.85099983	358.6990051	19.08599983	7/28/2014	38:51.0
558	SPS01	-122.4228078	37.9860248	0.30500001	18.90399933	358.5889893	19.20899934	-122.4227948	37.98603361	0.235	18.90399933	358.6540222	19.13899933	7/28/2014	38:51.1
559	SPS01	-122.4228099	37.98602677	0.25400001	18.90399933	358.5450134	19.15799934	-122.422797	37.98603556	0.235	18.90399933	358.6109924	19.13899933	7/28/2014	38:51.2
560	SPS01	-122.4228121	37.98602873	0.30500001	18.89500046	358.4790039	19.20000046	-122.4227991	37.98603754	0.235	18.89500046	358.5630188	19.13000046	7/28/2014	38:51.3
561	SPS01	-122.4228142	37.98603071	0.25400001	19.02099991	358.5669861	19.27499992	-122.4228012	37.98603952	0.20100001	19.02099991	358.5670166	19.22199991	7/28/2014	38:51.4
562	SPS01	-122.4228164	37.98603271	0.30500001	18.96500015	358.5230103	19.27000016	-122.4228034	37.98604152	0.235	18.96500015	358.5440064	19.20000015	7/28/2014	38:51.5
563	SPS01	-122.4228185	37.9860347	0.25400001	18.97400093	358.5230103	19.22800094	-122.4228056	37.98604351	0.235	18.97400093	358.4790039	19.20900093	7/28/2014	38:51.6
564	SPS01	-122.4228207	37.98603671	0.30500001	18.97400093	358.5010071	19.27900094	-122.4228078	37.9860455	0.235	18.97400093	358.3470154	19.20900093	7/28/2014	38:51.7
565	SPS01	-122.4228229	37.9860387	0.30500001	18.95800018	358.4129944	19.26300019	-122.4228099	37.9860475	0.235	18.95800018	358.303009	19.19300018	7/28/2014	38:51.8
566	SPS01	-122.422825	37.98604068	0.25400001	18.97999954	358.5010071	19.23399955	-122.4228121	37.98604947	0.28600001	18.97999954	358.303009	19.26599956	7/28/2014	38:51.9
567	SPS01	-122.4228282	37.98604365	0.30500001	19.01199913	358.368988	19.31699914	-122.4228153	37.98605246	0.235	19.01199913	358.1929932	19.24699913	7/28/2014	38:52.0
568	SPS01	-122.4228304	37.98604565	0.30500001	18.99600029	358.368988	19.3010003	-122.4228175	37.98605444	0.20100001	18.99600029	358.2369995	19.19700029	7/28/2014	38:52.1
569	SPS01	-122.4228326	37.98604767	0.30500001	19.05900002	358.303009	19.36400002	-122.4228196	37.98605646	0.235	19.05900002	358.1270142	19.29400001	7/28/2014	38:52.2
570	SPS01	-122.4228348	37.9860497	0.33899999	19.05900002	358.2369995	19.398	-122.4228218	37.98605849	0.20100001	19.05900002	358.1270142	19.26000002	7/28/2014	38:52.3
571	SPS01	-122.422837	37.98605176	0.30500001	19.04999924	358.1929932	19.35499924	-122.422824	37.98606055	0.28600001	19.04999924	358.0390015	19.33599925	7/28/2014	38:52.4
572	SPS01	-122.4228392	37.98605381	0.30500001	19.00600052	358.1489868	19.31100053	-122.4228263	37.98606258	0.28600001	19.00600052	358.1490173	19.29200053	7/28/2014	38:52.5
573	SPS01	-122.4228415	37.98605586	0.30500001	19.08099937	358.0180054	19.38599938	-122.4228285	37.98606465	0.235	19.08099937	358.105011	19.31599937	7/28/2014	38:52.6
574	SPS01	-122.4228437	37.98605793	0.33899999	19.04999924	358.0620117	19.38899922	-122.4228307	37.98606671	0.28600001	19.04999924	358.0610046	19.33599925	7/28/2014	38:52.7
575	SPS01	-122.4228459	37.98605997	0.30500001	19.02099991	357.9519959	19.32599992	-122.4228329	37.98606872	0.28600001	19.02099991	357.9949951	19.30699992	7/28/2014	38:52.8
576	SPS01	-122.4228481	37.98606199	0.33899999	19.0340004	357.9960022	19.37300038	-122.4228351	37.98607076	0.28600001	19.0340004	358.105011	19.32000041	7/28/2014	38:52.9
577	SPS01	-122.4228513	37.98606498	0.30500001	19.12899971	357.8859863	19.43399972	-122.4228383	37.98607375	0.31999999	19.12899971	357.9949951	19.4489997	7/28/2014	38:53.0
578	SPS01	-122.4228534	37.98606698	0.33899999	19.02799988	357.8640137	19.36699986	-122.4228404	37.98607573	0.28600001	19.02799988	358.0390015	19.31399989	7/28/2014	38:53.1
579	SPS01	-122.4228556	37.98606898	0.30500001	18.98999977	357.7980042	19.29499978	-122.4228426	37.98607771	0.31999999	18.98999977	357.9730225	19.30999976	7/28/2014	38:53.2
580	SPS01	-122.4228577	37.98607098	0.33899999	19.02099991	357.7539978	19.3599999	-122.4228447	37.98607971	0.20100001	19.02099991	357.7969971	19.22199991	7/28/2014	38:53.3
581	SPS01	-122.4228599	37.98607298	0.30500001	19.0340004	357.7539978	19.3390004	-122.4228468	37.98608171	0.235	19.0340004	357.9510193	19.2690004	7/28/2014	38:53.4
582	SPS01	-122.422862	37.98607499	0.33899999	19.04400063	357.7319946	19.38300061	-122.422849	37.98608371	0.235	19.04400063	357.8630066	19.27900063	7/28/2014	38:53.5
583	SPS01	-122.4228642	37.98607699	0.33899999	19.04400063	357.7319946	19.38300061	-122.4228511	37.98608571	0.31999999	19.04400063	357.7749939	19.36400062	7/28/2014	38:53.6
584	SPS01	-122.4228663	37.98607897	0.33899999	19.0909996	357.6879883	19.42999959	-122.4228533	37.98608771	0.15099999	19.0909996	357.7969971	19.2419996	7/28/2014	38:53.7
585	SPS01	-122.4228684	37.98608094	0.30500001	19.08099937	357.6220093	19.38599938	-122.4228554	37.98608968	0.28600001	19.08099937	357.6650085	19.36699939	7/28/2014	38:53.8
586	SPS01	-122.4228705	37.9860829	0.33899999	19.13500023	357.6659851	19.47400022	-122.4228574	37.98609164	0.235	19.13500023	357.5119934	19.37000023	7/28/2014	38:53.9
587	SPS01	-122.4228736	37.98608582	0.30500001	19.0909996	357.5559998	19.39599961	-122.4228605	37.98609454	0.28600001	19.0909996	357.4230042	19.37699962	7/28/2014	38:54.0
588	SPS01	-122.4228757	37.98608777	0.33899999	19.11899948	357.4679871	19.45799947	-122.4228626	37.98609649	0.31999999	19.11899948	357.3130188	19.43899947	7/28/2014	38:54.1
589	SPS01	-122.4228777	37.9860897	0.30500001	19.09700012	357.4240112	19.40200013	-122.4228647	37.98609842	0.235	19.09700012	357.2480164	19.33200012	7/28/2014	38:54.2
590	SPS01	-122.4228798	37.98609166	0.33899999	19.18300056	357.3359985	19.52200055	-122.4228668	37.98610038	0.28600001	19.18300056	357.0930176	19.46900058	7/28/2014	38:54.3
591	SPS01	-122.4228819	37.98609361	0.30500001	19.14500046	357.269989	19.45000046	-122.4228689	37.98610233	0.28600001	19.14500046	357.1150208	19.43100047	7/28/2014	38:54.4
592	SPS01	-122.422884	37.98609559	0.33899999	19.10400009	357.1629944	19.44300008	-122.422871	37.98610429	0.31999999	19.10400009	357.0740051	19.42400008	7/28/2014	38:54.5
593	SPS01	-122.4228861	37.98609755	0.30500001	19.08099937	357.0979919	19.38599938	-122.422873	37.98610626	0.31999999	19.08099937	357.0100098	19.40099937	7/28/2014	38:54.6
594	SPS01	-122.4228882	37.98609952	0.33899999	19.13500023	357.0539856	19.47400022	-122.4228751	37.98610824	0.31999999	19.13500023	357.0100098	19.45500022	7/28/2014	38:54.7
595	SPS01	-122.4228903	37.98610147	0.30500001	19.19799995	356.9660034	19.50299996	-122.4228772	37.98611019	0.31999999	19.19799995	356.9869995	19.51799995	7/28/2014	38:54.8
596	SPS01	-122.4228924	37.98610343	0.33899999	19.08099937	356.8999939	19.41999936	-122.4228793	37.98611213	0.28600001	19.08099937	356.9429932	19.36699939	7/28/2014	38:54.9
597	SPS01	-122.4228955	37.98610633	0.30500001	19.07500076	356.9660034	19.38000077	-122.4228824	37.98611503	0.235	19.07500076	356.9880066	19.31000076	7/28/2014	38:55.0
598	SPS01	-122.4228975	37.9861083	0.33899999	19.09700012	356.8559876	19.43600011	-122.4228845	37.986117	0.235	19.09700012	356.8999939	19.33200012	7/28/2014	38:55.1
599	SPS01	-122.4228996	37.98611026	0.30500001	19.06599998	356.8340149	19.37099999	-122.4228866	37.98611894	0.31999999	19.06599998	356.9869995	19.38599998	7/28/2014	38:55.2
600	SPS01	-122.4229017	37.98611226	0.33899999	19.06599998	356.8340149	19.40499997	-122.4228887	37.98612094	0.20100001	19.06599998	356.8999939	19.26699999	7/28/2014	38:55.3
601	SPS01	-122.4229039	37.98611426	0.30500001	19.07500076	356.8779907	19.38000077	-122.4228908	37.98612294	0.20100001	19.07500076	356.9429932	19.27600077	7/28/2014	38:55.4
602	SPS01	-122.422906	37.98611628	0.33899999	19.08099937	356.7909851	19.41999936	-122.4228929	37.98612494	0.28600001	19.08099937	356.9660034	19.36699939	7/28/2014	38:55.5
603	SPS01	-122.4229081	37.98611828	0.30500001	19.09700012	356.9660034	19.40200013	-122.422895	37.98612694	0.28600001	19.09700012	357.0090027	19.38300014	7/28/2014	38:55.6
604	SPS01	-122.4229102	37.98612029	0.33899999	19.11899948	356.8999939	19.45799947	-122.4228972	37.98612896	0.28600001	19.11899948	357.007019	19.40499949	7/28/2014	38:55.7
605	SPS01	-122.4229124	37.98612229	0.33899999	19.08099937	356.8340149	19.41999936	-122.4228993	37.98613096	0.28600001	19.08099937	356.9660034	19.36699939	7/28/2014	38:55.8
606	SPS01	-122.4229144	37.98612427	0.33899999	19.07500076	356.9660034	19.41400075	-122.4229013	37.98613292	0.31999999	19.07500076	356.9429932	19.39500076	7/28/2014	38:55.9
607	SPS01	-122.4229175	37.98612721	0.30500001	19.0909996	356.8120117	19.39599961	-122.4229044	37.98613586	0.235	19.0909996	356.9219971	19.3259996	7/28/2014	38:56.0
608	SPS01	-122.4229196	37.98612918	0.33899999	19.0909996	357.0100098	19.42999959	-122.4229065	37.98613783	0.31999999	19.0909996	356.8780212	19.4109996	7/28/2014	38:56.1
609	SPS01	-122.4229217	37.98613116	0.33899999	19.11899948	356.9660034	19.45799947	-122.4229086	37.98613981	0.31999999	19.11899948	356.9440002	19.43899947	7/28/2014	38:56.2
610	SPS01	-122.4229238	37.98613314	0.33899999	19.15699959	356.9660034	19.49599957	-122.4229107	37.98614177	0.28600001	19.15699959	356.9649963	19.4429996	7/28/2014	38:56.3
611	SPS01	-122.4229259	37.9861351	0.30500001	19.15099907	356.8559876	19.45599908	-122.4229127	37.98614375	0.354	19.15099907	356.9660034	19.50499907	7/28/2014	38:56.4
612	SPS01	-122.422928	37.9861371	0.33899999	19.16699982	357.0100098	19.5059998	-122.4229148	37.98614575	0.31999999	19.16699982	357.053009	19.48699981	7/28/2014	38:56.5
613	SPS01	-122.42293	37.98613908	0.30500001	19.21999931	356.8999939	19.52499932	-122.4229169	37.98614773	0.235	19.21999931	357.0320129	19.45499931	7/28/2014	38:56.6
614	SPS01	-122.4229321	37.98614107	0.30500001	19.19799995	356.9219971	19.50299996	-122.422919	37.98614972	0.31999999	19.19799995	357.0980225	19.51799995	7/28/2014	38:56.7
615	SPS01	-122.4229342	37.98614305	0.30500001	19.18899918	356.9440002	19.49399918	-122.4229211	37.98615168	0.20100001	19.18899918	357.0980225	19.38999918	7/28/2014	38:56.8
616	SPS01	-122.4229363	37.98614499	0.33899999	19.21999931	356.9660034	19.5589993	-122.4229231	37.98615364	0.235	19.21999931	357.0970154	19.45499931	7/28/2014	38:56.9
617	SPS01	-122.4229393	37.98614791	0.30500001	19.23600006	357.0100098	19.54100007	-122.4229262	37.98615655	0.20100001	19.23600006	357.0540161	19.43700007	7/28/2014	38:57.0
618	SPS01	-122.4229414	37.98614988	0.33899999	19.26799965	357.0100098	19.60699964	-122.4229282	37.98615851	0.28600001	19.26799965	357.0090027	19.55399966	7/28/2014	38:57.1
619	SPS01	-122.4229434	37.98615182	0.30500001	19.21999931	356.9660034	19.52499932	-122.4229303	37.98616046	0.20100001	19.21999931	357.0320129	19.42099932	7/28/2014	38:57.2
620	SPS01	-122.4229455	37.98615381	0.33899999	19.25799942	357.1199951	19.59699941	-122.4229324	37.98616244	0.235	19.25799942	356.9869995	19.49299942	7/28/2014	38:57.3
621	SPS01	-122.4229476	37.98615579	0.30500001	19.31200027	357.0100098	19.61700028	-122.4229344	37.98616442	0.20100001	19.31200027	357.0320129	19.51300028	7/28/2014	38:57.4
622	SPS01	-122.4229497	37.98615777	0.30500001	19.2840004	357.0320129	19.5890004	-122.4229365	37.9861664	0.28600001	19.2840004	357.053009	19.57000041	7/28/2014	38:57.5
623	SPS01	-122.4229517	37.98615977	0.30500001	19.29000092	356.9660034	19.59500092	-122.4229386	37.98616838	0.235	19.29000092	357.0540161	19.52500091	7/28/2014	38:57.6
624	SPS01	-122.4229538	37.98616175	0.30500001	19.30599976	356.9440002	19.61099976	-122.4229407	37.98617036	0.235	19.30599976	357.0310059	19.54099976	7/28/2014	38:57.7
625	SPS01	-122.4229559	37.98616373	0.30500001	19.3220005	357.0100098	19.62700051	-122.4229427	37.98617235	0.235	19.3220005	357.1190186	19.5570005	7/28/2014	38:57.8
626	SPS01	-122.422958	37.98616571	0.30500001	19.30599976	357.0539856	19.61099976	-122.4229448	37.98617433	0.28600001	19.30599976	357.1419983	19.59199977	7/28/2014	38:57.9
627	SPS01	-122.422961	37.98616867	0.30500001	19.30599976	357.0539856	19.61099976	-122.4229479	37.98617727	0.235	19.30599976	357.0970154	19.54099976	7/28/2014	38:58.0
628	SPS01	-122.4229631	37.98617063	0.30500001	19.30599976	357.0539856	19.61099976	-122.4229499	37.98617925	0.31999999	19.30599976	357.1629944	19.62599975	7/28/2014	38:58.1
629	SPS01	-122.4229652	37.98617262	0.25400001	19.35300064	357.0100098	19.60700065	-122.422952	37.98618123	0.235	19.35300064	356.9660034	19.58800064	7/28/2014	38:58.2
630	SPS01	-122.4229673	37.98617463	0.30500001	19.31200027	357.0320129	19.61700028	-122.4229541	37.98618325	0.28600001	19.31200027	357.053009	19.59800029	7/28/2014	38:58.3
631	SPS01	-122.4229694	37.98617667	0.25400001	19.33699989	357.0320129	19.5909999	-122.4229562	37.98618525	0.20100001	19.33699989	356.9660034	19.5379999	7/28/2014	38:58.4
632	SPS01	-122.4229715	37.9861787	0.30500001	19.35300064	357.0539856	19.65800065	-122.4229583	37.9861873	0.20100001	19.35300064	356.9210205	19.55400065	7/28/2014	38:58.5
633	SPS01	-122.4229736	37.98618074	0.25400001	19.42300034	357.0759888	19.67700034	-122.4229604	37.98618931	0.28600001	19.42300034	356.9649963	19.70900035	7/28/2014	38:58.6
634	SPS01	-122.4229757	37.98618277	0.30500001	19.375	357.0979919	19.68000001	-122.4229625	37.98619135	0.235	19.375	356.9219971	19.61	7/28/2014	38:58.7
635	SPS01	-122.4229778	37.98618477	0.25400001	19.41300011	357.0320129	19.66700011	-122.4229646	37.98619335	0.20100001	19.41300011	356.8330078	19.61400011	7/28/2014	38:58.8
636	SPS01	-122.4229799	37.98618679	0.25400001	19.41300011	357.1419983	19.66700011	-122.4229667	37.98619535	0.235	19.41300011	356.7900085	19.64800011	7/28/2014	38:58.9
637	SPS01	-122.422983	37.98618978	0.25400001	19.47599983	356.9880066	19.72999984	-122.4229698	37.98619834	0.20100001	19.47599983	356.7680054	19.67699984	7/28/2014	38:59.0
638	SPS01	-122.422985	37.98619176	0.25400001	19.45100021	357.0320129	19.70500022	-122.4229718	37.98620032	0.20100001	19.45100021	356.8120117	19.65200022	7/28/2014	38:59.1
639	SPS01	-122.4229871	37.98619376	0.25400001	19.44499969	356.9660034	19.6989997	-122.4229739	37.98620232	0.15099999	19.44499969	356.7460022	19.59599969	7/28/2014	38:59.2
640	SPS01	-122.4229892	37.98619578	0.25400001	19.46100044	357.0100098	19.71500045	-122.422976	37.98620432	0.20100001	19.46100044	356.8340149	19.66200045	7/28/2014	38:59.3
641	SPS01	-122.4229913	37.98619779	0.25400001	19.45100021	356.8999939	19.70500022	-122.4229781	37.98620634	0.117	19.45100021	356.8120117	19.56800021	7/28/2014	38:59.4
642	SPS01	-122.4229934	37.98619983	0.25400001	19.53000069	356.9440002	19.78400069	-122.4229801	37.98620837	0.066	19.53000069	356.8340149	19.59600069	7/28/2014	38:59.5
643	SPS01	-122.4229955	37.98620184	0.219	19.49900055	356.9440002	19.71800055	-122.4229822	37.98621039	0.15099999	19.49900055	356.7200012	19.65000054	7/28/2014	38:59.6
644	SPS01	-122.4229976	37.98620388	0.219	19.53000069	356.8999939	19.74900068	-122.4229843	37.98621242	0.117	19.53000069	356.7929993	19.64700069	7/28/2014	38:59.7
645	SPS01	-122.4229996	37.9862059	0.219	19.52099991	356.8999939	19.73999991	-122.4229864	37.98621444	0.066	19.52099991	356.7900085	19.58699991	7/28/2014	38:59.8
646	SPS01	-122.4230017	37.98620795	0.25400001	19.55900002	356.9440002	19.81300002	-122.4229885	37.98621647	0.117	19.55900002	356.8529968	19.67600001	7/28/2014	38:59.9
647	SPS01	-122.4230048	37.98621096	0.219	19.59000015	356.8340149	19.80900015	-122.4229916	37.9862195	0.066	19.59000015	356.7900085	19.65600015	7/28/2014	39:00.0
648	SPS01	-122.4230069	37.98621301	0.219	19.58399963	356.8779907	19.80299963	-122.4229937	37.98622152	0.066	19.58399963	356.723999	19.64999963	7/28/2014	39:00.1
649	SPS01	-122.423009	37.98621506	0.219	19.61499977	356.8999939	19.83399977	-122.4229958	37.98622359	-0.052	19.61499977	356.7900085	19.56299977	7/28/2014	39:00.2
650	SPS01	-122.4230112	37.98621715	0.219	19.6060009	356.8779907	19.8250009	-122.4229979	37.98622566	0.066	19.6060009	356.7900085	19.6720009	7/28/2014	39:00.3
651	SPS01	-122.4230133	37.98621924	0.168	19.66900063	356.9219971	19.83700062	-122.4230001	37.98622774	-0.052	19.66900063	356.7019959	19.61700062	7/28/2014	39:00.4
652	SPS01	-122.4230155	37.98622136	0.168	19.65299988	356.9440002	19.82099988	-122.4230022	37.98622987	-0.019	19.65299988	356.7019959	19.63399988	7/28/2014	39:00.5
653	SPS01	-122.4230177	37.98622346	0.168	19.69799995	356.9440002	19.86599995	-122.4230044	37.98623199	-0.019	19.69799995	356.5920105	19.67899995	7/28/2014	39:00.6
654	SPS01	-122.4230198	37.98622559	0.168	19.78300095	356.9660034	19.95100094	-122.4230066	37.98623409	0.066	19.78300095	356.5480042	19.84900095	7/28/2014	39:00.7
655	SPS01	-122.423022	37.98622769	0.168	19.82099915	356.9219971	19.98899914	-122.4230087	37.98623622	-0.052	19.82099915	356.526001	19.76899914	7/28/2014	39:00.8
656	SPS01	-122.4230242	37.9862298	0.168	19.82999992	357.0119934	19.99799992	-122.4230109	37.98623831	0.032	19.82999992	356.4400024	19.86199993	7/28/2014	39:00.9
657	SPS01	-122.4230274	37.98623295	0.168	20.02300072	356.9259949	20.19100071	-122.4230141	37.98624145	-0.019	20.02300072	356.3760071	20.00400072	7/28/2014	39:01.0
658	SPS01	-122.4230295	37.98623505	0.168	19.9470005	356.9479981	20.1150005	-122.4230163	37.98624356	-0.086	19.9470005	356.2220154	19.8610005	7/28/2014	39:01.1
659	SPS01	-122.4230317	37.98623718	0.168	20.01399994	356.9259949	20.18199994	-122.4230184	37.98624568	-0.019	20.01399994	356.2220154	19.99499994	7/28/2014	39:01.2
660	SPS01	-122.4230339	37.98623932	0.168	20.06100082	356.8599854	20.22900082	-122.4230206	37.98624781	-0.019	20.06100082	356.2440186	20.04200082	7/28/2014	39:01.3
661	SPS01	-122.4230361	37.98624147	0.168	20.09900093	356.8819885	20.26700093	-122.4230228	37.98624996	-0.086	20.09900093	356.2220154	20.01300093	7/28/2014	39:01.4
662	SPS01	-122.4230383	37.98624363	0.168	20.11499977	356.7720032	20.28299977	-122.423025	37.98625212	-0.086	20.11499977	356.3099976	20.02899977	7/28/2014	39:01.5
663	SPS01	-122.4230405	37.98624581	0.134	20.11499977	356.7070007	20.24899977	-122.4230272	37.9862543	-0.086	20.11499977	356.2660217	20.02899977	7/28/2014	39:01.6
664	SPS01	-122.4230427	37.98624797	0.168	20.12400055	356.7279968	20.29200055	-122.4230294	37.98625646	-0.052	20.12400055	356.3980103	20.07200055	7/28/2014	39:01.7
665	SPS01	-122.4230449	37.98625013	0.134	20.24699974	356.7290039	20.38099974	-122.4230316	37.9862586	-0.13699999	20.24699974	356.3320007	20.10999975	7/28/2014	39:01.8
666	SPS01	-122.4230471	37.98625227	0.168	20.14599991	356.7720032	20.31399991	-122.4230338	37.98626074	-0.019	20.14599991	356.3540039	20.12699991	7/28/2014	39:01.9
667	SPS01	-122.4230503	37.98625545	0.134	20.18400002	356.75	20.31800002	-122.423037	37.98626392	-0.086	20.18400002	356.4200134	20.09800001	7/28/2014	39:02.0
668	SPS01	-122.4230525	37.98625759	0.134	20.07099915	356.7950134	20.20499915	-122.4230392	37.98626606	-0.052	20.07099915	356.5079956	20.01899914	7/28/2014	39:02.1
669	SPS01	-122.4230547	37.98625975	0.134	20.12400055	356.75	20.25800055	-122.4230414	37.9862682	-0.34	20.12400055	356.552002	19.78400055	7/28/2014	39:02.2
670	SPS01	-122.4230569	37.98626191	0.134	20.02300072	356.7070007	20.15700072	-122.4230436	37.98627036	-0.086	20.02300072	356.5740051	19.93700071	7/28/2014	39:02.3
671	SPS01	-122.4230591	37.98626407	0.134	19.9470005	356.8160095	20.08100051	-122.4230458	37.98627254	-0.13699999	19.9470005	356.6400147	19.81000051	7/28/2014	39:02.4
672	SPS01	-122.4230613	37.98626624	0.134	19.95400047	356.7070007	20.08800048	-122.423048	37.98627471	-0.019	19.95400047	356.7279968	19.93500047	7/28/2014	39:02.5
673	SPS01	-122.4230635	37.98626842	0.082	20.00699997	356.7720032	20.08899997	-122.4230502	37.98627687	-0.052	20.00699997	356.75	19.95499997	7/28/2014	39:02.6
674	SPS01	-122.4230657	37.98627061	0.134	19.88400078	356.7279968	20.01800078	-122.4230524	37.98627907	-0.052	19.88400078	356.8160095	19.83200078	7/28/2014	39:02.7
675	SPS01	-122.4230679	37.98627277	0.134	19.92200089	356.7290039	20.05600089	-122.4230546	37.98628123	-0.052	19.92200089	356.9250183	19.87000088	7/28/2014	39:02.8
676	SPS01	-122.4230701	37.98627493	0.134	19.85199928	356.8160095	19.98599929	-122.4230568	37.98628338	-0.052	19.85199928	356.881012	19.79999928	7/28/2014	39:02.9
677	SPS01	-122.4230733	37.98627813	0.134	19.89999962	356.8380127	20.03399962	-122.42306	37.98628659	-0.086	19.89999962	356.8600159	19.81399962	7/28/2014	39:03.0
678	SPS01	-122.4230755	37.98628027	0.134	19.88400078	356.8819885	20.01800078	-122.4230622	37.98628873	-0.019	19.88400078	356.8600159	19.86500078	7/28/2014	39:03.1
679	SPS01	-122.4230777	37.98628241	0.082	19.93099976	356.9039917	20.01299976	-122.4230643	37.98629085	-0.13699999	19.93099976	356.882019	19.79399976	7/28/2014	39:03.2
680	SPS01	-122.4230799	37.98628459	0.134	19.91600037	356.9920044	20.05000037	-122.4230665	37.98629302	0.066	19.91600037	356.7940064	19.98200037	7/28/2014	39:03.3
681	SPS01	-122.423082	37.98628676	0.134	20.00099945	356.9479981	20.13499945	-122.4230687	37.9862952	-0.086	20.00099945	356.8600159	19.91499945	7/28/2014	39:03.4
682	SPS01	-122.4230843	37.98628896	0.168	19.95999908	356.9259949	20.12799908	-122.4230709	37.98629739	-0.019	19.95999908	356.8160095	19.94099909	7/28/2014	39:03.5
683	SPS01	-122.4230865	37.98629112	0.134	20.00099945	356.9700012	20.13499945	-122.4230731	37.98629955	-0.019	20.00099945	356.7059937	19.98199945	7/28/2014	39:03.6
684	SPS01	-122.4230886	37.98629331	0.168	19.98500061	357.0140076	20.15300061	-122.4230753	37.98630173	0.032	19.98500061	356.7709961	20.01700061	7/28/2014	39:03.7
685	SPS01	-122.4230908	37.98629545	0.134	19.96899986	356.9920044	20.10299987	-122.4230775	37.98630387	-0.019	19.96899986	356.684021	19.94999986	7/28/2014	39:03.8
686	SPS01	-122.423093	37.98629759	0.168	20.02300072	357.1019898	20.19100071	-122.4230796	37.98630601	0.032	20.02300072	356.75	20.05500072	7/28/2014	39:03.9
687	SPS01	-122.4230961	37.98630076	0.134	20.04500008	357.0360107	20.17900008	-122.4230828	37.98630918	-0.019	20.04500008	356.684021	20.02600008	7/28/2014	39:04.0
688	SPS01	-122.4230983	37.98630286	0.168	20.08300018	357.0580139	20.25100018	-122.4230849	37.98631128	-0.019	20.08300018	356.5740051	20.06400018	7/28/2014	39:04.1
689	SPS01	-122.4231004	37.98630499	0.168	20.14599991	357.1459961	20.31399991	-122.423087	37.98631339	-0.019	20.14599991	356.5960083	20.12699991	7/28/2014	39:04.2
690	SPS01	-122.4231025	37.98630711	0.168	20.14599991	357.1459961	20.31399991	-122.4230891	37.98631551	0.032	20.14599991	356.5050049	20.17799991	7/28/2014	39:04.3
691	SPS01	-122.4231046	37.98630923	0.134	20.16799927	357.0799866	20.30199927	-122.4230912	37.98631761	-0.052	20.16799927	356.5740051	20.11599927	7/28/2014	39:04.4
692	SPS01	-122.4231068	37.98631139	0.168	20.13100052	357.0140076	20.29900052	-122.4230934	37.98631976	-0.052	20.13100052	356.4420166	20.07900052	7/28/2014	39:04.5
693	SPS01	-122.4231089	37.98631353	0.168	20.24699974	356.9920044	20.41499974	-122.4230955	37.9863219	0.032	20.24699974	356.5299988	20.27899974	7/28/2014	39:04.6
694	SPS01	-122.423111	37.98631565	0.168	20.11499977	356.9259949	20.28299977	-122.4230976	37.98632402	0.066	20.11499977	356.5960083	20.18099977	7/28/2014	39:04.7
695	SPS01	-122.4231131	37.98631777	0.168	20.09300041	356.9039917	20.26100041	-122.4230997	37.98632612	0.066	20.09300041	356.7279968	20.15900041	7/28/2014	39:04.8
696	SPS01	-122.4231152	37.9863199	0.168	20.09900093	356.9039917	20.26700093	-122.4231018	37.98632825	0.117	20.09900093	356.7940064	20.21600093	7/28/2014	39:04.9
697	SPS01	-122.4231184	37.98632306	0.168	20.03899956	356.8599854	20.20699956	-122.4231049	37.98633139	0.032	20.03899956	356.9040222	20.07099956	7/28/2014	39:05.0
698	SPS01	-122.4231205	37.98632519	0.168	20.07099915	356.8599854	20.23899914	-122.423107	37.9863335	0.066	20.07099915	357.0130005	20.13699915	7/28/2014	39:05.1
699	SPS01	-122.4231226	37.98632731	0.168	20.07099915	356.9700012	20.23899914	-122.4231091	37.98633562	-0.052	20.07099915	357.1459961	20.01899914	7/28/2014	39:05.2
700	SPS01	-122.4231247	37.98632947	0.168	20.00699997	356.9920044	20.17499997	-122.4231113	37.98633778	0.066	20.00699997	357.1450195	20.07299997	7/28/2014	39:05.3
701	SPS01	-122.4231269	37.98633164	0.168	20.02899933	356.9700012	20.19699933	-122.4231134	37.98633996	0.066	20.02899933	357.1459961	20.09499933	7/28/2014	39:05.4
702	SPS01	-122.423129	37.98633382	0.168	20.01399994	357.1900024	20.18199994	-122.4231155	37.98634211	0.032	20.01399994	357.2330017	20.04599994	7/28/2014	39:05.5
703	SPS01	-122.4231311	37.98633599	0.168	20.00099945	357.1019898	20.16899945	-122.4231177	37.98634429	-0.019	20.00099945	357.1900024	19.98199945	7/28/2014	39:05.6
704	SPS01	-122.4231333	37.98633819	0.168	20.00699997	357.256012	20.17499997	-122.4231198	37.98634647	0.066	20.00699997	357.1669922	20.07299997	7/28/2014	39:05.7
705	SPS01	-122.4231354	37.98634035	0.134	20.00699997	357.2999878	20.14099997	-122.4231219	37.98634862	0.066	20.00699997	357.1459961	20.07299997	7/28/2014	39:05.8
706	SPS01	-122.4231375	37.9863425	0.168	20.02899933	357.2780151	20.19699933	-122.423124	37.98635078	0.117	20.02899933	357.07901	20.14599933	7/28/2014	39:05.9
707	SPS01	-122.4231407	37.98634572	0.134	20.12400055	357.2780151	20.25800055	-122.4231271	37.98635398	-0.019	20.12400055	356.9920044	20.10500055	7/28/2014	39:06.0
708	SPS01	-122.4231428	37.98634788	0.168	20.08300018	357.3439941	20.25100018	-122.4231292	37.98635614	0.117	20.08300018	356.9689941	20.20000018	7/28/2014	39:06.1
709	SPS01	-122.4231449	37.98635004	0.134	20.11499977	357.2999878	20.24899977	-122.4231313	37.9863583	-0.019	20.11499977	356.9920044	20.09599977	7/28/2014	39:06.2
710	SPS01	-122.423147	37.98635223	0.168	20.09300041	357.2780151	20.26100041	-122.4231335	37.98636047	0.066	20.09300041	357.0580139	20.15900041	7/28/2014	39:06.3
711	SPS01	-122.4231491	37.98635442	0.134	20.08300018	357.256012	20.21700019	-122.4231356	37.98636265	0.066	20.08300018	357.0130005	20.14900018	7/28/2014	39:06.4
712	SPS01	-122.4231513	37.98635664	0.168	20.12400055	357.1900024	20.29200055	-122.4231377	37.98636484	0.032	20.12400055	357.0130005	20.15600055	7/28/2014	39:06.5
713	SPS01	-122.4231534	37.98635883	0.134	20.09900093	357.3659973	20.23300093	-122.4231398	37.98636704	-0.052	20.09900093	357.1010132	20.04700093	7/28/2014	39:06.6
714	SPS01	-122.4231555	37.98636102	0.168	20.09900093	357.2780151	20.26700093	-122.4231419	37.98636925	-0.052	20.09900093	357.1020203	20.04700093	7/28/2014	39:06.7
715	SPS01	-122.4231576	37.98636322	0.134	20.09900093	357.2579956	20.23300093	-122.423144	37.9863714	-0.019	20.09900093	357.0809937	20.08000093	7/28/2014	39:06.8
716	SPS01	-122.4231597	37.98636539	0.168	20.23200035	357.2160034	20.40000035	-122.4231461	37.98637358	0.032	20.23200035	357.0169983	20.26400035	7/28/2014	39:06.9
717	SPS01	-122.4231628	37.98636863	0.134	20.20999908	357.3039856	20.34399909	-122.4231492	37.9863768	-0.019	20.20999908	357.1060181	20.19099909	7/28/2014	39:07.0
718	SPS01	-122.4231649	37.98637079	0.134	20.13100052	357.2820129	20.26500052	-122.4231513	37.98637896	0.032	20.13100052	357.0620117	20.16300052	7/28/2014	39:07.1
719	SPS01	-122.423167	37.98637294	0.134	20.27000046	357.2600098	20.40400046	-122.4231534	37.98638111	0.032	20.27000046	357.1490173	20.30200046	7/28/2014	39:07.2
720	SPS01	-122.4231691	37.98637514	0.134	20.13100052	357.2600098	20.26500052	-122.4231554	37.98638329	0.032	20.13100052	357.0840149	20.16300052	7/28/2014	39:07.3
721	SPS01	-122.4231712	37.98637733	0.134	20.24699974	357.2600098	20.38099974	-122.4231575	37.98638548	-0.019	20.24699974	357.0830078	20.22799974	7/28/2014	39:07.4
722	SPS01	-122.4231733	37.98637952	0.134	20.13100052	357.2380066	20.26500052	-122.4231596	37.98638768	-0.019	20.13100052	357.0830078	20.11200052	7/28/2014	39:07.5
723	SPS01	-122.4231754	37.98638173	0.134	20.16799927	357.1499939	20.30199927	-122.4231617	37.98638987	0.032	20.16799927	357.1719971	20.19999927	7/28/2014	39:07.6
724	SPS01	-122.4231774	37.98638393	0.134	20.16200066	357.2160034	20.29600066	-122.4231638	37.98639204	0.032	20.16200066	357.1490173	20.19400066	7/28/2014	39:07.7
725	SPS01	-122.4231795	37.98638612	0.134	20.15299988	357.0840149	20.28699988	-122.4231659	37.98639424	0.032	20.15299988	357.2380066	20.18499988	7/28/2014	39:07.8
726	SPS01	-122.4231816	37.98638828	0.134	20.13999939	357.1279907	20.27399939	-122.4231679	37.9863964	-0.086	20.13999939	357.2149963	20.05399939	7/28/2014	39:07.9
727	SPS01	-122.4231847	37.98639151	0.134	20.12400055	357.1940002	20.25800055	-122.423171	37.98639963	-0.019	20.12400055	357.303009	20.10500055	7/28/2014	39:08.0
728	SPS01	-122.4231867	37.98639369	0.134	20.09900093	357.1279907	20.23300093	-122.4231731	37.98640181	-0.019	20.09900093	357.2380066	20.08000093	7/28/2014	39:08.1
729	SPS01	-122.4231888	37.98639586	0.082	20.13999939	357.2600098	20.22199939	-122.4231751	37.98640396	-0.052	20.13999939	357.2590027	20.08799939	7/28/2014	39:08.2
730	SPS01	-122.4231909	37.98639807	0.134	20.15299988	357.2380066	20.28699988	-122.4231772	37.98640618	-0.052	20.15299988	357.2380066	20.10099988	7/28/2014	39:08.3
731	SPS01	-122.4231929	37.98640028	0.082	20.15299988	357.2600098	20.23499988	-122.4231793	37.98640837	-0.019	20.15299988	357.2380066	20.13399988	7/28/2014	39:08.4
732	SPS01	-122.423195	37.9864025	0.082	20.1779995	357.1499939	20.2599995	-122.4231814	37.9864106	0.032	20.1779995	357.2149963	20.2099995	7/28/2014	39:08.5
733	SPS01	-122.4231971	37.98640472	0.082	20.1779995	357.3479919	20.2599995	-122.4231835	37.98641281	-0.13699999	20.1779995	357.257019	20.0409995	7/28/2014	39:08.6
734	SPS01	-122.4231992	37.98640695	0.082	20.24699974	357.2820129	20.32899974	-122.4231855	37.98641502	-0.052	20.24699974	357.1490173	20.19499974	7/28/2014	39:08.7
735	SPS01	-122.4232013	37.98640916	0.082	20.28499985	357.2820129	20.36699985	-122.4231876	37.98641723	-0.086	20.28499985	356.9960022	20.19899984	7/28/2014	39:08.8
736	SPS01	-122.4232034	37.98641137	0.082	20.27899933	357.4360046	20.36099933	-122.4231897	37.98641944	-0.086	20.27899933	356.9960022	20.19299933	7/28/2014	39:08.9
737	SPS01	-122.4232065	37.98641464	0.049	20.35499954	357.4360046	20.40399954	-122.4231928	37.98642271	-0.051	20.35499954	356.90802	20.30399954	7/28/2014	39:09.0
738	SPS01	-122.4232085	37.98641686	0.049	20.4090004	357.3699951	20.4580004	-122.4231948	37.9864249	0.067	20.4090004	356.8420105	20.4760004	7/28/2014	39:09.1
739	SPS01	-122.4232106	37.98641908	0.049	20.38699913	357.2600098	20.43599913	-122.4231969	37.98642713	-0.051	20.38699913	356.90802	20.33599913	7/28/2014	39:09.2
740	SPS01	-122.4232127	37.98642133	0.049	20.37700081	357.2820129	20.42600081	-122.423199	37.98642936	-0.221	20.37700081	356.9510193	20.15600081	7/28/2014	39:09.3
741	SPS01	-122.4232148	37.98642356	-0.002	20.35499954	357.2160034	20.35299954	-122.4232011	37.98643161	-0.221	20.35499954	356.973999	20.13399954	7/28/2014	39:09.4
742	SPS01	-122.4232169	37.98642584	0.049	20.47800064	357.1719971	20.52700064	-122.4232032	37.98643387	-0.255	20.47800064	357.0180054	20.22300065	7/28/2014	39:09.5
743	SPS01	-122.423219	37.98642808	-0.002	20.41500092	357.1940002	20.41300092	-122.4232053	37.98643612	-0.17	20.41500092	356.9519959	20.24500091	7/28/2014	39:09.6
744	SPS01	-122.4232212	37.98643037	0.049	20.37700081	357.2380066	20.42600081	-122.4232074	37.98643838	-0.13600001	20.37700081	357.0830078	20.2410008	7/28/2014	39:09.7
745	SPS01	-122.4232232	37.98643261	-0.002	20.39299965	357.1499939	20.39099965	-122.4232095	37.98644062	-0.221	20.39299965	357.1280212	20.17199965	7/28/2014	39:09.8
746	SPS01	-122.4232253	37.98643486	0.049	20.40200043	357.1719971	20.45100043	-122.4232116	37.98644287	-0.13600001	20.40200043	357.1710205	20.26600042	7/28/2014	39:09.9
747	SPS01	-122.4232284	37.98643818	-0.002	20.39299965	357.2820129	20.39099965	-122.4232147	37.98644619	-0.018	20.39299965	357.1719971	20.37499965	7/28/2014	39:10.0
748	SPS01	-122.4232305	37.98644043	-0.002	20.40200043	357.2380066	20.40000043	-122.4232167	37.98644842	-0.17	20.40200043	357.2590027	20.23200043	7/28/2014	39:10.1
749	SPS01	-122.4232326	37.98644267	-0.036	20.40200043	357.2160034	20.36600043	-122.4232188	37.98645067	-0.17	20.40200043	357.2160034	20.23200043	7/28/2014	39:10.2
750	SPS01	-122.4232347	37.98644494	-0.036	20.36100006	357.3039856	20.32500006	-122.4232209	37.98645291	-0.13600001	20.36100006	357.4570007	20.22500005	7/28/2014	39:10.3
751	SPS01	-122.4232368	37.98644724	-0.036	20.37100029	357.2380066	20.33500029	-122.423223	37.9864552	-0.30500001	20.37100029	357.3910217	20.06600028	7/28/2014	39:10.4
752	SPS01	-122.4232389	37.98644952	-0.036	20.42399979	357.2600098	20.38799979	-122.4232251	37.98645748	-0.221	20.42399979	357.6119995	20.20299979	7/28/2014	39:10.5
753	SPS01	-122.423241	37.9864518	-0.036	20.32299995	357.2820129	20.28699996	-122.4232272	37.98645976	-0.255	20.32299995	357.6329956	20.06799996	7/28/2014	39:10.6
754	SPS01	-122.4232431	37.98645408	-0.071	20.37100029	357.3479919	20.30000029	-122.4232293	37.98646204	-0.221	20.37100029	357.7650147	20.15000029	7/28/2014	39:10.7
755	SPS01	-122.4232452	37.98645634	-0.071	20.37100029	357.3259888	20.30000029	-122.4232314	37.98646428	-0.255	20.37100029	357.9630127	20.11600029	7/28/2014	39:10.8
756	SPS01	-122.4232472	37.98645859	-0.071	20.38699913	357.3699951	20.31599913	-122.4232334	37.98646651	-0.30500001	20.38699913	357.9630127	20.08199912	7/28/2014	39:10.9
757	SPS01	-122.4232503	37.98646191	-0.122	20.40200043	357.4580078	20.28000043	-122.4232364	37.98646984	-0.13600001	20.40200043	358.0509949	20.26600042	7/28/2014	39:11.0
758	SPS01	-122.4232523	37.98646416	-0.071	20.40200043	357.5239868	20.33100042	-122.4232385	37.98647206	-0.13600001	20.40200043	357.9850159	20.26600042	7/28/2014	39:11.1
759	SPS01	-122.4232543	37.98646639	-0.122	20.4090004	357.4580078	20.2870004	-122.4232405	37.98647428	-0.38999999	20.4090004	358.0290222	20.01900041	7/28/2014	39:11.2
760	SPS01	-122.4232564	37.98646861	-0.122	20.4470005	357.6560059	20.3250005	-122.4232425	37.9864765	-0.30500001	20.4470005	358.1390076	20.1420005	7/28/2014	39:11.3
761	SPS01	-122.4232584	37.98647086	-0.156	20.4470005	357.5899963	20.2910005	-122.4232446	37.98647875	-0.085	20.4470005	358.0729981	20.3620005	7/28/2014	39:11.4
762	SPS01	-122.4232605	37.98647312	-0.122	20.51000023	357.743988	20.38800023	-122.4232466	37.98648099	-0.30500001	20.51000023	358.1830139	20.20500022	7/28/2014	39:11.5
763	SPS01	-122.4232625	37.98647537	-0.156	20.49399948	357.8099976	20.33799948	-122.4232486	37.98648322	-0.255	20.49399948	358.0729981	20.23899949	7/28/2014	39:11.6
764	SPS01	-122.4232645	37.9864776	-0.156	20.54100037	357.8540039	20.38500036	-122.4232506	37.98648547	-0.38999999	20.54100037	358.1159973	20.15100038	7/28/2014	39:11.7
765	SPS01	-122.4232665	37.98647981	-0.207	20.56299973	357.8980103	20.35599972	-122.4232526	37.98648766	-0.33899999	20.56299973	358.0509949	20.22399974	7/28/2014	39:11.8
766	SPS01	-122.4232685	37.98648202	-0.207	20.70899963	357.9419861	20.50199963	-122.4232546	37.98648985	-0.33899999	20.70899963	358.007019	20.36999965	7/28/2014	39:11.9
767	SPS01	-122.4232714	37.98648531	-0.242	20.62400055	358.0079956	20.38200055	-122.4232575	37.98649312	-0.458	20.62400055	357.875	20.16600055	7/28/2014	39:12.0
768	SPS01	-122.4232734	37.98648748	-0.242	20.67099953	358.0960083	20.42899953	-122.4232595	37.9864953	-0.42399999	20.67099953	357.7870178	20.24699953	7/28/2014	39:12.1
769	SPS01	-122.4232754	37.98648967	-0.242	20.69300079	358.0960083	20.45100079	-122.4232614	37.98649749	-0.38999999	20.69300079	357.7000122	20.30300081	7/28/2014	39:12.2
770	SPS01	-122.4232773	37.98649188	-0.242	20.73399925	358.1199951	20.49199925	-122.4232634	37.98649968	-0.458	20.73399925	357.6570129	20.27599925	7/28/2014	39:12.3
771	SPS01	-122.4232793	37.98649409	-0.29300001	20.76300049	358.0780029	20.47000048	-122.4232654	37.98650189	-0.50800002	20.76300049	357.6820068	20.25500047	7/28/2014	39:12.4
772	SPS01	-122.4232813	37.98649632	-0.29300001	20.80999947	358.0339966	20.51699945	-122.4232674	37.98650412	-0.542	20.80999947	357.6329956	20.26799947	7/28/2014	39:12.5
773	SPS01	-122.4232833	37.98649855	-0.29300001	20.88599968	358.1430054	20.59299967	-122.4232693	37.98650635	-0.59299999	20.88599968	357.6410217	20.29299968	7/28/2014	39:12.6
774	SPS01	-122.4232853	37.98650078	-0.29300001	21.04100037	358.1430054	20.74800035	-122.4232713	37.98650856	-0.62699997	21.04100037	357.6809998	20.41400039	7/28/2014	39:12.7
775	SPS01	-122.4232873	37.98650299	-0.32699999	21.04100037	358.0780029	20.71400037	-122.4232733	37.98651077	-0.71100003	21.04100037	357.6119995	20.33000034	7/28/2014	39:12.8
776	SPS01	-122.4232892	37.98650521	-0.32699999	21.06599998	358.0780029	20.73899999	-122.4232753	37.98651298	-0.76200002	21.06599998	357.6369934	20.30399996	7/28/2014	39:12.9
777	SPS01	-122.4232922	37.98650856	-0.32699999	21.05599976	358.1430054	20.72899976	-122.4232782	37.9865163	-0.71100003	21.05599976	357.6809998	20.34499973	7/28/2014	39:13.0
778	SPS01	-122.4232942	37.98651078	-0.32699999	21.13199997	358.0780029	20.80499998	-122.4232802	37.98651855	-0.62699997	21.13199997	357.6150208	20.505	7/28/2014	39:13.1
779	SPS01	-122.4232962	37.98651305	-0.37900001	21.12000084	358.1650085	20.74100083	-122.4232822	37.98652079	-0.796	21.12000084	357.6159973	20.32400084	7/28/2014	39:13.2
780	SPS01	-122.4232982	37.98651533	-0.37900001	21.17300034	358.1220093	20.79400033	-122.4232842	37.98652307	-0.76200002	21.17300034	357.5710144	20.41100031	7/28/2014	39:13.3
781	SPS01	-122.4233002	37.98651763	-0.41299999	21.32799911	358.2309876	20.91499913	-122.4232862	37.98652537	-0.82999998	21.32799911	357.5939941	20.49799913	7/28/2014	39:13.4
782	SPS01	-122.4233023	37.98651996	-0.41299999	21.29700089	358.1430054	20.8840009	-122.4232883	37.98652769	-0.76200002	21.29700089	357.5270081	20.53500086	7/28/2014	39:13.5
783	SPS01	-122.4233043	37.98652226	-0.447	21.29700089	358.2309876	20.85000089	-122.4232903	37.98652999	-0.796	21.29700089	357.4400024	20.50100088	7/28/2014	39:13.6
784	SPS01	-122.4233063	37.98652457	-0.41299999	21.29700089	358.1220093	20.8840009	-122.4232923	37.98653229	-0.88099998	21.29700089	357.5280151	20.4160009	7/28/2014	39:13.7
785	SPS01	-122.4233083	37.98652685	-0.498	21.72599983	358.1430054	21.22799984	-122.4232943	37.98653457	-0.796	21.72599983	357.4169922	20.92999983	7/28/2014	39:13.8
786	SPS01	-122.4233103	37.98652913	-0.447	21.3409996	358.1000061	20.89399961	-122.4232963	37.98653683	-0.82999998	21.3409996	357.3080139	20.51099962	7/28/2014	39:13.9
787	SPS01	-122.4233133	37.98653249	-0.498	21.44199944	358.1430054	20.94399944	-122.4232992	37.98654017	-0.82999998	21.44199944	357.32901	20.61199945	7/28/2014	39:14.0
788	SPS01	-122.4233152	37.98653472	-0.498	21.38800049	358.1000061	20.89000049	-122.4233012	37.9865424	-0.88099998	21.38800049	357.1759949	20.50700051	7/28/2014	39:14.1
789	SPS01	-122.4233172	37.98653695	-0.498	21.40399933	358.2309876	20.90599933	-122.4233031	37.98654463	-1.04999995	21.40399933	357.132019	20.35399938	7/28/2014	39:14.2
790	SPS01	-122.4233191	37.98653919	-0.498	21.45800018	358.2090149	20.96000019	-122.423305	37.98654687	-0.91500002	21.45800018	357.2189941	20.54300016	7/28/2014	39:14.3
791	SPS01	-122.4233211	37.98654144	-0.53299999	21.54899979	358.1650085	21.01599979	-122.423307	37.9865491	-1.08399999	21.54899979	357.0440064	20.46499979	7/28/2014	39:14.4
792	SPS01	-122.423323	37.98654368	-0.53299999	21.54899979	358.2309876	21.01599979	-122.4233089	37.98655134	-1.04999995	21.54899979	356.6920166	20.49899983	7/28/2014	39:14.5
793	SPS01	-122.423325	37.98654593	-0.58399999	21.7140007	358.3410034	21.13000071	-122.4233109	37.98655359	-1.28699994	21.7140007	356.2740173	20.42700076	7/28/2014	39:14.6
794	SPS01	-122.4233269	37.98654817	-0.58399999	21.86499977	358.5169983	21.28099978	-122.4233128	37.98655583	-1.04999995	21.86499977	355.3730164	20.81499982	7/28/2014	39:14.7
795	SPS01	-122.4233289	37.9865504	-0.61799997	21.86499977	358.4949951	21.2469998	-122.4233148	37.98655806	-1.28699994	21.86499977	354.6470032	20.57799983	7/28/2014	39:14.8
796	SPS01	-122.4233308	37.98655263	-0.61799997	21.93799973	358.6270142	21.31999975	-122.4233167	37.98656029	-1.08399999	21.93799973	354.0320129	20.85399973	7/28/2014	39:14.9
797	SPS01	-122.4233337	37.98655597	-0.66900003	22.01000023	358.605011	21.3410002	-122.4233196	37.98656361	-1.16799998	22.01000023	354.2510071	20.84200025	7/28/2014	39:15.0
798	SPS01	-122.4233356	37.98655822	-0.66900003	22.08300018	358.5610046	21.41400015	-122.4233215	37.98656586	-1.16799998	22.08300018	354.8670044	20.9150002	7/28/2014	39:15.1
799	SPS01	-122.4233376	37.98656048	-0.704	22.08300018	358.4070129	21.37900019	-122.4233235	37.98656812	-1.28699994	22.08300018	355.7900085	20.79600024	7/28/2014	39:15.2
800	SPS01	-122.4233396	37.98656276	-0.704	22.17499924	358.0339966	21.47099924	-122.4233255	37.98657038	-1.11800003	22.17499924	354.6910095	21.05699921	7/28/2014	39:15.3
801	SPS01	-122.4233416	37.98656506	-0.704	22.27599907	357.9020081	21.57199907	-122.4233275	37.9865727	-1.16799998	22.27599907	355.5710144	21.10799909	7/28/2014	39:15.4
802	SPS01	-122.4233436	37.98656737	-0.704	22.31999969	357.7260132	21.6159997	-122.4233295	37.986575	-1.20200002	22.31999969	356.0760193	21.11799967	7/28/2014	39:15.5
803	SPS01	-122.4233455	37.98656969	-0.755	22.14299965	357.2200012	21.38799965	-122.4233315	37.98657731	-1.28699994	22.14299965	356.7359924	20.85599971	7/28/2014	39:15.6
804	SPS01	-122.4233476	37.986572	-0.704	22.22900009	357.2860107	21.5250001	-122.4233335	37.98657963	-1.28699994	22.22900009	357.3520203	20.94200015	7/28/2014	39:15.7
805	SPS01	-122.4233495	37.98657429	-0.755	22.22900009	357.2640076	21.4740001	-122.4233354	37.98658193	-1.28699994	22.22900009	357.7250061	20.94200015	7/28/2014	39:15.8
806	SPS01	-122.4233515	37.98657658	-0.755	22.16900063	357.1759949	21.41400063	-122.4233374	37.98658421	-1.25300002	22.16900063	357.5270081	20.9160006	7/28/2014	39:15.9
807	SPS01	-122.4233545	37.98658	-0.78899997	22.1079998	357.4179993	21.31899983	-122.4233403	37.98658762	-1.25300002	22.1079998	357.901001	20.85499978	7/28/2014	39:16.0
808	SPS01	-122.4233564	37.98658228	-0.78899997	22.04800034	357.571991	21.25900036	-122.4233423	37.98658988	-1.16799998	22.04800034	357.7470093	20.88000035	7/28/2014	39:16.1
809	SPS01	-122.4233584	37.98658456	-0.78899997	21.98800087	357.6600037	21.1990009	-122.4233443	37.98659218	-1.20200002	21.98800087	356.1199951	20.78600085	7/28/2014	39:16.2
810	SPS01	-122.4233604	37.98658687	-0.755	21.92700005	357.8580017	21.17200005	-122.4233463	37.98659448	-1.16799998	21.92700005	356.0540161	20.75900006	7/28/2014	39:16.3
811	SPS01	-122.4233624	37.98658919	-0.78899997	21.86700058	357.8359985	21.07800061	-122.4233483	37.98659679	-1.25300002	21.86700058	356.4720154	20.61400056	7/28/2014	39:16.4
812	SPS01	-122.4233644	37.9865915	-0.78899997	21.80699921	358.0780029	21.01799923	-122.4233503	37.98659911	-0.99900001	21.80699921	356.7799988	20.80799919	7/28/2014	39:16.5
813	SPS01	-122.4233664	37.98659384	-0.78899997	21.74600029	358.0119934	20.95700032	-122.4233522	37.98660142	-1.04999995	21.74600029	356.8450012	20.69600034	7/28/2014	39:16.6
814	SPS01	-122.4233683	37.98659613	-0.755	21.68600082	358.0780029	20.93100083	-122.4233542	37.98660372	-0.96499997	21.68600082	357.132019	20.72100085	7/28/2014	39:16.7
815	SPS01	-122.4233703	37.98659843	-0.755	21.62599945	357.9240112	20.87099946	-122.4233562	37.98660602	-1.04999995	21.62599945	357.5050049	20.5759995	7/28/2014	39:16.8
816	SPS01	-122.4233723	37.9866007	-0.755	21.56500053	358.0339966	20.81000054	-122.4233581	37.98660828	-0.91500002	21.56500053	357.7480164	20.65000051	7/28/2014	39:16.9
817	SPS01	-122.4233751	37.98660405	-0.755	21.50499916	358.0559998	20.74999917	-122.423361	37.98661162	-0.96499997	21.50499916	357.8569946	20.53999919	7/28/2014	39:17.0
818	SPS01	-122.423377	37.98660628	-0.704	21.57500076	358.1870117	20.87100077	-122.4233629	37.98661385	-0.88099998	21.57500076	358.03302	20.69400078	7/28/2014	39:17.1
819	SPS01	-122.4233789	37.98660851	-0.755	21.57500076	358.1650085	20.82000077	-122.4233648	37.98661608	-0.91500002	21.57500076	358.0079956	20.66000074	7/28/2014	39:17.2
820	SPS01	-122.4233808	37.98661074	-0.755	21.54400063	358.2309876	20.78900063	-122.4233667	37.98661831	-0.91500002	21.54400063	357.901001	20.6290006	7/28/2014	39:17.3
821	SPS01	-122.4233828	37.98661296	-0.755	21.51300049	358.3410034	20.75800049	-122.4233686	37.98662055	-0.82999998	21.51300049	357.6380005	20.6830005	7/28/2014	39:17.4
822	SPS01	-122.4233847	37.98661521	-0.755	21.48200035	358.4530029	20.72700036	-122.4233705	37.98662278	-0.71100003	21.48200035	357.5729981	20.77100033	7/28/2014	39:17.5
823	SPS01	-122.4233866	37.98661744	-0.755	21.45100021	358.4100037	20.69600022	-122.4233724	37.98662501	-0.796	21.45100021	357.6629944	20.65500021	7/28/2014	39:17.6
824	SPS01	-122.4233885	37.98661966	-0.704	21.42099953	358.3880005	20.71699953	-122.4233743	37.98662723	-0.796	21.42099953	357.8600159	20.62499952	7/28/2014	39:17.7
825	SPS01	-122.4233904	37.98662187	-0.755	21.38999939	358.256012	20.63499939	-122.4233762	37.98662944	-0.82999998	21.38999939	358.0140076	20.55999941	7/28/2014	39:17.8
826	SPS01	-122.4233922	37.98662408	-0.704	21.35899925	358.1459961	20.65499926	-122.4233781	37.98663164	-0.82999998	21.35899925	358.0800171	20.52899927	7/28/2014	39:17.9
827	SPS01	-122.423395	37.98662734	-0.755	21.32799911	358.1900024	20.57299912	-122.4233809	37.98663489	-0.796	21.32799911	358.1900024	20.53199911	7/28/2014	39:18.0
828	SPS01	-122.4233969	37.98662953	-0.704	21.29700089	358.2780151	20.59300089	-122.4233827	37.98663708	-0.76200002	21.29700089	358.2780151	20.53500086	7/28/2014	39:18.1
829	SPS01	-122.4233987	37.98663172	-0.755	21.3029995	358.125	20.5479995	-122.4233846	37.98663925	-0.88099998	21.3029995	358.256012	20.42199951	7/28/2014	39:18.2
830	SPS01	-122.4234006	37.98663393	-0.704	21.27099991	358.2120056	20.56699991	-122.4233865	37.98664146	-0.88099998	21.27099991	358.2330017	20.38999993	7/28/2014	39:18.3
831	SPS01	-122.4234025	37.98663614	-0.755	21.31200027	358.2120056	20.55700028	-122.4233883	37.98664367	-0.82999998	21.31200027	358.256012	20.48200029	7/28/2014	39:18.4
832	SPS01	-122.4234044	37.98663835	-0.755	21.24300003	358.2340088	20.48800004	-122.4233902	37.9866459	-0.88099998	21.24300003	358.256012	20.36200005	7/28/2014	39:18.5
833	SPS01	-122.4234063	37.98664058	-0.755	21.2329998	358.2120056	20.47799981	-122.4233921	37.98664813	-0.96499997	21.2329998	358.2120056	20.26799983	7/28/2014	39:18.6
834	SPS01	-122.4234082	37.98664278	-0.755	21.22699928	358.2999878	20.47199929	-122.423394	37.98665034	-0.796	21.22699928	358.256012	20.43099928	7/28/2014	39:18.7
835	SPS01	-122.42341	37.98664499	-0.755	21.24300003	358.3439941	20.48800004	-122.4233959	37.98665255	-0.82999998	21.24300003	358.4760132	20.41300005	7/28/2014	39:18.8
836	SPS01	-122.4234119	37.9866472	-0.755	21.2329998	358.3439941	20.47799981	-122.4233977	37.98665474	-0.88099998	21.2329998	358.5200195	20.35199982	7/28/2014	39:18.9
837	SPS01	-122.4234147	37.98665047	-0.755	21.28100014	358.45401	20.52600014	-122.4234005	37.98665803	-0.91500002	21.28100014	358.5200195	20.36600012	7/28/2014	39:19.0
838	SPS01	-122.4234166	37.98665268	-0.755	21.27099991	358.4979858	20.51599991	-122.4234024	37.98666022	-0.88099998	21.27099991	358.3880005	20.38999993	7/28/2014	39:19.1
839	SPS01	-122.4234184	37.98665489	-0.78899997	21.26499939	358.6300049	20.47599941	-122.4234043	37.98666243	-0.91500002	21.26499939	358.3000183	20.34999937	7/28/2014	39:19.2
840	SPS01	-122.4234203	37.98665712	-0.78899997	21.31900024	358.7399902	20.53000027	-122.4234062	37.98666466	-0.91500002	21.31900024	358.1020203	20.40400022	7/28/2014	39:19.3
841	SPS01	-122.4234222	37.98665937	-0.78899997	21.37199974	358.8940125	20.58299977	-122.4234081	37.9866669	-0.96499997	21.37199974	357.9259949	20.40699977	7/28/2014	39:19.4
842	SPS01	-122.4234242	37.98666161	-0.755	21.4260006	358.8059998	20.6710006	-122.42341	37.98666915	-0.91500002	21.4260006	357.8160095	20.51100057	7/28/2014	39:19.5
843	SPS01	-122.4234261	37.98666386	-0.78899997	21.4640007	358.9379883	20.67500073	-122.4234119	37.98667139	-0.99900001	21.4640007	357.8160095	20.46500069	7/28/2014	39:19.6
844	SPS01	-122.423428	37.98666608	-0.82300001	21.52700043	358.8280029	20.70400041	-122.4234138	37.98667362	-1.04999995	21.52700043	357.8160095	20.47700047	7/28/2014	39:19.7
845	SPS01	-122.4234298	37.98666829	-0.82300001	21.57500076	358.8500061	20.75200075	-122.4234157	37.98667585	-1.11800003	21.57500076	357.75	20.45700073	7/28/2014	39:19.8
846	SPS01	-122.4234317	37.9866705	-0.78899997	21.6439991	358.9159851	20.85499913	-122.4234175	37.98667804	-1.16799998	21.6439991	357.3770142	20.47599912	7/28/2014	39:19.9
847	SPS01	-122.4234345	37.98667377	-0.82300001	21.7140007	358.9159851	20.89100069	-122.4234203	37.98668131	-1.08399999	21.7140007	356.6950073	20.63000071	7/28/2014	39:20.0
848	SPS01	-122.4234363	37.98667595	-0.82300001	21.74200058	358.9379883	20.91900057	-122.4234222	37.98668348	-1.16799998	21.74200058	355.9689941	20.5740006	7/28/2014	39:20.1
849	SPS01	-122.4234382	37.9866781	-0.82300001	21.82099915	359.1359863	20.99799913	-122.423424	37.98668566	-1.16799998	21.82099915	355.8370056	20.65299916	7/28/2014	39:20.2
850	SPS01	-122.42344	37.98668029	-0.82300001	21.82099915	358.9379883	20.99799913	-122.4234259	37.98668785	-1.16799998	21.82099915	355.7270203	20.65299916	7/28/2014	39:20.3
851	SPS01	-122.4234419	37.98668247	-0.875	21.96699905	358.8059998	21.09199905	-122.4234277	37.98669002	-1.20200002	21.96699905	355.4859924	20.76499903	7/28/2014	39:20.4
852	SPS01	-122.4234438	37.98668466	-0.875	22.11300087	358.6960144	21.23800087	-122.4234296	37.98669221	-1.20200002	22.11300087	355.4420166	20.91100085	7/28/2014	39:20.5
853	SPS01	-122.4234456	37.98668684	-0.90899998	22.26000023	358.7399902	21.35100025	-122.4234315	37.98669441	-1.20200002	22.26000023	355.5950012	21.05800021	7/28/2014	39:20.6
854	SPS01	-122.4234475	37.98668901	-0.875	22.40600014	358.6080017	21.53100014	-122.4234333	37.98669656	-1.20200002	22.40600014	356.1889954	21.20400012	7/28/2014	39:20.7
855	SPS01	-122.4234493	37.98669117	-0.90899998	22.41500092	358.5639954	21.50600094	-122.4234351	37.98669872	-1.28699994	22.41500092	357.4869995	21.12800097	7/28/2014	39:20.8
856	SPS01	-122.4234511	37.98669329	-0.90899998	22.38400078	358.45401	21.4750008	-122.4234369	37.98670084	-1.25300002	22.38400078	358.0140076	21.13100076	7/28/2014	39:20.9
857	SPS01	-122.4234538	37.98669643	-0.90899998	22.35199928	358.4320068	21.4429993	-122.4234396	37.986704	-1.28699994	22.35199928	356.848999	21.06499934	7/28/2014	39:21.0
858	SPS01	-122.4234556	37.98669854	-0.875	22.32099915	358.2340088	21.44599915	-122.4234414	37.98670609	-1.25300002	22.32099915	356.4530029	21.06799912	7/28/2014	39:21.1
859	SPS01	-122.4234574	37.98670062	-0.90899998	22.28899956	358.1900024	21.37999958	-122.4234432	37.98670818	-1.25300002	22.28899956	356.8710022	21.03599954	7/28/2014	39:21.2
860	SPS01	-122.4234591	37.98670273	-0.875	22.25799942	358.125	21.38299942	-122.423445	37.98671028	-1.16799998	22.25799942	356.78302	21.08999944	7/28/2014	39:21.3
861	SPS01	-122.4234609	37.98670481	-0.90899998	22.22699928	358.1029968	21.3179993	-122.4234468	37.98671237	-1.20200002	22.22699928	355.8569946	21.02499926	7/28/2014	39:21.4
862	SPS01	-122.4234627	37.98670692	-0.90899998	22.19499969	358.1459961	21.28599972	-122.4234486	37.98671447	-1.16799998	22.19499969	355.6830139	21.02699971	7/28/2014	39:21.5
863	SPS01	-122.4234645	37.986709	-0.90899998	22.16399956	358.0809937	21.25499958	-122.4234503	37.98671656	-1.11800003	22.16399956	356.2990112	21.04599953	7/28/2014	39:21.6
864	SPS01	-122.4234663	37.98671109	-0.90899998	22.13199997	358.1019898	21.22299999	-122.4234521	37.98671862	-1.04999995	22.13199997	356.9590149	21.08200002	7/28/2014	39:21.7
865	SPS01	-122.423468	37.98671316	-0.90899998	22.10099983	358.125	21.19199985	-122.4234538	37.98672069	-1.08399999	22.10099983	357.6180115	21.01699984	7/28/2014	39:21.8
866	SPS01	-122.4234697	37.98671519	-0.875	22.06900024	358.2340088	21.19400024	-122.4234556	37.98672272	-1.04999995	22.06900024	358.1020203	21.01900029	7/28/2014	39:21.9
867	SPS01	-122.4234723	37.98671821	-0.90899998	22.03800011	358.1029968	21.12900013	-122.4234581	37.98672575	-1.08399999	22.03800011	358.3880005	20.95400012	7/28/2014	39:22.0
868	SPS01	-122.423474	37.98672021	-0.875	22.00699997	357.9930115	21.13199997	-122.4234598	37.98672774	-1.04999995	22.00699997	358.2340088	20.95700002	7/28/2014	39:22.1
869	SPS01	-122.4234757	37.98672221	-0.875	21.97500038	358.1900024	21.10000038	-122.4234615	37.98672976	-1.04999995	21.97500038	358.2340088	20.92500043	7/28/2014	39:22.2
870	SPS01	-122.4234774	37.98672422	-0.875	21.94400024	358.3439941	21.06900024	-122.4234633	37.98673176	-1.11800003	21.94400024	358.1020203	20.82600021	7/28/2014	39:22.3
871	SPS01	-122.4234791	37.98672624	-0.90899998	21.91200066	358.5419922	21.00300068	-122.423465	37.98673377	-1.04999995	21.91200066	357.7720032	20.8620007	7/28/2014	39:22.4
872	SPS01	-122.4234808	37.98672825	-0.875	21.88100052	358.4790039	21.00600052	-122.4234667	37.98673579	-0.91500002	21.88100052	357.53302	20.9660005	7/28/2014	39:22.5
873	SPS01	-122.4234826	37.98673027	-0.90899998	21.67300034	358.7219849	20.76400036	-122.4234684	37.9867378	-0.99900001	21.67300034	357.6450195	20.67400032	7/28/2014	39:22.6
874	SPS01	-122.4234843	37.98673226	-0.875	21.7140007	358.7879944	20.8390007	-122.4234701	37.98673982	-0.96499997	21.7140007	357.90802	20.74900073	7/28/2014	39:22.7
875	SPS01	-122.423486	37.98673426	-0.90899998	21.7140007	358.7000122	20.80500072	-122.4234718	37.98674182	-0.96499997	21.7140007	357.9299927	20.74900073	7/28/2014	39:22.8
876	SPS01	-122.4234877	37.98673626	-0.875	21.68000031	358.8099976	20.80500031	-122.4234735	37.98674381	-0.96499997	21.68000031	357.90802	20.71500033	7/28/2014	39:22.9
877	SPS01	-122.4234902	37.98673925	-0.875	21.64699936	358.7000122	20.77199936	-122.423476	37.98674678	-0.96499997	21.64699936	357.9519959	20.68199939	7/28/2014	39:23.0
878	SPS01	-122.4234919	37.98674123	-0.875	21.61300087	358.6560059	20.73800087	-122.4234777	37.9867488	-0.96499997	21.61300087	357.7980042	20.6480009	7/28/2014	39:23.1
879	SPS01	-122.4234936	37.98674324	-0.875	21.6439991	358.7000122	20.7689991	-122.4234795	37.9867508	-0.99900001	21.6439991	357.8640137	20.64499909	7/28/2014	39:23.2
880	SPS01	-122.4234954	37.98674528	-0.82300001	21.65099907	358.7659912	20.82799906	-122.4234812	37.98675285	-0.96499997	21.65099907	357.8420105	20.6859991	7/28/2014	39:23.3
881	SPS01	-122.4234971	37.98674733	-0.875	21.69799995	358.7879944	20.82299995	-122.4234829	37.98675488	-0.96499997	21.69799995	357.8640137	20.73299998	7/28/2014	39:23.4
882	SPS01	-122.4234988	37.98674938	-0.82300001	21.73600006	358.8099976	20.91300005	-122.4234847	37.98675695	-0.99900001	21.73600006	357.776001	20.73700005	7/28/2014	39:23.5
883	SPS01	-122.4235006	37.98675143	-0.875	21.67300034	358.7659912	20.79800034	-122.4234865	37.986759	-0.99900001	21.67300034	357.5559998	20.67400032	7/28/2014	39:23.6
884	SPS01	-122.4235024	37.98675348	-0.875	21.66600037	358.8099976	20.79100037	-122.4234882	37.98676105	-1.04999995	21.66600037	357.381012	20.61600041	7/28/2014	39:23.7
885	SPS01	-122.4235041	37.98675553	-0.875	21.68199921	358.7219849	20.80699921	-122.4234899	37.9867631	-1.08399999	21.68199921	357.0939941	20.59799922	7/28/2014	39:23.8
886	SPS01	-122.4235058	37.98675754	-0.875	21.79599953	358.7879944	20.92099953	-122.4234917	37.98676511	-1.04999995	21.79599953	356.7870178	20.74599957	7/28/2014	39:23.9
887	SPS01	-122.4235084	37.98676058	-0.875	21.79000092	358.7879944	20.91500092	-122.4234943	37.98676815	-1.04999995	21.79000092	356.7430115	20.74000096	7/28/2014	39:24.0
888	SPS01	-122.4235101	37.9867626	-0.875	21.75799942	358.8099976	20.88299942	-122.423496	37.98677017	-1.04999995	21.75799942	356.6109924	20.70799947	7/28/2014	39:24.1
889	SPS01	-122.4235119	37.98676465	-0.875	21.78300095	358.5899963	20.90800095	-122.4234977	37.98677222	-0.99900001	21.78300095	356.809021	20.78400093	7/28/2014	39:24.2
890	SPS01	-122.4235136	37.98676668	-0.875	21.78300095	358.4140015	20.90800095	-122.4234995	37.98677425	-0.99900001	21.78300095	357.0509949	20.78400093	7/28/2014	39:24.3
891	SPS01	-122.4235154	37.98676877	-0.875	21.91300011	358.3259888	21.03800011	-122.4235012	37.98677632	-0.99900001	21.91300011	357.4900208	20.91400009	7/28/2014	39:24.4
892	SPS01	-122.4235172	37.98677082	-0.875	21.81200027	358.1940002	20.93700027	-122.423503	37.98677839	-0.96499997	21.81200027	357.973999	20.8470003	7/28/2014	39:24.5
893	SPS01	-122.4235189	37.98677289	-0.875	21.67300034	358.0190125	20.79800034	-122.4235048	37.98678046	-0.96499997	21.67300034	358.1270142	20.70800036	7/28/2014	39:24.6
894	SPS01	-122.4235207	37.98677496	-0.875	21.52099991	358.0629883	20.64599991	-122.4235065	37.98678251	-0.91500002	21.52099991	358.2600098	20.60599989	7/28/2014	39:24.7
895	SPS01	-122.4235224	37.98677699	-0.875	21.48900032	358.1499939	20.61400032	-122.4235083	37.98678456	-0.96499997	21.48900032	358.3260193	20.52400035	7/28/2014	39:24.8
896	SPS01	-122.4235241	37.98677902	-0.82300001	21.45100021	358.1499939	20.6280002	-122.42351	37.98678657	-0.91500002	21.45100021	358.2590027	20.53600019	7/28/2014	39:24.9
897	SPS01	-122.4235267	37.98678203	-0.875	21.4260006	358.2380066	20.5510006	-122.4235126	37.98678958	-0.91500002	21.4260006	358.3260193	20.51100057	7/28/2014	39:25.0
898	SPS01	-122.4235284	37.98678402	-0.82300001	21.44199944	358.3479919	20.61899942	-122.4235143	37.98679158	-0.88099998	21.44199944	358.3919983	20.56099945	7/28/2014	39:25.1
899	SPS01	-122.4235301	37.98678602	-0.875	21.47400093	358.3259888	20.59900093	-122.423516	37.98679357	-0.88099998	21.47400093	358.480011	20.59300095	7/28/2014	39:25.2
900	SPS01	-122.4235318	37.98678804	-0.875	21.47400093	358.4140015	20.59900093	-122.4235177	37.98679561	-0.88099998	21.47400093	358.3919983	20.59300095	7/28/2014	39:25.3
901	SPS01	-122.4235336	37.98679005	-0.90899998	21.45800018	358.5239868	20.5490002	-122.4235194	37.9867976	-0.82999998	21.45800018	358.1929932	20.6280002	7/28/2014	39:25.4
902	SPS01	-122.4235353	37.98679208	-0.875	21.52099991	358.6560059	20.64599991	-122.4235211	37.98679964	-0.88099998	21.52099991	358.4140015	20.63999993	7/28/2014	39:25.5
903	SPS01	-122.423537	37.9867941	-0.90899998	21.52099991	358.6560059	20.61199993	-122.4235229	37.98680167	-0.82999998	21.52099991	358.4580078	20.69099993	7/28/2014	39:25.6
904	SPS01	-122.4235387	37.98679611	-0.82300001	21.49600029	358.5899963	20.67300028	-122.4235246	37.98680368	-0.82999998	21.49600029	358.4790039	20.66600031	7/28/2014	39:25.7
905	SPS01	-122.4235404	37.98679813	-0.875	21.50499916	358.480011	20.62999916	-122.4235263	37.98680568	-0.88099998	21.50499916	358.3890076	20.62399918	7/28/2014	39:25.8
906	SPS01	-122.4235421	37.98680011	-0.875	21.4640007	358.6560059	20.5890007	-122.423528	37.98680768	-0.82999998	21.4640007	358.2820129	20.63400072	7/28/2014	39:25.9
907	SPS01	-122.4235447	37.9868031	-0.875	21.4640007	358.6340027	20.5890007	-122.4235305	37.98681067	-0.82999998	21.4640007	358.3480225	20.63400072	7/28/2014	39:26.0
908	SPS01	-122.4235464	37.98680509	-0.82300001	21.44199944	358.5679932	20.61899942	-122.4235323	37.98681266	-0.76200002	21.44199944	358.3699951	20.67999941	7/28/2014	39:26.1
909	SPS01	-122.4235481	37.98680709	-0.875	21.43600082	358.4140015	20.56100082	-122.423534	37.98681466	-0.796	21.43600082	358.4140015	20.64000082	7/28/2014	39:26.2
910	SPS01	-122.4235498	37.98680912	-0.82300001	21.38800049	358.3699951	20.56500047	-122.4235357	37.9868167	-0.71100003	21.38800049	358.5450134	20.67700046	7/28/2014	39:26.3
911	SPS01	-122.4235516	37.98681116	-0.82300001	21.39800072	358.4360046	20.5750007	-122.4235374	37.98681873	-0.76200002	21.39800072	358.7000122	20.63600069	7/28/2014	39:26.4
912	SPS01	-122.4235533	37.98681321	-0.78899997	21.3409996	358.2820129	20.55199963	-122.4235392	37.98682078	-0.71100003	21.3409996	358.5679932	20.62999958	7/28/2014	39:26.5
913	SPS01	-122.4235551	37.98681526	-0.82300001	21.31900024	358.2380066	20.49600023	-122.423541	37.98682283	-0.71100003	21.31900024	358.7660217	20.60800022	7/28/2014	39:26.6
914	SPS01	-122.4235568	37.98681731	-0.78899997	21.28700066	358.2600098	20.49800068	-122.4235427	37.98682488	-0.62699997	21.28700066	358.8320007	20.66000068	7/28/2014	39:26.7
915	SPS01	-122.4235586	37.98681934	-0.78899997	21.27099991	358.2160034	20.48199993	-122.4235445	37.98682691	-0.67799997	21.27099991	358.9859924	20.59299994	7/28/2014	39:26.8
916	SPS01	-122.4235603	37.98682138	-0.755	21.28100014	358.2380066	20.52600014	-122.4235462	37.98682895	-0.62699997	21.28100014	359.0299988	20.65400016	7/28/2014	39:26.9
917	SPS01	-122.4235629	37.98682442	-0.78799999	21.22699928	358.1940002	20.4389993	-122.4235488	37.986832	-0.62599999	21.22699928	359.0299988	20.6009993	7/28/2014	39:27.0
918	SPS01	-122.4235647	37.98682647	-0.75400001	21.21100044	358.2160034	20.45700043	-122.4235506	37.98683404	-0.62599999	21.21100044	359.0079956	20.58500046	7/28/2014	39:27.1
919	SPS01	-122.4235664	37.98682852	-0.78799999	21.18899918	358.2160034	20.40099919	-122.4235523	37.9868361	-0.62599999	21.18899918	358.8980103	20.56299919	7/28/2014	39:27.2
920	SPS01	-122.4235682	37.98683059	-0.75400001	21.19499969	358.32901	20.44099969	-122.4235541	37.98683817	-0.54100001	21.19499969	358.9440002	20.65399969	7/28/2014	39:27.3
921	SPS01	-122.42357	37.98683267	-0.78799999	21.21800041	358.3299866	20.43000042	-122.4235559	37.98684026	-0.54100001	21.21800041	359.1000061	20.6770004	7/28/2014	39:27.4
922	SPS01	-122.4235718	37.98683477	-0.75400001	21.19499969	358.3519898	20.44099969	-122.4235577	37.98684236	-0.54100001	21.19499969	359.098999	20.65399969	7/28/2014	39:27.5
923	SPS01	-122.4235736	37.98683688	-0.75400001	21.19499969	358.3299866	20.44099969	-122.4235595	37.98684447	-0.59200001	21.19499969	359.1440125	20.60299969	7/28/2014	39:27.6
924	SPS01	-122.4235754	37.98683895	-0.75400001	21.17300034	358.3959961	20.41900033	-122.4235613	37.98684655	-0.54100001	21.17300034	359.0769959	20.63200033	7/28/2014	39:27.7
925	SPS01	-122.4235772	37.98684103	-0.75400001	21.18000031	358.4620056	20.4260003	-122.4235631	37.98684864	-0.54100001	21.18000031	359.03302	20.6390003	7/28/2014	39:27.8
926	SPS01	-122.423579	37.98684308	-0.70300001	21.15800095	358.4179993	20.45500094	-122.4235648	37.98685069	-0.59200001	21.15800095	358.8800049	20.56600094	7/28/2014	39:27.9
927	SPS01	-122.4235816	37.98684612	-0.75400001	21.1420002	358.4179993	20.38800019	-122.4235675	37.98685375	-0.62599999	21.1420002	358.8139954	20.51600021	7/28/2014	39:28.0
928	SPS01	-122.4235833	37.98684817	-0.70300001	21.15800095	358.3739929	20.45500094	-122.4235692	37.98685578	-0.59200001	21.15800095	358.7480164	20.56600094	7/28/2014	39:28.1
929	SPS01	-122.4235851	37.98685021	-0.75400001	21.13199997	358.3299866	20.37799996	-122.423571	37.98685781	-0.54100001	21.13199997	358.70401	20.59099996	7/28/2014	39:28.2
930	SPS01	-122.4235868	37.98685224	-0.70300001	21.15800095	358.2860107	20.45500094	-122.4235727	37.98685986	-0.59200001	21.15800095	358.6600037	20.56600094	7/28/2014	39:28.3
931	SPS01	-122.4235886	37.98685427	-0.75400001	21.14800072	358.2200012	20.39400071	-122.4235745	37.9868619	-0.54100001	21.14800072	358.6150208	20.60700071	7/28/2014	39:28.4
932	SPS01	-122.4235904	37.98685634	-0.70300001	21.17300034	358.2200012	20.47000033	-122.4235763	37.98686396	-0.54100001	21.17300034	358.6159973	20.63200033	7/28/2014	39:28.5
933	SPS01	-122.4235921	37.98685837	-0.70300001	21.18000031	358.2200012	20.4770003	-122.423578	37.98686602	-0.59200001	21.18000031	358.5280151	20.5880003	7/28/2014	39:28.6
934	SPS01	-122.4235939	37.98686043	-0.66799998	21.16399956	358.1329956	20.49599957	-122.4235798	37.98686805	-0.50700003	21.16399956	358.4389954	20.65699953	7/28/2014	39:28.7
935	SPS01	-122.4235956	37.98686242	-0.70300001	21.16399956	358.1109924	20.46099955	-122.4235815	37.98687006	-0.50700003	21.16399956	358.3739929	20.65699953	7/28/2014	39:28.8
936	SPS01	-122.4235974	37.98686444	-0.66799998	21.18000031	358.1109924	20.51200032	-122.4235833	37.98687206	-0.50700003	21.18000031	358.3510132	20.67300028	7/28/2014	39:28.9
937	SPS01	-122.4235999	37.98686739	-0.70300001	21.18000031	358.0010071	20.4770003	-122.4235858	37.98687503	-0.50700003	21.18000031	358.3959961	20.67300028	7/28/2014	39:29.0
938	SPS01	-122.4236016	37.98686937	-0.61699998	21.14800072	358.0450134	20.53100073	-122.4235876	37.98687701	-0.45699999	21.14800072	358.3959961	20.69100073	7/28/2014	39:29.1
939	SPS01	-122.4236033	37.98687133	-0.66799998	21.11000061	358.0230103	20.44200063	-122.4235893	37.98687897	-0.50700003	21.11000061	358.4830017	20.60300058	7/28/2014	39:29.2
940	SPS01	-122.4236051	37.98687331	-0.61699998	21.07900047	358.0230103	20.46200049	-122.423591	37.98688097	-0.50700003	21.07900047	358.5280151	20.57200044	7/28/2014	39:29.3
941	SPS01	-122.4236068	37.98687529	-0.66799998	21.07900047	358.0230103	20.41100049	-122.4235927	37.98688295	-0.45699999	21.07900047	358.4400024	20.62200049	7/28/2014	39:29.4
942	SPS01	-122.4236085	37.98687731	-0.61699998	21.0720005	357.9790039	20.45500052	-122.4235945	37.98688495	-0.45699999	21.0720005	358.3510132	20.61500052	7/28/2014	39:29.5
943	SPS01	-122.4236102	37.98687929	-0.66799998	21.06599998	358.0010071	20.398	-122.4235962	37.98688695	-0.45699999	21.06599998	358.3520203	20.609	7/28/2014	39:29.6
944	SPS01	-122.423612	37.98688127	-0.583	21.09399986	358.1109924	20.51099986	-122.4235979	37.98688894	-0.42300001	21.09399986	358.3520203	20.67099985	7/28/2014	39:29.7
945	SPS01	-122.4236137	37.98688325	-0.61699998	21.08799934	358.0010071	20.47099936	-122.4235996	37.98689091	-0.42300001	21.08799934	358.3959961	20.66499934	7/28/2014	39:29.8
946	SPS01	-122.4236154	37.98688521	-0.583	21.06599998	357.9790039	20.48299998	-122.4236013	37.98689289	-0.42300001	21.06599998	358.3300171	20.64299998	7/28/2014	39:29.9
947	SPS01	-122.423618	37.98688814	-0.583	21.0340004	357.9790039	20.45100039	-122.4236039	37.98689582	-0.42300001	21.0340004	358.3510132	20.61100039	7/28/2014	39:30.0
948	SPS01	-122.4236197	37.98689011	-0.583	21.0340004	358.0010071	20.45100039	-122.4236056	37.98689778	-0.45699999	21.0340004	358.4360046	20.57700041	7/28/2014	39:30.1
949	SPS01	-122.4236214	37.98689209	-0.583	21.04999924	358.1109924	20.46699923	-122.4236073	37.98689976	-0.45699999	21.04999924	358.3520203	20.59299925	7/28/2014	39:30.2
950	SPS01	-122.4236231	37.98689407	-0.583	21.08799934	358.0889893	20.50499934	-122.4236091	37.98690176	-0.42300001	21.08799934	358.2420044	20.66499934	7/28/2014	39:30.3
951	SPS01	-122.4236249	37.98689608	-0.583	21.07900047	358.0669861	20.49600047	-122.4236108	37.98690378	-0.42300001	21.07900047	358.1979981	20.65600047	7/28/2014	39:30.4
952	SPS01	-122.4236266	37.98689808	-0.583	21.10400009	358.1979981	20.52100009	-122.4236126	37.98690577	-0.389	21.10400009	358.1979981	20.71500009	7/28/2014	39:30.5
953	SPS01	-122.4236284	37.98690008	-0.583	21.12000084	358.1109924	20.53700083	-122.4236144	37.98690777	-0.42300001	21.12000084	358.1759949	20.69700083	7/28/2014	39:30.6
954	SPS01	-122.4236301	37.98690208	-0.53200001	21.09399986	358.0450134	20.56199986	-122.4236161	37.98690979	-0.42300001	21.09399986	358.1530151	20.67099985	7/28/2014	39:30.7
955	SPS01	-122.4236319	37.98690406	-0.53200001	21.11000061	358.1539917	20.57800061	-122.4236179	37.98691177	-0.42300001	21.11000061	358.1979981	20.6870006	7/28/2014	39:30.8
956	SPS01	-122.4236336	37.98690602	-0.53200001	21.10400009	358.0230103	20.57200009	-122.4236196	37.98691371	-0.389	21.10400009	358.132019	20.71500009	7/28/2014	39:30.9
957	SPS01	-122.4236361	37.9869089	-0.53200001	21.12000084	358.0450134	20.58800083	-122.4236221	37.98691663	-0.389	21.12000084	358.1100159	20.73100084	7/28/2014	39:31.0
958	SPS01	-122.4236378	37.98691083	-0.53200001	21.11000061	358.0669861	20.57800061	-122.4236238	37.98691856	-0.389	21.11000061	358	20.72100061	7/28/2014	39:31.1
959	SPS01	-122.4236395	37.98691275	-0.53200001	21.11000061	358.0450134	20.57800061	-122.4236255	37.98692047	-0.338	21.11000061	357.934021	20.77200061	7/28/2014	39:31.2
960	SPS01	-122.4236412	37.98691466	-0.53200001	21.12599945	358.0230103	20.59399945	-122.4236272	37.98692241	-0.338	21.12599945	357.8680115	20.78799945	7/28/2014	39:31.3
961	SPS01	-122.4236429	37.98691661	-0.53200001	21.09399986	358.0010071	20.56199986	-122.4236289	37.98692434	-0.389	21.09399986	357.8900147	20.70499986	7/28/2014	39:31.4
962	SPS01	-122.4236446	37.98691855	-0.53200001	21.12599945	357.803009	20.59399945	-122.4236306	37.98692628	-0.389	21.12599945	357.8460083	20.73699945	7/28/2014	39:31.5
963	SPS01	-122.4236463	37.98692048	-0.583	21.10400009	357.9129944	20.52100009	-122.4236323	37.98692823	-0.389	21.10400009	357.8900147	20.71500009	7/28/2014	39:31.6
964	SPS01	-122.4236481	37.98692242	-0.53200001	21.05599976	357.7810059	20.52399975	-122.4236341	37.98693015	-0.338	21.05599976	358.1540222	20.71799976	7/28/2014	39:31.7
965	SPS01	-122.4236498	37.98692435	-0.53200001	21.04100037	357.6270142	20.50900036	-122.4236358	37.9869321	-0.389	21.04100037	358.0880127	20.65200037	7/28/2014	39:31.8
966	SPS01	-122.4236515	37.98692628	-0.53200001	20.98699951	357.5859985	20.45499951	-122.4236375	37.98693403	-0.25400001	20.98699951	358.355011	20.7329995	7/28/2014	39:31.9
967	SPS01	-122.423654	37.98692918	-0.53200001	20.9489994	357.631012	20.4169994	-122.4236401	37.98693693	-0.30399999	20.9489994	358.4880066	20.64499941	7/28/2014	39:32.0
968	SPS01	-122.4236558	37.98693112	-0.53200001	20.90200043	357.7189941	20.37000042	-122.4236418	37.98693889	-0.25400001	20.90200043	358.5750122	20.64800042	7/28/2014	39:32.1
969	SPS01	-122.4236575	37.98693309	-0.53200001	20.87899971	357.6749878	20.3469997	-122.4236435	37.98694087	-0.25400001	20.87899971	358.6199951	20.6249997	7/28/2014	39:32.2
970	SPS01	-122.4236593	37.98693508	-0.49700001	20.84799957	357.7630005	20.35099956	-122.4236453	37.98694287	-0.25400001	20.84799957	358.6640015	20.59399956	7/28/2014	39:32.3
971	SPS01	-122.4236611	37.9869371	-0.53200001	20.83200073	357.82901	20.30000073	-122.4236471	37.98694486	-0.30399999	20.83200073	358.7070007	20.52800074	7/28/2014	39:32.4
972	SPS01	-122.4236629	37.98693911	-0.49700001	20.82600021	357.7850037	20.3290002	-122.4236489	37.9869469	-0.22	20.82600021	358.6860046	20.60600021	7/28/2014	39:32.5
973	SPS01	-122.4236647	37.98694111	-0.49700001	20.80400085	357.8070068	20.30700085	-122.4236507	37.98694891	-0.25400001	20.80400085	358.6419983	20.55000085	7/28/2014	39:32.6
974	SPS01	-122.4236665	37.98694313	-0.49700001	20.80400085	357.8280029	20.30700085	-122.4236525	37.98695093	-0.22	20.80400085	358.6629944	20.58400086	7/28/2014	39:32.7
975	SPS01	-122.4236682	37.98694513	-0.49700001	20.77799988	357.7850037	20.28099987	-122.4236543	37.98695293	-0.22	20.77799988	358.6860046	20.55799988	7/28/2014	39:32.8
976	SPS01	-122.42367	37.98694711	-0.44600001	20.76300049	357.7850037	20.31700048	-122.4236561	37.98695492	-0.22	20.76300049	358.7510071	20.54300049	7/28/2014	39:32.9
977	SPS01	-122.4236726	37.98695002	-0.44600001	20.75600052	357.7409973	20.31000051	-122.4236587	37.98695786	-0.22	20.75600052	358.6199951	20.53600052	7/28/2014	39:33.0
978	SPS01	-122.4236744	37.98695197	-0.44600001	20.73999977	357.7850037	20.29399976	-122.4236604	37.98695979	-0.13500001	20.73999977	358.6640015	20.60499977	7/28/2014	39:33.1
979	SPS01	-122.4236761	37.98695391	-0.44600001	20.74699974	357.7850037	20.30099973	-122.4236622	37.98696175	-0.169	20.74699974	358.6629944	20.57799974	7/28/2014	39:33.2
980	SPS01	-122.4236779	37.98695586	-0.44600001	20.73399925	357.7850037	20.28799924	-122.423664	37.98696369	-0.169	20.73399925	358.7080078	20.56499925	7/28/2014	39:33.3
981	SPS01	-122.4236796	37.9869578	-0.44600001	20.71800041	357.82901	20.2720004	-122.4236657	37.98696564	-0.13500001	20.71800041	358.6640015	20.58300041	7/28/2014	39:33.4
982	SPS01	-122.4236814	37.98695975	-0.412	20.70899963	357.7850037	20.29699963	-122.4236675	37.9869676	-0.084	20.70899963	358.5750122	20.62499963	7/28/2014	39:33.5
983	SPS01	-122.4236831	37.98696169	-0.412	20.70899963	357.82901	20.29699963	-122.4236692	37.98696955	-0.084	20.70899963	358.4880066	20.62499963	7/28/2014	39:33.6
984	SPS01	-122.4236849	37.9869636	-0.412	20.69300079	357.8729858	20.28100079	-122.423671	37.98697147	-0.084	20.69300079	358.3999939	20.60900079	7/28/2014	39:33.7
985	SPS01	-122.4236866	37.98696551	-0.412	20.67700005	357.7850037	20.26500005	-122.4236727	37.98697338	-0.084	20.67700005	358.3110046	20.59300005	7/28/2014	39:33.8
986	SPS01	-122.4236883	37.9869674	-0.37799999	20.66500092	357.8729858	20.28700092	-122.4236744	37.98697528	-0.084	20.66500092	358.2019959	20.58100092	7/28/2014	39:33.9
987	SPS01	-122.4236908	37.9869702	-0.37799999	20.67700005	357.8510132	20.29900005	-122.4236769	37.98697807	-0.084	20.67700005	358.1790161	20.59300005	7/28/2014	39:34.0
988	SPS01	-122.4236925	37.98697205	-0.32600001	20.65500069	357.7630005	20.32900068	-122.4236786	37.98697994	-0.05	20.65500069	358.0700073	20.60500069	7/28/2014	39:34.1
989	SPS01	-122.4236942	37.98697393	-0.32600001	20.63299942	357.8510132	20.30699942	-122.4236803	37.9869818	-0.05	20.63299942	358.0039978	20.58299942	7/28/2014	39:34.2
990	SPS01	-122.4236959	37.98697579	-0.292	20.63299942	357.82901	20.34099942	-122.423682	37.98698367	-0.017	20.63299942	357.934021	20.61599942	7/28/2014	39:34.3
991	SPS01	-122.4236976	37.98697766	-0.32600001	20.63899994	357.7850037	20.31299993	-122.4236837	37.98698555	-0.05	20.63899994	357.9160156	20.58899994	7/28/2014	39:34.4
992	SPS01	-122.4236993	37.98697953	-0.292	20.64900017	357.7630005	20.35700017	-122.4236854	37.98698744	-0.05	20.64900017	357.8720093	20.59900017	7/28/2014	39:34.5
993	SPS01	-122.423701	37.98698143	-0.292	20.62400055	357.6749878	20.33200055	-122.4236872	37.98698933	-0.017	20.62400055	357.8500061	20.60700055	7/28/2014	39:34.6
994	SPS01	-122.4237028	37.98698334	-0.241	20.64900017	357.6749878	20.40800017	-122.4236889	37.98699124	-0.017	20.64900017	357.8500061	20.63200017	7/28/2014	39:34.7
995	SPS01	-122.4237045	37.98698523	-0.292	20.64900017	357.6530151	20.35700017	-122.4236906	37.98699315	-0.017	20.64900017	357.8280029	20.63200017	7/28/2014	39:34.8
996	SPS01	-122.4237062	37.98698715	-0.241	20.60099983	357.6749878	20.35999984	-122.4236924	37.98699508	0.034	20.60099983	357.7619934	20.63499983	7/28/2014	39:34.9
997	SPS01	-122.4237089	37.98699007	-0.241	20.60099983	357.5870056	20.35999984	-122.4236951	37.98699801	-0.017	20.60099983	357.8940125	20.58399983	7/28/2014	39:35.0
998	SPS01	-122.4237108	37.98699209	-0.206	20.55400085	357.6090088	20.34800085	-122.4236969	37.98700001	0.068	20.55400085	357.7839966	20.62200086	7/28/2014	39:35.1
999	SPS01	-122.4237126	37.98699412	-0.241	20.59499931	357.5870056	20.35399932	-122.4236988	37.98700206	0.034	20.59499931	357.8500061	20.62899932	7/28/2014	39:35.2
1000	SPS01	-122.4237145	37.98699621	-0.206	20.52599907	357.5429993	20.31999907	-122.4237007	37.98700413	0.034	20.52599907	357.8720093	20.55999907	7/28/2014	39:35.3
1001	SPS01	-122.4237165	37.9869983	-0.206	20.48399925	357.5650024	20.27799925	-122.4237027	37.98700625	0.034	20.48399925	357.960022	20.51799925	7/28/2014	39:35.4
1002	SPS01	-122.4237184	37.98700042	-0.206	20.46199989	357.5209961	20.25599989	-122.4237046	37.98700838	0.068	20.46199989	357.9380188	20.5299999	7/28/2014	39:35.5
1003	SPS01	-122.4237204	37.98700256	-0.206	20.43099976	357.5209961	20.22499976	-122.4237066	37.9870105	0.068	20.43099976	357.9380188	20.49899976	7/28/2014	39:35.6
1004	SPS01	-122.4237223	37.98700468	-0.155	20.44000053	357.4769898	20.28500053	-122.4237085	37.98701264	0.068	20.44000053	358.0480042	20.50800054	7/28/2014	39:35.7
1005	SPS01	-122.4237242	37.98700677	-0.206	20.43099976	357.6090088	20.22499976	-122.4237104	37.98701471	0.034	20.43099976	358.0039978	20.46499976	7/28/2014	39:35.8
1006	SPS01	-122.4237262	37.98700883	-0.155	20.44000053	357.5650024	20.28500053	-122.4237124	37.98701679	0.153	20.44000053	357.960022	20.59300053	7/28/2014	39:35.9
1007	SPS01	-122.423729	37.98701188	-0.155	20.45599937	357.631012	20.30099937	-122.4237152	37.98701985	0.068	20.45599937	357.960022	20.52399938	7/28/2014	39:36.0
1008	SPS01	-122.4237308	37.98701389	-0.155	20.46199989	357.6090088	20.30699989	-122.423717	37.98702187	0.034	20.46199989	357.8720093	20.4959999	7/28/2014	39:36.1
1009	SPS01	-122.4237327	37.98701591	-0.155	20.48399925	357.7409973	20.32899925	-122.4237189	37.98702387	0.119	20.48399925	357.7839966	20.60299926	7/28/2014	39:36.2
1010	SPS01	-122.4237345	37.98701791	-0.155	20.49399948	357.678009	20.33899948	-122.4237207	37.98702586	0.068	20.49399948	357.7870178	20.56199948	7/28/2014	39:36.3
1011	SPS01	-122.4237363	37.98701989	-0.155	20.53199959	357.7890015	20.37699959	-122.4237226	37.98702786	-0.017	20.53199959	357.6560059	20.51499959	7/28/2014	39:36.4
1012	SPS01	-122.4237382	37.98702188	-0.155	20.53199959	357.6570129	20.37699959	-122.4237244	37.98702984	0.034	20.53199959	357.678009	20.56599959	7/28/2014	39:36.5
1013	SPS01	-122.42374	37.98702386	-0.155	20.56299973	357.6570129	20.40799972	-122.4237262	37.98703182	-0.017	20.56299973	357.6130066	20.54599972	7/28/2014	39:36.6
1014	SPS01	-122.4237418	37.98702583	-0.155	20.58600044	357.6350098	20.43100044	-122.423728	37.9870338	-0.017	20.58600044	357.5460205	20.56900044	7/28/2014	39:36.7
1015	SPS01	-122.4237436	37.98702775	-0.155	20.57900047	357.5469971	20.42400047	-122.4237298	37.98703575	-0.017	20.57900047	357.5679932	20.56200047	7/28/2014	39:36.8
1016	SPS01	-122.4237454	37.98702968	-0.121	20.58600044	357.5029907	20.46500044	-122.4237316	37.98703768	0.034	20.58600044	357.4810181	20.62000044	7/28/2014	39:36.9
1017	SPS01	-122.423748	37.98703253	-0.155	20.58600044	357.5469971	20.43100044	-122.4237343	37.98704052	-0.017	20.58600044	357.4580078	20.56900044	7/28/2014	39:37.0
1018	SPS01	-122.4237498	37.98703444	-0.121	20.57900047	357.4809876	20.45800047	-122.423736	37.98704242	0.034	20.57900047	357.4150085	20.61300047	7/28/2014	39:37.1
1019	SPS01	-122.4237515	37.98703631	-0.155	20.58600044	357.4370117	20.43100044	-122.4237378	37.98704431	-0.017	20.58600044	357.4140015	20.56900044	7/28/2014	39:37.2
1020	SPS01	-122.4237533	37.98703821	-0.121	20.56299973	357.348999	20.44199973	-122.4237395	37.98704622	0.068	20.56299973	357.3699951	20.63099973	7/28/2014	39:37.3
1021	SPS01	-122.4237551	37.98704012	-0.121	20.57900047	357.4150085	20.45800047	-122.4237413	37.98704811	-0.017	20.57900047	357.348999	20.56200047	7/28/2014	39:37.4
1022	SPS01	-122.4237568	37.98704201	-0.121	20.56299973	357.3049927	20.44199973	-122.4237431	37.98705	0.034	20.56299973	357.4790039	20.59699973	7/28/2014	39:37.5
1023	SPS01	-122.4237586	37.98704388	-0.121	20.58600044	357.3930054	20.46500044	-122.4237448	37.98705191	0.034	20.58600044	357.4590149	20.62000044	7/28/2014	39:37.6
1024	SPS01	-122.4237603	37.98704577	-0.07	20.57900047	357.3049927	20.50900047	-122.4237466	37.9870538	0.034	20.57900047	357.4590149	20.61300047	7/28/2014	39:37.7
1025	SPS01	-122.4237621	37.98704765	-0.121	20.60099983	357.2829895	20.47999983	-122.4237483	37.98705566	0.034	20.60099983	357.480011	20.63499983	7/28/2014	39:37.8
1026	SPS01	-122.4237638	37.98704949	-0.121	20.55400085	357.3269959	20.43300086	-122.4237501	37.98705752	0.034	20.55400085	357.4370117	20.58800086	7/28/2014	39:37.9
1027	SPS01	-122.4237664	37.98705225	-0.121	20.52599907	357.3269959	20.40499907	-122.4237526	37.98706028	0.034	20.52599907	357.3919983	20.55999907	7/28/2014	39:38.0
1028	SPS01	-122.4237681	37.98705409	-0.121	20.5	357.2829895	20.379	-122.4237544	37.98706212	0.034	20.5	357.4360046	20.534	7/28/2014	39:38.1
1029	SPS01	-122.4237698	37.98705592	-0.121	20.51600075	357.3710022	20.39500075	-122.4237561	37.98706397	0.034	20.51600075	357.348999	20.55000075	7/28/2014	39:38.2
1030	SPS01	-122.4237716	37.98705778	-0.07	20.45599937	357.3269959	20.38599937	-122.4237578	37.98706583	0.034	20.45599937	357.3439941	20.48999938	7/28/2014	39:38.3
1031	SPS01	-122.4237733	37.98705964	-0.121	20.43099976	357.2829895	20.30999976	-122.4237596	37.98706769	-0.017	20.43099976	357.3080139	20.41399975	7/28/2014	39:38.4
1032	SPS01	-122.4237751	37.98706151	-0.07	20.43099976	357.1950073	20.36099976	-122.4237614	37.98706958	0.068	20.43099976	357.2390137	20.49899976	7/28/2014	39:38.5
1033	SPS01	-122.4237768	37.98706337	-0.121	20.45599937	357.151001	20.33499938	-122.4237631	37.98707144	0.034	20.45599937	357.2790222	20.48999938	7/28/2014	39:38.6
1034	SPS01	-122.4237786	37.98706526	-0.07	20.39299965	357.1950073	20.32299965	-122.4237649	37.98707335	0.034	20.39299965	357.3260193	20.42699965	7/28/2014	39:38.7
1035	SPS01	-122.4237803	37.98706714	-0.121	20.39299965	357.2170105	20.27199965	-122.4237667	37.9870752	0.034	20.39299965	357.2610169	20.42699965	7/28/2014	39:38.8
1036	SPS01	-122.4237821	37.98706903	-0.07	20.3390007	357.1730042	20.2690007	-122.4237684	37.98707709	0.034	20.3390007	357.2820129	20.3730007	7/28/2014	39:38.9
1037	SPS01	-122.4237848	37.98707184	-0.121	20.40200043	357.1069946	20.28100043	-122.4237711	37.98707994	0.034	20.40200043	357.3049927	20.43600043	7/28/2014	39:39.0
1038	SPS01	-122.4237866	37.98707377	-0.07	20.37100029	357.2170105	20.30100029	-122.423773	37.98708187	0.034	20.37100029	357.1940002	20.40500029	7/28/2014	39:39.1
1039	SPS01	-122.4237885	37.9870757	-0.07	20.41500092	357.1950073	20.34500092	-122.4237748	37.98708382	0.034	20.41500092	357.2610169	20.44900092	7/28/2014	39:39.2
1040	SPS01	-122.4237903	37.98707768	-0.035	20.34499931	357.151001	20.30999931	-122.4237767	37.9870858	0.034	20.34499931	357.1280212	20.37899932	7/28/2014	39:39.3
1041	SPS01	-122.4237922	37.98707966	-0.07	20.36100006	357.0849915	20.29100006	-122.4237786	37.98708778	0.034	20.36100006	357.1730042	20.39500006	7/28/2014	39:39.4
1042	SPS01	-122.4237941	37.98708164	-0.035	20.37100029	357.1289978	20.33600029	-122.4237805	37.98708978	0.068	20.37100029	357.1060181	20.43900029	7/28/2014	39:39.5
1043	SPS01	-122.423796	37.98708362	-0.07	20.35499954	357.0629883	20.28499954	-122.4237824	37.98709177	0.034	20.35499954	357.0190125	20.38899954	7/28/2014	39:39.6
1044	SPS01	-122.4237979	37.98708558	-0.07	20.37700081	357.1069946	20.30700081	-122.4237843	37.98709375	0.068	20.37700081	357.1069946	20.44500081	7/28/2014	39:39.7
1045	SPS01	-122.4237997	37.98708755	-0.07	20.37700081	356.9970093	20.30700081	-122.4237861	37.9870957	0.068	20.37700081	357.0180054	20.44500081	7/28/2014	39:39.8
1046	SPS01	-122.4238016	37.98708946	-0.07	20.38699913	357.0629883	20.31699913	-122.423788	37.98709763	0.068	20.38699913	357.0410156	20.45499913	7/28/2014	39:39.9
1047	SPS01	-122.4238043	37.98709227	-0.07	20.39299965	356.9530029	20.32299965	-122.4237907	37.98710046	0.034	20.39299965	357.0410156	20.42699965	7/28/2014	39:40.0
1048	SPS01	-122.4238061	37.98709413	-0.035	20.38699913	357.0409851	20.35199913	-122.4237925	37.98710231	0.034	20.38699913	357.0180054	20.42099913	7/28/2014	39:40.1
1049	SPS01	-122.4238078	37.98709595	-0.07	20.38699913	356.9089966	20.31699913	-122.4237943	37.98710415	0.034	20.38699913	356.9970093	20.42099913	7/28/2014	39:40.2
1050	SPS01	-122.4238096	37.98709779	-0.035	20.35499954	356.9089966	20.31999954	-122.423796	37.98710599	0.068	20.35499954	356.973999	20.42299955	7/28/2014	39:40.3
1051	SPS01	-122.4238114	37.98709961	-0.035	20.4470005	356.9309998	20.4120005	-122.4237978	37.98710783	0.068	20.4470005	356.9089966	20.51500051	7/28/2014	39:40.4
1052	SPS01	-122.4238131	37.98710143	-0.035	20.36100006	356.9530029	20.32600006	-122.4237996	37.98710965	0.068	20.36100006	356.9530029	20.42900006	7/28/2014	39:40.5
1053	SPS01	-122.4238149	37.98710325	-0.035	20.35499954	356.8429871	20.31999954	-122.4238013	37.98711148	0.068	20.35499954	356.9089966	20.42299955	7/28/2014	39:40.6
1054	SPS01	-122.4238166	37.98710506	-0.035	20.3390007	356.9559937	20.3040007	-122.4238031	37.98711328	0.068	20.3390007	357.0209961	20.40700071	7/28/2014	39:40.7
1055	SPS01	-122.4238184	37.98710684	-0.035	20.31699944	356.868988	20.28199944	-122.4238048	37.98711507	0.068	20.31699944	356.9129944	20.38499944	7/28/2014	39:40.8
1056	SPS01	-122.4238201	37.98710863	-0.035	20.31699944	356.803009	20.28199944	-122.4238066	37.98711685	0.068	20.31699944	356.9559937	20.38499944	7/28/2014	39:40.9
1057	SPS01	-122.4238227	37.98711128	-0.035	20.29199982	356.9129944	20.25699982	-122.4238092	37.98711952	0.068	20.29199982	356.8470154	20.35999982	7/28/2014	39:41.0
1058	SPS01	-122.4238244	37.98711307	-0.001	20.37100029	356.868988	20.37000029	-122.4238109	37.98712133	0.068	20.37100029	356.8250122	20.43900029	7/28/2014	39:41.1
1059	SPS01	-122.4238262	37.98711485	-0.035	20.3390007	356.868988	20.3040007	-122.4238126	37.98712311	0.034	20.3390007	356.8250122	20.3730007	7/28/2014	39:41.2
1060	SPS01	-122.4238279	37.98711668	-0.001	20.34499931	356.868988	20.34399931	-122.4238144	37.98712494	0.034	20.34499931	356.8470154	20.37899932	7/28/2014	39:41.3
1061	SPS01	-122.4238297	37.98711848	-0.035	20.35499954	356.7810059	20.31999954	-122.4238162	37.98712674	0.034	20.35499954	356.7149963	20.38899954	7/28/2014	39:41.4
1062	SPS01	-122.4238315	37.98712032	-0.001	20.38699913	356.8250122	20.38599913	-122.423818	37.98712858	0.068	20.38699913	356.7149963	20.45499913	7/28/2014	39:41.5
1063	SPS01	-122.4238333	37.98712214	-0.035	20.35499954	356.7380066	20.31999954	-122.4238198	37.9871304	0.119	20.35499954	356.6270142	20.47399954	7/28/2014	39:41.6
1064	SPS01	-122.4238351	37.98712396	-0.035	20.37100029	356.7810059	20.33600029	-122.4238216	37.98713224	0.068	20.37100029	356.6929932	20.43900029	7/28/2014	39:41.7
1065	SPS01	-122.4238368	37.98712579	-0.035	20.40200043	356.6499939	20.36700043	-122.4238233	37.98713406	0.068	20.40200043	356.6490173	20.47000043	7/28/2014	39:41.8
1066	SPS01	-122.4238386	37.98712761	-0.001	20.34499931	356.6489868	20.34399931	-122.4238251	37.98713589	0.068	20.34499931	356.6270142	20.41299932	7/28/2014	39:41.9
1067	SPS01	-122.4238413	37.98713031	-0.035	20.33300018	356.5840149	20.29800018	-122.4238278	37.98713859	0.068	20.33300018	356.6929932	20.40100019	7/28/2014	39:42.0
1068	SPS01	-122.4238431	37.98713214	-0.001	20.35499954	356.5610046	20.35399954	-122.4238296	37.98714041	0.119	20.35499954	356.6710205	20.47399954	7/28/2014	39:42.1
1069	SPS01	-122.4238448	37.98713396	-0.001	20.29199982	356.5620117	20.29099982	-122.4238314	37.98714224	0.119	20.29199982	356.6270142	20.41099982	7/28/2014	39:42.2
1070	SPS01	-122.4238467	37.9871358	-0.001	20.3390007	356.605011	20.3380007	-122.4238332	37.98714409	0.119	20.3390007	356.7149963	20.4580007	7/28/2014	39:42.3
1071	SPS01	-122.4238485	37.98713765	-0.001	20.41500092	356.5840149	20.41400092	-122.423835	37.98714595	0.068	20.41500092	356.6480103	20.48300092	7/28/2014	39:42.4
1072	SPS01	-122.4238503	37.98713951	-0.001	20.34499931	356.5390015	20.34399931	-122.4238368	37.98714781	0.068	20.34499931	356.605011	20.41299932	7/28/2014	39:42.5
1073	SPS01	-122.4238521	37.98714137	-0.035	20.40200043	356.4960022	20.36700043	-122.4238387	37.98714966	0.119	20.40200043	356.6929932	20.52100043	7/28/2014	39:42.6
1074	SPS01	-122.423854	37.98714324	-0.001	20.36100006	356.4949951	20.36000006	-122.4238405	37.98715156	0.068	20.36100006	356.5830078	20.42900006	7/28/2014	39:42.7
1075	SPS01	-122.4238558	37.9871451	-0.001	20.42399979	356.4299927	20.42299979	-122.4238424	37.98715341	0.068	20.42399979	356.5830078	20.49199979	7/28/2014	39:42.8
1076	SPS01	-122.4238576	37.98714696	-0.001	20.4090004	356.4289856	20.4080004	-122.4238442	37.98715525	0.068	20.4090004	356.5390015	20.4770004	7/28/2014	39:42.9
1077	SPS01	-122.4238604	37.98714972	-0.001	20.42399979	356.5620117	20.42299979	-122.4238469	37.98715805	0.068	20.42399979	356.5140076	20.49199979	7/28/2014	39:43.0
1078	SPS01	-122.4238622	37.98715159	0.05	20.49399948	356.4729919	20.54399948	-122.4238488	37.98715992	0.068	20.49399948	356.4070129	20.56199948	7/28/2014	39:43.1
1079	SPS01	-122.4238641	37.98715347	-0.001	20.47200012	356.5400085	20.47100012	-122.4238506	37.9871618	0.119	20.47200012	356.4070129	20.59100012	7/28/2014	39:43.2
1080	SPS01	-122.423866	37.98715538	0.05	20.54100037	356.4509888	20.59100037	-122.4238525	37.98716371	0.068	20.54100037	356.3410034	20.60900037	7/28/2014	39:43.3
1081	SPS01	-122.4238678	37.98715727	-0.001	20.51600075	356.5180054	20.51500075	-122.4238544	37.9871656	0.034	20.51600075	356.2969971	20.55000075	7/28/2014	39:43.4
1082	SPS01	-122.4238697	37.9871592	-0.001	20.59499931	356.4299927	20.59399931	-122.4238563	37.98716751	0.119	20.59499931	356.2749939	20.71399932	7/28/2014	39:43.5
1083	SPS01	-122.4238717	37.98716113	0.05	20.60099983	356.3850098	20.65099983	-122.4238582	37.98716946	0.068	20.60099983	356.210022	20.66899984	7/28/2014	39:43.6
1084	SPS01	-122.4238736	37.98716306	0.05	20.55400085	356.3420105	20.60400086	-122.4238601	37.98717139	0.068	20.55400085	356.2749939	20.62200086	7/28/2014	39:43.7
1085	SPS01	-122.4238755	37.98716495	-0.001	20.54800034	356.3190002	20.54700034	-122.423862	37.9871733	0.119	20.54800034	356.1870117	20.66700034	7/28/2014	39:43.8
1086	SPS01	-122.4238774	37.98716688	0.05	20.51000023	356.2319946	20.56000023	-122.4238639	37.98717522	0.153	20.51000023	356.1650085	20.66300023	7/28/2014	39:43.9
1087	SPS01	-122.4238802	37.98716972	-0.001	20.49399948	356.2529907	20.49299948	-122.4238668	37.98717807	0.153	20.49399948	356.1650085	20.64699948	7/28/2014	39:44.0
1088	SPS01	-122.4238821	37.98717167	0.05	20.52599907	356.2319946	20.57599907	-122.4238687	37.98718002	0.153	20.52599907	356.2310181	20.67899907	7/28/2014	39:44.1
1089	SPS01	-122.423884	37.98717362	0.05	20.51000023	356.1440125	20.56000023	-122.4238706	37.98718196	0.153	20.51000023	356.1870117	20.66300023	7/28/2014	39:44.2
1090	SPS01	-122.423886	37.98717558	0.084	20.47200012	356.1650085	20.55600012	-122.4238726	37.98718393	0.119	20.47200012	356.2969971	20.59100012	7/28/2014	39:44.3
1091	SPS01	-122.4238879	37.98717753	-0.001	20.5	356.1659851	20.499	-122.4238745	37.98718589	0.119	20.5	356.2090149	20.619	7/28/2014	39:44.4
1092	SPS01	-122.4238899	37.98717952	0.05	20.48399925	356.2099915	20.53399925	-122.4238765	37.98718789	0.119	20.48399925	356.2969971	20.60299926	7/28/2014	39:44.5
1093	SPS01	-122.4238919	37.98718152	0.05	20.48399925	356.1430054	20.53399925	-122.4238785	37.98718989	0.068	20.48399925	356.2530212	20.55199926	7/28/2014	39:44.6
1094	SPS01	-122.4238939	37.98718352	0.084	20.44000053	356.1879883	20.52400053	-122.4238805	37.98719189	0.153	20.44000053	356.2749939	20.59300053	7/28/2014	39:44.7
1095	SPS01	-122.4238958	37.9871855	0.05	20.47200012	356.1659851	20.52200012	-122.4238824	37.98719385	0.119	20.47200012	356.2090149	20.59100012	7/28/2014	39:44.8
1096	SPS01	-122.4238978	37.98718748	0.084	20.4470005	356.1900024	20.5310005	-122.4238844	37.98719583	0.119	20.4470005	356.256012	20.56600051	7/28/2014	39:44.9
1097	SPS01	-122.4239008	37.98719044	0.051	20.42399979	356.2799988	20.47499979	-122.4238873	37.98719879	0.154	20.42399979	356.1690064	20.57799979	7/28/2014	39:45.0
1098	SPS01	-122.4239027	37.98719244	0.085	20.43099976	356.1700134	20.51599976	-122.4238893	37.98720079	0.12	20.43099976	356.2130127	20.55099975	7/28/2014	39:45.1
1099	SPS01	-122.4239047	37.98719442	0.051	20.42399979	356.2349854	20.47499979	-122.4238913	37.98720278	0.12	20.42399979	356.0809937	20.54399978	7/28/2014	39:45.2
1100	SPS01	-122.4239067	37.98719645	0.085	20.4090004	356.1919861	20.4940004	-122.4238933	37.9872048	0.154	20.4090004	356.0809937	20.5630004	7/28/2014	39:45.3
1101	SPS01	-122.4239088	37.98719849	0.085	20.41500092	356.1470032	20.50000092	-122.4238953	37.98720684	0.154	20.41500092	356.059021	20.56900091	7/28/2014	39:45.4
1102	SPS01	-122.4239108	37.98720052	0.085	20.46199989	356.1919861	20.54699989	-122.4238974	37.98720887	0.154	20.46199989	356.059021	20.61599989	7/28/2014	39:45.5
1103	SPS01	-122.4239128	37.98720256	0.085	20.42399979	356.0820007	20.50899979	-122.4238994	37.9872109	0.204	20.42399979	356.059021	20.62799978	7/28/2014	39:45.6
1104	SPS01	-122.4239148	37.98720461	0.085	20.53199959	356.0589905	20.61699959	-122.4239014	37.98721296	0.12	20.53199959	356.0150147	20.65199959	7/28/2014	39:45.7
1105	SPS01	-122.4239168	37.98720662	0.085	20.45599937	356.1480103	20.54099938	-122.4239034	37.98721497	0.154	20.45599937	356.0370178	20.60999937	7/28/2014	39:45.8
1106	SPS01	-122.4239188	37.98720864	0.085	20.44000053	356.0599976	20.52500053	-122.4239054	37.98721699	0.204	20.44000053	355.9490051	20.64400053	7/28/2014	39:45.9
1107	SPS01	-122.4239218	37.98721165	0.085	20.45599937	356.0599976	20.54099938	-122.4239084	37.98721998	0.204	20.45599937	356.0150147	20.65999937	7/28/2014	39:46.0
1108	SPS01	-122.4239238	37.98721365	0.13699999	20.45599937	356.0150147	20.59299937	-122.4239104	37.98722198	0.204	20.45599937	356.0370178	20.65999937	7/28/2014	39:46.1
1109	SPS01	-122.4239258	37.98721566	0.13699999	20.46199989	355.928009	20.59899989	-122.4239123	37.98722399	0.154	20.46199989	356.0370178	20.61599989	7/28/2014	39:46.2
1110	SPS01	-122.4239278	37.9872177	0.13699999	20.4470005	355.9719849	20.5840005	-122.4239143	37.98722601	0.204	20.4470005	356.0150147	20.6510005	7/28/2014	39:46.3
1111	SPS01	-122.4239298	37.98721971	0.13699999	20.4470005	355.928009	20.5840005	-122.4239163	37.98722804	0.12	20.4470005	355.9930115	20.5670005	7/28/2014	39:46.4
1112	SPS01	-122.4239318	37.98722177	0.13699999	20.5	355.993988	20.63699999	-122.4239184	37.98723008	0.12	20.5	356.0370178	20.62	7/28/2014	39:46.5
1113	SPS01	-122.4239338	37.98722382	0.13699999	20.4470005	355.928009	20.5840005	-122.4239204	37.98723211	0.154	20.4470005	355.9710083	20.6010005	7/28/2014	39:46.6
1114	SPS01	-122.4239358	37.98722583	0.13699999	20.42399979	355.9060059	20.56099978	-122.4239224	37.98723415	0.204	20.42399979	355.9490051	20.62799978	7/28/2014	39:46.7
1115	SPS01	-122.4239378	37.98722787	0.13699999	20.42399979	355.9719849	20.56099978	-122.4239244	37.98723618	0.204	20.42399979	356.0150147	20.62799978	7/28/2014	39:46.8
1116	SPS01	-122.4239398	37.98722988	0.13699999	20.39299965	355.8840027	20.52999964	-122.4239264	37.9872382	0.204	20.39299965	355.9490051	20.59699965	7/28/2014	39:46.9
1117	SPS01	-122.4239428	37.98723291	0.13699999	20.43099976	355.8619995	20.56799975	-122.4239293	37.9872412	0.204	20.43099976	355.8619995	20.63499975	7/28/2014	39:47.0
1118	SPS01	-122.4239448	37.98723493	0.13699999	20.37700081	355.8399963	20.5140008	-122.4239313	37.98724324	0.23800001	20.37700081	355.9490051	20.61500081	7/28/2014	39:47.1
1119	SPS01	-122.4239468	37.98723698	0.13699999	20.37100029	355.8399963	20.50800028	-122.4239333	37.98724526	0.204	20.37100029	355.9030151	20.57500029	7/28/2014	39:47.2
1120	SPS01	-122.4239488	37.98723903	0.13699999	20.37700081	355.79599	20.5140008	-122.4239353	37.98724731	0.23800001	20.37700081	355.8390198	20.61500081	7/28/2014	39:47.3
1121	SPS01	-122.4239508	37.9872411	0.171	20.41500092	355.8179932	20.58600092	-122.4239373	37.98724938	0.154	20.41500092	355.8840027	20.56900091	7/28/2014	39:47.4
1122	SPS01	-122.4239529	37.98724319	0.171	20.37700081	355.7739868	20.54800081	-122.4239394	37.98725146	0.23800001	20.37700081	355.8170166	20.61500081	7/28/2014	39:47.5
1123	SPS01	-122.4239549	37.98724527	0.171	20.36100006	355.8399963	20.53200006	-122.4239414	37.98725355	0.204	20.36100006	355.7290039	20.56500006	7/28/2014	39:47.6
1124	SPS01	-122.423957	37.98724736	0.171	20.46199989	355.79599	20.6329999	-122.4239435	37.98725564	0.204	20.46199989	355.6849976	20.66599989	7/28/2014	39:47.7
1125	SPS01	-122.423959	37.98724945	0.13699999	20.41500092	355.7520142	20.55200091	-122.4239455	37.98725773	0.154	20.41500092	355.6860046	20.56900091	7/28/2014	39:47.8
1126	SPS01	-122.4239611	37.98725155	0.171	20.4090004	355.8399963	20.5800004	-122.4239475	37.98725981	0.204	20.4090004	355.5980225	20.61300039	7/28/2014	39:47.9
1127	SPS01	-122.4239641	37.98725472	0.171	20.42399979	355.8179932	20.59499979	-122.4239506	37.98726298	0.154	20.42399979	355.5760193	20.57799979	7/28/2014	39:48.0
1128	SPS01	-122.4239662	37.98725684	0.171	20.40200043	355.79599	20.57300043	-122.4239527	37.9872651	0.204	20.40200043	355.4660034	20.60600042	7/28/2014	39:48.1
1129	SPS01	-122.4239683	37.987259	0.171	20.47800064	355.7739868	20.64900064	-122.4239548	37.98726726	0.204	20.47800064	355.4880066	20.68200064	7/28/2014	39:48.2
1130	SPS01	-122.4239705	37.98726119	0.171	20.4470005	355.7520142	20.61800051	-122.4239569	37.98726943	0.204	20.4470005	355.4880066	20.6510005	7/28/2014	39:48.3
1131	SPS01	-122.4239726	37.9872634	0.171	20.4090004	355.730011	20.5800004	-122.4239591	37.98727165	0.204	20.4090004	355.4440002	20.61300039	7/28/2014	39:48.4
1132	SPS01	-122.4239748	37.98726563	0.171	20.37100029	355.6860046	20.54200029	-122.4239612	37.98727387	0.204	20.37100029	355.4210205	20.57500029	7/28/2014	39:48.5
1133	SPS01	-122.4239769	37.98726786	0.171	20.44000053	355.6199951	20.61100054	-122.4239634	37.9872761	0.154	20.44000053	355.3999939	20.59400053	7/28/2014	39:48.6
1134	SPS01	-122.4239791	37.98727011	0.222	20.42399979	355.6860046	20.64599979	-122.4239656	37.98727835	0.23800001	20.42399979	355.2900085	20.66199979	7/28/2014	39:48.7
1135	SPS01	-122.4239813	37.98727232	0.171	20.43099976	355.6419983	20.60199976	-122.4239677	37.98728054	0.154	20.43099976	355.3340149	20.58499976	7/28/2014	39:48.8
1136	SPS01	-122.4239834	37.98727455	0.222	20.44000053	355.5979919	20.66200054	-122.4239699	37.98728275	0.154	20.44000053	355.2900085	20.59400053	7/28/2014	39:48.9
1137	SPS01	-122.4239866	37.98727782	0.171	20.47200012	355.6199951	20.64300013	-122.423973	37.98728604	0.289	20.47200012	355.2900085	20.76100013	7/28/2014	39:49.0
1138	SPS01	-122.4239887	37.98728003	0.222	20.46199989	355.5339966	20.6839999	-122.4239752	37.98728824	0.154	20.46199989	355.2919922	20.61599989	7/28/2014	39:49.1
1139	SPS01	-122.4239909	37.98728222	0.171	20.53199959	355.4920044	20.70299959	-122.4239773	37.98729043	0.12	20.53199959	355.25	20.65199959	7/28/2014	39:49.2
1140	SPS01	-122.423993	37.98728447	0.222	20.48399925	355.5360107	20.70599926	-122.4239794	37.98729266	0.23800001	20.48399925	355.3590088	20.72199926	7/28/2014	39:49.3
1141	SPS01	-122.4239951	37.98728668	0.171	20.45599937	355.4259949	20.62699938	-122.4239816	37.98729487	0.069	20.45599937	355.2059937	20.52499937	7/28/2014	39:49.4
1142	SPS01	-122.4239973	37.98728893	0.222	20.51000023	355.5140076	20.73200023	-122.4239837	37.98729711	0.204	20.51000023	355.25	20.71400023	7/28/2014	39:49.5
1143	SPS01	-122.4239994	37.98729114	0.171	20.56999969	355.4479981	20.7409997	-122.4239858	37.98729933	0.154	20.56999969	355.1180115	20.72399969	7/28/2014	39:49.6
1144	SPS01	-122.4240016	37.98729338	0.222	20.47200012	355.4259949	20.69400012	-122.423988	37.98730155	0.12	20.47200012	355.1400147	20.59200012	7/28/2014	39:49.7
1145	SPS01	-122.4240037	37.98729558	0.171	20.44000053	355.4479981	20.61100054	-122.4239901	37.98730373	0.154	20.44000053	355.1180115	20.59400053	7/28/2014	39:49.8
1146	SPS01	-122.4240058	37.98729775	0.171	20.48399925	355.3819885	20.65499926	-122.4239922	37.9873059	0.154	20.48399925	355.052002	20.63799925	7/28/2014	39:49.9
1147	SPS01	-122.4240089	37.98730099	0.171	20.44000053	355.3160095	20.61100054	-122.4239952	37.98730912	0.204	20.44000053	355.0740051	20.64400053	7/28/2014	39:50.0
1148	SPS01	-122.4240109	37.98730315	0.222	20.47200012	355.25	20.69400012	-122.4239973	37.98731128	0.154	20.47200012	355.0740051	20.62600012	7/28/2014	39:50.1
1149	SPS01	-122.424013	37.98730529	0.171	20.40200043	355.2940064	20.57300043	-122.4239993	37.9873134	0.154	20.40200043	355.1400147	20.55600043	7/28/2014	39:50.2
1150	SPS01	-122.424015	37.98730743	0.171	20.40200043	355.1839905	20.57300043	-122.4240014	37.98731554	0.154	20.40200043	355.052002	20.55600043	7/28/2014	39:50.3
1151	SPS01	-122.4240171	37.98730958	0.171	20.44000053	355.1849976	20.61100054	-122.4240034	37.9873177	0.204	20.44000053	355.1610107	20.64400053	7/28/2014	39:50.4
1152	SPS01	-122.4240191	37.98731178	0.222	20.51600075	355.1619873	20.73800075	-122.4240054	37.98731988	0.23800001	20.51600075	355.1400147	20.75400075	7/28/2014	39:50.5
1153	SPS01	-122.4240211	37.98731392	0.171	20.46199989	355.2279968	20.6329999	-122.4240075	37.98732202	0.154	20.46199989	355.1400147	20.61599989	7/28/2014	39:50.6
1154	SPS01	-122.4240232	37.98731609	0.222	20.43099976	355.1629944	20.65299976	-122.4240095	37.98732417	0.204	20.43099976	355.1830139	20.63499975	7/28/2014	39:50.7
1155	SPS01	-122.4240252	37.98731821	0.171	20.40200043	355.25	20.57300043	-122.4240115	37.9873263	0.154	20.40200043	355.1180115	20.55600043	7/28/2014	39:50.8
1156	SPS01	-122.4240272	37.98732035	0.222	20.42399979	355.2059937	20.64599979	-122.4240135	37.98732842	0.204	20.42399979	355.0960083	20.62799978	7/28/2014	39:50.9
1157	SPS01	-122.4240302	37.98732352	0.171	20.42399979	355.1619873	20.59499979	-122.4240164	37.98733157	0.12	20.42399979	355.0079956	20.54399978	7/28/2014	39:51.0
1158	SPS01	-122.4240322	37.98732566	0.222	20.47200012	355.1839905	20.69400012	-122.4240184	37.98733369	0.069	20.47200012	355.0960083	20.54100012	7/28/2014	39:51.1
1159	SPS01	-122.4240341	37.98732776	0.171	20.47200012	355.1619873	20.64300013	-122.4240204	37.98733579	0.204	20.47200012	354.9850159	20.67600012	7/28/2014	39:51.2
1160	SPS01	-122.4240361	37.98732992	0.222	20.4470005	355.0740051	20.66900051	-122.4240224	37.98733793	0.154	20.4470005	355.052002	20.6010005	7/28/2014	39:51.3
1161	SPS01	-122.4240381	37.98733206	0.171	20.42399979	355.118988	20.59499979	-122.4240244	37.98734009	0.12	20.42399979	355.006012	20.54399978	7/28/2014	39:51.4
1162	SPS01	-122.4240402	37.98733423	0.222	20.4470005	355.0740051	20.66900051	-122.4240264	37.98734225	0.154	20.4470005	355.0079956	20.6010005	7/28/2014	39:51.5
1163	SPS01	-122.4240422	37.98733639	0.171	20.43099976	355.052002	20.60199976	-122.4240284	37.98734439	0.154	20.43099976	355.052002	20.58499976	7/28/2014	39:51.6
1164	SPS01	-122.4240442	37.98733857	0.222	20.46199989	355.0960083	20.6839999	-122.4240304	37.98734656	0.154	20.46199989	354.9640198	20.61599989	7/28/2014	39:51.7
1165	SPS01	-122.4240462	37.98734071	0.171	20.46199989	354.9859924	20.6329999	-122.4240324	37.98734868	0.204	20.46199989	355.0079956	20.66599989	7/28/2014	39:51.8
1166	SPS01	-122.4240481	37.98734286	0.222	20.46199989	354.9419861	20.6839999	-122.4240344	37.98735084	0.23800001	20.46199989	354.9420166	20.6999999	7/28/2014	39:51.9
1167	SPS01	-122.4240511	37.98734606	0.171	20.46199989	355.0079956	20.6329999	-122.4240373	37.98735402	0.204	20.46199989	354.9200134	20.66599989	7/28/2014	39:52.0
1168	SPS01	-122.4240531	37.9873482	0.171	20.5	354.9419861	20.671	-122.4240393	37.98735616	0.204	20.5	354.8980103	20.704	7/28/2014	39:52.1
1169	SPS01	-122.4240551	37.98735038	0.171	20.51600075	354.9200134	20.68700075	-122.4240413	37.98735832	0.154	20.51600075	354.8540039	20.67000075	7/28/2014	39:52.2
1170	SPS01	-122.4240571	37.98735257	0.222	20.52599907	355.0299988	20.74799907	-122.4240433	37.98736051	0.154	20.52599907	354.8540039	20.67999907	7/28/2014	39:52.3
1171	SPS01	-122.4240591	37.98735475	0.171	20.51000023	354.9859924	20.68100023	-122.4240453	37.98736269	0.154	20.51000023	354.7660217	20.66400023	7/28/2014	39:52.4
1172	SPS01	-122.4240611	37.98735697	0.222	20.54800034	354.8980103	20.77000034	-122.4240473	37.98736492	0.154	20.54800034	354.7000122	20.70200033	7/28/2014	39:52.5
1173	SPS01	-122.4240631	37.98735917	0.171	20.53199959	355.1180115	20.70299959	-122.4240493	37.98736711	0.154	20.53199959	354.7220154	20.68599959	7/28/2014	39:52.6
1174	SPS01	-122.4240652	37.9873614	0.222	20.54100037	354.8980103	20.76300037	-122.4240513	37.98736932	0.12	20.54100037	354.678009	20.66100036	7/28/2014	39:52.7
1175	SPS01	-122.4240672	37.98736359	0.171	20.60099983	354.9419861	20.77199984	-122.4240533	37.98737149	0.069	20.60099983	354.7440186	20.66999983	7/28/2014	39:52.8
1176	SPS01	-122.4240692	37.98736576	0.171	20.63899994	354.8980103	20.80999994	-122.4240553	37.98737367	0.12	20.63899994	354.6340027	20.75899994	7/28/2014	39:52.9
1177	SPS01	-122.4240721	37.98736903	0.171	20.56999969	354.9859924	20.7409997	-122.4240583	37.98737694	0.12	20.56999969	354.7879944	20.68999969	7/28/2014	39:53.0
1178	SPS01	-122.4240741	37.98737124	0.222	20.76300049	354.9230042	20.98500049	-122.4240603	37.98737913	0.12	20.76300049	354.6360169	20.88300049	7/28/2014	39:53.1
1179	SPS01	-122.4240761	37.98737344	0.171	20.70899963	354.9460144	20.87999964	-122.4240623	37.98738131	0.069	20.70899963	354.6820068	20.77799963	7/28/2014	39:53.2
1180	SPS01	-122.4240781	37.98737565	0.171	20.70899963	354.9899902	20.87999964	-122.4240643	37.98738354	0.12	20.70899963	354.5720215	20.82899963	7/28/2014	39:53.3
1181	SPS01	-122.4240802	37.98737788	0.171	20.69300079	355.0339966	20.8640008	-122.4240663	37.98738576	0.12	20.69300079	354.5939941	20.81300079	7/28/2014	39:53.4
1182	SPS01	-122.4240822	37.98738014	0.171	20.77199936	354.9679871	20.94299936	-122.4240683	37.98738799	0.154	20.77199936	354.3959961	20.92599936	7/28/2014	39:53.5
1183	SPS01	-122.4240842	37.98738237	0.171	20.81599998	354.9460144	20.98699999	-122.4240703	37.98739024	-0.016	20.81599998	354.4840088	20.79999998	7/28/2014	39:53.6
1184	SPS01	-122.4240862	37.98738463	0.171	20.78800011	354.9020081	20.95900011	-122.4240724	37.98739247	0.069	20.78800011	354.3520203	20.85700011	7/28/2014	39:53.7
1185	SPS01	-122.4240883	37.98738686	0.171	20.80999947	354.8580017	20.98099947	-122.4240744	37.98739469	0.12	20.80999947	354.3739929	20.92999946	7/28/2014	39:53.8
1186	SPS01	-122.4240903	37.98738908	0.171	20.83200073	354.7919922	21.00300074	-122.4240764	37.98739692	0.035	20.83200073	354.3080139	20.86700073	7/28/2014	39:53.9
1187	SPS01	-122.4240933	37.98739239	0.13699999	20.79400063	354.769989	20.93100062	-122.4240793	37.98740023	0.035	20.79400063	354.3739929	20.82900063	7/28/2014	39:54.0
1188	SPS01	-122.4240953	37.98739464	0.171	20.88599968	354.6170044	21.05699968	-122.4240814	37.98740245	0.069	20.88599968	354.3520203	20.95499968	7/28/2014	39:54.1
1189	SPS01	-122.4240973	37.98739686	0.13699999	20.84799957	354.6820068	20.98499957	-122.4240834	37.9874047	0.035	20.84799957	354.5500183	20.88299957	7/28/2014	39:54.2
1190	SPS01	-122.4240993	37.98739913	0.13699999	20.74699974	354.5950012	20.88399974	-122.4240854	37.98740696	0.069	20.74699974	354.5500183	20.81599974	7/28/2014	39:54.3
1191	SPS01	-122.4241013	37.98740141	0.13699999	20.72500038	354.6610107	20.86200038	-122.4240874	37.98740923	0.069	20.72500038	354.6600037	20.79400038	7/28/2014	39:54.4
1192	SPS01	-122.4241034	37.98740371	0.171	20.68700027	354.5950012	20.85800028	-122.4240895	37.98741153	0.035	20.68700027	354.6600037	20.72200027	7/28/2014	39:54.5
1193	SPS01	-122.4241054	37.98740597	0.085	20.71800041	354.70401	20.80300041	-122.4240915	37.98741379	-0.016	20.71800041	354.7700195	20.70200041	7/28/2014	39:54.6
1194	SPS01	-122.4241075	37.98740827	0.13699999	20.66500092	354.7049866	20.80200091	-122.4240936	37.98741609	0.12	20.66500092	354.7260132	20.78500091	7/28/2014	39:54.7
1195	SPS01	-122.4241095	37.98741051	0.085	20.63299942	354.769989	20.71799942	-122.4240956	37.98741833	-0.083	20.63299942	354.7700195	20.54999942	7/28/2014	39:54.8
1196	SPS01	-122.4241116	37.98741279	0.13699999	20.65500069	354.8359985	20.79200068	-122.4240976	37.98742061	-0.049	20.65500069	354.7260132	20.60600069	7/28/2014	39:54.9
1197	SPS01	-122.4241146	37.98741615	0.085	20.67700005	354.8359985	20.76200005	-122.4241006	37.98742397	-0.049	20.67700005	354.7260132	20.62800005	7/28/2014	39:55.0
1198	SPS01	-122.4241166	37.98741842	0.085	20.70299911	354.8800049	20.78799912	-122.4241027	37.98742622	-0.083	20.70299911	354.7260132	20.61999912	7/28/2014	39:55.1
1199	SPS01	-122.4241186	37.9874207	0.051	20.70299911	354.8800049	20.75399911	-122.4241047	37.9874285	-0.083	20.70299911	354.6600037	20.61999912	7/28/2014	39:55.2
1200	SPS01	-122.4241207	37.987423	0.085	20.73999977	354.9679871	20.82499977	-122.4241067	37.98743078	-0.083	20.73999977	354.6159973	20.65699977	7/28/2014	39:55.3
1201	SPS01	-122.4241227	37.98742528	0.051	20.84199905	354.9679871	20.89299905	-122.4241088	37.98743308	-0.083	20.84199905	354.5500183	20.75899906	7/28/2014	39:55.4
1202	SPS01	-122.4241248	37.98742759	0.051	20.89500046	355.0119934	20.94600046	-122.4241108	37.98743538	0.035	20.89500046	354.4840088	20.93000046	7/28/2014	39:55.5
1203	SPS01	-122.4241268	37.98742991	0	20.91699982	355.0339966	20.91699982	-122.4241129	37.98743767	-0.168	20.91699982	354.3300171	20.74899982	7/28/2014	39:55.6
1204	SPS01	-122.4241289	37.98743223	0.051	20.96500015	354.9899902	21.01600015	-122.4241149	37.98743999	-0.219	20.96500015	354.2200012	20.74600016	7/28/2014	39:55.7
1205	SPS01	-122.4241309	37.98743451	0	21.05599976	355.0130005	21.05599976	-122.4241169	37.98744227	-0.168	21.05599976	354.1540222	20.88799976	7/28/2014	39:55.8
1206	SPS01	-122.4241329	37.98743679	0	21.13199997	354.9679871	21.13199997	-122.424119	37.98744455	-0.219	21.13199997	354.1530151	20.91299997	7/28/2014	39:55.9
1207	SPS01	-122.424136	37.9874402	0	21.08799934	354.9460144	21.08799934	-122.424122	37.98744795	-0.25299999	21.08799934	354.0230103	20.83499935	7/28/2014	39:56.0
1208	SPS01	-122.424138	37.98744246	0	21.22699928	354.8139954	21.22699928	-122.424124	37.98745023	-0.168	21.22699928	353.9559937	21.05899929	7/28/2014	39:56.1
1209	SPS01	-122.42414	37.98744474	0	21.21100044	354.8139954	21.21100044	-122.424126	37.98745251	-0.219	21.21100044	354.0010071	20.99200045	7/28/2014	39:56.2
1210	SPS01	-122.424142	37.98744706	0	21.19499969	354.6610107	21.19499969	-122.4241281	37.98745481	-0.219	21.19499969	354.0440064	20.9759997	7/28/2014	39:56.3
1211	SPS01	-122.4241441	37.98744936	-0.034	21.31900024	354.6820068	21.28500024	-122.4241301	37.98745712	-0.168	21.31900024	354.1100159	21.15100025	7/28/2014	39:56.4
1212	SPS01	-122.4241461	37.98745169	0	21.24300003	354.5509949	21.24300003	-122.4241322	37.98745946	-0.219	21.24300003	354.1759949	21.02400003	7/28/2014	39:56.5
1213	SPS01	-122.4241482	37.98745401	-0.034	21.14800072	354.5729981	21.11400072	-122.4241342	37.98746177	-0.303	21.14800072	354.2420044	20.84500071	7/28/2014	39:56.6
1214	SPS01	-122.4241503	37.98745632	-0.034	21.21800041	354.4849854	21.18400041	-122.4241363	37.98746409	-0.303	21.21800041	354.3739929	20.91500041	7/28/2014	39:56.7
1215	SPS01	-122.4241523	37.98745866	-0.034	21.17300034	354.5729981	21.13900033	-122.4241383	37.9874664	-0.25299999	21.17300034	354.3309937	20.92000034	7/28/2014	39:56.8
1216	SPS01	-122.4241544	37.98746096	-0.034	21.09399986	354.5509949	21.05999986	-122.4241404	37.9874687	-0.33700001	21.09399986	354.3300171	20.75699985	7/28/2014	39:56.9
1217	SPS01	-122.4241574	37.9874644	-0.069	21.0340004	354.6390076	20.9650004	-122.4241434	37.98747217	-0.168	21.0340004	354.4179993	20.8660004	7/28/2014	39:57.0
1218	SPS01	-122.4241595	37.98746672	-0.069	21.04100037	354.6409912	20.97200037	-122.4241455	37.98747447	-0.303	21.04100037	354.3540039	20.73800036	7/28/2014	39:57.1
1219	SPS01	-122.4241615	37.98746905	-0.069	21.12599945	354.7080078	21.05699945	-122.4241475	37.9874768	-0.303	21.12599945	354.2900085	20.82299945	7/28/2014	39:57.2
1220	SPS01	-122.4241636	37.98747142	-0.069	21.02499962	354.6650085	20.95599962	-122.4241496	37.98747915	-0.303	21.02499962	354.2019959	20.72199962	7/28/2014	39:57.3
1221	SPS01	-122.4241657	37.98747377	-0.12	21.05599976	354.730011	20.93599976	-122.4241517	37.9874815	-0.25299999	21.05599976	354.1140137	20.80299976	7/28/2014	39:57.4
1222	SPS01	-122.4241678	37.9874762	-0.069	21.15800095	354.6430054	21.08900095	-122.4241538	37.98748391	-0.33700001	21.15800095	354.1140137	20.82100093	7/28/2014	39:57.5
1223	SPS01	-122.4241699	37.98747856	-0.12	21.12000084	354.5109863	21.00000084	-122.4241559	37.98748628	-0.219	21.12000084	354.15802	20.90100084	7/28/2014	39:57.6
1224	SPS01	-122.424172	37.98748097	-0.069	21.14800072	354.6210022	21.07900072	-122.424158	37.98748866	-0.303	21.14800072	354.1799927	20.84500071	7/28/2014	39:57.7
1225	SPS01	-122.4241741	37.98748334	-0.12	21.02499962	354.4890137	20.90499962	-122.42416	37.98749103	-0.33700001	21.02499962	354.223999	20.68799961	7/28/2014	39:57.8
1226	SPS01	-122.4241761	37.98748571	-0.069	21.05599976	354.6430054	20.98699976	-122.4241621	37.98749338	-0.33700001	21.05599976	354.0700073	20.71899974	7/28/2014	39:57.9
1227	SPS01	-122.4241792	37.98748921	-0.12	21.05599976	354.5769959	20.93599976	-122.4241651	37.98749688	-0.219	21.05599976	354.0700073	20.83699976	7/28/2014	39:58.0
1228	SPS01	-122.4241812	37.98749156	-0.12	21.05599976	354.4670105	20.93599976	-122.4241672	37.98749922	-0.38800001	21.05599976	353.9389954	20.66799974	7/28/2014	39:58.1
1229	SPS01	-122.4241833	37.98749391	-0.12	21.06599998	354.6210022	20.94599999	-122.4241692	37.98750155	-0.33700001	21.06599998	354.0700073	20.72899997	7/28/2014	39:58.2
1230	SPS01	-122.4241853	37.98749626	-0.12	21.18000031	354.5109863	21.06000031	-122.4241712	37.9875039	-0.50599998	21.18000031	353.9609985	20.67400032	7/28/2014	39:58.3
1231	SPS01	-122.4241874	37.98749863	-0.154	21.17300034	354.4670105	21.01900034	-122.4241733	37.98750625	-0.33700001	21.17300034	353.9380188	20.83600032	7/28/2014	39:58.4
1232	SPS01	-122.4241894	37.987501	-0.12	21.21800041	354.598999	21.09800041	-122.4241753	37.98750862	-0.38800001	21.21800041	353.9819946	20.8300004	7/28/2014	39:58.5
1233	SPS01	-122.4241914	37.98750337	-0.154	21.20199966	354.5329895	21.04799967	-122.4241773	37.98751097	-0.50599998	21.20199966	353.8950195	20.69599968	7/28/2014	39:58.6
1234	SPS01	-122.4241935	37.98750572	-0.12	21.14800072	354.4890137	21.02800072	-122.4241794	37.98751332	-0.33700001	21.14800072	353.8280029	20.8110007	7/28/2014	39:58.7
1235	SPS01	-122.4241955	37.98750805	-0.154	21.32799911	354.4890137	21.17399912	-122.4241813	37.98751566	-0.42199999	21.32799911	353.8730164	20.90599912	7/28/2014	39:58.8
1236	SPS01	-122.4241975	37.98751037	-0.154	21.27099991	354.4890137	21.11699991	-122.4241833	37.98751796	-0.42199999	21.27099991	353.82901	20.84899992	7/28/2014	39:58.9
1237	SPS01	-122.4242004	37.98751381	-0.154	21.26499939	354.4450073	21.11099939	-122.4241863	37.98752138	-0.38800001	21.26499939	353.8720093	20.87699938	7/28/2014	39:59.0
1238	SPS01	-122.4242023	37.98751609	-0.154	21.31200027	354.4230042	21.15800028	-122.4241882	37.98752365	-0.42199999	21.31200027	353.8070068	20.89000028	7/28/2014	39:59.1
1239	SPS01	-122.4242043	37.98751836	-0.205	21.26499939	354.3789978	21.05999939	-122.4241901	37.98752593	-0.42199999	21.26499939	353.9380188	20.8429994	7/28/2014	39:59.2
1240	SPS01	-122.4242063	37.98752067	-0.154	21.29700089	354.3569946	21.14300089	-122.4241921	37.98752823	-0.42199999	21.29700089	353.8280029	20.87500089	7/28/2014	39:59.3
1241	SPS01	-122.4242082	37.98752297	-0.154	21.3409996	354.401001	21.1869996	-122.424194	37.98753052	-0.456	21.3409996	353.8730164	20.8849996	7/28/2014	39:59.4
1242	SPS01	-122.4242102	37.98752529	-0.154	21.26499939	354.3349915	21.11099939	-122.424196	37.98753282	-0.456	21.26499939	353.8940125	20.80899939	7/28/2014	39:59.5
1243	SPS01	-122.4242121	37.98752757	-0.205	21.26499939	354.3129883	21.05999939	-122.4241979	37.9875351	-0.456	21.26499939	353.8730164	20.80899939	7/28/2014	39:59.6
1244	SPS01	-122.4242141	37.98752986	-0.154	21.26499939	354.3349915	21.11099939	-122.4241999	37.9875374	-0.42199999	21.26499939	353.9169922	20.8429994	7/28/2014	39:59.7
1245	SPS01	-122.424216	37.98753215	-0.205	21.31200027	354.3789978	21.10700028	-122.4242018	37.98753966	-0.42199999	21.31200027	353.7839966	20.89000028	7/28/2014	39:59.8
1246	SPS01	-122.4242179	37.98753441	-0.154	21.35700035	354.4230042	21.20300035	-122.4242037	37.98754193	-0.38800001	21.35700035	353.7630005	20.96900034	7/28/2014	39:59.9
1247	SPS01	-122.4242207	37.98753777	-0.205	21.27099991	354.3349915	21.06599991	-122.4242065	37.98754528	-0.38800001	21.27099991	353.7630005	20.8829999	7/28/2014	40:00.0
1248	SPS01	-122.4242226	37.98754003	-0.154	21.35000038	354.401001	21.19600038	-122.4242084	37.98754753	-0.38800001	21.35000038	353.7189941	20.96200037	7/28/2014	40:00.1
1249	SPS01	-122.4242245	37.98754229	-0.154	21.37199974	354.3349915	21.21799974	-122.4242103	37.98754977	-0.38800001	21.37199974	353.8269959	20.98399973	7/28/2014	40:00.2
1250	SPS01	-122.4242265	37.98754457	-0.154	21.26499939	354.2690125	21.11099939	-122.4242122	37.98755205	-0.42199999	21.26499939	353.8500061	20.8429994	7/28/2014	40:00.3
1251	SPS01	-122.4242284	37.98754685	-0.154	21.24900055	354.2030029	21.09500055	-122.4242142	37.98755433	-0.456	21.24900055	353.7630005	20.79300055	7/28/2014	40:00.4
1252	SPS01	-122.4242303	37.98754915	-0.154	21.17300034	354.2690125	21.01900034	-122.4242161	37.98755661	-0.42199999	21.17300034	353.9160156	20.75100034	7/28/2014	40:00.5
1253	SPS01	-122.4242322	37.98755143	-0.205	21.16399956	354.2250061	20.95899956	-122.424218	37.98755889	-0.42199999	21.16399956	353.9609985	20.74199957	7/28/2014	40:00.6
1254	SPS01	-122.4242342	37.98755375	-0.154	21.18899918	354.2250061	21.03499918	-122.4242199	37.98756121	-0.33700001	21.18899918	353.9160156	20.85199916	7/28/2014	40:00.7
1255	SPS01	-122.4242361	37.98755603	-0.154	21.16399956	354.2690125	21.00999956	-122.4242218	37.98756349	-0.303	21.16399956	353.9169922	20.86099955	7/28/2014	40:00.8
1256	SPS01	-122.424238	37.98755831	-0.154	21.11000061	354.2470093	20.95600061	-122.4242237	37.98756575	-0.25299999	21.11000061	353.9380188	20.85700062	7/28/2014	40:00.9
1257	SPS01	-122.4242408	37.98756172	-0.154	21.18000031	354.2470093	21.02600031	-122.4242266	37.98756916	-0.33700001	21.18000031	353.9609985	20.84300029	7/28/2014	40:01.0
1258	SPS01	-122.4242427	37.987564	-0.154	21.10400009	354.2489929	20.95000009	-122.4242285	37.98757144	-0.25299999	21.10400009	353.9620056	20.8510001	7/28/2014	40:01.1
1259	SPS01	-122.4242446	37.98756629	-0.154	21.08799934	354.2510071	20.93399934	-122.4242304	37.98757374	-0.25299999	21.08799934	353.9859924	20.83499935	7/28/2014	40:01.2
1260	SPS01	-122.4242466	37.98756863	-0.12	21.11000061	354.2720032	20.99000061	-122.4242323	37.98757607	-0.25299999	21.11000061	354.0079956	20.85700062	7/28/2014	40:01.3
1261	SPS01	-122.4242485	37.98757098	-0.12	21.02499962	354.2510071	20.90499962	-122.4242343	37.98757841	-0.219	21.02499962	354.052002	20.80599962	7/28/2014	40:01.4
1262	SPS01	-122.4242505	37.98757333	-0.12	21.09399986	354.1849976	20.97399987	-122.4242362	37.98758076	-0.25299999	21.09399986	354.0290222	20.84099987	7/28/2014	40:01.5
1263	SPS01	-122.4242524	37.98757566	-0.154	21.04100037	354.2510071	20.88700037	-122.4242382	37.98758311	-0.303	21.04100037	354.052002	20.73800036	7/28/2014	40:01.6
1264	SPS01	-122.4242544	37.98757803	-0.12	21.04100037	354.2510071	20.92100037	-122.4242401	37.98758546	-0.168	21.04100037	354.052002	20.87300037	7/28/2014	40:01.7
1265	SPS01	-122.4242564	37.98758036	-0.12	20.87000084	354.2720032	20.75000084	-122.4242421	37.98758779	-0.33700001	20.87000084	354.1180115	20.53300083	7/28/2014	40:01.8
1266	SPS01	-122.4242583	37.98758271	-0.12	20.89500046	354.3609924	20.77500046	-122.424244	37.98759014	-0.25299999	20.89500046	354.2720032	20.64200047	7/28/2014	40:01.9
1267	SPS01	-122.4242612	37.9875862	-0.12	20.88599968	354.3609924	20.76599968	-122.4242469	37.98759363	-0.168	20.88599968	354.2720032	20.71799968	7/28/2014	40:02.0
1268	SPS01	-122.4242631	37.98758855	-0.12	20.85700035	354.3169861	20.73700035	-122.4242489	37.98759596	-0.303	20.85700035	354.2489929	20.55400035	7/28/2014	40:02.1
1269	SPS01	-122.4242651	37.9875909	-0.12	20.87000084	354.4479981	20.75000084	-122.4242508	37.98759831	-0.219	20.87000084	354.2489929	20.65100084	7/28/2014	40:02.2
1270	SPS01	-122.4242671	37.98759327	-0.12	20.97100067	354.3609924	20.85100067	-122.4242528	37.98760068	-0.219	20.97100067	354.2050171	20.75200067	7/28/2014	40:02.3
1271	SPS01	-122.424269	37.98759565	-0.12	20.84199905	354.5140076	20.72199906	-122.4242548	37.98760306	-0.25299999	20.84199905	354.2279968	20.58899906	7/28/2014	40:02.4
1272	SPS01	-122.424271	37.98759807	-0.069	20.86400032	354.4039917	20.79500032	-122.4242568	37.98760549	-0.219	20.86400032	354.1180115	20.64500032	7/28/2014	40:02.5
1273	SPS01	-122.424273	37.98760046	-0.12	20.9489994	354.4479981	20.82899941	-122.4242587	37.98760787	-0.25299999	20.9489994	354.1180115	20.69599941	7/28/2014	40:02.6
1274	SPS01	-122.424275	37.98760286	-0.069	20.87000084	354.5140076	20.80100084	-122.4242607	37.98761028	-0.016	20.87000084	354.0729981	20.85400084	7/28/2014	40:02.7
1275	SPS01	-122.424277	37.98760523	-0.12	20.82600021	354.5580139	20.70600022	-122.4242627	37.98761263	-0.303	20.82600021	354.1390076	20.52300021	7/28/2014	40:02.8
1276	SPS01	-122.4242789	37.98760762	-0.069	20.97100067	354.4710083	20.90200067	-122.4242646	37.98761499	-0.219	20.97100067	354.1180115	20.75200067	7/28/2014	40:02.9
1277	SPS01	-122.4242818	37.98761114	-0.068	20.88599968	354.427002	20.81799968	-122.4242675	37.98761853	-0.167	20.88599968	354.1620178	20.71899968	7/28/2014	40:03.0
1278	SPS01	-122.4242838	37.98761349	-0.068	20.9109993	354.4479981	20.84299929	-122.4242695	37.98762086	-0.252	20.9109993	354.2489929	20.65899929	7/28/2014	40:03.1
1279	SPS01	-122.4242857	37.98761582	-0.119	20.86400032	354.4930115	20.74500032	-122.4242714	37.9876232	-0.30199999	20.86400032	354.2720032	20.56200033	7/28/2014	40:03.2
1280	SPS01	-122.4242877	37.98761821	-0.068	20.86400032	354.6239929	20.79600032	-122.4242733	37.98762558	-0.252	20.86400032	354.2279968	20.61200032	7/28/2014	40:03.3
1281	SPS01	-122.4242896	37.98762057	-0.068	20.88599968	354.6239929	20.81799968	-122.4242753	37.98762795	-0.21799999	20.88599968	354.2279968	20.66799968	7/28/2014	40:03.4
1282	SPS01	-122.4242916	37.98762298	-0.033	20.9109993	354.6679993	20.8779993	-122.4242773	37.98763034	-0.21799999	20.9109993	354.1390076	20.6929993	7/28/2014	40:03.5
1283	SPS01	-122.4242935	37.98762535	-0.068	20.95499992	354.6679993	20.88699992	-122.4242792	37.9876327	-0.21799999	20.95499992	354.1390076	20.73699993	7/28/2014	40:03.6
1284	SPS01	-122.4242955	37.98762771	-0.068	20.99600029	354.6679993	20.92800029	-122.4242811	37.98763507	-0.167	20.99600029	354.0310059	20.82900029	7/28/2014	40:03.7
1285	SPS01	-122.4242974	37.98763006	-0.068	21.00300026	354.6900024	20.93500026	-122.4242831	37.98763742	-0.133	21.00300026	354.0729981	20.87000026	7/28/2014	40:03.8
1286	SPS01	-122.4242993	37.9876324	-0.068	21.0189991	354.6239929	20.9509991	-122.424285	37.98763976	-0.252	21.0189991	354.0960083	20.7669991	7/28/2014	40:03.9
1287	SPS01	-122.4243022	37.98763588	-0.033	21.10400009	354.6470032	21.07100009	-122.4242878	37.98764322	-0.21799999	21.10400009	354.2489929	20.8860001	7/28/2014	40:04.0
1288	SPS01	-122.424304	37.98763818	-0.033	21.07900047	354.6239929	21.04600047	-122.4242897	37.98764554	-0.133	21.07900047	354.1830139	20.94600047	7/28/2014	40:04.1
1289	SPS01	-122.4243059	37.98764047	-0.033	21.06599998	354.6239929	21.03299998	-122.4242916	37.98764783	-0.21799999	21.06599998	354.2510071	20.84799999	7/28/2014	40:04.2
1290	SPS01	-122.4243078	37.98764279	-0.068	21.08799934	354.6239929	21.01999934	-122.4242935	37.98765015	-0.21799999	21.08799934	354.2050171	20.86999935	7/28/2014	40:04.3
1291	SPS01	-122.4243098	37.98764512	-0.033	21.04999924	354.6900024	21.01699924	-122.4242954	37.9876525	-0.133	21.04999924	354.2489929	20.91699924	7/28/2014	40:04.4
1292	SPS01	-122.4243117	37.98764747	-0.033	21.14800072	354.7109985	21.11500072	-122.4242974	37.98765483	-0.082	21.14800072	354.2489929	21.06600071	7/28/2014	40:04.5
1293	SPS01	-122.4243136	37.98764981	-0.068	21.06599998	354.7109985	20.99799998	-122.4242993	37.98765717	-0.133	21.06599998	354.382019	20.93299998	7/28/2014	40:04.6
1294	SPS01	-122.4243155	37.98765216	-0.033	21.07900047	354.6470032	21.04600047	-122.4243012	37.98765952	-0.167	21.07900047	354.4250183	20.91200048	7/28/2014	40:04.7
1295	SPS01	-122.4243174	37.98765447	-0.068	21.02499962	354.6679993	20.95699961	-122.4243031	37.98766185	-0.133	21.02499962	354.5800171	20.89199962	7/28/2014	40:04.8
1296	SPS01	-122.4243193	37.98765681	-0.068	20.96500015	354.7359924	20.89700015	-122.424305	37.98766418	-0.133	20.96500015	354.6260071	20.83200015	7/28/2014	40:04.9
1297	SPS01	-122.4243222	37.98766032	-0.068	20.94000053	354.7369995	20.87200053	-122.4243079	37.98766768	-0.167	20.94000053	354.6270142	20.77300054	7/28/2014	40:05.0
1298	SPS01	-122.4243242	37.98766269	-0.033	21.00900078	354.8469849	20.97600078	-122.4243098	37.98767005	-0.21799999	21.00900078	354.7149963	20.79100078	7/28/2014	40:05.1
1299	SPS01	-122.4243261	37.98766508	-0.068	21.00900078	354.8909912	20.94100077	-122.4243118	37.98767244	-0.252	21.00900078	354.6929932	20.75700077	7/28/2014	40:05.2
1300	SPS01	-122.4243281	37.9876675	-0.033	20.95499992	354.9349976	20.92199992	-122.4243138	37.98767486	-0.082	20.95499992	354.6929932	20.87299992	7/28/2014	40:05.3
1301	SPS01	-122.4243301	37.98766992	-0.068	20.84199905	354.9580078	20.77399905	-122.4243158	37.98767728	-0.133	20.84199905	354.6490173	20.70899905	7/28/2014	40:05.4
1302	SPS01	-122.4243321	37.98767238	-0.033	20.80999947	355.0450134	20.77699947	-122.4243178	37.98767974	-0.21799999	20.80999947	354.7369995	20.59199947	7/28/2014	40:05.5
1303	SPS01	-122.4243341	37.98767483	-0.068	20.91699982	355.0230103	20.84899981	-122.4243198	37.98768219	-0.252	20.91699982	354.6929932	20.66499981	7/28/2014	40:05.6
1304	SPS01	-122.4243361	37.98767729	-0.068	20.82600021	355.0230103	20.75800021	-122.4243218	37.98768465	-0.082	20.82600021	354.7810059	20.74400021	7/28/2014	40:05.7
1305	SPS01	-122.4243381	37.98767975	-0.068	20.84199905	355.0010071	20.77399905	-122.4243238	37.98768709	-0.133	20.84199905	354.803009	20.70899905	7/28/2014	40:05.8
1306	SPS01	-122.4243401	37.98768217	-0.068	20.74699974	355.0010071	20.67899974	-122.4243258	37.98768953	-0.015	20.74699974	354.8250122	20.73199974	7/28/2014	40:05.9
1307	SPS01	-122.4243431	37.98768581	-0.068	20.80400085	355.0450134	20.73600085	-122.4243288	37.98769317	-0.133	20.80400085	354.8910217	20.67100085	7/28/2014	40:06.0
1308	SPS01	-122.4243451	37.98768825	-0.033	20.74699974	355.0230103	20.71399974	-122.4243308	37.98769561	-0.336	20.74699974	355.0450134	20.41099975	7/28/2014	40:06.1
1309	SPS01	-122.4243471	37.98769069	-0.068	20.73399925	355.0889893	20.66599925	-122.4243328	37.98769805	-0.015	20.73399925	355.0230103	20.71899925	7/28/2014	40:06.2
1310	SPS01	-122.4243491	37.98769314	-0.068	20.70299911	355.0889893	20.63499911	-122.4243348	37.9877005	-0.133	20.70299911	355.2210083	20.56999911	7/28/2014	40:06.3
1311	SPS01	-122.4243512	37.98769564	-0.068	20.65500069	355.0889893	20.58700068	-122.4243368	37.98770298	0.07	20.65500069	355.177002	20.72500069	7/28/2014	40:06.4
1312	SPS01	-122.4243532	37.98769811	-0.033	20.63899994	355.0669861	20.60599994	-122.4243389	37.98770547	-0.133	20.63899994	355.1979981	20.50599994	7/28/2014	40:06.5
1313	SPS01	-122.4243552	37.98770058	-0.068	20.70299911	355.1549988	20.63499911	-122.4243409	37.98770793	-0.133	20.70299911	355.3309937	20.56999911	7/28/2014	40:06.6
1314	SPS01	-122.4243572	37.98770304	-0.033	20.67099953	355.177002	20.63799953	-122.4243429	37.9877104	-0.082	20.67099953	355.309021	20.58899952	7/28/2014	40:06.7
1315	SPS01	-122.4243592	37.98770548	-0.033	20.73999977	355.2210083	20.70699977	-122.4243449	37.98771284	-0.048	20.73999977	355.3300171	20.69199977	7/28/2014	40:06.8
1316	SPS01	-122.4243612	37.98770788	-0.033	20.67099953	355.375	20.63799953	-122.4243469	37.98771524	-0.082	20.67099953	355.3970032	20.58899952	7/28/2014	40:06.9
1317	SPS01	-122.4243641	37.98771144	-0.033	20.70899963	355.3309937	20.67599963	-122.4243498	37.98771879	-0.015	20.70899963	355.3080139	20.69399963	7/28/2014	40:07.0
1318	SPS01	-122.424366	37.98771379	-0.033	20.71800041	355.3529968	20.68500041	-122.4243517	37.98772115	0.036	20.71800041	355.375	20.75400041	7/28/2014	40:07.1
1319	SPS01	-122.424368	37.98771614	-0.033	20.72500038	355.3970032	20.69200038	-122.4243536	37.9877235	-0.015	20.72500038	355.4630127	20.71000038	7/28/2014	40:07.2
1320	SPS01	-122.4243699	37.98771849	0.001	20.66500092	355.3309937	20.66600092	-122.4243556	37.98772585	-0.015	20.66500092	355.4179993	20.65000092	7/28/2014	40:07.3
1321	SPS01	-122.4243718	37.98772082	-0.033	20.66500092	355.3970032	20.63200092	-122.4243575	37.9877282	0.036	20.66500092	355.4630127	20.70100091	7/28/2014	40:07.4
1322	SPS01	-122.4243737	37.98772317	0.001	20.65500069	355.4410095	20.65600069	-122.4243594	37.98773055	0.036	20.65500069	355.4410095	20.69100069	7/28/2014	40:07.5
1323	SPS01	-122.4243757	37.9877255	0.001	20.56999969	355.4410095	20.57099969	-122.4243614	37.98773288	0.036	20.56999969	355.4400024	20.60599969	7/28/2014	40:07.6
1324	SPS01	-122.4243776	37.98772782	0.001	20.58600044	355.5069885	20.58700044	-122.4243633	37.9877352	-0.015	20.58600044	355.507019	20.57100044	7/28/2014	40:07.7
1325	SPS01	-122.4243795	37.98773012	0.001	20.5	355.4630127	20.501	-122.4243652	37.98773749	-0.015	20.5	355.5290222	20.485	7/28/2014	40:07.8
1326	SPS01	-122.4243813	37.9877324	0.001	20.5	355.5729981	20.501	-122.424367	37.98773977	-0.015	20.5	355.5290222	20.485	7/28/2014	40:07.9
1327	SPS01	-122.4243841	37.98773577	0.001	20.5	355.5289917	20.501	-122.4243698	37.98774317	-0.015	20.5	355.6820068	20.485	7/28/2014	40:08.0
1328	SPS01	-122.424386	37.98773802	0.052	20.46199989	355.5509949	20.51399989	-122.4243717	37.98774541	0.036	20.46199989	355.6380005	20.49799989	7/28/2014	40:08.1
1329	SPS01	-122.4243878	37.98774026	0.001	20.44000053	355.5729981	20.44100053	-122.4243735	37.98774766	0.036	20.44000053	355.7919922	20.47600053	7/28/2014	40:08.2
1330	SPS01	-122.4243897	37.98774253	0.052	20.46199989	355.6610107	20.51399989	-122.4243754	37.98774992	0.07	20.46199989	355.70401	20.53199989	7/28/2014	40:08.3
1331	SPS01	-122.4243916	37.98774479	0.052	20.4470005	355.6830139	20.4990005	-122.4243773	37.9877522	0.07	20.4470005	355.8139954	20.5170005	7/28/2014	40:08.4
1332	SPS01	-122.4243935	37.98774707	0.086	20.4090004	355.8150024	20.4950004	-122.4243792	37.98775446	0.121	20.4090004	355.7480164	20.5300004	7/28/2014	40:08.5
1333	SPS01	-122.4243953	37.98774931	0.052	20.4470005	355.946991	20.4990005	-122.424381	37.98775672	0.036	20.4470005	355.8359985	20.4830005	7/28/2014	40:08.6
1334	SPS01	-122.4243972	37.98775157	0.086	20.42399979	355.9689941	20.50999979	-122.4243829	37.98775897	0.036	20.42399979	355.7700195	20.45999978	7/28/2014	40:08.7
1335	SPS01	-122.424399	37.9877538	0.052	20.49399948	355.9500122	20.54599948	-122.4243847	37.9877612	0.036	20.49399948	355.7709961	20.52999948	7/28/2014	40:08.8
1336	SPS01	-122.4244009	37.98775603	0.086	20.48399925	355.9949951	20.56999926	-122.4243866	37.98776342	0.121	20.48399925	355.7740173	20.60499925	7/28/2014	40:08.9
1337	SPS01	-122.4244036	37.9877593	0.052	20.49399948	355.9289856	20.54599948	-122.4243893	37.98776669	0.121	20.49399948	355.8179932	20.61499948	7/28/2014	40:09.0
1338	SPS01	-122.4244054	37.98776149	0.086	20.48399925	355.9729919	20.56999926	-122.4243911	37.9877689	0.155	20.48399925	356.0160217	20.63899925	7/28/2014	40:09.1
1339	SPS01	-122.4244072	37.98776368	0.052	20.43099976	355.9509888	20.48299976	-122.4243929	37.98777109	0.205	20.43099976	356.2140198	20.63599975	7/28/2014	40:09.2
1340	SPS01	-122.424409	37.98776589	0.086	20.43099976	355.9289856	20.51699976	-122.4243948	37.9877733	0.121	20.43099976	356.1920166	20.55199976	7/28/2014	40:09.3
1341	SPS01	-122.4244109	37.9877681	0.086	20.42399979	355.9949951	20.50999979	-122.4243966	37.98777551	0.07	20.42399979	356.3240051	20.49399979	7/28/2014	40:09.4
1342	SPS01	-122.4244127	37.98777031	0.086	20.43099976	356.0599976	20.51699976	-122.4243984	37.98777774	0.121	20.43099976	356.434021	20.55199976	7/28/2014	40:09.5
1343	SPS01	-122.4244145	37.98777252	0.086	20.43099976	356.1489868	20.51699976	-122.4244003	37.98777995	0.121	20.43099976	356.5220032	20.55199976	7/28/2014	40:09.6
1344	SPS01	-122.4244164	37.98777471	0.086	20.38699913	356.17099	20.47299913	-122.4244021	37.98778216	0.121	20.38699913	356.434021	20.50799913	7/28/2014	40:09.7
1345	SPS01	-122.4244182	37.98777689	0.052	20.38699913	356.2799988	20.43899913	-122.4244039	37.98778431	0.155	20.38699913	356.5660095	20.54199913	7/28/2014	40:09.8
1346	SPS01	-122.42442	37.98777906	0.086	20.38699913	356.3909912	20.47299913	-122.4244057	37.98778651	0.121	20.38699913	356.5660095	20.50799913	7/28/2014	40:09.9
1347	SPS01	-122.4244227	37.98778228	0.052	20.39299965	356.302002	20.44499965	-122.4244084	37.98778971	0.121	20.39299965	356.5	20.51399965	7/28/2014	40:10.0
1348	SPS01	-122.4244245	37.98778442	0.086	20.4090004	356.4570007	20.4950004	-122.4244102	37.98779188	0.155	20.4090004	356.5	20.5640004	7/28/2014	40:10.1
1349	SPS01	-122.4244262	37.98778655	0.052	20.40200043	356.4349976	20.45400043	-122.424412	37.98779402	0.155	20.40200043	356.6540222	20.55700043	7/28/2014	40:10.2
1350	SPS01	-122.4244281	37.98778873	0.086	20.44000053	356.5440064	20.52600054	-122.4244138	37.98779619	0.155	20.44000053	356.6100159	20.59500054	7/28/2014	40:10.3
1351	SPS01	-122.4244299	37.98779088	0.086	20.41500092	356.5669861	20.50100092	-122.4244156	37.98779837	0.155	20.41500092	356.632019	20.57000092	7/28/2014	40:10.4
1352	SPS01	-122.4244317	37.98779306	0.086	20.42399979	356.5440064	20.50999979	-122.4244175	37.98780052	0.205	20.42399979	356.632019	20.62899978	7/28/2014	40:10.5
1353	SPS01	-122.4244335	37.98779521	0.052	20.4090004	356.6329956	20.4610004	-122.4244193	37.9878027	0.121	20.4090004	356.6540222	20.5300004	7/28/2014	40:10.6
1354	SPS01	-122.4244353	37.98779739	0.086	20.4090004	356.6539917	20.4950004	-122.4244211	37.98780487	0.205	20.4090004	356.6100159	20.61400039	7/28/2014	40:10.7
1355	SPS01	-122.4244371	37.98779955	0.086	20.44000053	356.677002	20.52600054	-122.4244229	37.98780703	0.205	20.44000053	356.7200012	20.64500053	7/28/2014	40:10.8
1356	SPS01	-122.4244389	37.98780167	0.086	20.40200043	356.5220032	20.48800043	-122.4244247	37.98780917	0.205	20.40200043	356.632019	20.60700043	7/28/2014	40:10.9
1357	SPS01	-122.4244416	37.98780485	0.086	20.4090004	356.5889893	20.4950004	-122.4244274	37.98781235	0.155	20.4090004	356.7640076	20.5640004	7/28/2014	40:11.0
1358	SPS01	-122.4244434	37.98780697	0.138	20.45599937	356.7200012	20.59399937	-122.4244292	37.98781447	0.205	20.45599937	356.8080139	20.66099937	7/28/2014	40:11.1
1359	SPS01	-122.4244452	37.98780907	0.086	20.39299965	356.6549988	20.47899965	-122.424431	37.98781659	0.23899999	20.39299965	356.7640076	20.63199964	7/28/2014	40:11.2
1360	SPS01	-122.424447	37.98781123	0.138	20.40200043	356.7200012	20.54000042	-122.4244328	37.98781875	0.23899999	20.40200043	356.7850037	20.64100042	7/28/2014	40:11.3
1361	SPS01	-122.4244488	37.98781339	0.138	20.39299965	356.6979981	20.53099965	-122.4244346	37.98782089	0.23899999	20.39299965	356.7860107	20.63199964	7/28/2014	40:11.4
1362	SPS01	-122.4244506	37.98781552	0.138	20.36100006	356.7869873	20.49900006	-122.4244364	37.98782304	0.28999999	20.36100006	356.8520203	20.65100005	7/28/2014	40:11.5
1363	SPS01	-122.4244524	37.98781766	0.138	20.35499954	356.8519898	20.49299954	-122.4244382	37.9878252	0.23899999	20.35499954	356.9179993	20.59399953	7/28/2014	40:11.6
1364	SPS01	-122.4244542	37.9878198	0.17200001	20.35499954	356.7869873	20.52699955	-122.42444	37.98782734	0.28999999	20.35499954	356.9179993	20.64499953	7/28/2014	40:11.7
1365	SPS01	-122.424456	37.98782192	0.17200001	20.35499954	356.7420044	20.52699955	-122.4244418	37.98782946	0.28999999	20.35499954	357.006012	20.64499953	7/28/2014	40:11.8
1366	SPS01	-122.4244578	37.98782403	0.17200001	20.30800056	356.8959961	20.48000057	-122.4244436	37.98783154	0.28999999	20.30800056	357.0490112	20.59800056	7/28/2014	40:11.9
1367	SPS01	-122.4244604	37.98782714	0.17200001	20.32299995	356.8959961	20.49499996	-122.4244463	37.98783467	0.324	20.32299995	357.1369934	20.64699996	7/28/2014	40:12.0
1368	SPS01	-122.4244622	37.98782919	0.17200001	20.33300018	356.8959961	20.50500019	-122.424448	37.98783674	0.324	20.33300018	357.1809998	20.65700018	7/28/2014	40:12.1
1369	SPS01	-122.4244639	37.98783126	0.17200001	20.3390007	357.0280151	20.51100071	-122.4244498	37.98783883	0.28999999	20.3390007	357.2480164	20.62900069	7/28/2014	40:12.2
1370	SPS01	-122.4244657	37.98783334	0.223	20.32299995	357.0280151	20.54599996	-122.4244516	37.98784091	0.324	20.32299995	357.2470093	20.64699996	7/28/2014	40:12.3
1371	SPS01	-122.4244675	37.98783541	0.17200001	20.33300018	357.0939941	20.50500019	-122.4244533	37.98784298	0.28999999	20.33300018	357.3789978	20.62300017	7/28/2014	40:12.4
1372	SPS01	-122.4244693	37.98783751	0.223	20.3390007	357.0939941	20.56200071	-122.4244552	37.98784508	0.324	20.3390007	357.3580017	20.6630007	7/28/2014	40:12.5
1373	SPS01	-122.4244711	37.98783958	0.223	20.35499954	357.2290039	20.57799955	-122.4244569	37.98784719	0.35800001	20.35499954	357.4040222	20.71299955	7/28/2014	40:12.6
1374	SPS01	-122.4244729	37.98784167	0.25799999	20.34499931	357.230011	20.6029993	-122.4244587	37.98784927	0.324	20.34499931	357.3829956	20.66899931	7/28/2014	40:12.7
1375	SPS01	-122.4244746	37.98784374	0.223	20.3390007	357.230011	20.56200071	-122.4244605	37.98785134	0.324	20.3390007	357.3840027	20.6630007	7/28/2014	40:12.8
1376	SPS01	-122.4244764	37.98784581	0.25799999	20.3390007	357.29599	20.59700069	-122.4244623	37.98785343	0.35800001	20.3390007	357.4460144	20.69700071	7/28/2014	40:12.9
1377	SPS01	-122.4244791	37.98784888	0.223	20.3010006	357.2739868	20.5240006	-122.424465	37.98785652	0.35800001	20.3010006	357.428009	20.65900061	7/28/2014	40:13.0
1378	SPS01	-122.4244809	37.98785097	0.25799999	20.27899933	357.4060059	20.53699932	-122.4244668	37.98785861	0.35800001	20.27899933	357.4710083	20.63699934	7/28/2014	40:13.1
1379	SPS01	-122.4244827	37.98785304	0.223	20.25399971	357.3399963	20.47699971	-122.4244686	37.98786068	0.35800001	20.25399971	357.428009	20.61199972	7/28/2014	40:13.2
1380	SPS01	-122.4244845	37.98785516	0.25799999	20.23200035	357.4719849	20.49000034	-122.4244704	37.98786282	0.40799999	20.23200035	357.5370178	20.64000034	7/28/2014	40:13.3
1381	SPS01	-122.4244864	37.98785726	0.223	20.22200012	357.4719849	20.44500013	-122.4244723	37.98786492	0.324	20.22200012	357.5379944	20.54600012	7/28/2014	40:13.4
1382	SPS01	-122.4244882	37.9878594	0.25799999	20.22500038	357.4500122	20.48300037	-122.4244742	37.98786706	0.40799999	20.22500038	357.6029968	20.63300037	7/28/2014	40:13.5
1383	SPS01	-122.4244901	37.9878615	0.25799999	20.22800064	357.4060059	20.48600063	-122.424476	37.9878692	0.40799999	20.22800064	357.6920166	20.63600063	7/28/2014	40:13.6
1384	SPS01	-122.4244919	37.98786362	0.25799999	20.23200035	357.493988	20.49000034	-122.4244779	37.98787132	0.40799999	20.23200035	357.6910095	20.64000034	7/28/2014	40:13.7
1385	SPS01	-122.4244937	37.98786573	0.25799999	20.22200012	357.5599976	20.48000011	-122.4244797	37.98787341	0.442	20.22200012	357.7359924	20.66400012	7/28/2014	40:13.8
1386	SPS01	-122.4244955	37.9878678	0.25799999	20.24699974	357.5820007	20.50499973	-122.4244815	37.98787549	0.40799999	20.24699974	357.9330139	20.65499973	7/28/2014	40:13.9
1387	SPS01	-122.4244982	37.98787087	0.25799999	20.26300049	357.5599976	20.52100047	-122.4244842	37.98787857	0.40799999	20.26300049	357.8450012	20.67100048	7/28/2014	40:14.0
1388	SPS01	-122.4245	37.98787292	0.30899999	20.25399971	357.6480103	20.5629997	-122.424486	37.98788064	0.493	20.25399971	357.9770203	20.74699971	7/28/2014	40:14.1
1389	SPS01	-122.4245018	37.98787494	0.25799999	20.25399971	357.6919861	20.5119997	-122.4244878	37.98788267	0.40799999	20.25399971	357.9550171	20.6619997	7/28/2014	40:14.2
1390	SPS01	-122.4245036	37.98787701	0.30899999	20.27899933	357.7359924	20.58799931	-122.4244896	37.98788472	0.40799999	20.27899933	357.9989929	20.68699932	7/28/2014	40:14.3
1391	SPS01	-122.4245054	37.98787902	0.25799999	20.3010006	357.8680115	20.55900058	-122.4244914	37.98788675	0.35800001	20.3010006	358.0209961	20.65900061	7/28/2014	40:14.4
1392	SPS01	-122.4245072	37.98788107	0.25799999	20.28499985	357.9119873	20.54299983	-122.4244932	37.9878888	0.442	20.28499985	358.0650024	20.72699985	7/28/2014	40:14.5
1393	SPS01	-122.424509	37.98788311	0.25799999	20.29199982	357.9119873	20.5499998	-122.424495	37.98789085	0.35800001	20.29199982	358.0650024	20.64999983	7/28/2014	40:14.6
1394	SPS01	-122.4245108	37.98788514	0.25799999	20.3390007	357.9779968	20.59700069	-122.4244968	37.98789289	0.40799999	20.3390007	358.131012	20.74700069	7/28/2014	40:14.7
1395	SPS01	-122.4245126	37.98788716	0.25799999	20.29199982	358.0660095	20.5499998	-122.4244986	37.9878949	0.40799999	20.29199982	358.1970215	20.69999981	7/28/2014	40:14.8
1396	SPS01	-122.4245144	37.98788915	0.30899999	20.33300018	358.1539917	20.64200017	-122.4245004	37.98789692	0.40799999	20.33300018	358.2409973	20.74100018	7/28/2014	40:14.9
1397	SPS01	-122.424517	37.98789211	0.25799999	20.3010006	358.1319885	20.55900058	-122.424503	37.98789989	0.35800001	20.3010006	358.2189941	20.65900061	7/28/2014	40:15.0
1398	SPS01	-122.4245188	37.98789409	0.30899999	20.28499985	358.0880127	20.59399983	-122.4245048	37.98790189	0.442	20.28499985	358.2409973	20.72699985	7/28/2014	40:15.1
1399	SPS01	-122.4245205	37.98789607	0.30899999	20.27000046	358.2409973	20.57900044	-122.4245066	37.98790387	0.35800001	20.27000046	358.2409973	20.62800047	7/28/2014	40:15.2
1400	SPS01	-122.4245223	37.98789806	0.30899999	20.32299995	358.2630005	20.63199994	-122.4245083	37.98790585	0.40799999	20.32299995	358.2409973	20.73099995	7/28/2014	40:15.3
1401	SPS01	-122.4245241	37.98790004	0.25799999	20.27899933	358.196991	20.53699932	-122.4245101	37.98790784	0.40799999	20.27899933	358.3280029	20.68699932	7/28/2014	40:15.4
1402	SPS01	-122.4245259	37.98790204	0.30899999	20.24699974	358.3070068	20.55599973	-122.4245119	37.98790986	0.40799999	20.24699974	358.2850037	20.65499973	7/28/2014	40:15.5
1403	SPS01	-122.4245276	37.98790404	0.30899999	20.20999908	358.2850037	20.51899907	-122.4245137	37.98791186	0.35800001	20.20999908	358.32901	20.56799909	7/28/2014	40:15.6
1404	SPS01	-122.4245294	37.98790604	0.30899999	20.20000076	358.2850037	20.50900075	-122.4245155	37.98791386	0.40799999	20.20000076	358.4169922	20.60800076	7/28/2014	40:15.7
1405	SPS01	-122.4245312	37.98790798	0.25799999	20.2159996	358.3729858	20.47399959	-122.4245173	37.98791584	0.35800001	20.2159996	358.4169922	20.57399961	7/28/2014	40:15.8
1406	SPS01	-122.424533	37.98790996	0.30899999	20.20999908	358.394989	20.51899907	-122.4245191	37.98791782	0.442	20.20999908	358.4819946	20.65199909	7/28/2014	40:15.9
1407	SPS01	-122.4245356	37.9879129	0.30899999	20.1779995	358.4609985	20.48699948	-122.4245218	37.98792077	0.35800001	20.1779995	358.5710144	20.53599951	7/28/2014	40:16.0
1408	SPS01	-122.4245374	37.98791488	0.30899999	20.18400002	358.4830017	20.493	-122.4245235	37.98792275	0.40799999	20.18400002	358.5490112	20.59200001	7/28/2014	40:16.1
1409	SPS01	-122.4245392	37.98791684	0.30899999	20.16799927	358.4609985	20.47699925	-122.4245253	37.98792473	0.40799999	20.16799927	358.65802	20.57599926	7/28/2014	40:16.2
1410	SPS01	-122.424541	37.98791884	0.34299999	20.18400002	358.4830017	20.52700001	-122.4245272	37.98792675	0.40799999	20.18400002	358.7690125	20.59200001	7/28/2014	40:16.3
1411	SPS01	-122.4245428	37.98792084	0.30899999	20.15299988	358.5740051	20.46199986	-122.424529	37.98792874	0.40799999	20.15299988	358.8150024	20.56099987	7/28/2014	40:16.4
1412	SPS01	-122.4245447	37.98792284	0.30899999	20.16200066	358.5969849	20.47100064	-122.4245308	37.98793074	0.442	20.16200066	358.8829956	20.60400066	7/28/2014	40:16.5
1413	SPS01	-122.4245465	37.98792483	0.30899999	20.15299988	358.6629944	20.46199986	-122.4245327	37.98793278	0.40799999	20.15299988	358.9049988	20.56099987	7/28/2014	40:16.6
1414	SPS01	-122.4245483	37.98792685	0.30899999	20.1779995	358.7730103	20.48699948	-122.4245345	37.98793477	0.442	20.1779995	358.9930115	20.6199995	7/28/2014	40:16.7
1415	SPS01	-122.4245502	37.98792881	0.30899999	20.16200066	358.7950134	20.47100064	-122.4245363	37.98793675	0.40799999	20.16200066	359.059021	20.57000065	7/28/2014	40:16.8
1416	SPS01	-122.424552	37.98793079	0.30899999	20.1779995	358.8169861	20.48699948	-122.4245382	37.98793873	0.442	20.1779995	359.0360107	20.6199995	7/28/2014	40:16.9
1417	SPS01	-122.4245546	37.98793369	0.25799999	20.1779995	358.8829956	20.43599948	-122.4245409	37.98794167	0.40799999	20.1779995	359.0360107	20.58599949	7/28/2014	40:17.0
1418	SPS01	-122.4245565	37.98793566	0.30899999	20.19400024	358.9490051	20.50300023	-122.4245427	37.98794363	0.40799999	20.19400024	359.1679993	20.60200024	7/28/2014	40:17.1
1419	SPS01	-122.4245583	37.98793762	0.30899999	20.2159996	358.927002	20.52499959	-122.4245445	37.9879456	0.442	20.2159996	359.1419983	20.6579996	7/28/2014	40:17.2
1420	SPS01	-122.4245601	37.98793956	0.30899999	20.18400002	358.9930115	20.493	-122.4245463	37.98794758	0.40799999	20.18400002	359.1900024	20.59200001	7/28/2014	40:17.3
1421	SPS01	-122.4245619	37.98794154	0.30899999	20.18400002	359.0150147	20.493	-122.4245482	37.98794956	0.40799999	20.18400002	359.2350159	20.59200001	7/28/2014	40:17.4
1422	SPS01	-122.4245638	37.98794351	0.30899999	20.18400002	359.0369873	20.493	-122.42455	37.98795154	0.40799999	20.18400002	359.3000183	20.59200001	7/28/2014	40:17.5
1423	SPS01	-122.4245656	37.98794549	0.30899999	20.19400024	359.0809937	20.50300023	-122.4245519	37.98795352	0.35800001	20.19400024	359.3439941	20.55200025	7/28/2014	40:17.6
1424	SPS01	-122.4245674	37.98794743	0.30899999	20.18400002	359.0809937	20.493	-122.4245537	37.98795548	0.40799999	20.18400002	359.3880005	20.59200001	7/28/2014	40:17.7
1425	SPS01	-122.4245692	37.98794938	0.25799999	20.19400024	359.1690064	20.45200023	-122.4245555	37.98795743	0.35800001	20.19400024	359.3659973	20.55200025	7/28/2014	40:17.8
1426	SPS01	-122.424571	37.98795131	0.30899999	20.19400024	359.2130127	20.50300023	-122.4245573	37.98795937	0.40799999	20.19400024	359.4760132	20.60200024	7/28/2014	40:17.9
1427	SPS01	-122.4245737	37.98795417	0.25799999	20.20000076	359.2569885	20.45800075	-122.42456	37.98796224	0.35800001	20.20000076	359.4760132	20.55800077	7/28/2014	40:18.0
1428	SPS01	-122.4245756	37.9879561	0.30899999	20.19400024	359.2789917	20.50300023	-122.4245619	37.98796418	0.35800001	20.19400024	359.5200195	20.55200025	7/28/2014	40:18.1
1429	SPS01	-122.4245774	37.98795801	0.30899999	20.22200012	359.3229981	20.53100011	-122.4245637	37.98796611	0.35800001	20.22200012	359.5200195	20.58000013	7/28/2014	40:18.2
1430	SPS01	-122.4245792	37.98795994	0.30899999	20.27000046	359.3229981	20.57900044	-122.4245655	37.98796805	0.35800001	20.27000046	359.6520081	20.62800047	7/28/2014	40:18.3
1431	SPS01	-122.424581	37.98796188	0.30899999	20.20999908	359.3880005	20.51899907	-122.4245674	37.98797	0.35800001	20.20999908	359.6300049	20.56799909	7/28/2014	40:18.4
1432	SPS01	-122.4245829	37.98796383	0.30899999	20.2159996	359.3890076	20.52499959	-122.4245692	37.98797195	0.35800001	20.2159996	359.6300049	20.57399961	7/28/2014	40:18.5
1433	SPS01	-122.4245847	37.98796575	0.30899999	20.22200012	359.4760132	20.53100011	-122.4245711	37.98797391	0.35800001	20.22200012	359.6520081	20.58000013	7/28/2014	40:18.6
1434	SPS01	-122.4245866	37.98796768	0.30899999	20.23800087	359.5429993	20.54700086	-122.424573	37.98797584	0.40799999	20.23800087	359.6960144	20.64600086	7/28/2014	40:18.7
1435	SPS01	-122.4245884	37.98796959	0.30899999	20.23800087	359.5859985	20.54700086	-122.4245748	37.98797776	0.324	20.23800087	359.631012	20.56200087	7/28/2014	40:18.8
1436	SPS01	-122.4245902	37.9879715	0.30899999	20.25399971	359.6090088	20.5629997	-122.4245766	37.98797967	0.35800001	20.25399971	359.6740112	20.61199972	7/28/2014	40:18.9
1437	SPS01	-122.424593	37.98797435	0.30899999	20.24699974	359.6960144	20.55599973	-122.4245794	37.98798254	0.35800001	20.24699974	359.7619934	20.60499975	7/28/2014	40:19.0
1438	SPS01	-122.4245948	37.98797624	0.30899999	20.27000046	359.631012	20.57900044	-122.4245812	37.98798445	0.40799999	20.27000046	359.7619934	20.67800045	7/28/2014	40:19.1
1439	SPS01	-122.4245966	37.98797814	0.30899999	20.26300049	359.7839966	20.57200047	-122.4245831	37.98798636	0.324	20.26300049	359.7839966	20.58700049	7/28/2014	40:19.2
1440	SPS01	-122.4245985	37.98798006	0.30899999	20.26300049	359.7399902	20.57200047	-122.424585	37.98798829	0.40799999	20.26300049	359.8059998	20.67100048	7/28/2014	40:19.3
1441	SPS01	-122.4246004	37.98798197	0.30899999	20.23800087	359.7630005	20.54700086	-122.4245868	37.98799023	0.35800001	20.23800087	359.9150085	20.59600088	7/28/2014	40:19.4
1442	SPS01	-122.4246023	37.98798392	0.34299999	20.27000046	359.7619934	20.61300045	-122.4245887	37.98799218	0.40799999	20.27000046	359.8940125	20.67800045	7/28/2014	40:19.5
1443	SPS01	-122.4246041	37.98798585	0.34299999	20.27000046	359.7850037	20.61300045	-122.4245906	37.98799412	0.35800001	20.27000046	359.9160156	20.62800047	7/28/2014	40:19.6
1444	SPS01	-122.424606	37.98798777	0.34299999	20.26300049	359.8940125	20.60600048	-122.4245925	37.98799605	0.40799999	20.26300049	359.9160156	20.67100048	7/28/2014	40:19.7
1445	SPS01	-122.4246079	37.98798967	0.30899999	20.27899933	359.9379883	20.58799931	-122.4245944	37.98799796	0.35800001	20.27899933	359.960022	20.63699934	7/28/2014	40:19.8
1446	SPS01	-122.4246098	37.98799158	0.34299999	20.29199982	360.0710144	20.63499981	-122.4245963	37.98799987	0.40799999	20.29199982	359.9819946	20.69999981	7/28/2014	40:19.9
1447	SPS01	-122.4246125	37.98799441	0.30899999	20.34499931	360.0039978	20.6539993	-122.4245991	37.98800272	0.40799999	20.34499931	360.0039978	20.75299931	7/28/2014	40:20.0
1448	SPS01	-122.4246144	37.9879963	0.34299999	20.3390007	360.1390076	20.6820007	-122.424601	37.98800463	0.40799999	20.3390007	359.9630127	20.74700069	7/28/2014	40:20.1
1449	SPS01	-122.4246163	37.98799818	0.30899999	20.3390007	360.1400147	20.64800069	-122.4246029	37.98800652	0.35800001	20.3390007	360.007019	20.69700071	7/28/2014	40:20.2
1450	SPS01	-122.4246182	37.9880001	0.34299999	20.34499931	360.1409912	20.68799931	-122.4246048	37.98800845	0.35800001	20.34499931	360.052002	20.70299932	7/28/2014	40:20.3
1451	SPS01	-122.4246201	37.988002	0.30899999	20.37700081	360.2059937	20.68600079	-122.4246067	37.98801036	0.40799999	20.37700081	360.0740051	20.7850008	7/28/2014	40:20.4
1452	SPS01	-122.424622	37.98800392	0.34299999	20.34499931	360.1839905	20.68799931	-122.4246086	37.98801231	0.35800001	20.34499931	360.1390076	20.70299932	7/28/2014	40:20.5
1453	SPS01	-122.4246239	37.98800584	0.30899999	20.36100006	360.2279968	20.67000005	-122.4246105	37.98801422	0.35800001	20.36100006	360.2279968	20.71900007	7/28/2014	40:20.6
1454	SPS01	-122.4246258	37.98800775	0.34299999	20.34499931	360.2730103	20.68799931	-122.4246124	37.98801615	0.40799999	20.34499931	360.2929993	20.75299931	7/28/2014	40:20.7
1455	SPS01	-122.4246277	37.98800962	0.30899999	20.31699944	360.25	20.62599942	-122.4246143	37.98801802	0.35800001	20.31699944	360.3370056	20.67499945	7/28/2014	40:20.8
1456	SPS01	-122.4246296	37.9880115	0.34299999	20.37700081	360.3380127	20.7200008	-122.4246162	37.98801992	0.40799999	20.37700081	360.4040222	20.7850008	7/28/2014	40:20.9
1457	SPS01	-122.4246324	37.98801426	0.31	20.35499954	360.4259949	20.66499954	-122.424619	37.98802269	0.40900001	20.35499954	360.4909973	20.76399955	7/28/2014	40:21.0
1458	SPS01	-122.4246342	37.9880161	0.34400001	20.32299995	360.4479981	20.66699997	-122.4246209	37.98802455	0.40900001	20.32299995	360.5130005	20.73199996	7/28/2014	40:21.1
1459	SPS01	-122.4246361	37.98801792	0.31	20.38699913	360.5360107	20.69699913	-122.4246228	37.98802637	0.359	20.38699913	360.57901	20.74599913	7/28/2014	40:21.2
1460	SPS01	-122.424638	37.98801978	0.34400001	20.36100006	360.5809937	20.70500007	-122.4246247	37.98802825	0.40900001	20.36100006	360.6010132	20.77000007	7/28/2014	40:21.3
1461	SPS01	-122.4246398	37.9880216	0.31	20.37100029	360.6459961	20.68100029	-122.4246265	37.98803009	0.359	20.37100029	360.7109985	20.73000029	7/28/2014	40:21.4
1462	SPS01	-122.4246417	37.98802344	0.34400001	20.35499954	360.6459961	20.69899955	-122.4246284	37.98803195	0.359	20.35499954	360.6410217	20.71399954	7/28/2014	40:21.5
1463	SPS01	-122.4246436	37.98802528	0.34400001	20.34499931	360.6679993	20.68899933	-122.4246303	37.98803378	0.359	20.34499931	360.8000183	20.70399931	7/28/2014	40:21.6
1464	SPS01	-122.4246455	37.9880271	0.34400001	20.41500092	360.821991	20.75900093	-122.4246322	37.98803561	0.40900001	20.41500092	360.8210144	20.82400092	7/28/2014	40:21.7
1465	SPS01	-122.4246473	37.98802889	0.34400001	20.34499931	360.756012	20.68899933	-122.4246341	37.98803743	0.40900001	20.34499931	360.8650208	20.75399932	7/28/2014	40:21.8
1466	SPS01	-122.4246492	37.98803067	0.37799999	20.33300018	360.7999878	20.71100017	-122.4246359	37.98803923	0.40900001	20.33300018	360.9309998	20.74200019	7/28/2014	40:21.9
1467	SPS01	-122.4246519	37.98803331	0.34400001	20.3010006	360.8439941	20.64500061	-122.4246387	37.98804187	0.40900001	20.3010006	361.0419922	20.7100006	7/28/2014	40:22.0
1468	SPS01	-122.4246537	37.98803508	0.37799999	20.27000046	360.9320068	20.64800045	-122.4246405	37.98804364	0.44299999	20.27000046	361.1069946	20.71300045	7/28/2014	40:22.1
1469	SPS01	-122.4246555	37.98803681	0.34400001	20.23200035	361.0639954	20.57600036	-122.4246423	37.98804541	0.40900001	20.23200035	361.2170105	20.64100036	7/28/2014	40:22.2
1470	SPS01	-122.4246573	37.98803856	0.37799999	20.16799927	361.0639954	20.54599926	-122.4246442	37.98804718	0.40900001	20.16799927	361.2610169	20.57699928	7/28/2014	40:22.3
1471	SPS01	-122.4246592	37.98804033	0.37799999	20.16200066	361.2399902	20.54000065	-122.424646	37.98804895	0.44299999	20.16200066	361.3710022	20.60500064	7/28/2014	40:22.4
1472	SPS01	-122.424661	37.98804209	0.37799999	20.15299988	361.2619934	20.53099987	-122.4246479	37.98805072	0.49399999	20.15299988	361.3720093	20.64699987	7/28/2014	40:22.5
1473	SPS01	-122.4246629	37.98804385	0.37799999	20.14599991	361.3720093	20.5239999	-122.4246497	37.98805249	0.44299999	20.14599991	361.5469971	20.5889999	7/28/2014	40:22.6
1474	SPS01	-122.4246647	37.98804561	0.43000001	20.15299988	361.3930054	20.58299989	-122.4246516	37.98805427	0.44299999	20.15299988	361.5460205	20.59599987	7/28/2014	40:22.7
1475	SPS01	-122.4246665	37.98804736	0.37799999	20.13100052	361.5039978	20.50900051	-122.4246534	37.98805601	0.44299999	20.13100052	361.5920105	20.57400051	7/28/2014	40:22.8
1476	SPS01	-122.4246684	37.98804907	0.37799999	20.13100052	361.6140137	20.50900051	-122.4246553	37.98805776	0.49399999	20.13100052	361.6350098	20.62500051	7/28/2014	40:22.9
1477	SPS01	-122.4246711	37.98805169	0.37799999	20.13100052	361.5920105	20.50900051	-122.4246581	37.98806038	0.44299999	20.13100052	361.7669983	20.57400051	7/28/2014	40:23.0
1478	SPS01	-122.424673	37.98805345	0.43000001	20.13999939	361.6789856	20.5699994	-122.4246599	37.98806215	0.49399999	20.13999939	361.7890015	20.63399938	7/28/2014	40:23.1
1479	SPS01	-122.4246749	37.9880552	0.37799999	20.14599991	361.7460022	20.5239999	-122.4246618	37.9880639	0.49399999	20.14599991	361.8330078	20.6399999	7/28/2014	40:23.2
1480	SPS01	-122.4246768	37.98805697	0.37799999	20.2159996	361.8340149	20.59399959	-122.4246637	37.98806569	0.49399999	20.2159996	361.9210205	20.70999959	7/28/2014	40:23.3
1481	SPS01	-122.4246787	37.98805875	0.37799999	20.18400002	361.8770142	20.56200001	-122.4246656	37.98806747	0.44299999	20.18400002	361.9649963	20.627	7/28/2014	40:23.4
1482	SPS01	-122.4246806	37.98806056	0.43000001	20.23800087	361.9440002	20.66800088	-122.4246676	37.9880693	0.44299999	20.23800087	361.9869995	20.68100086	7/28/2014	40:23.5
1483	SPS01	-122.4246825	37.98806233	0.37799999	20.23800087	361.9880066	20.61600086	-122.4246695	37.98807108	0.44299999	20.23800087	361.9429932	20.68100086	7/28/2014	40:23.6
1484	SPS01	-122.4246845	37.98806413	0.43000001	20.20999908	362.0969849	20.63999909	-122.4246715	37.98807291	0.44299999	20.20999908	362.0079956	20.65299907	7/28/2014	40:23.7
1485	SPS01	-122.4246864	37.9880659	0.37799999	20.23200035	362.0559998	20.61000034	-122.4246734	37.98807468	0.44299999	20.23200035	362.0119934	20.67500034	7/28/2014	40:23.8
1486	SPS01	-122.4246883	37.98806767	0.43000001	20.19400024	362.1229858	20.62400025	-122.4246753	37.98807645	0.44299999	20.19400024	362.07901	20.63700023	7/28/2014	40:23.9
1487	SPS01	-122.4246911	37.98807029	0.43000001	20.20999908	362.144989	20.63999909	-122.4246781	37.98807908	0.44299999	20.20999908	362.1220093	20.65299907	7/28/2014	40:24.0
1488	SPS01	-122.424693	37.98807204	0.43000001	20.18400002	362.1889954	20.61400002	-122.42468	37.98808083	0.44299999	20.18400002	362.1889954	20.627	7/28/2014	40:24.1
1489	SPS01	-122.4246949	37.9880738	0.43000001	20.23800087	362.2109985	20.66800088	-122.424682	37.9880826	0.44299999	20.23800087	362.3190002	20.68100086	7/28/2014	40:24.2
1490	SPS01	-122.4246968	37.98807555	0.43000001	20.20000076	362.2330017	20.63000077	-122.4246839	37.98808437	0.44299999	20.20000076	362.3210144	20.64300075	7/28/2014	40:24.3
1491	SPS01	-122.4246987	37.98807732	0.43000001	20.19400024	362.2770081	20.62400025	-122.4246858	37.98808614	0.44299999	20.19400024	362.4089966	20.63700023	7/28/2014	40:24.4
1492	SPS01	-122.4247007	37.98807909	0.43000001	20.1779995	362.2990112	20.6079995	-122.4246878	37.98808793	0.49399999	20.1779995	362.5390015	20.67199948	7/28/2014	40:24.5
1493	SPS01	-122.4247026	37.98808086	0.43000001	20.20000076	362.4089966	20.63000077	-122.4246897	37.98808972	0.49399999	20.20000076	362.651001	20.69400075	7/28/2014	40:24.6
1494	SPS01	-122.4247045	37.98808263	0.43000001	20.2159996	362.4309998	20.64599961	-122.4246917	37.98809149	0.49399999	20.2159996	362.6950073	20.70999959	7/28/2014	40:24.7
1495	SPS01	-122.4247065	37.98808438	0.43000001	20.22200012	362.4530029	20.65200013	-122.4246936	37.98809324	0.44299999	20.22200012	362.7600098	20.66500011	7/28/2014	40:24.8
1496	SPS01	-122.4247084	37.98808611	0.43000001	20.23800087	362.6730042	20.66800088	-122.4246955	37.98809499	0.49399999	20.23800087	362.7820129	20.73200086	7/28/2014	40:24.9
1497	SPS01	-122.4247112	37.98808872	0.43000001	20.32299995	362.6730042	20.75299996	-122.4246984	37.98809759	0.44299999	20.32299995	362.7810059	20.76599994	7/28/2014	40:25.0
1498	SPS01	-122.4247132	37.98809043	0.43000001	20.28499985	362.7390137	20.71499985	-122.4247003	37.98809933	0.49399999	20.28499985	362.8930054	20.77899984	7/28/2014	40:25.1
1499	SPS01	-122.4247151	37.98809217	0.43000001	20.28499985	362.8049927	20.71499985	-122.4247022	37.98810106	0.44299999	20.28499985	362.848999	20.72799984	7/28/2014	40:25.2
1500	SPS01	-122.424717	37.98809394	0.43000001	20.29199982	362.8479919	20.72199982	-122.4247042	37.98810283	0.49399999	20.29199982	362.8699951	20.7859998	7/28/2014	40:25.3
1501	SPS01	-122.424719	37.98809569	0.43000001	20.30800056	362.8919983	20.73800057	-122.4247061	37.9881046	0.49399999	20.30800056	362.9360046	20.80200055	7/28/2014	40:25.4
1502	SPS01	-122.4247209	37.98809746	0.46399999	20.37100029	362.9140015	20.83500028	-122.4247081	37.98810637	0.528	20.37100029	362.980011	20.89900029	7/28/2014	40:25.5
1503	SPS01	-122.4247229	37.98809923	0.43000001	20.32299995	363.0469971	20.75299996	-122.4247101	37.98810814	0.49399999	20.32299995	363.0460205	20.81699994	7/28/2014	40:25.6
1504	SPS01	-122.4247248	37.98810098	0.43000001	20.34499931	363.0020142	20.77499932	-122.424712	37.98810991	0.49399999	20.34499931	363.1340027	20.8389993	7/28/2014	40:25.7
1505	SPS01	-122.4247268	37.98810273	0.43000001	20.41500092	363.1560059	20.84500092	-122.424714	37.98811167	0.49399999	20.41500092	363.1719971	20.9090009	7/28/2014	40:25.8
1506	SPS01	-122.4247288	37.98810449	0.43000001	20.37700081	363.1570129	20.80700082	-122.4247159	37.98811344	0.44299999	20.37700081	363.3320007	20.8200008	7/28/2014	40:25.9
1507	SPS01	-122.4247317	37.9881071	0.37799999	20.35499954	363.2219849	20.73299953	-122.4247189	37.98811606	0.44299999	20.35499954	363.3980103	20.79799953	7/28/2014	40:26.0
1508	SPS01	-122.4247336	37.98810887	0.43000001	20.3390007	363.3099976	20.76900071	-122.4247208	37.98811783	0.44299999	20.3390007	363.4420166	20.78200069	7/28/2014	40:26.1
1509	SPS01	-122.4247356	37.98811064	0.43000001	20.4470005	363.3760071	20.87700051	-122.4247228	37.9881196	0.44299999	20.4470005	363.5079956	20.89000049	7/28/2014	40:26.2
1510	SPS01	-122.4247376	37.98811243	0.43000001	20.29199982	363.4859924	20.72199982	-122.4247248	37.9881214	0.44299999	20.29199982	363.5960083	20.73499981	7/28/2014	40:26.3
1511	SPS01	-122.4247396	37.98811426	0.43000001	20.33300018	363.552002	20.76300019	-122.4247269	37.98812321	0.40900001	20.33300018	363.6620178	20.74200019	7/28/2014	40:26.4
1512	SPS01	-122.4247417	37.98811608	0.43000001	20.30800056	363.5960083	20.73800057	-122.4247289	37.98812503	0.40900001	20.30800056	363.6620178	20.71700057	7/28/2014	40:26.5
1513	SPS01	-122.4247437	37.98811788	0.43000001	20.30800056	363.6400147	20.73800057	-122.424731	37.98812687	0.44299999	20.30800056	363.7059937	20.75100055	7/28/2014	40:26.6
1514	SPS01	-122.4247458	37.98811972	0.43000001	20.31699944	363.8160095	20.74699944	-122.424733	37.98812869	0.44299999	20.31699944	363.7489929	20.75999942	7/28/2014	40:26.7
1515	SPS01	-122.4247478	37.98812155	0.43000001	20.35499954	363.7940064	20.78499955	-122.4247351	37.98813052	0.359	20.35499954	363.75	20.71399954	7/28/2014	40:26.8
1516	SPS01	-122.4247499	37.98812337	0.43000001	20.39299965	363.8819885	20.82299966	-122.4247371	37.98813236	0.44299999	20.39299965	363.8150024	20.83599964	7/28/2014	40:26.9
1517	SPS01	-122.424753	37.98812611	0.43000001	20.33300018	363.9039917	20.76300019	-122.4247402	37.9881351	0.40900001	20.33300018	363.882019	20.74200019	7/28/2014	40:27.0
1518	SPS01	-122.424755	37.98812796	0.43000001	20.34499931	363.9700012	20.77499932	-122.4247423	37.98813696	0.40900001	20.34499931	363.881012	20.75399932	7/28/2014	40:27.1
1519	SPS01	-122.4247571	37.98812981	0.37799999	20.37700081	364.0140076	20.7550008	-122.4247444	37.98813882	0.40900001	20.37700081	363.9470215	20.78600082	7/28/2014	40:27.2
1520	SPS01	-122.4247593	37.98813173	0.43000001	20.33300018	364.0580139	20.76300019	-122.4247465	37.98814073	0.44299999	20.33300018	364.0580139	20.77600017	7/28/2014	40:27.3
1521	SPS01	-122.4247614	37.98813364	0.43000001	20.38699913	364.1019898	20.81699914	-122.4247487	37.98814262	0.40900001	20.38699913	364.1010132	20.79599914	7/28/2014	40:27.4
1522	SPS01	-122.4247636	37.98813553	0.37799999	20.34499931	364.1929932	20.7229993	-122.4247508	37.98814453	0.40900001	20.34499931	364.2579956	20.75399932	7/28/2014	40:27.5
1523	SPS01	-122.4247657	37.98813744	0.37799999	20.38699913	364.2820129	20.76499912	-122.424753	37.98814645	0.359	20.38699913	364.303009	20.74599913	7/28/2014	40:27.6
1524	SPS01	-122.4247679	37.98813935	0.37799999	20.38699913	364.3250122	20.76499912	-122.4247552	37.98814836	0.359	20.38699913	364.3910217	20.74599913	7/28/2014	40:27.7
1525	SPS01	-122.42477	37.98814123	0.37799999	20.37100029	364.3479919	20.74900028	-122.4247573	37.98815023	0.32499999	20.37100029	364.3690186	20.69600028	7/28/2014	40:27.8
1526	SPS01	-122.4247721	37.98814309	0.37799999	20.3390007	364.3919983	20.71700069	-122.4247594	37.98815209	0.40900001	20.3390007	364.5230103	20.74800071	7/28/2014	40:27.9
1527	SPS01	-122.4247752	37.98814583	0.37799999	20.36100006	364.5679932	20.73900005	-122.4247625	37.98815484	0.32499999	20.36100006	364.5890198	20.68600005	7/28/2014	40:28.0
1528	SPS01	-122.4247773	37.98814766	0.37799999	20.31699944	364.5450134	20.69499943	-122.4247645	37.98815666	0.40900001	20.31699944	364.5670166	20.72599944	7/28/2014	40:28.1
1529	SPS01	-122.4247793	37.98814946	0.37799999	20.37100029	364.6119995	20.74900028	-122.4247666	37.98815847	0.359	20.37100029	364.7210083	20.73000029	7/28/2014	40:28.2
1530	SPS01	-122.4247813	37.98815127	0.37799999	20.43099976	364.6340027	20.80899975	-122.4247686	37.98816027	0.359	20.43099976	364.6979981	20.78999975	7/28/2014	40:28.3
1531	SPS01	-122.4247834	37.98815307	0.37799999	20.41500092	364.6990051	20.79300091	-122.4247706	37.98816208	0.32499999	20.41500092	364.7870178	20.7400009	7/28/2014	40:28.4
1532	SPS01	-122.4247854	37.9881549	0.43000001	20.42399979	364.7000122	20.85399979	-122.4247727	37.9881639	0.359	20.42399979	364.8520203	20.78299978	7/28/2014	40:28.5
1533	SPS01	-122.4247874	37.98815667	0.34400001	20.39299965	364.8099976	20.73699966	-122.4247747	37.98816567	0.32499999	20.39299965	364.875	20.71799964	7/28/2014	40:28.6
1534	SPS01	-122.4247895	37.98815845	0.37799999	20.34499931	364.7650147	20.7229993	-122.4247767	37.98816746	0.359	20.34499931	364.9630127	20.70399931	7/28/2014	40:28.7
1535	SPS01	-122.4247915	37.98816022	0.34400001	20.34499931	364.8980103	20.68899933	-122.4247787	37.98816923	0.32499999	20.34499931	365.0280151	20.6699993	7/28/2014	40:28.8
1536	SPS01	-122.4247934	37.98816199	0.37799999	20.39299965	364.8540039	20.77099964	-122.4247807	37.988171	0.359	20.39299965	365.0729981	20.75199965	7/28/2014	40:28.9
1537	SPS01	-122.4247964	37.9881646	0.34400001	20.33300018	364.9190064	20.67700019	-122.4247837	37.9881736	0.359	20.33300018	365.1390076	20.69200018	7/28/2014	40:29.0
1538	SPS01	-122.4247984	37.98816637	0.37799999	20.35499954	364.9200134	20.73299953	-122.4247856	37.98817535	0.359	20.35499954	365.2250061	20.71399954	7/28/2014	40:29.1
1539	SPS01	-122.4248003	37.9881681	0.34400001	20.3390007	364.9410095	20.68300071	-122.4247876	37.9881771	0.359	20.3390007	365.2489929	20.6980007	7/28/2014	40:29.2
1540	SPS01	-122.4248023	37.98816989	0.37799999	20.34499931	365.0740051	20.7229993	-122.4247896	37.98817887	0.40900001	20.34499931	365.3580017	20.75399932	7/28/2014	40:29.3
1541	SPS01	-122.4248043	37.98817166	0.37799999	20.38699913	365.0740051	20.76499912	-122.4247916	37.98818064	0.359	20.38699913	365.3150024	20.74599913	7/28/2014	40:29.4
1542	SPS01	-122.4248064	37.98817345	0.37799999	20.29199982	365.0950012	20.66999981	-122.4247936	37.98818243	0.40900001	20.29199982	365.381012	20.70099983	7/28/2014	40:29.5
1543	SPS01	-122.4248084	37.98817522	0.37799999	20.30800056	365.25	20.68600056	-122.4247956	37.9881842	0.40900001	20.30800056	365.4230042	20.71700057	7/28/2014	40:29.6
1544	SPS01	-122.4248104	37.988177	0.37799999	20.25399971	365.3370056	20.6319997	-122.4247976	37.98818599	0.40900001	20.25399971	365.4909973	20.66299972	7/28/2014	40:29.7
1545	SPS01	-122.4248124	37.98817877	0.37799999	20.31699944	365.381012	20.69499943	-122.4247996	37.98818778	0.359	20.31699944	365.5570068	20.67599943	7/28/2014	40:29.8
1546	SPS01	-122.4248144	37.98818056	0.37799999	20.27000046	365.4920044	20.64800045	-122.4248016	37.98818955	0.359	20.27000046	365.6350098	20.62900046	7/28/2014	40:29.9
1547	SPS01	-122.4248174	37.98818322	0.34400001	20.24699974	365.5350037	20.59099975	-122.4248046	37.9881922	0.40900001	20.24699974	365.6750183	20.65599975	7/28/2014	40:30.0
1548	SPS01	-122.4248194	37.98818501	0.37799999	20.23200035	365.5799866	20.61000034	-122.4248066	37.98819399	0.40900001	20.23200035	365.710022	20.64100036	7/28/2014	40:30.1
1549	SPS01	-122.4248214	37.98818681	0.34400001	20.30800056	365.6229858	20.65200058	-122.4248086	37.9881958	0.32499999	20.30800056	365.8569946	20.63300055	7/28/2014	40:30.2
1550	SPS01	-122.4248235	37.98818863	0.37799999	20.23200035	365.7330017	20.61000034	-122.4248107	37.98819762	0.40900001	20.23200035	365.9519959	20.64100036	7/28/2014	40:30.3
1551	SPS01	-122.4248255	37.98819047	0.37799999	20.23200035	365.7990112	20.61000034	-122.4248128	37.98819946	0.359	20.23200035	365.9970093	20.59100035	7/28/2014	40:30.4
1552	SPS01	-122.4248276	37.98819233	0.37799999	20.24699974	365.7999878	20.62499973	-122.4248148	37.9882013	0.359	20.24699974	366.0630188	20.60599974	7/28/2014	40:30.5
1553	SPS01	-122.4248297	37.98819417	0.34400001	20.24699974	365.9750061	20.59099975	-122.4248169	37.98820314	0.359	20.24699974	366.1280212	20.60599974	7/28/2014	40:30.6
1554	SPS01	-122.4248317	37.98819603	0.37799999	20.25399971	366.0629883	20.6319997	-122.424819	37.98820498	0.359	20.25399971	366.2610169	20.61299971	7/28/2014	40:30.7
1555	SPS01	-122.4248338	37.98819786	0.34400001	20.29199982	366.1069946	20.63599983	-122.424821	37.98820682	0.359	20.29199982	366.2820129	20.65099981	7/28/2014	40:30.8
1556	SPS01	-122.4248358	37.98819968	0.37799999	20.27899933	366.1300049	20.65699932	-122.4248231	37.98820865	0.32499999	20.27899933	366.3480225	20.60399932	7/28/2014	40:30.9
1557	SPS01	-122.4248389	37.98820239	0.34400001	20.34499931	366.2829895	20.68899933	-122.4248261	37.98821134	0.40900001	20.34499931	366.348999	20.75399932	7/28/2014	40:31.0
1558	SPS01	-122.4248409	37.98820419	0.37799999	20.26300049	366.2829895	20.64100048	-122.4248281	37.98821316	0.40900001	20.26300049	366.480011	20.6720005	7/28/2014	40:31.1
1559	SPS01	-122.4248429	37.98820602	0.37799999	20.27899933	366.4400024	20.65699932	-122.4248301	37.98821497	0.359	20.27899933	366.5939941	20.63799933	7/28/2014	40:31.2
1560	SPS01	-122.424845	37.98820784	0.37799999	20.27000046	366.4630127	20.64800045	-122.4248322	37.98821679	0.359	20.27000046	366.6159973	20.62900046	7/28/2014	40:31.3
1561	SPS01	-122.424847	37.98820966	0.34400001	20.27000046	366.5069885	20.61400047	-122.4248342	37.98821861	0.359	20.27000046	366.6610107	20.62900046	7/28/2014	40:31.4
1562	SPS01	-122.424849	37.9882115	0.37799999	20.3010006	366.5950012	20.67900059	-122.4248362	37.98822045	0.359	20.3010006	366.70401	20.66000059	7/28/2014	40:31.5
1563	SPS01	-122.4248511	37.98821334	0.34400001	20.27000046	366.5950012	20.61400047	-122.4248383	37.98822228	0.40900001	20.27000046	366.8359985	20.67900047	7/28/2014	40:31.6
1564	SPS01	-122.4248531	37.98821518	0.37799999	20.29199982	366.7479858	20.66999981	-122.4248403	37.98822412	0.44299999	20.29199982	366.8800049	20.73499981	7/28/2014	40:31.7
1565	SPS01	-122.4248552	37.98821701	0.34400001	20.26300049	366.8139954	20.6070005	-122.4248424	37.98822594	0.359	20.26300049	366.9460144	20.62200049	7/28/2014	40:31.8
1566	SPS01	-122.4248572	37.98821885	0.37799999	20.27000046	366.8580017	20.64800045	-122.4248444	37.98822776	0.44299999	20.27000046	367.0119934	20.71300045	7/28/2014	40:31.9
1567	SPS01	-122.4248603	37.98822157	0.37799999	20.25399971	366.8800049	20.6319997	-122.4248474	37.98823051	0.40900001	20.25399971	367.1010132	20.66299972	7/28/2014	40:32.0
1568	SPS01	-122.4248623	37.98822341	0.37799999	20.26300049	366.9679871	20.64100048	-122.4248495	37.98823235	0.359	20.26300049	367.1440125	20.62200049	7/28/2014	40:32.1
1569	SPS01	-122.4248643	37.98822525	0.34400001	20.27000046	366.9899902	20.61400047	-122.4248515	37.98823419	0.359	20.27000046	367.2319946	20.62900046	7/28/2014	40:32.2
1570	SPS01	-122.4248664	37.98822715	0.37799999	20.24699974	366.9670105	20.62499973	-122.4248536	37.98823605	0.40900001	20.24699974	367.2969971	20.65599975	7/28/2014	40:32.3
1571	SPS01	-122.4248685	37.98822902	0.37799999	20.23200035	367.1440125	20.61000034	-122.4248557	37.98823794	0.40900001	20.23200035	367.3860169	20.64100036	7/28/2014	40:32.4
1572	SPS01	-122.4248706	37.98823094	0.37799999	20.24699974	367.1220093	20.62499973	-122.4248578	37.98823983	0.40900001	20.24699974	367.473999	20.65599975	7/28/2014	40:32.5
1573	SPS01	-122.4248727	37.98823283	0.37799999	20.18400002	367.2099915	20.56200001	-122.4248599	37.98824173	0.44299999	20.18400002	367.605011	20.627	7/28/2014	40:32.6
1574	SPS01	-122.4248748	37.98823472	0.37799999	20.20000076	367.276001	20.57800075	-122.4248619	37.9882436	0.44299999	20.20000076	367.6270142	20.64300075	7/28/2014	40:32.7
1575	SPS01	-122.4248769	37.98823662	0.37799999	20.16200066	367.4289856	20.54000065	-122.424864	37.9882455	0.44299999	20.16200066	367.7579956	20.60500064	7/28/2014	40:32.8
1576	SPS01	-122.424879	37.98823851	0.43000001	20.16200066	367.4299927	20.59200066	-122.4248661	37.98824737	0.44299999	20.16200066	367.7810059	20.60500064	7/28/2014	40:32.9
1577	SPS01	-122.424882	37.98824129	0.37799999	20.14599991	367.4519959	20.5239999	-122.4248692	37.98825017	0.40900001	20.14599991	367.8470154	20.55499992	7/28/2014	40:33.0
1578	SPS01	-122.4248841	37.98824318	0.43000001	20.1079998	367.5400085	20.53799981	-122.4248712	37.98825205	0.44299999	20.1079998	367.9330139	20.55099979	7/28/2014	40:33.1
1579	SPS01	-122.4248862	37.98824506	0.37799999	20.09300041	367.5830078	20.4710004	-122.4248733	37.9882539	0.44299999	20.09300041	367.9790039	20.5360004	7/28/2014	40:33.2
1580	SPS01	-122.4248882	37.98824694	0.37799999	20.06100082	367.6059876	20.43900082	-122.4248753	37.9882558	0.49399999	20.06100082	368.0450134	20.55500081	7/28/2014	40:33.3
1581	SPS01	-122.4248903	37.98824885	0.37799999	20.07699966	367.6940002	20.45499966	-122.4248774	37.98825769	0.49399999	20.07699966	368.1100159	20.57099965	7/28/2014	40:33.4
1582	SPS01	-122.4248924	37.98825078	0.43000001	20.07099915	367.7149963	20.50099915	-122.4248795	37.98825962	0.49399999	20.07099915	368.1549988	20.56499913	7/28/2014	40:33.5
1583	SPS01	-122.4248945	37.98825269	0.43000001	20.07099915	367.7600098	20.50099915	-122.4248816	37.98826151	0.44299999	20.07099915	368.1979981	20.51399913	7/28/2014	40:33.6
1584	SPS01	-122.4248966	37.98825458	0.43000001	20.06100082	367.8250122	20.49100083	-122.4248836	37.98826341	0.44299999	20.06100082	368.2870178	20.50400081	7/28/2014	40:33.7
1585	SPS01	-122.4248986	37.98825646	0.37799999	20.07699966	367.9140015	20.45499966	-122.4248857	37.98826527	0.44299999	20.07699966	368.3080139	20.51999965	7/28/2014	40:33.8
1586	SPS01	-122.4249007	37.98825835	0.43000001	20.03899956	367.8909912	20.46899956	-122.4248877	37.98826716	0.49399999	20.03899956	368.2850037	20.53299955	7/28/2014	40:33.9
1587	SPS01	-122.4249037	37.98826113	0.37799999	20.05500031	368.0020142	20.4330003	-122.4248907	37.98826992	0.49399999	20.05500031	368.375	20.54900029	7/28/2014	40:34.0
1588	SPS01	-122.4249057	37.98826299	0.43000001	20.03899956	368.1109924	20.46899956	-122.4248927	37.98827178	0.49399999	20.03899956	368.4850159	20.53299955	7/28/2014	40:34.1
1589	SPS01	-122.4249077	37.98826484	0.37799999	20.05500031	368.1560059	20.4330003	-122.4248947	37.98827362	0.49399999	20.05500031	368.5500183	20.54900029	7/28/2014	40:34.2
1590	SPS01	-122.4249097	37.98826672	0.43000001	20.05500031	368.2650147	20.48500031	-122.4248967	37.98827549	0.49399999	20.05500031	368.5500183	20.54900029	7/28/2014	40:34.3
1591	SPS01	-122.4249117	37.9882686	0.43000001	20.03899956	368.3320007	20.46899956	-122.4248987	37.98827735	0.49399999	20.03899956	368.6390076	20.53299955	7/28/2014	40:34.4
1592	SPS01	-122.4249138	37.98827047	0.43000001	20.07699966	368.4190064	20.50699967	-122.4249008	37.98827925	0.528	20.07699966	368.6380005	20.60499966	7/28/2014	40:34.5
1593	SPS01	-122.4249158	37.98827237	0.43000001	20.07099915	368.4639893	20.50099915	-122.4249028	37.9882811	0.49399999	20.07099915	368.6750183	20.56499913	7/28/2014	40:34.6
1594	SPS01	-122.4249178	37.98827426	0.43000001	20.07699966	368.5729981	20.50699967	-122.4249048	37.988283	0.49399999	20.07699966	368.6600037	20.57099965	7/28/2014	40:34.7
1595	SPS01	-122.4249198	37.98827612	0.43000001	20.05500031	368.6170044	20.48500031	-122.4249068	37.98828486	0.44299999	20.05500031	368.7709961	20.49800029	7/28/2014	40:34.8
1596	SPS01	-122.4249218	37.98827799	0.43000001	20.04500008	368.7080078	20.47500008	-122.4249088	37.98828671	0.49399999	20.04500008	368.7730103	20.53900006	7/28/2014	40:34.9
1597	SPS01	-122.4249248	37.98828079	0.37799999	20.02899933	368.7539978	20.40699932	-122.4249117	37.98828947	0.44299999	20.02899933	368.8630066	20.47199932	7/28/2014	40:35.0
1598	SPS01	-122.4249268	37.98828268	0.46399999	20.02300072	368.8410034	20.4870007	-122.4249137	37.98829137	0.528	20.02300072	368.8399963	20.55100071	7/28/2014	40:35.1
1599	SPS01	-122.4249288	37.98828456	0.37799999	20.05500031	368.9509888	20.4330003	-122.4249157	37.98829324	0.44299999	20.05500031	368.9949951	20.49800029	7/28/2014	40:35.2
1600	SPS01	-122.4249308	37.98828647	0.43000001	20.06100082	368.9729919	20.49100083	-122.4249177	37.98829515	0.49399999	20.06100082	369.0160217	20.55500081	7/28/2014	40:35.3
1601	SPS01	-122.4249329	37.9882884	0.43000001	20.07099915	369.0169983	20.50099915	-122.4249198	37.98829706	0.44299999	20.07099915	369.105011	20.51399913	7/28/2014	40:35.4
1602	SPS01	-122.4249349	37.98829034	0.43000001	20.02899933	369.0840149	20.45899934	-122.4249218	37.98829901	0.44299999	20.02899933	369.1920166	20.47199932	7/28/2014	40:35.5
1603	SPS01	-122.424937	37.98829229	0.43000001	20.02899933	369.1489868	20.45899934	-122.4249238	37.98830096	0.44299999	20.02899933	369.2149963	20.47199932	7/28/2014	40:35.6
1604	SPS01	-122.424939	37.98829425	0.43000001	20.02899933	369.17099	20.45899934	-122.4249259	37.98830289	0.49399999	20.02899933	369.302002	20.52299932	7/28/2014	40:35.7
1605	SPS01	-122.4249411	37.9882962	0.43000001	20.02899933	369.2369995	20.45899934	-122.4249279	37.98830483	0.44299999	20.02899933	369.3910217	20.47199932	7/28/2014	40:35.8
1606	SPS01	-122.4249431	37.98829816	0.43000001	20.03899956	369.2149963	20.46899956	-122.42493	37.98830678	0.49399999	20.03899956	369.5429993	20.53299955	7/28/2014	40:35.9
1607	SPS01	-122.4249462	37.9883011	0.43000001	20.03899956	369.4129944	20.46899956	-122.424933	37.98830972	0.44299999	20.03899956	369.5670166	20.48199955	7/28/2014	40:36.0
1608	SPS01	-122.4249483	37.98830308	0.43000001	20.04500008	369.4129944	20.47500008	-122.4249351	37.9883117	0.44299999	20.04500008	369.6540222	20.48800007	7/28/2014	40:36.1
1609	SPS01	-122.4249504	37.98830508	0.43000001	20.01399994	369.5669861	20.44399995	-122.4249372	37.9883137	0.44299999	20.01399994	369.6990051	20.45699993	7/28/2014	40:36.2
1610	SPS01	-122.4249525	37.98830714	0.43000001	20.03899956	369.5889893	20.46899956	-122.4249393	37.98831571	0.44299999	20.03899956	369.7200012	20.48199955	7/28/2014	40:36.3
1611	SPS01	-122.4249546	37.98830917	0.37799999	20.05500031	369.6549988	20.4330003	-122.4249414	37.98831775	0.40900001	20.05500031	369.7640076	20.46400031	7/28/2014	40:36.4
1612	SPS01	-122.4249568	37.98831126	0.43000001	20.04500008	369.6549988	20.47500008	-122.4249436	37.98831984	0.44299999	20.04500008	369.7640076	20.48800007	7/28/2014	40:36.5
1613	SPS01	-122.4249589	37.98831333	0.37799999	20.05500031	369.7650147	20.4330003	-122.4249457	37.98832189	0.359	20.05500031	369.82901	20.4140003	7/28/2014	40:36.6
1614	SPS01	-122.4249611	37.98831542	0.43000001	20.09300041	369.7869873	20.52300042	-122.4249478	37.98832396	0.40900001	20.09300041	369.809021	20.50200042	7/28/2014	40:36.7
1615	SPS01	-122.4249632	37.98831747	0.37799999	20.09900093	369.8089905	20.47700092	-122.42495	37.98832601	0.40900001	20.09900093	369.8739929	20.50800094	7/28/2014	40:36.8
1616	SPS01	-122.4249653	37.98831954	0.43000001	20.1079998	369.8519898	20.53799981	-122.4249521	37.98832808	0.44299999	20.1079998	369.9169922	20.55099979	7/28/2014	40:36.9
1617	SPS01	-122.4249685	37.9883226	0.37799999	20.1079998	369.9410095	20.48599979	-122.4249552	37.98833112	0.359	20.1079998	369.9620056	20.4669998	7/28/2014	40:37.0
1618	SPS01	-122.4249706	37.98832469	0.43000001	20.11499977	369.9410095	20.54499978	-122.4249574	37.98833319	0.44299999	20.11499977	370.0490112	20.55799976	7/28/2014	40:37.1
1619	SPS01	-122.4249727	37.98832674	0.34400001	20.11499977	370.0289917	20.45899978	-122.4249594	37.98833525	0.32499999	20.11499977	370.0280151	20.43999976	7/28/2014	40:37.2
1620	SPS01	-122.4249749	37.98832884	0.43000001	20.13100052	370.0729981	20.56100053	-122.4249616	37.98833735	0.44299999	20.13100052	370.0939941	20.57400051	7/28/2014	40:37.3
1621	SPS01	-122.424977	37.98833095	0.37799999	20.1079998	370.1390076	20.48599979	-122.4249637	37.98833944	0.40900001	20.1079998	370.1369934	20.51699981	7/28/2014	40:37.4
1622	SPS01	-122.4249792	37.98833305	0.37799999	20.16799927	370.1809998	20.54599926	-122.4249659	37.98834154	0.359	20.16799927	370.1820068	20.52699926	7/28/2014	40:37.5
1623	SPS01	-122.4249813	37.98833518	0.37799999	20.15299988	370.2269898	20.53099987	-122.424968	37.98834365	0.359	20.15299988	370.1820068	20.51199988	7/28/2014	40:37.6
1624	SPS01	-122.4249835	37.98833728	0.37799999	20.13100052	370.2709961	20.50900051	-122.4249702	37.98834576	0.44299999	20.13100052	370.3139954	20.57400051	7/28/2014	40:37.7
1625	SPS01	-122.4249856	37.98833941	0.37799999	20.11499977	370.3590088	20.49299976	-122.4249723	37.98834784	0.40900001	20.11499977	370.3139954	20.52399978	7/28/2014	40:37.8
1626	SPS01	-122.4249877	37.98834149	0.37799999	20.12400055	370.3789978	20.50200054	-122.4249744	37.98834995	0.359	20.12400055	370.4219971	20.48300055	7/28/2014	40:37.9
1627	SPS01	-122.4249909	37.98834461	0.34400001	20.11499977	370.4030151	20.45899978	-122.4249775	37.98835303	0.32499999	20.11499977	370.4240112	20.43999976	7/28/2014	40:38.0
1628	SPS01	-122.424993	37.98834669	0.37799999	20.16799927	370.446991	20.54599926	-122.4249796	37.98835511	0.29100001	20.16799927	370.5559998	20.45899928	7/28/2014	40:38.1
1629	SPS01	-122.4249951	37.9883488	0.37799999	20.08300018	370.4890137	20.46100017	-122.4249817	37.98835722	0.29100001	20.08300018	370.5549927	20.37400019	7/28/2014	40:38.2
1630	SPS01	-122.4249972	37.9883509	0.37799999	20.2159996	370.57901	20.59399959	-122.4249838	37.98835931	0.29100001	20.2159996	370.6440125	20.50699961	7/28/2014	40:38.3
1631	SPS01	-122.4249993	37.98835303	0.37799999	20.13999939	370.598999	20.51799938	-122.424986	37.98836143	0.359	20.13999939	370.6880188	20.49899939	7/28/2014	40:38.4
1632	SPS01	-122.4250015	37.98835513	0.37799999	20.12400055	370.6690064	20.50200054	-122.4249881	37.98836353	0.359	20.12400055	370.7109985	20.48300055	7/28/2014	40:38.5
1633	SPS01	-122.4250036	37.98835725	0.34400001	20.13100052	370.6929932	20.47500053	-122.4249902	37.98836564	0.32499999	20.13100052	370.6920166	20.45600051	7/28/2014	40:38.6
1634	SPS01	-122.4250057	37.98835938	0.37799999	20.14599991	370.8229981	20.5239999	-122.4249923	37.98836776	0.359	20.14599991	370.802002	20.50499991	7/28/2014	40:38.7
1635	SPS01	-122.4250078	37.98836147	0.34400001	20.12400055	370.8469849	20.46800056	-122.4249944	37.98836985	0.32499999	20.12400055	370.7770081	20.44900054	7/28/2014	40:38.8
1636	SPS01	-122.4250099	37.98836355	0.34400001	20.14599991	370.8670044	20.48999992	-122.4249964	37.98837192	0.32499999	20.14599991	370.7919922	20.4709999	7/28/2014	40:38.9
1637	SPS01	-122.4250129	37.98836665	0.345	20.14599991	370.9570007	20.49099991	-122.4249995	37.988375	0.32600001	20.14599991	370.802002	20.47199991	7/28/2014	40:39.0
1638	SPS01	-122.425015	37.98836872	0.37900001	20.16200066	371.0209961	20.54100066	-122.4250015	37.98837705	0.32600001	20.16200066	370.7359924	20.48800066	7/28/2014	40:39.1
1639	SPS01	-122.425017	37.98837077	0.345	20.2159996	371.0450134	20.5609996	-122.4250035	37.98837908	0.32600001	20.2159996	370.8460083	20.54199961	7/28/2014	40:39.2
1640	SPS01	-122.425019	37.98837284	0.37900001	20.2159996	370.9989929	20.59499961	-122.4250056	37.98838115	0.32600001	20.2159996	370.802002	20.54199961	7/28/2014	40:39.3
1641	SPS01	-122.4250211	37.98837491	0.345	20.18400002	371.1329956	20.52900001	-122.4250076	37.9883832	0.32600001	20.18400002	370.802002	20.51000002	7/28/2014	40:39.4
1642	SPS01	-122.4250231	37.988377	0.37900001	20.27899933	371.131012	20.65799934	-122.4250096	37.98838527	0.32600001	20.27899933	370.8240051	20.60499933	7/28/2014	40:39.5
1643	SPS01	-122.4250251	37.98837906	0.345	20.24699974	371.1090088	20.59199974	-122.4250116	37.98838733	0.32600001	20.24699974	370.8670044	20.57299975	7/28/2014	40:39.6
1644	SPS01	-122.4250272	37.98838113	0.37900001	20.26300049	371.1329956	20.6420005	-122.4250137	37.98838939	0.32600001	20.26300049	370.7799988	20.58900049	7/28/2014	40:39.7
1645	SPS01	-122.4250292	37.98838319	0.345	20.27899933	371.1749878	20.62399933	-122.4250157	37.98839145	0.241	20.27899933	370.9559937	20.51999933	7/28/2014	40:39.8
1646	SPS01	-122.4250312	37.98838524	0.345	20.25399971	371.1329956	20.59899971	-122.4250176	37.98839346	0.292	20.25399971	370.9559937	20.54599971	7/28/2014	40:39.9
1647	SPS01	-122.4250341	37.9883883	0.345	20.26300049	371.1749878	20.60800049	-122.4250206	37.9883965	0.241	20.26300049	370.9559937	20.50400048	7/28/2014	40:40.0
1648	SPS01	-122.4250361	37.98839033	0.345	20.23200035	371.2650147	20.57700035	-122.4250225	37.98839854	0.292	20.23200035	370.9989929	20.52400035	7/28/2014	40:40.1
1649	SPS01	-122.4250381	37.98839238	0.345	20.31699944	371.2850037	20.66199943	-122.4250245	37.98840057	0.241	20.31699944	371.0670166	20.55799943	7/28/2014	40:40.2
1650	SPS01	-122.4250401	37.98839445	0.345	20.25399971	371.32901	20.59899971	-122.4250265	37.98840262	0.241	20.25399971	371.1080017	20.49499971	7/28/2014	40:40.3
1651	SPS01	-122.4250421	37.98839654	0.345	20.23800087	371.3529968	20.58300087	-122.4250285	37.98840469	0.292	20.23800087	371.1100159	20.53000087	7/28/2014	40:40.4
1652	SPS01	-122.4250441	37.98839861	0.345	20.25399971	371.3510132	20.59899971	-122.4250304	37.98840676	0.292	20.25399971	371.1100159	20.54599971	7/28/2014	40:40.5
1653	SPS01	-122.425046	37.9884007	0.345	20.20000076	371.3729858	20.54500076	-122.4250324	37.98840885	0.292	20.20000076	371.1740112	20.49200076	7/28/2014	40:40.6
1654	SPS01	-122.425048	37.98840278	0.345	20.23800087	371.3529968	20.58300087	-122.4250344	37.98841092	0.32600001	20.23800087	371.1540222	20.56400087	7/28/2014	40:40.7
1655	SPS01	-122.42505	37.98840487	0.345	20.23200035	371.394989	20.57700035	-122.4250364	37.98841299	0.292	20.23200035	371.2200012	20.52400035	7/28/2014	40:40.8
1656	SPS01	-122.425052	37.98840694	0.345	20.25399971	371.4830017	20.59899971	-122.4250383	37.98841504	0.292	20.25399971	371.2180176	20.54599971	7/28/2014	40:40.9
1657	SPS01	-122.4250549	37.98841002	0.345	20.20999908	371.4190064	20.55499908	-122.4250412	37.98841812	0.32600001	20.20999908	371.3300171	20.53599909	7/28/2014	40:41.0
1658	SPS01	-122.4250568	37.98841209	0.345	20.27000046	371.4830017	20.61500046	-122.4250432	37.98842017	0.32600001	20.27000046	371.3720093	20.59600046	7/28/2014	40:41.1
1659	SPS01	-122.4250588	37.98841417	0.31099999	20.27899933	371.4830017	20.58999932	-122.4250451	37.98842224	0.32600001	20.27899933	371.4370117	20.60499933	7/28/2014	40:41.2
1660	SPS01	-122.4250608	37.98841628	0.345	20.23800087	371.5289917	20.58300087	-122.4250471	37.98842432	0.292	20.23800087	371.4620056	20.53000087	7/28/2014	40:41.3
1661	SPS01	-122.4250628	37.9884184	0.345	20.20999908	371.5710144	20.55499908	-122.425049	37.98842643	0.292	20.20999908	371.526001	20.50199908	7/28/2014	40:41.4
1662	SPS01	-122.4250647	37.98842052	0.345	20.25399971	371.5929871	20.59899971	-122.425051	37.98842855	0.32600001	20.25399971	371.5480042	20.57999972	7/28/2014	40:41.5
1663	SPS01	-122.4250667	37.98842264	0.31099999	20.20999908	371.6369934	20.52099907	-122.425053	37.98843065	0.32600001	20.20999908	371.6600037	20.53599909	7/28/2014	40:41.6
1664	SPS01	-122.4250687	37.98842478	0.345	20.2159996	371.6600037	20.5609996	-122.4250549	37.98843278	0.36000001	20.2159996	371.7019959	20.57599962	7/28/2014	40:41.7
1665	SPS01	-122.4250707	37.9884269	0.31099999	20.18400002	371.6589966	20.495	-122.4250569	37.98843488	0.32600001	20.18400002	371.7680054	20.51000002	7/28/2014	40:41.8
1666	SPS01	-122.4250726	37.98842901	0.31099999	20.2159996	371.7909851	20.52699959	-122.4250588	37.98843699	0.292	20.2159996	371.7700195	20.5079996	7/28/2014	40:41.9
1667	SPS01	-122.4250755	37.98843217	0.31099999	20.20000076	371.7909851	20.51100075	-122.4250617	37.98844012	0.292	20.20000076	371.8990173	20.49200076	7/28/2014	40:42.0
1668	SPS01	-122.4250775	37.98843428	0.31099999	20.19400024	371.8349915	20.50500023	-122.4250636	37.98844222	0.292	20.19400024	371.8560181	20.48600024	7/28/2014	40:42.1
1669	SPS01	-122.4250794	37.98843642	0.31099999	20.20999908	371.8380127	20.52099907	-122.4250656	37.98844432	0.292	20.20999908	371.9259949	20.50199908	7/28/2014	40:42.2
1670	SPS01	-122.4250814	37.98843856	0.31099999	20.18400002	371.9259949	20.495	-122.4250675	37.98844646	0.292	20.18400002	371.8800049	20.47600001	7/28/2014	40:42.3
1671	SPS01	-122.4250833	37.98844073	0.31099999	20.1779995	371.9700012	20.48899949	-122.4250695	37.98844862	0.292	20.1779995	371.8609924	20.46999949	7/28/2014	40:42.4
1672	SPS01	-122.4250853	37.98844291	0.345	20.25399971	372.0360107	20.59899971	-122.4250714	37.98845078	0.32600001	20.25399971	371.8370056	20.57999972	7/28/2014	40:42.5
1673	SPS01	-122.4250873	37.98844508	0.31099999	20.20999908	372.0360107	20.52099907	-122.4250734	37.98845293	0.32600001	20.20999908	371.8590088	20.53599909	7/28/2014	40:42.6
1674	SPS01	-122.4250892	37.98844726	0.345	20.27000046	372.0799866	20.61500046	-122.4250753	37.98845511	0.32600001	20.27000046	371.927002	20.59600046	7/28/2014	40:42.7
1675	SPS01	-122.4250912	37.98844941	0.31099999	20.25399971	372.0360107	20.5649997	-122.4250773	37.98845725	0.32600001	20.25399971	371.8690186	20.57999972	7/28/2014	40:42.8
1676	SPS01	-122.4250931	37.98845157	0.345	20.27000046	372.0140076	20.61500046	-122.4250792	37.98845939	0.32600001	20.27000046	371.8480225	20.59600046	7/28/2014	40:42.9
1677	SPS01	-122.425096	37.98845477	0.31099999	20.25399971	372.0150147	20.5649997	-122.425082	37.98846255	0.32600001	20.25399971	371.8590088	20.57999972	7/28/2014	40:43.0
1678	SPS01	-122.4250979	37.98845691	0.31099999	20.24699974	372.0140076	20.55799973	-122.4250839	37.98846469	0.32600001	20.24699974	371.8710022	20.57299975	7/28/2014	40:43.1
1679	SPS01	-122.4250998	37.98845907	0.31099999	20.27000046	372.0140076	20.58100045	-122.4250858	37.98846683	0.32600001	20.27000046	371.9490051	20.59600046	7/28/2014	40:43.2
1680	SPS01	-122.4251017	37.98846122	0.31099999	20.23200035	371.9700012	20.54300034	-122.4250877	37.98846899	0.292	20.23200035	371.9030151	20.52400035	7/28/2014	40:43.3
1681	SPS01	-122.4251036	37.98846342	0.31099999	20.23800087	371.9700012	20.54900086	-122.4250896	37.98847115	0.241	20.23800087	371.9490051	20.47900087	7/28/2014	40:43.4
1682	SPS01	-122.4251056	37.98846561	0.31099999	20.25399971	371.9920044	20.5649997	-122.4250916	37.98847334	0.292	20.25399971	371.9470215	20.54599971	7/28/2014	40:43.5
1683	SPS01	-122.4251075	37.9884678	0.31099999	20.23800087	371.9920044	20.54900086	-122.4250935	37.98847551	0.292	20.23800087	372.0150147	20.53000087	7/28/2014	40:43.6
1684	SPS01	-122.4251094	37.98846999	0.31099999	20.20000076	371.9710083	20.51100075	-122.4250954	37.98847769	0.32600001	20.20000076	371.9689941	20.52600077	7/28/2014	40:43.7
1685	SPS01	-122.4251113	37.98847217	0.31099999	20.16799927	371.9920044	20.47899926	-122.4250973	37.98847984	0.241	20.16799927	372.07901	20.40899926	7/28/2014	40:43.8
1686	SPS01	-122.4251132	37.98847434	0.31099999	20.13100052	371.9479981	20.44200051	-122.4250991	37.98848202	0.241	20.13100052	372.059021	20.37200052	7/28/2014	40:43.9
1687	SPS01	-122.425116	37.98847758	0.31099999	20.13999939	371.9700012	20.45099938	-122.4251019	37.98848524	0.292	20.13999939	372.1029968	20.43199939	7/28/2014	40:44.0
1688	SPS01	-122.4251179	37.98847975	0.31099999	20.13100052	371.9920044	20.44200051	-122.4251038	37.98848739	0.292	20.13100052	372.1230164	20.42300051	7/28/2014	40:44.1
1689	SPS01	-122.4251198	37.98848194	0.31099999	20.14599991	372.0140076	20.4569999	-122.4251057	37.98848957	0.241	20.14599991	372.1669922	20.38699991	7/28/2014	40:44.2
1690	SPS01	-122.4251217	37.98848413	0.31099999	20.13999939	372.0360107	20.45099938	-122.4251076	37.98849176	0.292	20.13999939	372.1010132	20.43199939	7/28/2014	40:44.3
1691	SPS01	-122.4251236	37.98848634	0.25999999	20.1079998	372.0799866	20.36799979	-122.4251095	37.98849393	0.292	20.1079998	372.125	20.3999998	7/28/2014	40:44.4
1692	SPS01	-122.4251255	37.98848859	0.31099999	20.12400055	372.0809937	20.43500054	-122.4251114	37.98849618	0.32600001	20.12400055	372.0570068	20.45000055	7/28/2014	40:44.5
1693	SPS01	-122.4251274	37.98849082	0.25999999	20.07699966	372.2120056	20.33699965	-122.4251133	37.98849839	0.241	20.07699966	372.0370178	20.31799966	7/28/2014	40:44.6
1694	SPS01	-122.4251293	37.98849306	0.31099999	20.07099915	372.2120056	20.38199914	-122.4251152	37.98850061	0.292	20.07099915	371.9909973	20.36299914	7/28/2014	40:44.7
1695	SPS01	-122.4251312	37.98849527	0.25999999	20.04500008	372.1679993	20.30500007	-122.425117	37.98850281	0.241	20.04500008	372.0370178	20.28600007	7/28/2014	40:44.8
1696	SPS01	-122.4251331	37.9884975	0.31099999	20.03899956	372.1019898	20.34999955	-122.4251189	37.98850502	0.241	20.03899956	371.9470215	20.27999955	7/28/2014	40:44.9
1697	SPS01	-122.4251359	37.9885008	0.25999999	20.00699997	372.1019898	20.26699996	-122.4251217	37.9885083	0.241	20.00699997	371.9049988	20.24799997	7/28/2014	40:45.0
1698	SPS01	-122.4251378	37.98850305	0.31099999	19.97599983	372.0360107	20.28699982	-122.4251235	37.98851053	0.292	19.97599983	371.8829956	20.26799983	7/28/2014	40:45.1
1699	SPS01	-122.4251396	37.98850528	0.25999999	20.00099945	372.1019898	20.26099944	-122.4251254	37.98851276	0.241	20.00099945	371.9230042	20.24199945	7/28/2014	40:45.2
1700	SPS01	-122.4251415	37.98850756	0.31099999	19.90600014	372.0580139	20.21700013	-122.4251273	37.988515	0.292	19.90600014	371.927002	20.19800013	7/28/2014	40:45.3
1701	SPS01	-122.4251434	37.98850982	0.25999999	19.95999908	372.1019898	20.21999907	-122.4251292	37.98851727	0.241	19.95999908	371.9689941	20.20099908	7/28/2014	40:45.4
1702	SPS01	-122.4251453	37.98851212	0.25999999	19.85199928	372.1679993	20.11199927	-122.4251311	37.98851955	0.292	19.85199928	372.0130005	20.14399928	7/28/2014	40:45.5
1703	SPS01	-122.4251472	37.98851441	0.25999999	19.82999992	372.1019898	20.08999991	-122.425133	37.98852183	0.241	19.82999992	371.9470215	20.07099992	7/28/2014	40:45.6
1704	SPS01	-122.4251492	37.98851671	0.31099999	19.79899979	372.125	20.10999978	-122.4251349	37.98852411	0.292	19.79899979	371.9250183	20.09099978	7/28/2014	40:45.7
1705	SPS01	-122.425151	37.98851899	0.31099999	19.79899979	372.1700134	20.10999978	-122.4251367	37.98852639	0.241	19.79899979	371.9299927	20.03999978	7/28/2014	40:45.8
1706	SPS01	-122.4251529	37.98852125	0.31099999	19.79899979	372.151001	20.10999978	-122.4251386	37.98852863	0.241	19.79899979	371.9070129	20.03999978	7/28/2014	40:45.9
1707	SPS01	-122.4251557	37.98852463	0.31099999	19.77700043	372.0840149	20.08800042	-122.4251413	37.98853199	0.32600001	19.77700043	371.8619995	20.10300043	7/28/2014	40:46.0
1708	SPS01	-122.4251575	37.98852689	0.345	19.77700043	372.1059876	20.12200043	-122.4251432	37.98853422	0.36000001	19.77700043	371.9510193	20.13700044	7/28/2014	40:46.1
1709	SPS01	-122.4251593	37.98852914	0.31099999	19.7670002	372.0620117	20.07800019	-122.425145	37.98853646	0.292	19.7670002	371.9309998	20.05900019	7/28/2014	40:46.2
1710	SPS01	-122.4251612	37.98853142	0.345	19.76099968	372.0840149	20.10599968	-122.4251468	37.98853874	0.36000001	19.76099968	371.9730225	20.12099969	7/28/2014	40:46.3
1711	SPS01	-122.4251631	37.98853371	0.345	19.66900063	372.1059876	20.01400062	-122.4251487	37.988541	0.41	19.66900063	371.9949951	20.07900062	7/28/2014	40:46.4
1712	SPS01	-122.4251649	37.98853599	0.345	19.58399963	372.0400085	19.92899963	-122.4251505	37.98854328	0.41	19.58399963	371.9750061	19.99399963	7/28/2014	40:46.5
1713	SPS01	-122.4251668	37.98853831	0.345	19.6060009	372.0400085	19.9510009	-122.4251524	37.98854556	0.36000001	19.6060009	372.0379944	19.96600091	7/28/2014	40:46.6
1714	SPS01	-122.4251686	37.98854059	0.37900001	19.5359993	372.1499939	19.91499931	-122.4251542	37.98854784	0.36000001	19.5359993	372.0630188	19.89599931	7/28/2014	40:46.7
1715	SPS01	-122.4251704	37.98854287	0.345	19.4829998	372.1059876	19.8279998	-122.425156	37.98855009	0.36000001	19.4829998	372.059021	19.84299982	7/28/2014	40:46.8
1716	SPS01	-122.4251722	37.98854515	0.37900001	19.47599983	372.1289978	19.85499984	-122.4251578	37.98855235	0.44400001	19.47599983	372.0410156	19.91999984	7/28/2014	40:46.9
1717	SPS01	-122.4251749	37.98854852	0.37900001	19.44499969	372.2160034	19.8239997	-122.4251605	37.98855572	0.36000001	19.44499969	372.0610046	19.80499971	7/28/2014	40:47.0
1718	SPS01	-122.4251767	37.98855079	0.37900001	19.42300034	372.2600098	19.80200034	-122.4251623	37.98855797	0.44400001	19.42300034	372.0390015	19.86700034	7/28/2014	40:47.1
1719	SPS01	-122.4251785	37.98855306	0.43099999	19.42900085	372.2380066	19.86000085	-122.4251641	37.98856025	0.41	19.42900085	371.9510193	19.83900085	7/28/2014	40:47.2
1720	SPS01	-122.4251803	37.98855536	0.43099999	19.41300011	372.3259888	19.8440001	-122.4251659	37.98856253	0.44400001	19.41300011	371.9089966	19.85700011	7/28/2014	40:47.3
1721	SPS01	-122.4251822	37.98855768	0.43099999	19.38199997	372.3039856	19.81299996	-122.4251677	37.98856481	0.41	19.38199997	371.9500122	19.79199997	7/28/2014	40:47.4
1722	SPS01	-122.425184	37.98855999	0.43099999	19.35300064	372.2380066	19.78400064	-122.4251695	37.9885671	0.44400001	19.35300064	371.875	19.79700065	7/28/2014	40:47.5
1723	SPS01	-122.4251858	37.98856231	0.43099999	19.36599922	372.3259888	19.79699922	-122.4251713	37.98856942	0.44400001	19.36599922	371.9970093	19.80999923	7/28/2014	40:47.6
1724	SPS01	-122.4251876	37.98856464	0.465	19.36599922	372.3259888	19.83099923	-122.4251731	37.98857173	0.495	19.36599922	371.9970093	19.86099923	7/28/2014	40:47.7
1725	SPS01	-122.4251894	37.98856694	0.43099999	19.29599953	372.2820129	19.72699952	-122.4251749	37.98857403	0.44400001	19.29599953	371.9949951	19.73999953	7/28/2014	40:47.8
1726	SPS01	-122.4251912	37.98856927	0.465	19.2840004	372.2600098	19.7490004	-122.4251767	37.98857634	0.495	19.2840004	371.9750061	19.7790004	7/28/2014	40:47.9
1727	SPS01	-122.4251939	37.98857271	0.43099999	19.25799942	372.2820129	19.68899941	-122.4251793	37.98857977	0.44400001	19.25799942	371.9750061	19.70199943	7/28/2014	40:48.0
1728	SPS01	-122.4251957	37.98857505	0.465	19.29000092	372.3259888	19.75500092	-122.4251811	37.98858209	0.495	19.29000092	372.0610046	19.78500092	7/28/2014	40:48.1
1729	SPS01	-122.4251975	37.9885774	0.465	19.21999931	372.3259888	19.68499932	-122.4251829	37.98858442	0.495	19.21999931	372.0830078	19.71499932	7/28/2014	40:48.2
1730	SPS01	-122.4251993	37.98857976	0.465	19.22699928	372.2600098	19.69199929	-122.4251847	37.98858679	0.52899998	19.22699928	372.0610046	19.75599927	7/28/2014	40:48.3
1731	SPS01	-122.4252011	37.98858217	0.465	19.15699959	372.2820129	19.62199959	-122.4251865	37.98858916	0.52899998	19.15699959	372.085022	19.68599957	7/28/2014	40:48.4
1732	SPS01	-122.425203	37.98858455	0.465	19.13500023	372.3039856	19.60000023	-122.4251884	37.98859156	0.52899998	19.13500023	372.1270142	19.66400021	7/28/2014	40:48.5
1733	SPS01	-122.4252048	37.98858697	0.465	19.15699959	372.3259888	19.62199959	-122.4251902	37.98859394	0.495	19.15699959	372.1950073	19.65199959	7/28/2014	40:48.6
1734	SPS01	-122.4252067	37.98858943	0.51599997	19.16699982	372.3479919	19.68299979	-122.425192	37.98859636	0.52899998	19.16699982	372.1270142	19.6959998	7/28/2014	40:48.7
1735	SPS01	-122.4252085	37.98859183	0.51599997	19.08099937	372.4360046	19.59699935	-122.4251938	37.98859877	0.52899998	19.08099937	372.1929932	19.60999936	7/28/2014	40:48.8
1736	SPS01	-122.4252103	37.98859424	0.51599997	19.08099937	372.480011	19.59699935	-122.4251957	37.98860117	0.57999998	19.08099937	372.28302	19.66099936	7/28/2014	40:48.9
1737	SPS01	-122.425213	37.98859788	0.51599997	19.02799988	372.4360046	19.54399985	-122.4251984	37.98860477	0.495	19.02799988	372.303009	19.52299988	7/28/2014	40:49.0
1738	SPS01	-122.4252149	37.98860031	0.55000001	18.97999954	372.3699951	19.52999955	-122.4252002	37.98860721	0.69800001	18.97999954	372.1730042	19.67799956	7/28/2014	40:49.1
1739	SPS01	-122.4252167	37.98860277	0.51599997	19.01199913	372.4580078	19.5279991	-122.425202	37.98860963	0.61400002	19.01199913	372.1490173	19.62599915	7/28/2014	40:49.2
1740	SPS01	-122.4252186	37.98860524	0.51599997	18.98999977	372.5020142	19.50599974	-122.4252039	37.98861211	0.52899998	18.98999977	372.2149963	19.51899976	7/28/2014	40:49.3
1741	SPS01	-122.4252204	37.98860775	0.51599997	18.83499908	372.5050049	19.35099906	-122.4252057	37.9886146	0.57999998	18.83499908	372.2200012	19.41499907	7/28/2014	40:49.4
1742	SPS01	-122.4252223	37.98861028	0.55000001	18.81900024	372.506012	19.36900026	-122.4252076	37.98861712	0.57999998	18.81900024	372.1960144	19.39900023	7/28/2014	40:49.5
1743	SPS01	-122.4252242	37.98861279	0.55000001	18.76499939	372.4179993	19.3149994	-122.4252094	37.98861961	0.57999998	18.76499939	372.1109924	19.34499937	7/28/2014	40:49.6
1744	SPS01	-122.425226	37.9886153	0.55000001	18.75	372.5499878	19.30000001	-122.4252113	37.98862212	0.61400002	18.75	372.131012	19.36400002	7/28/2014	40:49.7
1745	SPS01	-122.4252278	37.98861777	0.51599997	18.81900024	372.5280151	19.33500022	-122.4252131	37.98862458	0.57999998	18.81900024	372.1750183	19.39900023	7/28/2014	40:49.8
1746	SPS01	-122.4252297	37.98862026	0.55000001	18.73399925	372.4620056	19.28399926	-122.4252149	37.98862703	0.61400002	18.73399925	372.1530151	19.34799927	7/28/2014	40:49.9
1747	SPS01	-122.4252323	37.9886239	0.55000001	18.69599915	372.4840088	19.24599916	-122.4252176	37.98863067	0.64700001	18.69599915	372.1740112	19.34299916	7/28/2014	40:50.0
1748	SPS01	-122.4252341	37.98862634	0.602	18.71199989	372.4620056	19.31399989	-122.4252193	37.98863311	0.64700001	18.71199989	372.2630005	19.35899991	7/28/2014	40:50.1
1749	SPS01	-122.4252359	37.98862876	0.55000001	18.72800064	372.4840088	19.27800065	-122.4252211	37.9886355	0.64700001	18.72800064	372.1970215	19.37500066	7/28/2014	40:50.2
1750	SPS01	-122.4252377	37.98863119	0.602	18.72800064	372.4400024	19.33000064	-122.4252229	37.98863793	0.64700001	18.72800064	372.1530151	19.37500066	7/28/2014	40:50.3
1751	SPS01	-122.4252394	37.98863363	0.602	18.72800064	372.571991	19.33000064	-122.4252246	37.98864036	0.52899998	18.72800064	372.1329956	19.25700063	7/28/2014	40:50.4
1752	SPS01	-122.4252412	37.98863607	0.602	18.71800041	372.5490112	19.32000041	-122.4252264	37.98864279	0.61400002	18.71800041	372.1750183	19.33200043	7/28/2014	40:50.5
1753	SPS01	-122.4252429	37.98863851	0.602	18.69000053	372.5939941	19.29200053	-122.4252281	37.9886452	0.61400002	18.69000053	372.1740112	19.30400056	7/28/2014	40:50.6
1754	SPS01	-122.4252447	37.98864091	0.602	18.72800064	372.506012	19.33000064	-122.4252299	37.98864762	0.64700001	18.72800064	372.1549988	19.37500066	7/28/2014	40:50.7
1755	SPS01	-122.4252464	37.98864331	0.602	18.72800064	372.571991	19.33000064	-122.4252316	37.98864998	0.61400002	18.72800064	372.1530151	19.34200066	7/28/2014	40:50.8
1756	SPS01	-122.4252481	37.9886457	0.602	18.70199966	372.506012	19.30399966	-122.4252333	37.98865235	0.64700001	18.70199966	372.1740112	19.34899968	7/28/2014	40:50.9
1757	SPS01	-122.4252506	37.98864921	0.602	18.72800064	372.5280151	19.33000064	-122.4252358	37.98865587	0.57999998	18.72800064	372.1530151	19.30800062	7/28/2014	40:51.0
1758	SPS01	-122.4252523	37.98865156	0.602	18.71199989	372.506012	19.31399989	-122.4252374	37.9886582	0.57999998	18.71199989	372.1750183	19.29199988	7/28/2014	40:51.1
1759	SPS01	-122.425254	37.98865389	0.55000001	18.75	372.5280151	19.30000001	-122.4252391	37.98866051	0.61400002	18.75	372.1750183	19.36400002	7/28/2014	40:51.2
1760	SPS01	-122.4252557	37.98865626	0.602	18.8409996	372.5499878	19.4429996	-122.4252408	37.98866288	0.57999998	18.8409996	372.1329956	19.42099959	7/28/2014	40:51.3
1761	SPS01	-122.4252573	37.98865863	0.602	18.71199989	372.6159973	19.31399989	-122.4252424	37.98866523	0.61400002	18.71199989	372.2180176	19.32599992	7/28/2014	40:51.4
1762	SPS01	-122.425259	37.98866101	0.602	18.76499939	372.5499878	19.36699939	-122.4252441	37.98866759	0.61400002	18.76499939	372.177002	19.37899941	7/28/2014	40:51.5
1763	SPS01	-122.4252607	37.98866338	0.602	18.77199936	372.6159973	19.37399936	-122.4252458	37.98866994	0.57999998	18.77199936	372.2189941	19.35199934	7/28/2014	40:51.6
1764	SPS01	-122.4252623	37.98866575	0.602	18.86700058	372.571991	19.46900058	-122.4252474	37.98867229	0.69800001	18.86700058	372.1520081	19.56500059	7/28/2014	40:51.7
1765	SPS01	-122.425264	37.9886681	0.55000001	18.76499939	372.6159973	19.3149994	-122.425249	37.98867462	0.61400002	18.76499939	372.1669922	19.37899941	7/28/2014	40:51.8
1766	SPS01	-122.4252656	37.98867045	0.602	18.75	372.5499878	19.352	-122.4252507	37.98867697	0.61400002	18.75	372.1530151	19.36400002	7/28/2014	40:51.9
1767	SPS01	-122.425268	37.98867393	0.55000001	18.74300003	372.5710144	19.29300004	-122.4252531	37.98868045	0.57999998	18.74300003	372.1549988	19.32300001	7/28/2014	40:52.0
1768	SPS01	-122.4252697	37.98867629	0.602	18.8029995	372.6380005	19.40499949	-122.4252547	37.9886828	0.57999998	18.8029995	372.131012	19.38299948	7/28/2014	40:52.1
1769	SPS01	-122.4252713	37.98867866	0.602	18.82900047	372.5499878	19.43100047	-122.4252563	37.98868515	0.52899998	18.82900047	372.1090088	19.35800046	7/28/2014	40:52.2
1770	SPS01	-122.425273	37.98868103	0.602	18.79700089	372.506012	19.39900088	-122.425258	37.98868752	0.52899998	18.79700089	372.0450134	19.32600087	7/28/2014	40:52.3
1771	SPS01	-122.4252746	37.98868343	0.602	18.73399925	372.4840088	19.33599925	-122.4252596	37.9886899	0.57999998	18.73399925	372.0870056	19.31399924	7/28/2014	40:52.4
1772	SPS01	-122.4252763	37.98868585	0.602	18.81299973	372.4840088	19.41499972	-122.4252613	37.98869231	0.57999998	18.81299973	372.0450134	19.39299971	7/28/2014	40:52.5
1773	SPS01	-122.4252779	37.98868825	0.55000001	18.76499939	372.4620056	19.3149994	-122.4252629	37.98869469	0.52899998	18.76499939	372.1090088	19.29399937	7/28/2014	40:52.6
1774	SPS01	-122.4252796	37.98869067	0.602	18.79700089	372.4620056	19.39900088	-122.4252646	37.98869711	0.64700001	18.79700089	372.0650024	19.4440009	7/28/2014	40:52.7
1775	SPS01	-122.4252812	37.98869307	0.55000001	18.67399979	372.4840088	19.2239998	-122.4252662	37.98869949	0.57999998	18.67399979	372.0670166	19.25399977	7/28/2014	40:52.8
1776	SPS01	-122.4252829	37.98869547	0.55000001	18.69000053	372.4179993	19.24000055	-122.4252678	37.9887019	0.57999998	18.69000053	372.0650024	19.27000052	7/28/2014	40:52.9
1777	SPS01	-122.4252853	37.98869908	0.55000001	18.64900017	372.4429932	19.19900018	-122.4252703	37.98870548	0.61400002	18.64900017	372.0700073	19.26300019	7/28/2014	40:53.0
1778	SPS01	-122.425287	37.98870151	0.602	18.66399956	372.5100098	19.26599956	-122.4252719	37.98870792	0.61400002	18.66399956	372.0910034	19.27799958	7/28/2014	40:53.1
1779	SPS01	-122.4252886	37.98870397	0.602	18.72800064	372.4440002	19.33000064	-122.4252736	37.98871034	0.57999998	18.72800064	372.0490112	19.30800062	7/28/2014	40:53.2
1780	SPS01	-122.4252903	37.98870642	0.602	18.68000031	372.4219971	19.2820003	-122.4252753	37.98871279	0.61400002	18.68000031	372.0690002	19.29400033	7/28/2014	40:53.3
1781	SPS01	-122.425292	37.98870891	0.602	18.69000053	372.4440002	19.29200053	-122.4252769	37.98871528	0.57999998	18.69000053	372.0270081	19.27000052	7/28/2014	40:53.4
1782	SPS01	-122.4252937	37.98871142	0.602	18.71199989	372.3999939	19.31399989	-122.4252786	37.98871777	0.57999998	18.71199989	371.9810181	19.29199988	7/28/2014	40:53.5
1783	SPS01	-122.4252954	37.98871391	0.55000001	18.69599915	372.3559876	19.24599916	-122.4252803	37.98872025	0.64700001	18.69599915	371.9609985	19.34299916	7/28/2014	40:53.6
1784	SPS01	-122.425297	37.98871644	0.602	18.74300003	372.3120117	19.34500003	-122.425282	37.98872277	0.61400002	18.74300003	371.9590149	19.35700005	7/28/2014	40:53.7
1785	SPS01	-122.4252987	37.98871891	0.55000001	18.81299973	372.2680054	19.36299974	-122.4252836	37.98872524	0.52899998	18.81299973	371.8710022	19.34199971	7/28/2014	40:53.8
1786	SPS01	-122.4253004	37.9887214	0.55000001	18.81900024	372.2680054	19.36900026	-122.4252853	37.98872772	0.52899998	18.81900024	371.9150085	19.34800023	7/28/2014	40:53.9
1787	SPS01	-122.4253028	37.98872513	0.55000001	18.77199936	372.223999	19.32199937	-122.4252877	37.98873141	0.61400002	18.77199936	371.8950195	19.38599938	7/28/2014	40:54.0
1788	SPS01	-122.4253045	37.98872762	0.602	18.72800064	372.223999	19.33000064	-122.4252894	37.98873392	0.57999998	18.72800064	371.8919983	19.30800062	7/28/2014	40:54.1
1789	SPS01	-122.4253062	37.98873011	0.55000001	18.70199966	372.2019959	19.25199968	-122.425291	37.98873639	0.61400002	18.70199966	371.848999	19.31599969	7/28/2014	40:54.2
1790	SPS01	-122.4253078	37.98873263	0.55000001	18.69599915	372.1799927	19.24599916	-122.4252927	37.9887389	0.44400001	18.69599915	371.848999	19.13999915	7/28/2014	40:54.3
1791	SPS01	-122.4253095	37.98873516	0.51599997	18.71800041	372.1140137	19.23400038	-122.4252944	37.9887414	0.52899998	18.71800041	371.8269959	19.2470004	7/28/2014	40:54.4
1792	SPS01	-122.4253112	37.98873772	0.55000001	18.69599915	372.0710144	19.24599916	-122.425296	37.98874396	0.57999998	18.69599915	371.82901	19.27599913	7/28/2014	40:54.5
1793	SPS01	-122.4253128	37.98874026	0.55000001	18.69599915	372.1140137	19.24599916	-122.4252977	37.98874649	0.495	18.69599915	371.848999	19.19099915	7/28/2014	40:54.6
1794	SPS01	-122.4253145	37.98874279	0.55000001	18.75	372.0480042	19.30000001	-122.4252994	37.98874901	0.495	18.75	371.8269959	19.245	7/28/2014	40:54.7
1795	SPS01	-122.4253162	37.98874531	0.55000001	18.71199989	371.9819946	19.26199991	-122.425301	37.98875154	0.52899998	18.71199989	371.8070068	19.24099988	7/28/2014	40:54.8
1796	SPS01	-122.4253178	37.98874782	0.55000001	18.69000053	372.0039978	19.24000055	-122.4253026	37.98875403	0.52899998	18.69000053	371.8480225	19.21900052	7/28/2014	40:54.9
1797	SPS01	-122.4253202	37.98875155	0.51599997	18.67399979	372.0039978	19.18999976	-122.4253051	37.98875774	0.52899998	18.67399979	371.8269959	19.20299977	7/28/2014	40:55.0
1798	SPS01	-122.4253219	37.98875404	0.55000001	18.69000053	372.0700073	19.24000055	-122.4253067	37.98876023	0.52899998	18.69000053	371.8710022	19.21900052	7/28/2014	40:55.1
1799	SPS01	-122.4253235	37.98875653	0.51599997	18.66399956	372.026001	19.17999953	-122.4253083	37.9887627	0.57999998	18.66399956	371.8049927	19.24399954	7/28/2014	40:55.2
1800	SPS01	-122.4253251	37.98875902	0.51599997	18.66399956	372.026001	19.17999953	-122.4253099	37.98876521	0.495	18.66399956	371.8070068	19.15899956	7/28/2014	40:55.3
1801	SPS01	-122.4253267	37.98876154	0.51599997	18.69000053	371.9609985	19.20600051	-122.4253115	37.98876772	0.495	18.69000053	371.7820129	19.18500054	7/28/2014	40:55.4
1802	SPS01	-122.4253284	37.98876407	0.51599997	18.65800095	371.9599915	19.17400092	-122.4253132	37.98877022	0.495	18.65800095	371.8070068	19.15300095	7/28/2014	40:55.5
1803	SPS01	-122.42533	37.98876657	0.51599997	18.67399979	372.026001	19.18999976	-122.4253148	37.98877273	0.52899998	18.67399979	371.7409973	19.20299977	7/28/2014	40:55.6
1804	SPS01	-122.4253316	37.98876906	0.51599997	18.69599915	372.0039978	19.21199912	-122.4253164	37.98877522	0.52899998	18.69599915	371.803009	19.22499913	7/28/2014	40:55.7
1805	SPS01	-122.4253332	37.98877154	0.51599997	18.68000031	371.9599915	19.19600028	-122.425318	37.98877769	0.52899998	18.68000031	371.7409973	19.20900029	7/28/2014	40:55.8
1806	SPS01	-122.4253348	37.98877399	0.51599997	18.65800095	371.9599915	19.17400092	-122.4253196	37.98878013	0.52899998	18.65800095	371.7740173	19.18700093	7/28/2014	40:55.9
1807	SPS01	-122.4253371	37.98877763	0.51599997	18.64900017	371.9599915	19.16500014	-122.4253219	37.98878375	0.52899998	18.64900017	371.7409973	19.17800015	7/28/2014	40:56.0
1808	SPS01	-122.4253387	37.98878001	0.51599997	18.67399979	371.9389954	19.18999976	-122.4253234	37.98878613	0.495	18.67399979	371.7170105	19.16899979	7/28/2014	40:56.1
1809	SPS01	-122.4253402	37.98878241	0.51599997	18.69599915	371.9379883	19.21199912	-122.425325	37.98878854	0.44400001	18.69599915	371.8070068	19.13999915	7/28/2014	40:56.2
1810	SPS01	-122.4253417	37.98878483	0.51599997	18.68000031	371.8940125	19.19600028	-122.4253265	37.98879094	0.44400001	18.68000031	371.7610169	19.12400031	7/28/2014	40:56.3
1811	SPS01	-122.4253433	37.98878723	0.465	18.69000053	371.8940125	19.15500054	-122.425328	37.98879334	0.495	18.69000053	371.7189941	19.18500054	7/28/2014	40:56.4
1812	SPS01	-122.4253448	37.98878965	0.51599997	18.67399979	371.9159851	19.18999976	-122.4253296	37.98879576	0.44400001	18.67399979	371.78302	19.11799979	7/28/2014	40:56.5
1813	SPS01	-122.4253464	37.98879206	0.465	18.69599915	371.8940125	19.16099915	-122.4253311	37.98879816	0.495	18.69599915	371.6970215	19.19099915	7/28/2014	40:56.6
1814	SPS01	-122.4253479	37.98879446	0.465	18.65800095	371.8980103	19.12300095	-122.4253327	37.98880054	0.495	18.65800095	371.7860107	19.15300095	7/28/2014	40:56.7
1815	SPS01	-122.4253494	37.98879686	0.465	18.66399956	371.8540039	19.12899956	-122.4253342	37.98880295	0.41	18.66399956	371.6570129	19.07399955	7/28/2014	40:56.8
1816	SPS01	-122.425351	37.98879926	0.51599997	18.66399956	371.8760071	19.17999953	-122.4253357	37.98880533	0.495	18.66399956	371.7210083	19.15899956	7/28/2014	40:56.9
1817	SPS01	-122.4253532	37.98880281	0.46599999	18.65800095	371.9200134	19.12400094	-122.425338	37.98880888	0.41100001	18.65800095	371.6130066	19.06900096	7/28/2014	40:57.0
1818	SPS01	-122.4253547	37.98880519	0.46599999	18.66399956	371.8320007	19.12999955	-122.4253395	37.98881126	0.44499999	18.66399956	371.6329956	19.10899955	7/28/2014	40:57.1
1819	SPS01	-122.4253563	37.98880759	0.46599999	18.70199966	371.8330078	19.16799966	-122.425341	37.98881366	0.41100001	18.70199966	371.5690002	19.11299968	7/28/2014	40:57.2
1820	SPS01	-122.4253578	37.98881003	0.46599999	18.70199966	371.8099976	19.16799966	-122.4253425	37.98881608	0.44499999	18.70199966	371.5690002	19.14699966	7/28/2014	40:57.3
1821	SPS01	-122.4253593	37.98881247	0.46599999	18.67399979	371.8099976	19.13999978	-122.4253441	37.98881854	0.44499999	18.67399979	371.5690002	19.11899978	7/28/2014	40:57.4
1822	SPS01	-122.4253609	37.98881492	0.46599999	18.67399979	371.7879944	19.13999978	-122.4253456	37.98882097	0.49599999	18.67399979	371.5450134	19.16999978	7/28/2014	40:57.5
1823	SPS01	-122.4253624	37.98881736	0.43200001	18.66399956	371.7000122	19.09599957	-122.4253472	37.98882343	0.49599999	18.66399956	371.4810181	19.15999955	7/28/2014	40:57.6
1824	SPS01	-122.425364	37.98881981	0.46599999	18.65800095	371.6570129	19.12400094	-122.4253487	37.98882587	0.49599999	18.65800095	371.5890198	19.15400094	7/28/2014	40:57.7
1825	SPS01	-122.4253655	37.98882223	0.46599999	18.63299942	371.7000122	19.09899941	-122.4253503	37.9888283	0.44499999	18.63299942	371.5249939	19.07799941	7/28/2014	40:57.8
1826	SPS01	-122.4253671	37.98882465	0.46599999	18.6420002	371.6340027	19.10800019	-122.4253518	37.9888307	0.41100001	18.6420002	371.5450134	19.05300021	7/28/2014	40:57.9
1827	SPS01	-122.4253693	37.98882824	0.43200001	18.62000084	371.5899963	19.05200085	-122.4253541	37.98883429	0.41100001	18.62000084	371.5249939	19.03100085	7/28/2014	40:58.0
1828	SPS01	-122.4253708	37.98883064	0.46599999	18.62599945	371.5480042	19.09199944	-122.4253556	37.98883669	0.44499999	18.62599945	371.4790039	19.07099944	7/28/2014	40:58.1
1829	SPS01	-122.4253724	37.988833	0.43200001	18.61100006	371.5899963	19.04300007	-122.4253571	37.98883907	0.361	18.61100006	371.5670166	18.97200006	7/28/2014	40:58.2
1830	SPS01	-122.4253739	37.98883542	0.46599999	18.62000084	371.54599	19.08600083	-122.4253586	37.98884147	0.44499999	18.62000084	371.5030212	19.06500083	7/28/2014	40:58.3
1831	SPS01	-122.4253754	37.98883782	0.43200001	18.61100006	371.5679932	19.04300007	-122.4253601	37.98884389	0.41100001	18.61100006	371.4570007	19.02200007	7/28/2014	40:58.4
1832	SPS01	-122.4253769	37.98884026	0.43200001	18.61100006	371.526001	19.04300007	-122.4253617	37.98884631	0.41100001	18.61100006	371.4349976	19.02200007	7/28/2014	40:58.5
1833	SPS01	-122.4253785	37.98884266	0.43200001	18.62599945	371.4580078	19.05799946	-122.4253632	37.98884873	0.41100001	18.62599945	371.3930054	19.03699946	7/28/2014	40:58.6
1834	SPS01	-122.42538	37.9888451	0.43200001	18.62000084	371.4580078	19.05200085	-122.4253647	37.98885113	0.41100001	18.62000084	371.3910217	19.03100085	7/28/2014	40:58.7
1835	SPS01	-122.4253815	37.98884748	0.43200001	18.62000084	371.4159851	19.05200085	-122.4253663	37.98885353	0.49599999	18.62000084	371.3269959	19.11600083	7/28/2014	40:58.8
1836	SPS01	-122.425383	37.98884988	0.46599999	18.58799934	371.4140015	19.05399933	-122.4253678	37.98885594	0.44499999	18.58799934	371.3680115	19.03299934	7/28/2014	40:58.9
1837	SPS01	-122.4253853	37.98885342	0.43200001	18.6420002	371.3940125	19.07400021	-122.42537	37.98885949	0.361	18.6420002	371.3250122	19.0030002	7/28/2014	40:59.0
1838	SPS01	-122.4253868	37.98885578	0.43200001	18.6420002	371.3699951	19.07400021	-122.4253715	37.98886185	0.41100001	18.6420002	371.28302	19.05300021	7/28/2014	40:59.1
1839	SPS01	-122.4253883	37.98885818	0.43200001	18.65800095	371.3259888	19.09000096	-122.425373	37.98886424	0.49599999	18.65800095	371.2590027	19.15400094	7/28/2014	40:59.2
1840	SPS01	-122.4253898	37.98886059	0.43200001	18.62000084	371.2839966	19.05200085	-122.4253746	37.98886665	0.41100001	18.62000084	371.1950073	19.03100085	7/28/2014	40:59.3
1841	SPS01	-122.4253914	37.988863	0.43200001	18.60400009	371.2820129	19.0360001	-122.4253761	37.98886906	0.41100001	18.60400009	371.1490173	19.0150001	7/28/2014	40:59.4
1842	SPS01	-122.4253929	37.98886541	0.43200001	18.61100006	371.2600098	19.04300007	-122.4253776	37.98887148	0.41100001	18.61100006	371.0400085	19.02200007	7/28/2014	40:59.5
1843	SPS01	-122.4253944	37.98886781	0.38	18.61100006	371.2179871	18.99100006	-122.4253792	37.98887388	0.361	18.61100006	370.9970093	18.97200006	7/28/2014	40:59.6
1844	SPS01	-122.425396	37.98887023	0.43200001	18.66399956	371.1940002	19.09599957	-122.4253807	37.9888763	0.41100001	18.66399956	370.8399963	19.07499957	7/28/2014	40:59.7
1845	SPS01	-122.4253975	37.98887261	0.43200001	18.61100006	371.1740112	19.04300007	-122.4253822	37.9888787	0.361	18.61100006	370.9530029	18.97200006	7/28/2014	40:59.8
1846	SPS01	-122.425399	37.98887498	0.43200001	18.60400009	371.0840149	19.0360001	-122.4253837	37.98888105	0.41100001	18.60400009	370.8430176	19.0150001	7/28/2014	40:59.9
1847	SPS01	-122.4254012	37.98887846	0.38	18.65800095	371.0400085	19.03800094	-122.4253859	37.98888452	0.32699999	18.65800095	370.7879944	18.98500094	7/28/2014	41:00.0
1848	SPS01	-122.4254027	37.98888079	0.43200001	18.62000084	370.95401	19.05200085	-122.4253874	37.98888687	0.361	18.62000084	370.7860107	18.98100084	7/28/2014	41:00.1
1849	SPS01	-122.4254041	37.9888831	0.38	18.68000031	370.95401	19.0600003	-122.4253889	37.98888919	0.41100001	18.68000031	370.7109985	19.09100032	7/28/2014	41:00.2
1850	SPS01	-122.4254056	37.98888541	0.38	18.62599945	370.9330139	19.00599945	-122.4253904	37.98889152	0.41100001	18.62599945	370.6809998	19.03699946	7/28/2014	41:00.3
1851	SPS01	-122.4254071	37.98888774	0.34599999	18.6420002	370.8900147	18.98800018	-122.4253919	37.98889385	0.32699999	18.6420002	370.6270142	18.96900019	7/28/2014	41:00.4
1852	SPS01	-122.4254086	37.98889007	0.38	18.68000031	370.8259888	19.0600003	-122.4253934	37.9888962	0.361	18.68000031	370.6480103	19.04100031	7/28/2014	41:00.5
1853	SPS01	-122.4254101	37.98889241	0.38	18.63299942	370.7380066	19.01299942	-122.4253949	37.98889853	0.361	18.63299942	370.5840149	18.99399942	7/28/2014	41:00.6
1854	SPS01	-122.4254116	37.98889474	0.38	18.6420002	370.7799988	19.02200019	-122.4253964	37.98890086	0.32699999	18.6420002	370.5610046	18.96900019	7/28/2014	41:00.7
1855	SPS01	-122.4254131	37.98889703	0.34599999	18.65800095	370.6279907	19.00400093	-122.4253979	37.98890317	0.361	18.65800095	370.4730225	19.01900095	7/28/2014	41:00.8
1856	SPS01	-122.4254146	37.98889935	0.38	18.64900017	370.6480103	19.02900016	-122.4253994	37.98890548	0.41100001	18.64900017	370.4949951	19.06000018	7/28/2014	41:00.9
1857	SPS01	-122.4254168	37.98890277	0.34599999	18.64900017	370.5840149	18.99500015	-122.4254016	37.98890893	0.32699999	18.64900017	370.4500122	18.97600016	7/28/2014	41:01.0
1858	SPS01	-122.4254183	37.98890508	0.38	18.64900017	370.5180054	19.02900016	-122.4254031	37.98891124	0.361	18.64900017	370.3850098	19.01000017	7/28/2014	41:01.1
1859	SPS01	-122.4254198	37.9889074	0.34599999	18.66399956	370.4719849	19.00999954	-122.4254046	37.98891356	0.32699999	18.66399956	370.3640137	18.99099955	7/28/2014	41:01.2
1860	SPS01	-122.4254213	37.98890973	0.34599999	18.62599945	370.4519959	18.97199944	-122.4254061	37.9889159	0.32699999	18.62599945	370.3850098	18.95299944	7/28/2014	41:01.3
1861	SPS01	-122.4254228	37.98891208	0.34599999	18.61100006	370.3859863	18.95700005	-122.4254076	37.98891825	0.29300001	18.61100006	370.2749939	18.90400007	7/28/2014	41:01.4
1862	SPS01	-122.4254243	37.98891443	0.34599999	18.60400009	370.3420105	18.95000008	-122.4254092	37.98892062	0.32699999	18.60400009	370.2530212	18.93100008	7/28/2014	41:01.5
1863	SPS01	-122.4254259	37.98891677	0.31200001	18.59499931	370.3179932	18.90699932	-122.4254107	37.98892297	0.32699999	18.59499931	370.2090149	18.92199931	7/28/2014	41:01.6
1864	SPS01	-122.4254274	37.98891912	0.34599999	18.59499931	370.3420105	18.9409993	-122.4254122	37.98892533	0.32699999	18.59499931	370.2530212	18.92199931	7/28/2014	41:01.7
1865	SPS01	-122.4254289	37.98892145	0.31200001	18.57299995	370.2099915	18.88499996	-122.4254137	37.98892765	0.32699999	18.57299995	370.1210022	18.89999995	7/28/2014	41:01.8
1866	SPS01	-122.4254304	37.98892377	0.34599999	18.57900047	370.1879883	18.92500046	-122.4254153	37.98892998	0.32699999	18.57900047	370.1870117	18.90600047	7/28/2014	41:01.9
1867	SPS01	-122.4254327	37.98892718	0.31200001	18.55699921	370.230011	18.86899921	-122.4254175	37.98893339	0.32699999	18.55699921	370.098999	18.8839992	7/28/2014	41:02.0
1868	SPS01	-122.4254341	37.98892944	0.34599999	18.55699921	370.1220093	18.90299919	-122.425419	37.98893566	0.361	18.55699921	370.098999	18.91799921	7/28/2014	41:02.1
1869	SPS01	-122.4254356	37.98893171	0.34599999	18.56599998	370.1000061	18.91199997	-122.4254205	37.98893794	0.32699999	18.56599998	370.1000061	18.89299998	7/28/2014	41:02.2
1870	SPS01	-122.4254371	37.98893398	0.34599999	18.57900047	370.0559998	18.92500046	-122.425422	37.98894024	0.32699999	18.57900047	370.0549927	18.90600047	7/28/2014	41:02.3
1871	SPS01	-122.4254386	37.98893625	0.34599999	18.55699921	370.0329895	18.90299919	-122.4254235	37.98894252	0.32699999	18.55699921	370.0100098	18.8839992	7/28/2014	41:02.4
1872	SPS01	-122.4254401	37.98893853	0.34599999	18.56599998	370.0339966	18.91199997	-122.425425	37.98894479	0.32699999	18.56599998	369.9450073	18.89299998	7/28/2014	41:02.5
1873	SPS01	-122.4254416	37.98894079	0.31200001	18.59499931	369.9679871	18.90699932	-122.4254265	37.98894707	0.29300001	18.59499931	369.8789978	18.88799933	7/28/2014	41:02.6
1874	SPS01	-122.4254431	37.98894304	0.31200001	18.58799934	369.9020081	18.89999935	-122.425428	37.98894933	0.29300001	18.58799934	369.8789978	18.88099936	7/28/2014	41:02.7
1875	SPS01	-122.4254446	37.9889453	0.34599999	18.57900047	369.8800049	18.92500046	-122.4254295	37.98895159	0.32699999	18.57900047	369.8569946	18.90600047	7/28/2014	41:02.8
1876	SPS01	-122.4254461	37.9889475	0.31200001	18.56599998	369.8580017	18.87799999	-122.425431	37.98895382	0.32699999	18.56599998	369.7910156	18.89299998	7/28/2014	41:02.9
1877	SPS01	-122.4254483	37.98895079	0.31200001	18.56599998	369.8359985	18.87799999	-122.4254332	37.98895712	0.29300001	18.56599998	369.7900085	18.859	7/28/2014	41:03.0
1878	SPS01	-122.4254498	37.988953	0.34599999	18.54100037	369.7919922	18.88700035	-122.4254347	37.98895933	0.32699999	18.54100037	369.7030029	18.86800036	7/28/2014	41:03.1
1879	SPS01	-122.4254512	37.98895519	0.31200001	18.57900047	369.7250061	18.89100048	-122.4254362	37.98896152	0.32699999	18.57900047	369.7900085	18.90600047	7/28/2014	41:03.2
1880	SPS01	-122.4254527	37.98895739	0.34599999	18.5510006	369.7260132	18.89700058	-122.4254377	37.98896374	0.32699999	18.5510006	369.6820068	18.87800059	7/28/2014	41:03.3
1881	SPS01	-122.4254542	37.9889596	0.31200001	18.5510006	369.6600037	18.8630006	-122.4254392	37.98896595	0.32699999	18.5510006	369.5490112	18.87800059	7/28/2014	41:03.4
1882	SPS01	-122.4254557	37.98896183	0.34599999	18.5510006	369.6380005	18.89700058	-122.4254407	37.9889682	0.32699999	18.5510006	369.6360169	18.87800059	7/28/2014	41:03.5
1883	SPS01	-122.4254572	37.98896403	0.31200001	18.53499985	369.5939941	18.84699985	-122.4254422	37.9889704	0.32699999	18.53499985	369.5500183	18.86199984	7/28/2014	41:03.6
1884	SPS01	-122.4254587	37.98896626	0.31200001	18.53499985	369.5499878	18.84699985	-122.4254437	37.98897263	0.32699999	18.53499985	369.5050049	18.86199984	7/28/2014	41:03.7
1885	SPS01	-122.4254602	37.98896845	0.31200001	18.53499985	369.4400024	18.84699985	-122.4254452	37.98897484	0.361	18.53499985	369.4160156	18.89599985	7/28/2014	41:03.8
1886	SPS01	-122.4254617	37.98897064	0.31200001	18.52499962	369.4869995	18.83699962	-122.4254467	37.98897704	0.41100001	18.52499962	369.4420166	18.93599963	7/28/2014	41:03.9
1887	SPS01	-122.4254639	37.98897391	0.31200001	18.5189991	369.3779907	18.83099911	-122.4254489	37.98898033	0.361	18.5189991	369.3330078	18.8799991	7/28/2014	41:04.0
1888	SPS01	-122.4254654	37.9889761	0.34599999	18.50900078	369.3569946	18.85500076	-122.4254504	37.98898252	0.361	18.50900078	369.355011	18.87000078	7/28/2014	41:04.1
1889	SPS01	-122.4254669	37.98897829	0.31200001	18.50300026	369.2460022	18.81500027	-122.4254519	37.98898471	0.32699999	18.50300026	369.2680054	18.83000025	7/28/2014	41:04.2
1890	SPS01	-122.4254684	37.98898049	0.31200001	18.4810009	369.2460022	18.79300091	-122.4254534	37.98898693	0.361	18.4810009	369.2660217	18.8420009	7/28/2014	41:04.3
1891	SPS01	-122.4254699	37.98898272	0.31200001	18.46500015	369.2019959	18.77700016	-122.4254549	37.98898918	0.32699999	18.46500015	369.3120117	18.79200014	7/28/2014	41:04.4
1892	SPS01	-122.4254715	37.98898496	0.34599999	18.46500015	369.1140137	18.81100014	-122.4254565	37.98899142	0.361	18.46500015	369.2230225	18.82600015	7/28/2014	41:04.5
1893	SPS01	-122.425473	37.98898719	0.31200001	18.45599937	369.1359863	18.76799938	-122.425458	37.98899365	0.32699999	18.45599937	369.2140198	18.78299937	7/28/2014	41:04.6
1894	SPS01	-122.4254746	37.98898941	0.34599999	18.50300026	369.0700073	18.84900025	-122.4254596	37.98899589	0.32699999	18.50300026	369.1790161	18.83000025	7/28/2014	41:04.7
1895	SPS01	-122.4254761	37.98899162	0.34599999	18.4489994	369.026001	18.79499939	-122.4254611	37.98899811	0.361	18.4489994	369.1360169	18.80999941	7/28/2014	41:04.8
1896	SPS01	-122.4254776	37.98899383	0.34599999	18.42700005	369.0270081	18.77300003	-122.4254626	37.98900032	0.361	18.42700005	369.0690002	18.78800005	7/28/2014	41:04.9
1897	SPS01	-122.4254799	37.9889971	0.34599999	18.41200066	368.9819946	18.75800064	-122.4254649	37.98900361	0.361	18.41200066	369.026001	18.77300066	7/28/2014	41:05.0
1898	SPS01	-122.4254814	37.98899929	0.34599999	18.42700005	368.9379883	18.77300003	-122.4254664	37.9890058	0.361	18.42700005	368.9590149	18.78800005	7/28/2014	41:05.1
1899	SPS01	-122.4254829	37.98900148	0.31200001	18.40200043	368.8720093	18.71400043	-122.425468	37.98900799	0.41100001	18.40200043	368.9810181	18.81300044	7/28/2014	41:05.2
1900	SPS01	-122.4254845	37.98900369	0.34599999	18.38599968	368.7619934	18.73199967	-122.4254695	37.98901021	0.41100001	18.38599968	368.8500061	18.79699969	7/28/2014	41:05.3
1901	SPS01	-122.425486	37.98900591	0.34599999	18.40200043	368.8510132	18.74800041	-122.4254711	37.98901246	0.41100001	18.40200043	368.7619934	18.81300044	7/28/2014	41:05.4
1902	SPS01	-122.4254876	37.98900814	0.34599999	18.37999916	368.7179871	18.72599915	-122.4254726	37.98901468	0.41100001	18.37999916	368.78302	18.79099917	7/28/2014	41:05.5
1903	SPS01	-122.4254891	37.98901036	0.34599999	18.38599968	368.6740112	18.73199967	-122.4254742	37.98901693	0.44499999	18.38599968	368.8059998	18.83099967	7/28/2014	41:05.6
1904	SPS01	-122.4254907	37.98901259	0.34599999	18.36400032	368.5650024	18.71000031	-122.4254758	37.98901917	0.44499999	18.36400032	368.7390137	18.80900031	7/28/2014	41:05.7
1905	SPS01	-122.4254923	37.9890148	0.34599999	18.36400032	368.4100037	18.71000031	-122.4254773	37.98902138	0.41100001	18.36400032	368.6960144	18.77500033	7/28/2014	41:05.8
1906	SPS01	-122.4254938	37.989017	0.34599999	18.34799957	368.5419922	18.69399956	-122.4254789	37.9890236	0.44499999	18.34799957	368.7610169	18.79299957	7/28/2014	41:05.9
1907	SPS01	-122.4254962	37.98902031	0.34599999	18.34199905	368.4330139	18.68799904	-122.4254813	37.98902691	0.44499999	18.34199905	368.7619934	18.78699905	7/28/2014	41:06.0
1908	SPS01	-122.4254977	37.98902252	0.34599999	18.3579998	368.3439941	18.70399979	-122.4254828	37.98902913	0.44499999	18.3579998	368.5859985	18.80299979	7/28/2014	41:06.1
1909	SPS01	-122.4254993	37.98902472	0.34599999	18.34199905	368.3670044	18.68799904	-122.4254844	37.98903136	0.41100001	18.34199905	368.4980164	18.75299907	7/28/2014	41:06.2
1910	SPS01	-122.4255009	37.98902697	0.34599999	18.34799957	368.2999878	18.69399956	-122.425486	37.98903362	0.44499999	18.34799957	368.4970093	18.79299957	7/28/2014	41:06.3
1911	SPS01	-122.4255025	37.98902923	0.34599999	18.34199905	368.1690064	18.68799904	-122.4254876	37.98903588	0.49599999	18.34199905	368.3000183	18.83799905	7/28/2014	41:06.4
1912	SPS01	-122.4255041	37.98903151	0.38	18.34799957	368.1459961	18.72799957	-122.4254893	37.98903816	0.41100001	18.34799957	368.3000183	18.75899959	7/28/2014	41:06.5
1913	SPS01	-122.4255057	37.98903375	0.34599999	18.34199905	368.1029968	18.68799904	-122.4254909	37.98904042	0.41100001	18.34199905	368.3210144	18.75299907	7/28/2014	41:06.6
1914	SPS01	-122.4255074	37.98903599	0.34599999	18.34199905	368.0360107	18.68799904	-122.4254925	37.98904268	0.52999997	18.34199905	368.2109985	18.87199903	7/28/2014	41:06.7
1915	SPS01	-122.425509	37.98903824	0.34599999	18.34199905	367.9490051	18.68799904	-122.4254941	37.98904492	0.41100001	18.34199905	368.0800171	18.75299907	7/28/2014	41:06.8
1916	SPS01	-122.4255106	37.98904045	0.38	18.34799957	367.9259949	18.72799957	-122.4254957	37.98904715	0.44499999	18.34799957	368.1459961	18.79299957	7/28/2014	41:06.9
1917	SPS01	-122.4255129	37.98904371	0.34599999	18.34799957	367.8829956	18.69399956	-122.4254981	37.98905044	0.361	18.34799957	368.0119934	18.70899957	7/28/2014	41:07.0
1918	SPS01	-122.4255145	37.9890459	0.34599999	18.34199905	367.7940064	18.68799904	-122.4254997	37.98905263	0.44499999	18.34199905	367.9700012	18.78699905	7/28/2014	41:07.1
1919	SPS01	-122.4255161	37.98904808	0.34599999	18.34199905	367.7290039	18.68799904	-122.4255013	37.98905482	0.44499999	18.34199905	367.882019	18.78699905	7/28/2014	41:07.2
1920	SPS01	-122.4255177	37.98905027	0.34599999	18.33300018	367.7290039	18.67900017	-122.4255029	37.98905703	0.44499999	18.33300018	367.9030151	18.77800018	7/28/2014	41:07.3
1921	SPS01	-122.4255193	37.98905248	0.34599999	18.34199905	367.6400147	18.68799904	-122.4255045	37.98905923	0.44499999	18.34199905	367.7940064	18.78699905	7/28/2014	41:07.4
1922	SPS01	-122.4255209	37.98905468	0.38	18.3579998	367.5769959	18.7379998	-122.4255062	37.98906146	0.49599999	18.3579998	367.7070007	18.85399979	7/28/2014	41:07.5
1923	SPS01	-122.4255225	37.98905689	0.38	18.34799957	367.4909973	18.72799957	-122.4255078	37.98906369	0.41100001	18.34799957	367.6440125	18.75899959	7/28/2014	41:07.6
1924	SPS01	-122.4255242	37.98905908	0.38	18.34799957	367.4899902	18.72799957	-122.4255094	37.98906589	0.49599999	18.34799957	367.6000061	18.84399956	7/28/2014	41:07.7
1925	SPS01	-122.4255258	37.98906127	0.34599999	18.36400032	367.3590088	18.71000031	-122.425511	37.98906808	0.41100001	18.36400032	367.4680176	18.77500033	7/28/2014	41:07.8
1926	SPS01	-122.4255274	37.98906346	0.38	18.33300018	367.3590088	18.71300018	-122.4255127	37.98907029	0.41100001	18.33300018	367.4250183	18.7440002	7/28/2014	41:07.9
1927	SPS01	-122.4255298	37.98906673	0.34599999	18.33300018	367.2929993	18.67900017	-122.4255151	37.98907358	0.41100001	18.33300018	367.3370056	18.7440002	7/28/2014	41:08.0
1928	SPS01	-122.4255314	37.98906894	0.38	18.34199905	367.2479858	18.72199905	-122.4255167	37.98907579	0.49599999	18.34199905	367.2480164	18.83799905	7/28/2014	41:08.1
1929	SPS01	-122.4255331	37.98907117	0.38	18.31699944	367.2049866	18.69699943	-122.4255184	37.98907801	0.44499999	18.31699944	367.2050171	18.76199943	7/28/2014	41:08.2
1930	SPS01	-122.4255348	37.98907341	0.43200001	18.33300018	367.0729981	18.76500019	-122.4255201	37.98908028	0.49599999	18.33300018	367.0950012	18.82900017	7/28/2014	41:08.3
1931	SPS01	-122.4255365	37.98907566	0.38	18.33300018	367.0729981	18.71300018	-122.4255218	37.98908254	0.49599999	18.33300018	367.0950012	18.82900017	7/28/2014	41:08.4
1932	SPS01	-122.4255382	37.98907793	0.43200001	18.32600021	367.0069885	18.75800022	-122.4255235	37.98908482	0.44499999	18.32600021	366.9630127	18.77100021	7/28/2014	41:08.5
1933	SPS01	-122.4255398	37.98908018	0.38	18.33300018	366.9190064	18.71300018	-122.4255252	37.98908708	0.44499999	18.33300018	366.8520203	18.77800018	7/28/2014	41:08.6
1934	SPS01	-122.4255415	37.98908244	0.43200001	18.32600021	366.875	18.75800022	-122.4255269	37.98908936	0.52999997	18.32600021	366.8529968	18.85600019	7/28/2014	41:08.7
1935	SPS01	-122.4255432	37.98908467	0.38	18.34199905	366.8089905	18.72199905	-122.4255285	37.98909158	0.49599999	18.34199905	366.7430115	18.83799905	7/28/2014	41:08.8
1936	SPS01	-122.4255449	37.98908689	0.43200001	18.33300018	366.7430115	18.76500019	-122.4255302	37.98909383	0.52999997	18.33300018	366.7210083	18.86300015	7/28/2014	41:08.9
1937	SPS01	-122.4255474	37.98909018	0.38	18.3579998	366.6340027	18.7379998	-122.4255327	37.98909711	0.49599999	18.3579998	366.559021	18.85399979	7/28/2014	41:09.0
1938	SPS01	-122.425549	37.98909237	0.43200001	18.38599968	366.6549988	18.81799969	-122.4255344	37.98909932	0.44499999	18.38599968	366.678009	18.83099967	7/28/2014	41:09.1
1939	SPS01	-122.4255507	37.98909454	0.38	18.34799957	366.54599	18.72799957	-122.4255361	37.98910151	0.41100001	18.34799957	366.5230103	18.75899959	7/28/2014	41:09.2
1940	SPS01	-122.4255524	37.98909677	0.43200001	18.36400032	366.54599	18.79600033	-122.4255377	37.98910374	0.44499999	18.36400032	366.4790039	18.80900031	7/28/2014	41:09.3
1941	SPS01	-122.425554	37.98909896	0.38	18.34199905	366.4360046	18.72199905	-122.4255394	37.98910593	0.44499999	18.34199905	366.4360046	18.78699905	7/28/2014	41:09.4
1942	SPS01	-122.4255557	37.98910117	0.43200001	18.30999947	366.4140015	18.74199948	-122.4255411	37.98910816	0.41100001	18.30999947	366.3690186	18.72099948	7/28/2014	41:09.5
1943	SPS01	-122.4255574	37.98910336	0.38	18.30400085	366.3259888	18.68400085	-122.4255428	37.98911035	0.361	18.30400085	366.3040161	18.66500086	7/28/2014	41:09.6
1944	SPS01	-122.4255591	37.98910553	0.43200001	18.27899933	366.2820129	18.71099934	-122.4255445	37.98911254	0.41100001	18.27899933	366.2590027	18.68999934	7/28/2014	41:09.7
1945	SPS01	-122.4255607	37.98910771	0.43200001	18.28800011	366.2600098	18.72000012	-122.4255461	37.98911471	0.41100001	18.28800011	366.1719971	18.69900012	7/28/2014	41:09.8
1946	SPS01	-122.4255624	37.98910983	0.43200001	18.30400085	366.2609863	18.73600087	-122.4255478	37.98911685	0.44499999	18.30400085	366.1490173	18.74900085	7/28/2014	41:09.9
1947	SPS01	-122.4255648	37.98911299	0.43200001	18.28800011	366.1940002	18.72000012	-122.4255502	37.98912003	0.44499999	18.28800011	366.0620117	18.7330001	7/28/2014	41:10.0
1948	SPS01	-122.4255664	37.98911511	0.46599999	18.28800011	366.1059876	18.7540001	-122.4255518	37.98912213	0.44499999	18.28800011	365.9949951	18.7330001	7/28/2014	41:10.1
1949	SPS01	-122.425568	37.98911718	0.43200001	18.27199936	366.0620117	18.70399937	-122.4255535	37.98912423	0.44499999	18.27199936	365.8640137	18.71699935	7/28/2014	41:10.2
1950	SPS01	-122.4255696	37.98911928	0.43200001	18.26300049	366.1059876	18.6950005	-122.4255551	37.98912634	0.44499999	18.26300049	365.8630066	18.70800048	7/28/2014	41:10.3
1951	SPS01	-122.4255713	37.98912136	0.43200001	18.24699974	365.9970093	18.67899975	-122.4255567	37.98912844	0.41100001	18.24699974	365.8420105	18.65799975	7/28/2014	41:10.4
1952	SPS01	-122.4255729	37.98912347	0.43200001	18.28800011	365.9519959	18.72000012	-122.4255584	37.98913054	0.49599999	18.28800011	365.7310181	18.7840001	7/28/2014	41:10.5
1953	SPS01	-122.4255745	37.98912555	0.43200001	18.23500061	365.8640137	18.66700062	-122.42556	37.98913266	0.44499999	18.23500061	365.6440125	18.6800006	7/28/2014	41:10.6
1954	SPS01	-122.4255762	37.98912766	0.43200001	18.24099922	365.8200073	18.67299923	-122.4255617	37.98913477	0.49599999	18.24099922	365.5559998	18.73699921	7/28/2014	41:10.7
1955	SPS01	-122.4255778	37.98912972	0.43200001	18.24099922	365.7550049	18.67299923	-122.4255633	37.98913685	0.41100001	18.24099922	365.5119934	18.65199924	7/28/2014	41:10.8
1956	SPS01	-122.4255794	37.98913181	0.43200001	18.27899933	365.7099915	18.71099934	-122.4255649	37.98913894	0.41100001	18.27899933	365.4670105	18.68999934	7/28/2014	41:10.9
1957	SPS01	-122.4255819	37.9891349	0.43200001	18.34199905	365.6220093	18.77399907	-122.4255674	37.98914205	0.41100001	18.34199905	365.3569946	18.75299907	7/28/2014	41:11.0
1958	SPS01	-122.4255835	37.98913697	0.43200001	18.20899963	365.625	18.64099964	-122.425569	37.98914413	0.41100001	18.20899963	365.3380127	18.61999965	7/28/2014	41:11.1
1959	SPS01	-122.4255852	37.98913905	0.43200001	18.24099922	365.5599976	18.67299923	-122.4255707	37.98914623	0.44499999	18.24099922	365.2740173	18.68599921	7/28/2014	41:11.2
1960	SPS01	-122.4255868	37.98914117	0.43200001	18.1779995	365.4949951	18.60999951	-122.4255724	37.98914836	0.44499999	18.1779995	365.2290039	18.62299949	7/28/2014	41:11.3
1961	SPS01	-122.4255885	37.98914329	0.43200001	18.20899963	365.4060059	18.64099964	-122.4255741	37.98915049	0.44499999	18.20899963	365.1640015	18.65399963	7/28/2014	41:11.4
1962	SPS01	-122.4255902	37.98914543	0.43200001	18.24099922	365.3410034	18.67299923	-122.4255758	37.98915263	0.44499999	18.24099922	365.1199951	18.68599921	7/28/2014	41:11.5
1963	SPS01	-122.4255919	37.98914757	0.43200001	18.23500061	365.2739868	18.66700062	-122.4255775	37.98915479	0.41100001	18.23500061	365.0970154	18.64600062	7/28/2014	41:11.6
1964	SPS01	-122.4255936	37.98914971	0.43200001	18.23500061	365.3619995	18.66700062	-122.4255792	37.98915693	0.41100001	18.23500061	365.053009	18.64600062	7/28/2014	41:11.7
1965	SPS01	-122.4255953	37.98915181	0.43200001	18.22500038	365.2309876	18.65700039	-122.4255809	37.98915905	0.41100001	18.22500038	365.053009	18.63600039	7/28/2014	41:11.8
1966	SPS01	-122.425597	37.98915392	0.43200001	18.20899963	365.1870117	18.64099964	-122.4255826	37.98916117	0.361	18.20899963	364.9219971	18.56999964	7/28/2014	41:11.9
1967	SPS01	-122.4255995	37.98915706	0.43200001	18.23500061	365.1199951	18.66700062	-122.4255851	37.98916431	0.41100001	18.23500061	364.8999939	18.64600062	7/28/2014	41:12.0
1968	SPS01	-122.4256012	37.98915915	0.43200001	18.18700027	365.1210022	18.61900029	-122.4255868	37.98916642	0.361	18.18700027	364.855011	18.54800028	7/28/2014	41:12.1
1969	SPS01	-122.4256029	37.98916127	0.43200001	18.27899933	365.0759888	18.71099934	-122.4255885	37.98916854	0.361	18.27899933	364.7680054	18.63999933	7/28/2014	41:12.2
1970	SPS01	-122.4256046	37.98916339	0.43200001	18.22500038	365.0109863	18.65700039	-122.4255902	37.98917066	0.361	18.22500038	364.7019959	18.58600038	7/28/2014	41:12.3
1971	SPS01	-122.4256063	37.98916549	0.38	18.20899963	364.9219971	18.58899963	-122.425592	37.9891728	0.361	18.20899963	364.6130066	18.56999964	7/28/2014	41:12.4
1972	SPS01	-122.4256081	37.98916765	0.43200001	18.24699974	364.9670105	18.67899975	-122.4255937	37.98917495	0.361	18.24699974	364.5700073	18.60799974	7/28/2014	41:12.5
1973	SPS01	-122.4256098	37.98916975	0.38	18.24099922	364.8129883	18.62099922	-122.4255954	37.98917707	0.361	18.24099922	364.5030212	18.60199922	7/28/2014	41:12.6
1974	SPS01	-122.4256115	37.98917189	0.43200001	18.24099922	364.7680054	18.67299923	-122.4255972	37.98917923	0.361	18.24099922	364.460022	18.60199922	7/28/2014	41:12.7
1975	SPS01	-122.4256132	37.98917399	0.38	18.26300049	364.7250061	18.64300048	-122.4255989	37.98918133	0.32699999	18.26300049	364.3720093	18.59000048	7/28/2014	41:12.8
1976	SPS01	-122.425615	37.98917609	0.43200001	18.29500008	364.6369934	18.72700009	-122.4256006	37.98918344	0.32699999	18.29500008	364.3500061	18.62200007	7/28/2014	41:12.9
1977	SPS01	-122.4256175	37.98917919	0.38	18.27199936	364.6140137	18.65199935	-122.4256032	37.98918656	0.361	18.27199936	364.2619934	18.63299936	7/28/2014	41:13.0
1978	SPS01	-122.4256192	37.98918127	0.43200001	18.22500038	364.5490112	18.65700039	-122.4256049	37.98918867	0.32699999	18.22500038	364.1740112	18.55200037	7/28/2014	41:13.1
1979	SPS01	-122.4256209	37.98918336	0.38	18.24699974	364.4609985	18.62699974	-122.4256066	37.98919074	0.29300001	18.24699974	364.1960144	18.53999975	7/28/2014	41:13.2
1980	SPS01	-122.4256227	37.98918544	0.43200001	18.26300049	364.4609985	18.6950005	-122.4256084	37.98919286	0.32699999	18.26300049	364.0580139	18.59000048	7/28/2014	41:13.3
1981	SPS01	-122.4256244	37.98918755	0.38	18.24699974	364.3280029	18.62699974	-122.4256101	37.98919496	0.32699999	18.24699974	363.95401	18.57399973	7/28/2014	41:13.4
1982	SPS01	-122.4256262	37.98918967	0.43200001	18.22500038	364.394989	18.65700039	-122.4256119	37.98919708	0.32699999	18.22500038	364.0209961	18.55200037	7/28/2014	41:13.5
1983	SPS01	-122.4256279	37.98919175	0.38	18.20899963	364.2630005	18.58899963	-122.4256136	37.98919918	0.32699999	18.20899963	363.9320068	18.53599963	7/28/2014	41:13.6
1984	SPS01	-122.4256297	37.98919386	0.43200001	18.24099922	364.1749878	18.67299923	-122.4256154	37.9892013	0.32699999	18.24099922	363.8439941	18.56799921	7/28/2014	41:13.7
1985	SPS01	-122.4256314	37.98919593	0.38	18.16500092	364.1530151	18.54500091	-122.4256172	37.98920337	0.32699999	18.16500092	363.8450012	18.49200091	7/28/2014	41:13.8
1986	SPS01	-122.4256331	37.98919801	0.43200001	18.19300079	364.0429993	18.6250008	-122.4256189	37.98920548	0.32699999	18.19300079	363.7350159	18.52000079	7/28/2014	41:13.9
1987	SPS01	-122.4256357	37.98920109	0.38	18.16500092	363.9769898	18.54500091	-122.4256215	37.98920857	0.29300001	18.16500092	363.7130127	18.45800093	7/28/2014	41:14.0
1988	SPS01	-122.4256375	37.98920316	0.43200001	18.16500092	363.9989929	18.59700093	-122.4256232	37.98921064	0.32699999	18.16500092	363.7130127	18.49200091	7/28/2014	41:14.1
1989	SPS01	-122.4256392	37.98920521	0.38	18.17099953	363.9110107	18.55099952	-122.425625	37.98921271	0.32699999	18.17099953	363.7130127	18.49799952	7/28/2014	41:14.2
1990	SPS01	-122.4256409	37.98920731	0.43200001	18.20299911	363.9110107	18.63499913	-122.4256267	37.98921481	0.32699999	18.20299911	363.625	18.52999911	7/28/2014	41:14.3
1991	SPS01	-122.4256427	37.98920938	0.38	18.16500092	363.8670044	18.54500091	-122.4256285	37.98921688	0.32699999	18.16500092	363.5809937	18.49200091	7/28/2014	41:14.4
1992	SPS01	-122.4256445	37.98921148	0.43200001	18.21899986	363.8450012	18.65099987	-122.4256303	37.989219	0.32699999	18.21899986	363.5150147	18.54599985	7/28/2014	41:14.5
1993	SPS01	-122.4256462	37.98921357	0.38	18.17099953	363.8229981	18.55099952	-122.425632	37.98922108	0.32699999	18.17099953	363.4710083	18.49799952	7/28/2014	41:14.6
1994	SPS01	-122.425648	37.98921567	0.43200001	18.20299911	363.6940002	18.63499913	-122.4256338	37.98922319	0.32699999	18.20299911	363.4299927	18.52999911	7/28/2014	41:14.7
1995	SPS01	-122.4256498	37.98921772	0.38	18.11800003	363.7170105	18.49800003	-122.4256356	37.98922526	0.361	18.11800003	363.3650208	18.47900003	7/28/2014	41:14.8
1996	SPS01	-122.4256515	37.98921981	0.43200001	18.11800003	363.6069946	18.55000004	-122.4256374	37.98922734	0.361	18.11800003	363.2770081	18.47900003	7/28/2014	41:14.9
1997	SPS01	-122.4256541	37.98922286	0.38100001	18.12400055	363.5629883	18.50500056	-122.42564	37.98923042	0.32800001	18.12400055	363.3430176	18.45200056	7/28/2014	41:15.0
1998	SPS01	-122.4256559	37.98922493	0.433	18.10199928	363.4970093	18.53499928	-122.4256417	37.9892325	0.32800001	18.10199928	363.2550049	18.42999929	7/28/2014	41:15.1
1999	SPS01	-122.4256577	37.989227	0.38100001	18.13999939	363.4750061	18.5209994	-122.4256435	37.98923457	0.32800001	18.13999939	363.2330017	18.4679994	7/28/2014	41:15.2
[truncated: 139,475 more rows]
