# Supplementary material for: Modeling Magnetic Fields from a DC Power Cable Buried Beneath San Francisco Bay Based on Empirical Measurements
Source: PLoS One. 2016 Feb 25;11(2):e0148543. doi: 10.1371/journal.pone.0148543 (PMC4767330; doi:10.1371/journal.pone.0148543)
Supplement: S1 File — Table A. BenD, Raw Data. Table B. BenS, Raw Data. Table C. RSRD, Raw Data. Table D. RSRS, Raw Data. Table E1. SPD, Raw Data1. Table E2. SPD, Raw Data2. Table F1. SPS, Raw Data1. Table F2. SPS, Raw Data2. (ZIP) [file pone.0148543.s001.zip › S1, Table F2_SP-S RawData.csv]

Record	Profile	Longitude1	Latitude1	Z1	ALT1	T1	Alt+Depth1	Longitude2	Latitude2	Z2	ALT2	T2	Alt+Depth2	DATE	TIME
1	SPS12	-122.4115286	37.99065388	0.52499998	5.96700001	374.0559998	6.49199998	-122.4115153	37.9906623	0.347	5.96700001	373.8380127	6.31400001	7/29/2014	18:09.7
2	SPS12	-122.4115303	37.99065552	0.52499998	6.05299997	374.1459961	6.57799995	-122.4115169	37.99066394	0.347	6.05299997	373.8590088	6.39999998	7/29/2014	18:09.8
3	SPS12	-122.4115319	37.99065715	0.47400001	6.09100008	374.1900024	6.56500009	-122.4115186	37.99066559	0.347	6.09100008	373.9500122	6.43800008	7/29/2014	18:09.9
4	SPS12	-122.4115336	37.9906588	0.52499998	6.13500023	374.2550049	6.66000021	-122.4115202	37.99066723	0.38	6.13500023	373.9260254	6.51500022	7/29/2014	18:10.0
5	SPS12	-122.411536	37.99066124	0.47400001	6.12200022	374.3439941	6.59600022	-122.4115227	37.99066967	0.347	6.12200022	373.9480286	6.46900022	7/29/2014	18:10.1
6	SPS12	-122.4115377	37.99066287	0.47400001	6.15999985	374.3659973	6.63399985	-122.4115244	37.9906713	0.38	6.15999985	373.9260254	6.53999984	7/29/2014	18:10.2
7	SPS12	-122.4115394	37.99066451	0.47400001	6.13500023	374.4119873	6.60900024	-122.411526	37.99067297	0.347	6.13500023	374.0820313	6.48200023	7/29/2014	18:10.3
8	SPS12	-122.411541	37.99066618	0.47400001	6.12900019	374.4580078	6.60300019	-122.4115277	37.99067463	0.347	6.12900019	374.1280212	6.47600019	7/29/2014	18:10.4
9	SPS12	-122.4115427	37.99066784	0.47400001	6.15999985	374.4570007	6.63399985	-122.4115294	37.99067629	0.347	6.15999985	374.2820129	6.50699985	7/29/2014	18:10.5
10	SPS12	-122.4115444	37.99066948	0.47400001	6.14400005	374.54599	6.61800006	-122.4115311	37.99067795	0.347	6.14400005	374.4130249	6.49100006	7/29/2014	18:10.6
11	SPS12	-122.4115461	37.99067115	0.44	6.204	374.5899963	6.64399999	-122.4115328	37.99067962	0.347	6.204	374.5460205	6.551	7/29/2014	18:10.7
12	SPS12	-122.4115478	37.99067279	0.47400001	6.14400005	374.7019959	6.61800006	-122.4115345	37.99068126	0.347	6.14400005	374.7450256	6.49100006	7/29/2014	18:10.8
13	SPS12	-122.4115494	37.99067444	0.44	6.11299992	374.8139954	6.55299991	-122.4115361	37.99068291	0.347	6.11299992	374.8800049	6.45999992	7/29/2014	18:10.9
14	SPS12	-122.4115511	37.99067607	0.47400001	6.11299992	374.901001	6.58699992	-122.4115378	37.99068454	0.296	6.11299992	374.9680176	6.40899992	7/29/2014	18:11.0
15	SPS12	-122.4115536	37.99067849	0.44	6.09700012	375.1879883	6.53700012	-122.4115403	37.99068696	0.296	6.09700012	374.9890137	6.39300013	7/29/2014	18:11.1
16	SPS12	-122.4115552	37.99068012	0.44	6.12200022	375.3190002	6.56200022	-122.4115419	37.99068859	0.296	6.12200022	375.1660156	6.41800022	7/29/2014	18:11.2
17	SPS12	-122.4115569	37.99068175	0.44	6.09700012	375.4299927	6.53700012	-122.4115436	37.99069022	0.296	6.09700012	375.0990295	6.39300013	7/29/2014	18:11.3
18	SPS12	-122.4115585	37.99068337	0.44	6.14400005	375.6069946	6.58400005	-122.4115453	37.99069188	0.296	6.14400005	375.1450195	6.44000006	7/29/2014	18:11.4
19	SPS12	-122.4115602	37.99068504	0.44	6.04300022	375.6749878	6.48300022	-122.4115469	37.99069351	0.26199999	6.04300022	375.2350159	6.30500022	7/29/2014	18:11.5
20	SPS12	-122.4115619	37.99068666	0.44	6.03700018	375.8299866	6.47700018	-122.4115486	37.99069515	0.296	6.03700018	375.3670044	6.33300018	7/29/2014	18:11.6
21	SPS12	-122.4115636	37.99068831	0.389	5.95200014	375.9169922	6.34100014	-122.4115503	37.9906968	0.26199999	5.95200014	375.5440064	6.21400014	7/29/2014	18:11.7
22	SPS12	-122.4115652	37.99068994	0.389	5.97399998	375.9389954	6.36299998	-122.411552	37.99069843	0.296	5.97399998	375.6540222	6.26999998	7/29/2014	18:11.8
23	SPS12	-122.4115669	37.99069157	0.389	5.91400003	376.0079956	6.30300003	-122.4115536	37.99070005	0.347	5.91400003	375.6530151	6.26100004	7/29/2014	18:11.9
24	SPS12	-122.4115685	37.99069318	0.389	5.89799976	376.0750122	6.28699976	-122.4115553	37.99070166	0.296	5.89799976	375.7460022	6.19399977	7/29/2014	18:12.0
25	SPS12	-122.411571	37.99069556	0.389	5.94199991	376.1629944	6.33099991	-122.4115577	37.99070407	0.296	5.94199991	375.8340149	6.23799992	7/29/2014	18:12.1
26	SPS12	-122.4115726	37.99069717	0.44	6.02099991	376.2290039	6.46099991	-122.4115594	37.99070568	0.347	6.02099991	375.7950134	6.36799991	7/29/2014	18:12.2
27	SPS12	-122.4115743	37.99069878	0.389	6.01200008	376.3829956	6.40100008	-122.411561	37.99070729	0.26199999	6.01200008	376.0010071	6.27400008	7/29/2014	18:12.3
28	SPS12	-122.4115759	37.99070039	0.389	6.05900002	376.3399963	6.44800001	-122.4115627	37.99070892	0.296	6.05900002	376.0970154	6.35500002	7/29/2014	18:12.4
29	SPS12	-122.4115776	37.99070204	0.389	6.14400005	376.5390015	6.53300005	-122.4115643	37.99071053	0.296	6.14400005	376.1100159	6.44000006	7/29/2014	18:12.5
30	SPS12	-122.4115793	37.99070365	0.44	6.18200016	376.4970093	6.62200016	-122.411566	37.99071216	0.26199999	6.18200016	376.1010132	6.44400015	7/29/2014	18:12.6
31	SPS12	-122.4115809	37.99070526	0.389	6.15999985	376.4530029	6.54899985	-122.4115676	37.99071377	0.26199999	6.15999985	376.1020203	6.42199984	7/29/2014	18:12.7
32	SPS12	-122.4115826	37.99070685	0.389	6.12900019	376.4970093	6.51800019	-122.4115693	37.99071538	0.296	6.12900019	376.1450195	6.42500019	7/29/2014	18:12.8
33	SPS12	-122.4115842	37.99070844	0.389	6.11299992	376.4750061	6.50199991	-122.4115709	37.99071697	0.26199999	6.11299992	376.2120056	6.37499991	7/29/2014	18:12.9
34	SPS12	-122.4115858	37.99071002	0.44	6.08099985	376.4989929	6.52099985	-122.4115725	37.99071854	0.296	6.08099985	376.2790222	6.37699986	7/29/2014	18:13.0
35	SPS12	-122.4115882	37.99071236	0.389	6.01200008	376.4570007	6.40100008	-122.4115749	37.99072088	0.26199999	6.01200008	376.3040161	6.27400008	7/29/2014	18:13.1
36	SPS12	-122.4115898	37.99071391	0.44	5.88800001	376.5010071	6.32800001	-122.4115765	37.99072244	0.347	5.88800001	376.3910217	6.23500001	7/29/2014	18:13.2
37	SPS12	-122.4115914	37.99071545	0.389	5.85099983	376.5020142	6.23999983	-122.4115781	37.99072398	0.296	5.85099983	376.4570313	6.14699984	7/29/2014	18:13.3
38	SPS12	-122.411593	37.99071703	0.44	5.79699993	376.5010071	6.23699993	-122.4115797	37.99072553	0.347	5.79699993	376.4790039	6.14399993	7/29/2014	18:13.4
39	SPS12	-122.4115946	37.99071857	0.389	5.80299997	376.5230103	6.19199997	-122.4115813	37.99072709	0.38	5.80299997	376.4140015	6.18299997	7/29/2014	18:13.5
40	SPS12	-122.4115962	37.99072012	0.44	5.75899982	376.5249939	6.19899982	-122.4115829	37.99072866	0.38	5.75899982	376.4810181	6.13899982	7/29/2014	18:13.6
41	SPS12	-122.4115978	37.99072166	0.389	5.79699993	376.5710144	6.18599993	-122.4115845	37.9907302	0.38	5.79699993	376.3510132	6.17699993	7/29/2014	18:13.7
42	SPS12	-122.4115993	37.99072322	0.44	5.75899982	376.526001	6.19899982	-122.4115861	37.99073174	0.43099999	5.75899982	376.3720093	6.18999982	7/29/2014	18:13.8
43	SPS12	-122.4116009	37.99072472	0.389	5.74300003	376.5710144	6.13200003	-122.4115876	37.99073325	0.38	5.74300003	376.3510132	6.12300003	7/29/2014	18:13.9
44	SPS12	-122.4116024	37.99072623	0.44	5.75899982	376.5050049	6.19899982	-122.4115892	37.99073475	0.43099999	5.75899982	376.3280029	6.18999982	7/29/2014	18:14.0
45	SPS12	-122.4116047	37.99072846	0.389	5.76499987	376.4840088	6.15399987	-122.4115915	37.99073698	0.43099999	5.76499987	376.3080139	6.19599986	7/29/2014	18:14.1
46	SPS12	-122.4116062	37.99072994	0.44	5.7750001	376.5079956	6.21500009	-122.411593	37.99073847	0.43099999	5.7750001	376.2670288	6.20600009	7/29/2014	18:14.2
47	SPS12	-122.4116078	37.99073143	0.44	5.79699993	376.42099	6.23699993	-122.4115945	37.99073995	0.43099999	5.79699993	376.1560059	6.22799993	7/29/2014	18:14.3
48	SPS12	-122.4116093	37.99073292	0.44	5.86000013	376.4419861	6.30000013	-122.4115961	37.99074144	0.465	5.86000013	376.11203	6.32500014	7/29/2014	18:14.4
49	SPS12	-122.4116108	37.9907344	0.44	5.85099983	376.3099976	6.29099983	-122.4115976	37.99074293	0.38	5.85099983	375.9810181	6.23099983	7/29/2014	18:14.5
50	SPS12	-122.4116124	37.99073591	0.47400001	5.92600012	376.2900085	6.40000013	-122.4115991	37.99074443	0.38	5.92600012	375.9580078	6.30600011	7/29/2014	18:14.6
51	SPS12	-122.4116139	37.99073737	0.43900001	5.93599987	376.1600037	6.37499988	-122.4116007	37.99074592	0.37900001	5.93599987	375.8970032	6.31499988	7/29/2014	18:14.7
52	SPS12	-122.4116154	37.99073886	0.43900001	5.9829998	376.0939941	6.42199981	-122.4116022	37.99074739	0.43000001	5.9829998	375.8530273	6.41299981	7/29/2014	18:14.8
53	SPS12	-122.4116169	37.99074033	0.43900001	6.07499981	375.9849854	6.51399982	-122.4116037	37.99074885	0.37900001	6.07499981	375.8060303	6.45399982	7/29/2014	18:14.9
54	SPS12	-122.4116184	37.9907418	0.47299999	6.3210001	375.9179993	6.79400009	-122.4116052	37.9907503	0.43000001	6.3210001	375.7650147	6.75100011	7/29/2014	18:15.0
55	SPS12	-122.4116207	37.99074397	0.43900001	6.375	375.8519898	6.81400001	-122.4116074	37.9907525	0.43000001	6.375	375.7640076	6.80500001	7/29/2014	18:15.1
56	SPS12	-122.4116222	37.99074543	0.47299999	6.46700001	375.7890015	6.94	-122.4116089	37.99075397	0.43000001	6.46700001	375.7000122	6.89700001	7/29/2014	18:15.2
57	SPS12	-122.4116237	37.99074689	0.47299999	6.46700001	375.7019959	6.94	-122.4116104	37.99075544	0.37900001	6.46700001	375.6810303	6.84600002	7/29/2014	18:15.3
58	SPS12	-122.4116252	37.99074838	0.47299999	6.49800014	375.6589966	6.97100013	-122.4116119	37.9907569	0.43000001	6.49800014	375.678009	6.92800015	7/29/2014	18:15.4
59	SPS12	-122.4116267	37.99074987	0.47299999	6.5079999	375.6579895	6.98099989	-122.4116135	37.99075839	0.37900001	6.5079999	375.6810303	6.88699991	7/29/2014	18:15.5
60	SPS12	-122.4116282	37.99075135	0.47299999	6.51999998	375.6579895	6.99299997	-122.411615	37.99075988	0.43000001	6.51999998	375.6590271	6.94999999	7/29/2014	18:15.6
61	SPS12	-122.4116298	37.99075284	0.43900001	6.51399994	375.6170044	6.95299995	-122.4116165	37.99076135	0.43000001	6.51399994	375.6140137	6.94399995	7/29/2014	18:15.7
62	SPS12	-122.4116313	37.99075431	0.47299999	6.51999998	375.6400147	6.99299997	-122.411618	37.99076281	0.43000001	6.51999998	375.5750122	6.94999999	7/29/2014	18:15.8
63	SPS12	-122.4116328	37.99075576	0.47299999	6.53599977	375.6409912	7.00899976	-122.4116195	37.99076428	0.46399999	6.53599977	375.552002	6.99999976	7/29/2014	18:15.9
64	SPS12	-122.4116342	37.99075721	0.47299999	6.55200005	375.6180115	7.02500004	-122.411621	37.99076573	0.43000001	6.55200005	375.5090027	6.98200005	7/29/2014	18:16.0
65	SPS12	-122.4116365	37.99075937	0.47299999	6.53000021	375.6180115	7.0030002	-122.4116232	37.99076787	0.43000001	6.53000021	375.4640198	6.96000022	7/29/2014	18:16.1
66	SPS12	-122.4116379	37.99076082	0.47299999	6.55200005	375.5750122	7.02500004	-122.4116247	37.99076933	0.43000001	6.55200005	375.5500183	6.98200005	7/29/2014	18:16.2
67	SPS12	-122.4116394	37.99076225	0.47299999	6.5619998	375.5979919	7.03499979	-122.4116262	37.99077078	0.43000001	6.5619998	375.4230042	6.9919998	7/29/2014	18:16.3
68	SPS12	-122.4116409	37.99076372	0.47299999	6.546	375.6229858	7.01899999	-122.4116277	37.99077223	0.43000001	6.546	375.513031	6.97600001	7/29/2014	18:16.4
69	SPS12	-122.4116424	37.99076519	0.47299999	6.59899998	375.6659851	7.07199997	-122.4116291	37.9907737	0.43000001	6.59899998	375.4680176	7.02899998	7/29/2014	18:16.5
70	SPS12	-122.4116439	37.99076664	0.52399999	6.61499977	375.6440125	7.13899976	-122.4116306	37.99077515	0.46399999	6.61499977	375.4900208	7.07899976	7/29/2014	18:16.6
71	SPS12	-122.4116454	37.99076809	0.47299999	6.59000015	375.7990112	7.06300014	-122.4116321	37.9907766	0.46399999	6.59000015	375.5660095	7.05400014	7/29/2014	18:16.7
72	SPS12	-122.4116469	37.99076952	0.47299999	6.63100004	375.821991	7.10400003	-122.4116336	37.99077805	0.46399999	6.63100004	375.5370178	7.09500003	7/29/2014	18:16.8
73	SPS12	-122.4116483	37.99077098	0.47299999	6.59899998	375.7590027	7.07199997	-122.4116351	37.99077948	0.43000001	6.59899998	375.5170288	7.02899998	7/29/2014	18:16.9
74	SPS12	-122.4116498	37.99077239	0.47299999	6.60599995	375.7359924	7.07899994	-122.4116365	37.9907809	0.46399999	6.60599995	375.4940186	7.06999993	7/29/2014	18:17.0
75	SPS12	-122.411652	37.99077451	0.47299999	6.65299988	375.7359924	7.12599987	-122.4116387	37.99078304	0.43000001	6.65299988	375.5390015	7.08299989	7/29/2014	18:17.1
76	SPS12	-122.4116534	37.99077595	0.52399999	6.61499977	375.7369995	7.13899976	-122.4116402	37.99078445	0.46399999	6.61499977	375.5170288	7.07899976	7/29/2014	18:17.2
77	SPS12	-122.4116549	37.99077738	0.47299999	6.62200022	375.7139893	7.09500021	-122.4116416	37.99078589	0.46399999	6.62200022	375.4950256	7.0860002	7/29/2014	18:17.3
78	SPS12	-122.4116564	37.99077881	0.52399999	6.63100004	375.7600098	7.15500003	-122.4116431	37.99078734	0.46399999	6.63100004	375.5620117	7.09500003	7/29/2014	18:17.4
79	SPS12	-122.4116578	37.99078026	0.47299999	6.64699984	375.7630005	7.11999983	-122.4116446	37.99078875	0.46399999	6.64699984	375.5670166	7.11099982	7/29/2014	18:17.5
80	SPS12	-122.4116593	37.9907817	0.47299999	6.62200022	375.7619934	7.09500021	-122.411646	37.9907902	0.46399999	6.62200022	375.6060181	7.0860002	7/29/2014	18:17.6
81	SPS12	-122.4116608	37.99078315	0.47299999	6.62200022	375.7399902	7.09500021	-122.4116475	37.99079164	0.46399999	6.62200022	375.6530151	7.0860002	7/29/2014	18:17.7
82	SPS12	-122.4116622	37.99078456	0.47299999	6.59899998	375.8070068	7.07199997	-122.411649	37.99079305	0.51499999	6.59899998	375.6970215	7.11399996	7/29/2014	18:17.8
83	SPS12	-122.4116637	37.99078598	0.47299999	6.58400011	375.8080139	7.0570001	-122.4116504	37.99079449	0.46399999	6.58400011	375.7210083	7.0480001	7/29/2014	18:17.9
84	SPS12	-122.4116651	37.9907874	0.47299999	6.58400011	375.8330078	7.0570001	-122.4116519	37.99079588	0.51499999	6.58400011	375.7440186	7.0990001	7/29/2014	18:18.0
85	SPS12	-122.4116673	37.99078948	0.47299999	6.546	375.8980103	7.01899999	-122.411654	37.99079797	0.51499999	6.546	375.7450256	7.06099999	7/29/2014	18:18.1
86	SPS12	-122.4116687	37.99079088	0.52399999	6.5079999	375.9419861	7.03199989	-122.4116554	37.99079937	0.46399999	6.5079999	375.7220154	6.97199988	7/29/2014	18:18.2
87	SPS12	-122.4116701	37.99079228	0.47299999	6.51399994	375.9649963	6.98699993	-122.4116568	37.99080077	0.46399999	6.51399994	375.7010193	6.97799993	7/29/2014	18:18.3
88	SPS12	-122.4116716	37.99079369	0.52399999	6.5079999	375.9660034	7.03199989	-122.4116583	37.99080218	0.46399999	6.5079999	375.6810303	6.97199988	7/29/2014	18:18.4
89	SPS12	-122.411673	37.99079509	0.47299999	6.4920001	376.0339966	6.96500009	-122.4116597	37.99080358	0.46399999	6.4920001	375.6610107	6.95600009	7/29/2014	18:18.5
90	SPS12	-122.4116744	37.99079651	0.47299999	6.46700001	376.0339966	6.94	-122.4116611	37.990805	0.51499999	6.46700001	375.70401	6.98199999	7/29/2014	18:18.6
91	SPS12	-122.4116759	37.99079791	0.47299999	6.454	376.0130005	6.92699999	-122.4116626	37.99080639	0.46399999	6.454	375.6830139	6.91799998	7/29/2014	18:18.7
92	SPS12	-122.4116773	37.99079932	0.52399999	6.46000004	376.0339966	6.98400003	-122.411664	37.99080781	0.51499999	6.46000004	375.7260132	6.97500002	7/29/2014	18:18.8
93	SPS12	-122.4116787	37.9908007	0.47299999	6.46000004	376.0339966	6.93300003	-122.4116654	37.99080919	0.46399999	6.46000004	375.7700195	6.92400002	7/29/2014	18:18.9
94	SPS12	-122.4116801	37.9908021	0.52399999	6.454	375.9700012	6.97799999	-122.4116668	37.99081057	0.51499999	6.454	375.7730103	6.96899998	7/29/2014	18:19.0
95	SPS12	-122.4116822	37.99080417	0.52399999	6.41300011	375.9949951	6.9370001	-122.4116689	37.99081264	0.51499999	6.41300011	375.882019	6.92800009	7/29/2014	18:19.1
96	SPS12	-122.4116837	37.99080555	0.52399999	6.39099979	375.993988	6.91499978	-122.4116704	37.99081404	0.54900002	6.39099979	375.9290161	6.93999982	7/29/2014	18:19.2
97	SPS12	-122.4116851	37.99080695	0.47299999	6.35900021	375.993988	6.8320002	-122.4116718	37.99081542	0.51499999	6.35900021	376.0390015	6.87400019	7/29/2014	18:19.3
98	SPS12	-122.4116865	37.99080836	0.52399999	6.35300016	376.0169983	6.87700015	-122.4116732	37.99081683	0.51499999	6.35300016	376.0570068	6.86800015	7/29/2014	18:19.4
99	SPS12	-122.4116879	37.99080978	0.52399999	6.35900021	376.0400085	6.8830002	-122.4116746	37.99081825	0.51499999	6.35900021	376.1510315	6.87400019	7/29/2014	18:19.5
100	SPS12	-122.4116894	37.99081119	0.52399999	6.4380002	376.0849915	6.96200019	-122.4116761	37.99081966	0.54900002	6.4380002	376.1510315	6.98700023	7/29/2014	18:19.6
101	SPS12	-122.4116908	37.99081261	0.52399999	6.454	376.1069946	6.97799999	-122.4116775	37.99082108	0.54900002	6.454	376.1510315	7.00300002	7/29/2014	18:19.7
102	SPS12	-122.4116922	37.99081401	0.52399999	6.46000004	376.1520081	6.98400003	-122.4116789	37.99082248	0.59899998	6.46000004	376.1300049	7.05900002	7/29/2014	18:19.8
103	SPS12	-122.4116937	37.9908154	0.52399999	6.55200005	376.2170105	7.07600003	-122.4116804	37.99082387	0.54900002	6.55200005	376.1270142	7.10100007	7/29/2014	18:19.9
104	SPS12	-122.4116951	37.99081678	0.52399999	6.5619998	376.2390137	7.08599979	-122.4116818	37.99082525	0.54900002	6.5619998	376.1080017	7.11099982	7/29/2014	18:20.0
105	SPS12	-122.4116972	37.99081885	0.52399999	6.61499977	376.2409973	7.13899976	-122.4116839	37.99082732	0.54900002	6.61499977	376.1090088	7.1639998	7/29/2014	18:20.1
106	SPS12	-122.4116986	37.99082023	0.52399999	6.62200022	376.2879944	7.14600021	-122.4116853	37.9908287	0.59899998	6.62200022	376.1090088	7.22100019	7/29/2014	18:20.2
107	SPS12	-122.4117	37.99082165	0.52399999	6.63700008	376.2869873	7.16100007	-122.4116867	37.9908301	0.59899998	6.63700008	376.178009	7.23600006	7/29/2014	18:20.3
108	SPS12	-122.4117014	37.99082305	0.55900002	6.68499994	376.3089905	7.24399996	-122.4116881	37.99083152	0.59899998	6.68499994	376.177002	7.28399992	7/29/2014	18:20.4
109	SPS12	-122.4117029	37.99082444	0.52399999	6.65899992	376.2650147	7.18299991	-122.4116895	37.99083292	0.59899998	6.65899992	376.177002	7.2579999	7/29/2014	18:20.5
110	SPS12	-122.4117043	37.99082586	0.55900002	6.65899992	376.3330078	7.21799994	-122.411691	37.99083431	0.59899998	6.65899992	376.2670288	7.2579999	7/29/2014	18:20.6
111	SPS12	-122.4117057	37.99082726	0.55900002	6.72300005	376.3569946	7.28200006	-122.4116924	37.99083573	0.59899998	6.72300005	376.2700195	7.32200003	7/29/2014	18:20.7
112	SPS12	-122.4117071	37.99082866	0.55900002	6.70100021	376.3800049	7.26000023	-122.4116938	37.99083713	0.59899998	6.70100021	376.2450256	7.30000019	7/29/2014	18:20.8
113	SPS12	-122.4117085	37.99083005	0.52399999	6.72300005	376.4670105	7.24700004	-122.4116952	37.99083851	0.59899998	6.72300005	376.3580017	7.32200003	7/29/2014	18:20.9
114	SPS12	-122.4117099	37.99083143	0.55900002	6.70100021	376.5109863	7.26000023	-122.4116966	37.99083989	0.59899998	6.70100021	376.3760071	7.30000019	7/29/2014	18:21.0
115	SPS12	-122.411712	37.9908335	0.55900002	6.70699978	376.4890137	7.26599979	-122.4116987	37.99084196	0.63300002	6.70699978	376.303009	7.33999979	7/29/2014	18:21.1
116	SPS12	-122.4117134	37.99083488	0.55900002	6.68499994	376.5130005	7.24399996	-122.4117001	37.99084334	0.59899998	6.68499994	376.3590088	7.28399992	7/29/2014	18:21.2
117	SPS12	-122.4117148	37.99083626	0.55900002	6.65899992	376.5369873	7.21799994	-122.4117015	37.99084473	0.59899998	6.65899992	376.36203	7.2579999	7/29/2014	18:21.3
118	SPS12	-122.4117163	37.99083768	0.55900002	6.65899992	376.5150147	7.21799994	-122.4117029	37.99084613	0.63300002	6.65899992	376.361023	7.29199994	7/29/2014	18:21.4
119	SPS12	-122.4117177	37.99083908	0.55900002	6.64699984	376.5589905	7.20599985	-122.4117044	37.99084753	0.63300002	6.64699984	376.4050293	7.27999985	7/29/2014	18:21.5
120	SPS12	-122.4117191	37.99084049	0.61000001	6.67500019	376.4719849	7.28500021	-122.4117058	37.99084895	0.667	6.67500019	376.428009	7.34200019	7/29/2014	18:21.6
121	SPS12	-122.4117205	37.99084189	0.55900002	6.67500019	376.6270142	7.23400021	-122.4117072	37.99085034	0.63300002	6.67500019	376.4950256	7.30800021	7/29/2014	18:21.7
122	SPS12	-122.411722	37.99084329	0.61000001	6.63700008	376.5629883	7.2470001	-122.4117086	37.99085174	0.667	6.63700008	376.5410156	7.30400008	7/29/2014	18:21.8
123	SPS12	-122.4117233	37.99084467	0.55900002	6.64699984	376.6069946	7.20599985	-122.41171	37.9908531	0.63300002	6.64699984	376.5640259	7.27999985	7/29/2014	18:21.9
124	SPS12	-122.4117247	37.99084605	0.61000001	6.61499977	376.6289978	7.22499979	-122.4117114	37.99085448	0.667	6.61499977	376.6070252	7.28199977	7/29/2014	18:22.0
125	SPS12	-122.4117268	37.9908481	0.61000001	6.59899998	376.6730042	7.20899999	-122.4117135	37.99085654	0.667	6.59899998	376.6290283	7.26599997	7/29/2014	18:22.1
126	SPS12	-122.4117282	37.99084946	0.61000001	6.60599995	376.7170105	7.21599996	-122.4117149	37.9908579	0.667	6.60599995	376.6960144	7.27299994	7/29/2014	18:22.2
127	SPS12	-122.4117296	37.99085084	0.61000001	6.57700014	376.7189941	7.18700016	-122.4117162	37.99085928	0.667	6.57700014	376.6970215	7.24400014	7/29/2014	18:22.3
128	SPS12	-122.411731	37.99085222	0.61000001	6.5619998	376.8309937	7.17199981	-122.4117176	37.99086066	0.667	6.5619998	376.7430115	7.22899979	7/29/2014	18:22.4
129	SPS12	-122.4117324	37.9908536	0.61000001	6.53599977	376.875	7.14599979	-122.411719	37.99086204	0.667	6.53599977	376.7880249	7.20299977	7/29/2014	18:22.5
130	SPS12	-122.4117338	37.99085498	0.61000001	6.38500023	376.8529968	6.99500024	-122.4117204	37.99086342	0.71799999	6.38500023	376.7870178	7.10300022	7/29/2014	18:22.6
131	SPS12	-122.4117352	37.99085636	0.61000001	6.30600023	377.0509949	6.91600025	-122.4117218	37.9908648	0.667	6.30600023	376.8540039	6.97300023	7/29/2014	18:22.7
132	SPS12	-122.4117366	37.99085774	0.64399999	6.31500006	377.0310059	6.95900005	-122.4117232	37.99086618	0.71799999	6.31500006	376.8530273	7.03300005	7/29/2014	18:22.8
133	SPS12	-122.4117379	37.9908591	0.61000001	6.18200016	377.0769959	6.79200017	-122.4117246	37.99086752	0.63300002	6.18200016	376.9020081	6.81500018	7/29/2014	18:22.9
134	SPS12	-122.4117393	37.99086045	0.61000001	6.16699982	377.0769959	6.77699983	-122.4117259	37.99086888	0.71799999	6.16699982	376.835022	6.88499981	7/29/2014	18:23.0
135	SPS12	-122.4117413	37.99086247	0.61000001	6.14400005	377.1210022	6.75400007	-122.411728	37.9908709	0.667	6.14400005	376.9670105	6.81100005	7/29/2014	18:23.1
136	SPS12	-122.4117427	37.99086383	0.64399999	6.12200022	377.098999	6.76600021	-122.4117293	37.99087225	0.71799999	6.12200022	376.9010315	6.84000021	7/29/2014	18:23.2
137	SPS12	-122.411744	37.99086517	0.61000001	6.09700012	377.098999	6.70700014	-122.4117307	37.99087361	0.71799999	6.09700012	376.9690247	6.81500012	7/29/2014	18:23.3
138	SPS12	-122.4117454	37.99086654	0.64399999	6.08099985	377.0809937	6.72499985	-122.4117321	37.99087497	0.71799999	6.08099985	376.9680176	6.79899985	7/29/2014	18:23.4
139	SPS12	-122.4117468	37.99086792	0.64399999	6.12200022	377.1029968	6.76600021	-122.4117335	37.99087633	0.75199997	6.12200022	377.0160217	6.87400019	7/29/2014	18:23.5
140	SPS12	-122.4117482	37.99086928	0.64399999	6.06500006	377.0809937	6.70900005	-122.4117348	37.9908777	0.75199997	6.06500006	377.0370178	6.81700003	7/29/2014	18:23.6
141	SPS12	-122.4117496	37.99087062	0.64399999	6.07499981	377.125	6.7189998	-122.4117362	37.99087906	0.71799999	6.07499981	377.0570068	6.7929998	7/29/2014	18:23.7
142	SPS12	-122.4117509	37.99087198	0.64399999	6.09700012	377.1690064	6.74100012	-122.4117376	37.99088042	0.75199997	6.09700012	377.059021	6.8490001	7/29/2014	18:23.8
143	SPS12	-122.4117523	37.99087333	0.64399999	6.15100002	377.2149963	6.79500002	-122.4117389	37.99088176	0.71799999	6.15100002	377.1280212	6.86900002	7/29/2014	18:23.9
144	SPS12	-122.4117536	37.99087467	0.64399999	6.14400005	377.1950073	6.78800005	-122.4117403	37.99088311	0.75199997	6.14400005	377.105011	6.89600003	7/29/2014	18:24.0
145	SPS12	-122.4117556	37.99087667	0.64399999	6.32800007	377.2170105	6.97200006	-122.4117423	37.99088511	0.71799999	6.32800007	377.1070252	7.04600006	7/29/2014	18:24.1
146	SPS12	-122.411757	37.99087802	0.64399999	6.4289999	377.1730042	7.07299989	-122.4117436	37.99088644	0.71799999	6.4289999	377.0390015	7.1469999	7/29/2014	18:24.2
147	SPS12	-122.4117583	37.99087934	0.64399999	6.546	377.1489868	7.19	-122.411745	37.99088778	0.71799999	6.546	376.9750061	7.264	7/29/2014	18:24.3
148	SPS12	-122.4117597	37.99088071	0.64300001	6.61499977	377.1530151	7.25799978	-122.4117464	37.99088914	0.75099999	6.61499977	376.9770203	7.36599976	7/29/2014	18:24.4
149	SPS12	-122.4117611	37.99088207	0.64300001	6.65299988	377.0889893	7.29599988	-122.4117477	37.99089049	0.75099999	6.65299988	376.9330139	7.40399987	7/29/2014	18:24.5
150	SPS12	-122.4117624	37.99088343	0.67699999	6.67500019	377.0889893	7.35200018	-122.4117491	37.99089187	0.75099999	6.67500019	376.9580078	7.42600018	7/29/2014	18:24.6
151	SPS12	-122.4117638	37.99088478	0.64300001	6.70100021	377.0669861	7.34400022	-122.4117505	37.99089319	0.75099999	6.70100021	376.9350281	7.4520002	7/29/2014	18:24.7
152	SPS12	-122.4117652	37.99088614	0.67699999	6.69099998	376.9349976	7.36799997	-122.4117518	37.99089456	0.75099999	6.69099998	376.8670044	7.44199997	7/29/2014	18:24.8
153	SPS12	-122.4117665	37.99088747	0.64300001	6.71600008	377.0010071	7.35900009	-122.4117532	37.99089588	0.75099999	6.71600008	376.8480225	7.46700007	7/29/2014	18:24.9
154	SPS12	-122.4117679	37.99088879	0.67699999	6.69099998	376.9370117	7.36799997	-122.4117545	37.99089721	0.75099999	6.69099998	376.809021	7.44199997	7/29/2014	18:25.0
155	SPS12	-122.4117698	37.99089076	0.64300001	6.71600008	376.894989	7.35900009	-122.4117565	37.99089917	0.75099999	6.71600008	376.8890076	7.46700007	7/29/2014	18:25.1
156	SPS12	-122.4117712	37.99089208	0.67699999	6.70100021	376.8510132	7.3780002	-122.4117578	37.99090052	0.801	6.70100021	376.82901	7.50200021	7/29/2014	18:25.2
157	SPS12	-122.4117725	37.99089341	0.67699999	6.68499994	376.7850037	7.36199993	-122.4117592	37.99090185	0.75099999	6.68499994	376.7940064	7.43599993	7/29/2014	18:25.3
158	SPS12	-122.4117739	37.99089474	0.67699999	6.66900015	376.696991	7.34600013	-122.4117605	37.99090317	0.801	6.66900015	376.6970215	7.47000015	7/29/2014	18:25.4
159	SPS12	-122.4117752	37.99089608	0.67699999	6.66900015	376.5669861	7.34600013	-122.4117618	37.99090452	0.801	6.66900015	376.6550293	7.47000015	7/29/2014	18:25.5
160	SPS12	-122.4117765	37.99089743	0.67699999	6.65899992	376.5020142	7.33599991	-122.4117632	37.99090584	0.83499998	6.65899992	376.5460205	7.4939999	7/29/2014	18:25.6
161	SPS12	-122.4117779	37.99089875	0.67699999	6.66900015	376.4370117	7.34600013	-122.4117645	37.99090719	0.83499998	6.66900015	376.4810181	7.50400013	7/29/2014	18:25.7
162	SPS12	-122.4117793	37.99090012	0.72899997	6.62200022	376.3919983	7.35100019	-122.4117659	37.99090853	0.83499998	6.62200022	376.4140015	7.4570002	7/29/2014	18:25.8
163	SPS12	-122.4117806	37.99090142	0.67699999	6.61499977	376.480011	7.29199976	-122.4117672	37.99090984	0.801	6.61499977	376.5030212	7.41599977	7/29/2014	18:25.9
164	SPS12	-122.4117819	37.99090277	0.72899997	6.60599995	376.6340027	7.33499992	-122.4117686	37.99091119	0.83499998	6.60599995	376.61203	7.44099993	7/29/2014	18:26.0
165	SPS12	-122.4117839	37.99090477	0.67699999	6.62200022	376.8120117	7.2990002	-122.4117706	37.99091319	0.83499998	6.62200022	376.7690125	7.4570002	7/29/2014	18:26.1
166	SPS12	-122.4117853	37.99090611	0.72899997	6.65299988	376.9899902	7.38199985	-122.4117719	37.99091453	0.83499998	6.65299988	376.9880066	7.48799986	7/29/2014	18:26.2
167	SPS12	-122.4117867	37.99090748	0.67699999	6.60599995	377.1220093	7.28299993	-122.4117733	37.99091588	0.801	6.60599995	377.0570068	7.40699995	7/29/2014	18:26.3
168	SPS12	-122.411788	37.99090886	0.72899997	6.59000015	377.3200073	7.31900012	-122.4117747	37.99091727	0.83499998	6.59000015	377.2320252	7.42500013	7/29/2014	18:26.4
169	SPS12	-122.4117894	37.99091024	0.72899997	6.62200022	377.4500122	7.35100019	-122.4117761	37.99091865	0.83499998	6.62200022	377.3420105	7.4570002	7/29/2014	18:26.5
170	SPS12	-122.4117908	37.99091162	0.72899997	6.59899998	377.5639954	7.32799995	-122.4117775	37.99092003	0.83499998	6.59899998	377.45401	7.43399996	7/29/2014	18:26.6
171	SPS12	-122.4117922	37.990913	0.72899997	6.59000015	377.6539917	7.31900012	-122.4117789	37.99092141	0.83499998	6.59000015	377.5890198	7.42500013	7/29/2014	18:26.7
172	SPS12	-122.4117936	37.99091438	0.72899997	6.58400011	377.7420044	7.31300008	-122.4117802	37.99092279	0.83499998	6.58400011	377.6740112	7.41900009	7/29/2014	18:26.8
173	SPS12	-122.411795	37.99091576	0.72899997	6.5619998	377.8280029	7.29099977	-122.4117816	37.99092416	0.83499998	6.5619998	377.7640076	7.39699978	7/29/2014	18:26.9
174	SPS12	-122.4117964	37.99091712	0.72899997	6.51399994	377.8739929	7.24299991	-122.411783	37.99092552	0.83499998	6.51399994	377.8300171	7.34899992	7/29/2014	18:27.0
175	SPS12	-122.4117984	37.99091915	0.72899997	6.36899996	377.9400024	7.09799993	-122.411785	37.99092757	0.83499998	6.36899996	377.9620056	7.20399994	7/29/2014	18:27.1
176	SPS12	-122.4117998	37.99092051	0.72899997	6.27400017	378.0280151	7.00300014	-122.4117864	37.99092893	0.88599998	6.27400017	377.9640198	7.16000015	7/29/2014	18:27.2
177	SPS12	-122.4118012	37.99092189	0.72899997	6.23600006	378.1199951	6.96500003	-122.4117878	37.99093031	0.83499998	6.23600006	378.0100098	7.07100004	7/29/2014	18:27.3
178	SPS12	-122.4118026	37.99092331	0.76300001	6.18200016	378.1619873	6.94500017	-122.4117892	37.99093169	0.88599998	6.18200016	378.0540161	7.06800014	7/29/2014	18:27.4
179	SPS12	-122.411804	37.99092469	0.72899997	6.13500023	378.1860046	6.8640002	-122.4117906	37.99093309	0.83499998	6.13500023	378.0500183	6.97000021	7/29/2014	18:27.5
180	SPS12	-122.4118054	37.99092609	0.72899997	6.02699995	378.2720032	6.75599992	-122.411792	37.99093449	0.88599998	6.02699995	378.1200256	6.91299993	7/29/2014	18:27.6
181	SPS12	-122.4118068	37.99092747	0.72899997	5.97399998	378.2539978	6.70299995	-122.4117934	37.99093589	0.83499998	5.97399998	378.1200256	6.80899996	7/29/2014	18:27.7
182	SPS12	-122.4118082	37.99092887	0.76300001	5.94199991	378.276001	6.70499992	-122.4117948	37.99093727	0.88599998	5.94199991	378.1680298	6.82799989	7/29/2014	18:27.8
183	SPS12	-122.4118095	37.99093024	0.72899997	5.86600018	378.2780151	6.59500015	-122.4117962	37.99093865	0.88599998	5.86600018	378.210022	6.75200015	7/29/2014	18:27.9
184	SPS12	-122.4118109	37.99093161	0.76300001	5.85099983	378.2539978	6.61399984	-122.4117975	37.99094003	0.88599998	5.85099983	378.210022	6.73699981	7/29/2014	18:28.0
185	SPS12	-122.411813	37.99093368	0.76300001	5.81899977	378.256012	6.58199978	-122.4117996	37.99094208	0.88599998	5.81899977	378.2340088	6.70499974	7/29/2014	18:28.1
186	SPS12	-122.4118144	37.99093506	0.76300001	5.84399986	378.4100037	6.60699987	-122.411801	37.99094346	0.88599998	5.84399986	378.302002	6.72999984	7/29/2014	18:28.2
187	SPS12	-122.4118158	37.99093644	0.76300001	5.86600018	378.3699951	6.62900019	-122.4118024	37.99094484	0.83499998	5.86600018	378.3000183	6.70100015	7/29/2014	18:28.3
188	SPS12	-122.4118172	37.99093783	0.76300001	6.05299997	378.3460083	6.81599998	-122.4118038	37.99094624	0.88599998	6.05299997	378.3260193	6.93899995	7/29/2014	18:28.4
189	SPS12	-122.4118186	37.99093923	0.76300001	6.15999985	378.3479919	6.92299986	-122.4118052	37.99094763	0.88599998	6.15999985	378.3240051	7.04599983	7/29/2014	18:28.5
190	SPS12	-122.41182	37.99094065	0.76300001	6.33699989	378.3460083	7.0999999	-122.4118066	37.99094905	0.88599998	6.33699989	378.3260193	7.22299987	7/29/2014	18:28.6
191	SPS12	-122.4118214	37.99094205	0.76300001	6.375	378.3479919	7.13800001	-122.411808	37.99095045	0.88599998	6.375	378.3460083	7.26099998	7/29/2014	18:28.7
192	SPS12	-122.4118228	37.99094346	0.81400001	6.53000021	378.3919983	7.34400022	-122.4118094	37.99095186	0.92000002	6.53000021	378.3260193	7.45000023	7/29/2014	18:28.8
193	SPS12	-122.4118242	37.99094484	0.76300001	6.53599977	378.3299866	7.29899979	-122.4118108	37.99095326	0.88599998	6.53599977	378.3960266	7.42199975	7/29/2014	18:28.9
194	SPS12	-122.4118256	37.99094624	0.76300001	6.5619998	378.3280029	7.32499981	-122.4118122	37.99095464	0.88599998	6.5619998	378.3300171	7.44799978	7/29/2014	18:29.0
195	SPS12	-122.4118277	37.99094831	0.76300001	6.59000015	378.3299866	7.35300016	-122.4118143	37.99095673	0.92000002	6.59000015	378.3260193	7.51000017	7/29/2014	18:29.1
196	SPS12	-122.4118291	37.99094972	0.81400001	6.66900015	378.3280029	7.48300016	-122.4118157	37.99095812	0.92000002	6.66900015	378.3080139	7.58900017	7/29/2014	18:29.2
197	SPS12	-122.4118305	37.99095112	0.76300001	6.72900009	378.3980103	7.4920001	-122.4118171	37.99095952	0.88599998	6.72900009	378.3500061	7.61500007	7/29/2014	18:29.3
198	SPS12	-122.4118319	37.99095254	0.76300001	6.71600008	378.3760071	7.47900009	-122.4118185	37.99096094	0.92000002	6.71600008	378.3120117	7.6360001	7/29/2014	18:29.4
199	SPS12	-122.4118333	37.99095397	0.76300001	6.76999998	378.4440002	7.53299999	-122.41182	37.99096237	0.88599998	6.76999998	378.3780212	7.65599996	7/29/2014	18:29.5
200	SPS12	-122.4118348	37.9909554	0.81400001	6.82999992	378.3980103	7.64399993	-122.4118214	37.9909638	0.92000002	6.82999992	378.3100281	7.74999994	7/29/2014	18:29.6
201	SPS12	-122.4118362	37.99095682	0.76300001	6.84600019	378.3559876	7.60900021	-122.4118228	37.99096522	0.92000002	6.84600019	378.3640137	7.76600021	7/29/2014	18:29.7
202	SPS12	-122.4118376	37.99095823	0.81400001	6.84000015	378.3320007	7.65400016	-122.4118242	37.99096663	0.92000002	6.84000015	378.3320313	7.76000017	7/29/2014	18:29.8
203	SPS12	-122.411839	37.99095961	0.76300001	6.84600019	378.2260132	7.60900021	-122.4118256	37.99096801	0.92000002	6.84600019	378.3140259	7.76600021	7/29/2014	18:29.9
204	SPS12	-122.4118404	37.99096103	0.81400001	6.86800003	378.269989	7.68200004	-122.411827	37.99096943	0.92000002	6.86800003	378.2940064	7.78800005	7/29/2014	18:30.0
205	SPS12	-122.4118425	37.9909631	0.81400001	6.86800003	378.25	7.68200004	-122.4118291	37.99097148	0.92000002	6.86800003	378.3160095	7.78800005	7/29/2014	18:30.1
206	SPS12	-122.4118439	37.99096446	0.81400001	6.84600019	378.2919922	7.66000021	-122.4118305	37.99097286	0.92000002	6.84600019	378.2920227	7.76600021	7/29/2014	18:30.2
207	SPS12	-122.4118453	37.99096584	0.81400001	6.85200024	378.3160095	7.66600025	-122.4118319	37.99097424	0.88599998	6.85200024	378.3160095	7.73800021	7/29/2014	18:30.3
208	SPS12	-122.4118466	37.99096724	0.81400001	6.86800003	378.2940064	7.68200004	-122.4118333	37.99097562	0.92000002	6.86800003	378.3180237	7.78800005	7/29/2014	18:30.4
209	SPS12	-122.411848	37.99096862	0.81400001	6.86199999	378.3420105	7.676	-122.4118346	37.99097702	0.88599998	6.86199999	378.3420105	7.74799997	7/29/2014	18:30.5
210	SPS12	-122.4118494	37.99097	0.81400001	6.84600019	378.3619995	7.66000021	-122.411836	37.9909784	0.92000002	6.84600019	378.2960205	7.76600021	7/29/2014	18:30.6
211	SPS12	-122.4118508	37.99097138	0.76300001	6.85200024	378.2980042	7.61500025	-122.4118374	37.99097978	0.92000002	6.85200024	378.3210144	7.77200025	7/29/2014	18:30.7
212	SPS12	-122.4118522	37.99097276	0.81400001	6.84000015	378.428009	7.65400016	-122.4118388	37.99098116	0.92000002	6.84000015	378.3400269	7.76000017	7/29/2014	18:30.8
213	SPS12	-122.4118535	37.99097414	0.81400001	6.84600019	378.3859863	7.66000021	-122.4118402	37.99098252	0.92000002	6.84600019	378.3200073	7.76600021	7/29/2014	18:30.9
214	SPS12	-122.4118549	37.99097548	0.81400001	6.87799978	378.3859863	7.69199979	-122.4118415	37.99098388	0.92000002	6.87799978	378.3420105	7.7979998	7/29/2014	18:31.0
215	SPS12	-122.4118569	37.99097752	0.81400001	6.85200024	378.4549866	7.66600025	-122.4118435	37.99098592	0.88599998	6.85200024	378.3680115	7.73800021	7/29/2014	18:31.1
216	SPS12	-122.4118583	37.9909789	0.81400001	6.86199999	378.45401	7.676	-122.4118449	37.99098726	0.92000002	6.86199999	378.3890076	7.78200001	7/29/2014	18:31.2
217	SPS12	-122.4118597	37.99098026	0.76300001	6.86199999	378.4779968	7.625	-122.4118463	37.99098862	0.88599998	6.86199999	378.3890076	7.74799997	7/29/2014	18:31.3
218	SPS12	-122.4118611	37.99098164	0.81400001	6.84600019	378.519989	7.66000021	-122.4118477	37.99099002	0.92000002	6.84600019	378.4100037	7.76600021	7/29/2014	18:31.4
219	SPS12	-122.4118624	37.99098302	0.76300001	6.84600019	378.54599	7.60900021	-122.411849	37.99099138	0.88599998	6.84600019	378.4140015	7.73200017	7/29/2014	18:31.5
220	SPS12	-122.4118638	37.99098442	0.81400001	6.85200024	378.5669861	7.66600025	-122.4118504	37.9909928	0.88599998	6.85200024	378.4810181	7.73800021	7/29/2014	18:31.6
221	SPS12	-122.4118652	37.9909858	0.76300001	6.82999992	378.6109924	7.59299994	-122.4118518	37.99099418	0.88599998	6.82999992	378.4790039	7.7159999	7/29/2014	18:31.7
222	SPS12	-122.4118666	37.99098719	0.81400001	6.82999992	378.5910034	7.64399993	-122.4118532	37.99099556	0.92000002	6.82999992	378.5230103	7.74999994	7/29/2014	18:31.8
223	SPS12	-122.411868	37.99098856	0.76300001	6.85200024	378.6549988	7.61500025	-122.4118545	37.99099694	0.88599998	6.85200024	378.5910034	7.73800021	7/29/2014	18:31.9
224	SPS12	-122.4118693	37.99098995	0.81400001	6.82999992	378.7030029	7.64399993	-122.4118559	37.99099832	0.88599998	6.82999992	378.6350098	7.7159999	7/29/2014	18:32.0
225	SPS12	-122.4118714	37.99099201	0.81400001	6.79199982	378.7690125	7.60599983	-122.411858	37.99100037	0.88599998	6.79199982	378.6610107	7.67799979	7/29/2014	18:32.1
226	SPS12	-122.4118728	37.9909934	0.81400001	6.77600002	378.7250061	7.59000003	-122.4118593	37.99100177	0.88599998	6.77600002	378.7470093	7.662	7/29/2014	18:32.2
227	SPS12	-122.4118742	37.9909948	0.81400001	6.75400019	378.7929993	7.5680002	-122.4118607	37.99100315	0.88599998	6.75400019	378.7230225	7.64000016	7/29/2014	18:32.3
228	SPS12	-122.4118756	37.99099622	0.81400001	6.75400019	378.901001	7.5680002	-122.4118621	37.99100456	0.92000002	6.75400019	378.7930298	7.6740002	7/29/2014	18:32.4
229	SPS12	-122.411877	37.99099763	0.81400001	6.79899979	378.9230042	7.6129998	-122.4118635	37.99100598	0.88599998	6.79899979	378.7910156	7.68499976	7/29/2014	18:32.5
230	SPS12	-122.4118784	37.99099905	0.81400001	6.82399988	378.9710083	7.63799989	-122.4118649	37.99100739	0.88599998	6.82399988	378.8590088	7.70999986	7/29/2014	18:32.6
231	SPS12	-122.4118798	37.99100046	0.76300001	6.84600019	378.9710083	7.60900021	-122.4118663	37.99100879	0.83499998	6.84600019	378.8850098	7.68100017	7/29/2014	18:32.7
232	SPS12	-122.4118812	37.99100188	0.81400001	6.87799978	378.9710083	7.69199979	-122.4118677	37.99101023	0.88599998	6.87799978	378.9250183	7.76399976	7/29/2014	18:32.8
233	SPS12	-122.4118826	37.99100328	0.76300001	6.84600019	379.0369873	7.60900021	-122.4118691	37.99101161	0.88599998	6.84600019	378.9510193	7.73200017	7/29/2014	18:32.9
234	SPS12	-122.4118839	37.99100467	0.81400001	6.85200024	379.0390015	7.66600025	-122.4118705	37.991013	0.88599998	6.85200024	378.9950256	7.73800021	7/29/2014	18:33.0
235	SPS12	-122.411886	37.99100674	0.81400001	6.85200024	379.0610046	7.66600025	-122.4118725	37.99101507	0.88599998	6.85200024	379.0800171	7.73800021	7/29/2014	18:33.1
236	SPS12	-122.4118874	37.99100812	0.81400001	6.82999992	379.0629883	7.64399993	-122.4118739	37.99101645	0.88599998	6.82999992	379.0870056	7.7159999	7/29/2014	18:33.2
237	SPS12	-122.4118887	37.99100952	0.76300001	6.85200024	379.0849915	7.61500025	-122.4118753	37.99101783	0.88599998	6.85200024	379.1290283	7.73800021	7/29/2014	18:33.3
238	SPS12	-122.4118901	37.99101092	0.81400001	6.86199999	379.1090088	7.676	-122.4118766	37.99101923	0.88599998	6.86199999	379.1950073	7.74799997	7/29/2014	18:33.4
239	SPS12	-122.4118915	37.99101232	0.76300001	6.88399982	379.1950073	7.64699984	-122.411878	37.99102063	0.88599998	6.88399982	379.2390137	7.7699998	7/29/2014	18:33.5
240	SPS12	-122.4118929	37.99101373	0.81400001	6.84600019	379.2170105	7.66000021	-122.4118794	37.99102202	0.88599998	6.84600019	379.3270264	7.73200017	7/29/2014	18:33.6
241	SPS12	-122.4118942	37.99101513	0.81400001	6.86199999	379.2850037	7.676	-122.4118808	37.99102342	0.88599998	6.86199999	379.32901	7.74799997	7/29/2014	18:33.7
242	SPS12	-122.4118956	37.99101651	0.81400001	6.82999992	379.375	7.64399993	-122.4118821	37.9910248	0.92000002	6.82999992	379.3770142	7.74999994	7/29/2014	18:33.8
243	SPS12	-122.411897	37.99101789	0.81400001	6.85200024	379.3970032	7.66600025	-122.4118835	37.99102616	0.88599998	6.85200024	379.3950195	7.73800021	7/29/2014	18:33.9
244	SPS12	-122.4118983	37.99101927	0.81400001	6.85200024	379.3989868	7.66600025	-122.4118848	37.99102753	0.88599998	6.85200024	379.361023	7.73800021	7/29/2014	18:34.0
245	SPS12	-122.4119003	37.99102128	0.81300002	6.84600019	379.4190064	7.65900022	-122.4118868	37.99102956	0.88499999	6.84600019	379.3770142	7.73100019	7/29/2014	18:34.1
246	SPS12	-122.4119016	37.99102266	0.81300002	6.84600019	379.4429932	7.65900022	-122.4118881	37.99103092	0.88499999	6.84600019	379.3990173	7.73100019	7/29/2014	18:34.2
247	SPS12	-122.411903	37.99102403	0.81300002	6.86199999	379.4670105	7.67500001	-122.4118894	37.99103228	0.88499999	6.86199999	379.4030151	7.74699998	7/29/2014	18:34.3
248	SPS12	-122.4119043	37.99102541	0.81300002	6.85200024	379.4890137	7.66500026	-122.4118908	37.99103365	0.91900003	6.85200024	379.4670105	7.77100027	7/29/2014	18:34.4
249	SPS12	-122.4119056	37.99102679	0.81300002	6.85200024	379.5329895	7.66500026	-122.4118921	37.99103503	0.88499999	6.85200024	379.4470215	7.73700023	7/29/2014	18:34.5
250	SPS12	-122.411907	37.99102817	0.81300002	6.84600019	379.5769959	7.65900022	-122.4118934	37.99103639	0.88499999	6.84600019	379.5110169	7.73100019	7/29/2014	18:34.6
251	SPS12	-122.4119083	37.99102953	0.81300002	6.86199999	379.598999	7.67500001	-122.4118948	37.99103777	0.88499999	6.86199999	379.5110169	7.74699998	7/29/2014	18:34.7
252	SPS12	-122.4119096	37.99103091	0.81300002	6.84000015	379.6010132	7.65300018	-122.4118961	37.99103911	0.91900003	6.84000015	379.559021	7.75900018	7/29/2014	18:34.8
253	SPS12	-122.4119109	37.99103227	0.81300002	6.84000015	379.6489868	7.65300018	-122.4118974	37.99104047	0.88499999	6.84000015	379.559021	7.72500014	7/29/2014	18:34.9
254	SPS12	-122.4119122	37.99103361	0.81300002	6.84000015	379.625	7.65300018	-122.4118987	37.99104182	0.91900003	6.84000015	379.6030273	7.75900018	7/29/2014	18:35.0
255	SPS12	-122.4119142	37.99103563	0.81300002	6.84000015	379.6470032	7.65300018	-122.4119006	37.99104382	0.88499999	6.84000015	379.6270142	7.72500014	7/29/2014	18:35.1
256	SPS12	-122.4119155	37.99103697	0.81300002	6.84000015	379.6910095	7.65300018	-122.4119019	37.99104516	0.88499999	6.84000015	379.6250305	7.72500014	7/29/2014	18:35.2
257	SPS12	-122.4119168	37.99103834	0.81300002	6.85200024	379.6929932	7.66500026	-122.4119032	37.99104651	0.88499999	6.85200024	379.6070252	7.73700023	7/29/2014	18:35.3
258	SPS12	-122.4119181	37.99103972	0.84799999	6.82999992	379.7390137	7.67799991	-122.4119045	37.99104789	0.91900003	6.82999992	379.73703	7.74899995	7/29/2014	18:35.4
259	SPS12	-122.4119194	37.9910411	0.84799999	6.86199999	379.7390137	7.70999998	-122.4119058	37.99104925	0.91900003	6.86199999	379.6970215	7.78100002	7/29/2014	18:35.5
260	SPS12	-122.4119207	37.99104246	0.84799999	6.84000015	379.7390137	7.68800014	-122.4119071	37.99105061	0.91900003	6.84000015	379.7610169	7.75900018	7/29/2014	18:35.6
261	SPS12	-122.411922	37.99104384	0.81300002	6.79199982	379.8049927	7.60499984	-122.4119084	37.99105195	0.91900003	6.79199982	379.7610169	7.71099985	7/29/2014	18:35.7
262	SPS12	-122.4119233	37.9910452	0.84799999	6.71600008	379.8269959	7.56400007	-122.4119097	37.99105333	0.91900003	6.71600008	379.8050232	7.63500011	7/29/2014	18:35.8
263	SPS12	-122.4119246	37.99104654	0.81300002	6.64699984	379.8729858	7.45999986	-122.411911	37.99105468	0.91900003	6.64699984	379.8310242	7.56599987	7/29/2014	18:35.9
264	SPS12	-122.4119259	37.99104791	0.81300002	6.63700008	379.8970032	7.45000011	-122.4119122	37.991056	0.91900003	6.63700008	379.8730164	7.55600011	7/29/2014	18:36.0
265	SPS12	-122.4119278	37.9910499	0.81300002	6.55200005	379.9190064	7.36500007	-122.4119141	37.991058	0.91900003	6.55200005	379.8990173	7.47100008	7/29/2014	18:36.1
266	SPS12	-122.4119291	37.99105127	0.84799999	6.5079999	379.9630127	7.35599989	-122.4119154	37.99105935	0.91900003	6.5079999	379.9190064	7.42699993	7/29/2014	18:36.2
267	SPS12	-122.4119304	37.99105263	0.81300002	6.44500017	379.9630127	7.2580002	-122.4119167	37.99106069	0.91900003	6.44500017	379.9370117	7.3640002	7/29/2014	18:36.3
268	SPS12	-122.4119316	37.99105399	0.84799999	6.33699989	379.9849854	7.18499988	-122.4119179	37.99106205	0.97000003	6.33699989	379.9450073	7.30699992	7/29/2014	18:36.4
269	SPS12	-122.4119329	37.99105537	0.84799999	6.3210001	379.9890137	7.16900009	-122.4119192	37.99106342	0.91900003	6.3210001	379.9890137	7.24000013	7/29/2014	18:36.5
270	SPS12	-122.4119342	37.99105675	0.84799999	6.27400017	379.9890137	7.12200016	-122.4119205	37.99106478	0.97000003	6.27400017	380.0090027	7.2440002	7/29/2014	18:36.6
271	SPS12	-122.4119355	37.99105811	0.84799999	6.27400017	379.9890137	7.12200016	-122.4119218	37.99106614	0.91900003	6.27400017	380.03302	7.1930002	7/29/2014	18:36.7
272	SPS12	-122.4119368	37.99105947	0.84799999	6.28999996	380.0329895	7.13799995	-122.411923	37.9910675	0.97000003	6.28999996	380.0990295	7.25999999	7/29/2014	18:36.8
273	SPS12	-122.411938	37.99106083	0.84799999	6.27400017	380.0350037	7.12200016	-122.4119243	37.99106884	0.91900003	6.27400017	380.0350037	7.1930002	7/29/2014	18:36.9
274	SPS12	-122.4119393	37.99106218	0.84799999	6.29899979	380.0580139	7.14699978	-122.4119255	37.99107019	0.97000003	6.29899979	380.1240234	7.26899981	7/29/2014	18:37.0
275	SPS12	-122.4119412	37.99106421	0.84799999	6.375	380.0799866	7.22299999	-122.4119274	37.99107221	0.91900003	6.375	380.0980225	7.29400003	7/29/2014	18:37.1
276	SPS12	-122.4119424	37.99106557	0.84799999	6.47599983	380.0799866	7.32399982	-122.4119287	37.99107355	0.97000003	6.47599983	380.1480103	7.44599986	7/29/2014	18:37.2
277	SPS12	-122.4119437	37.99106694	0.81300002	6.46000004	380.0799866	7.27300006	-122.4119299	37.99107491	0.91900003	6.46000004	380.1460266	7.37900007	7/29/2014	18:37.3
278	SPS12	-122.411945	37.99106831	0.84799999	6.56799984	380.1239929	7.41599983	-122.4119312	37.99107627	0.97000003	6.56799984	380.1220093	7.53799987	7/29/2014	18:37.4
279	SPS12	-122.4119463	37.99106971	0.84799999	6.58400011	380.1270142	7.4320001	-122.4119324	37.99107767	0.91900003	6.58400011	380.1490173	7.50300014	7/29/2014	18:37.5
280	SPS12	-122.4119475	37.99107111	0.84799999	6.67500019	380.1059876	7.52300018	-122.4119337	37.99107905	0.97000003	6.67500019	380.1720276	7.64500022	7/29/2014	18:37.6
281	SPS12	-122.4119488	37.99107249	0.84799999	6.67500019	380.1040039	7.52300018	-122.411935	37.99108043	0.97000003	6.67500019	380.1720276	7.64500022	7/29/2014	18:37.7
282	SPS12	-122.4119501	37.99107389	0.84799999	6.79199982	380.1059876	7.63999981	-122.4119362	37.99108179	0.97000003	6.79199982	380.1720276	7.76199985	7/29/2014	18:37.8
283	SPS12	-122.4119513	37.99107525	0.84799999	6.79199982	380.1279907	7.63999981	-122.4119375	37.99108317	0.97000003	6.79199982	380.1980286	7.76199985	7/29/2014	18:37.9
284	SPS12	-122.4119526	37.99107663	0.84799999	6.79199982	380.1740112	7.63999981	-122.4119387	37.99108451	0.91900003	6.79199982	380.2320252	7.71099985	7/29/2014	18:38.0
285	SPS12	-122.4119544	37.99107868	0.84799999	6.81400013	380.1319885	7.66200012	-122.4119405	37.99108655	0.91900003	6.81400013	380.2220154	7.73300016	7/29/2014	18:38.1
286	SPS12	-122.4119557	37.99108006	0.84799999	6.84000015	380.1319885	7.68800014	-122.4119418	37.99108791	0.97000003	6.84000015	380.20401	7.81000018	7/29/2014	18:38.2
287	SPS12	-122.4119569	37.99108144	0.84799999	6.9000001	380.0880127	7.74800009	-122.411943	37.99108929	0.91900003	6.9000001	380.178009	7.81900012	7/29/2014	18:38.3
288	SPS12	-122.4119582	37.99108282	0.84799999	6.91499996	380.0660095	7.76299995	-122.4119443	37.99109067	0.97000003	6.91499996	380.1080017	7.88499999	7/29/2014	18:38.4
289	SPS12	-122.4119594	37.99108423	0.84799999	6.92199993	380	7.76999992	-122.4119455	37.99109205	0.97000003	6.92199993	380.0900269	7.89199996	7/29/2014	18:38.5
290	SPS12	-122.4119607	37.99108563	0.84799999	7.03200006	380.0220032	7.88000005	-122.4119468	37.99109344	0.97000003	7.03200006	380.11203	8.00200009	7/29/2014	18:38.6
291	SPS12	-122.4119619	37.99108702	0.84799999	7.06099987	379.9400024	7.90899986	-122.411948	37.99109482	0.97000003	7.06099987	380.0700073	8.0309999	7/29/2014	18:38.7
292	SPS12	-122.4119632	37.9910884	0.84799999	7.0170002	380.0239868	7.86500019	-122.4119492	37.9910962	0.97000003	7.0170002	380.1140137	7.98700023	7/29/2014	18:38.8
293	SPS12	-122.4119644	37.9910898	0.84799999	7.00099993	379.9599915	7.84899992	-122.4119504	37.99109756	0.97000003	7.00099993	380.0920105	7.97099996	7/29/2014	18:38.9
294	SPS12	-122.4119656	37.99109118	0.89899999	6.99100018	379.9379883	7.89000016	-122.4119517	37.99109894	0.97000003	6.99100018	380.0700073	7.9610002	7/29/2014	18:39.0
295	SPS12	-122.4119674	37.99109321	0.84799999	6.99100018	379.9400024	7.83900017	-122.4119535	37.99110098	0.97000003	6.99100018	380.052002	7.9610002	7/29/2014	18:39.1
296	SPS12	-122.4119687	37.99109461	0.89899999	7.00099993	379.9639893	7.89999992	-122.4119547	37.99110234	0.97000003	7.00099993	380.0960083	7.97099996	7/29/2014	18:39.2
297	SPS12	-122.4119699	37.99109597	0.84799999	7.00099993	379.8980103	7.84899992	-122.4119559	37.9911037	0.97000003	7.00099993	380.0740051	7.97099996	7/29/2014	18:39.3
298	SPS12	-122.4119711	37.99109737	0.89899999	6.96299982	379.9419861	7.86199981	-122.4119571	37.99110508	1.00399995	6.96299982	380.052002	7.96699977	7/29/2014	18:39.4
299	SPS12	-122.4119723	37.99109875	0.84799999	6.88399982	379.9200134	7.73199981	-122.4119583	37.99110646	0.97000003	6.88399982	380.0080261	7.85399985	7/29/2014	18:39.5
300	SPS12	-122.4119735	37.99110016	0.89899999	6.86199999	379.9200134	7.76099998	-122.4119595	37.99110785	1.00399995	6.86199999	380.0740051	7.86599994	7/29/2014	18:39.6
301	SPS12	-122.4119748	37.99110156	0.89899999	6.81400013	379.8999939	7.71300012	-122.4119607	37.99110923	0.97000003	6.81400013	379.9900208	7.78400016	7/29/2014	18:39.7
302	SPS12	-122.411976	37.99110294	0.89899999	6.81400013	379.9020081	7.71300012	-122.4119619	37.99111059	1.00399995	6.81400013	379.9460144	7.81800008	7/29/2014	18:39.8
303	SPS12	-122.4119772	37.99110432	0.89899999	6.77600002	379.9460144	7.67500001	-122.4119631	37.99111197	0.97000003	6.77600002	379.9900208	7.74600005	7/29/2014	18:39.9
304	SPS12	-122.4119783	37.99110568	0.89899999	6.79199982	379.9240112	7.69099981	-122.4119643	37.99111332	1.00399995	6.79199982	379.9460144	7.79599977	7/29/2014	18:40.0
305	SPS12	-122.4119801	37.99110773	0.84799999	6.80800009	379.9679871	7.65600008	-122.411966	37.99111535	0.97000003	6.80800009	379.9260254	7.77800012	7/29/2014	18:40.1
306	SPS12	-122.4119813	37.99110911	0.89899999	6.80000019	379.9700012	7.69900018	-122.4119672	37.99111673	1.00399995	6.80000019	379.9460144	7.80400014	7/29/2014	18:40.2
307	SPS12	-122.4119825	37.9911105	0.89899999	6.79199982	379.9719849	7.69099981	-122.4119684	37.99111809	0.97000003	6.79199982	379.928009	7.76199985	7/29/2014	18:40.3
308	SPS12	-122.4119837	37.99111188	0.89899999	6.73799992	379.928009	7.63699991	-122.4119696	37.99111949	1.00399995	6.73799992	379.9720154	7.74199986	7/29/2014	18:40.4
309	SPS12	-122.4119849	37.9911133	0.89899999	6.73799992	379.9719849	7.63699991	-122.4119707	37.99112087	1.00399995	6.73799992	379.928009	7.74199986	7/29/2014	18:40.5
310	SPS12	-122.4119861	37.99111469	0.89899999	6.65899992	379.928009	7.55799991	-122.4119719	37.99112226	1.00399995	6.65899992	379.9260254	7.66299987	7/29/2014	18:40.6
311	SPS12	-122.4119873	37.99111611	0.84799999	6.65299988	379.9519959	7.50099987	-122.4119731	37.99112364	1.00399995	6.65299988	379.95401	7.65699983	7/29/2014	18:40.7
312	SPS12	-122.4119885	37.9911175	0.89899999	6.63700008	379.9100037	7.53600007	-122.4119743	37.99112506	1.00399995	6.63700008	379.95401	7.64100003	7/29/2014	18:40.8
313	SPS12	-122.4119897	37.99111892	0.89899999	6.63100004	379.9320068	7.53000003	-122.4119755	37.99112643	1.00399995	6.63100004	379.9520264	7.63499999	7/29/2014	18:40.9
314	SPS12	-122.4119909	37.99112031	0.89899999	6.63100004	379.9320068	7.53000003	-122.4119767	37.99112781	1.00399995	6.63100004	380.0000305	7.63499999	7/29/2014	18:41.0
315	SPS12	-122.4119926	37.99112244	0.89899999	6.6789999	379.95401	7.57799989	-122.4119784	37.99112992	0.97000003	6.6789999	380.0160217	7.64899993	7/29/2014	18:41.1
316	SPS12	-122.4119938	37.99112385	0.89899999	6.72800016	379.9100037	7.62700015	-122.4119796	37.99113131	1.00399995	6.72800016	380.0200195	7.73200011	7/29/2014	18:41.2
317	SPS12	-122.411995	37.9911253	0.89899999	6.77600002	379.9320068	7.67500001	-122.4119808	37.99113275	1.00399995	6.77600002	380.0220032	7.77999997	7/29/2014	18:41.3
318	SPS12	-122.4119962	37.99112675	0.89899999	6.94700003	379.9599915	7.84600002	-122.411982	37.99113419	1.00399995	6.94700003	380.0900269	7.95099998	7/29/2014	18:41.4
319	SPS12	-122.4119975	37.99112822	0.89899999	6.90899992	379.9339905	7.80799991	-122.4119832	37.99113564	1.00399995	6.90899992	380.0900269	7.91299987	7/29/2014	18:41.5
320	SPS12	-122.4119987	37.99112968	0.93300003	7.03200006	379.980011	7.96500009	-122.4119844	37.99113711	1.03699994	7.03200006	380.0900269	8.06900001	7/29/2014	18:41.6
321	SPS12	-122.4119999	37.99113115	0.89899999	7.04500008	380.0020142	7.94400007	-122.4119856	37.99113856	1.00399995	7.04500008	380.1760254	8.04900002	7/29/2014	18:41.7
322	SPS12	-122.4120011	37.99113262	0.89899999	7.04500008	379.9819946	7.94400007	-122.4119868	37.99114003	1.03699994	7.04500008	380.0720215	8.08200002	7/29/2014	18:41.8
323	SPS12	-122.4120023	37.99113408	0.89899999	7.13999987	379.9840088	8.03899986	-122.411988	37.99114148	1.00399995	7.13999987	380.1340027	8.14399981	7/29/2014	18:41.9
324	SPS12	-122.4120035	37.99113557	0.93300003	7.12699986	380.071991	8.05999988	-122.4119892	37.99114293	1.00399995	7.12699986	380.1600037	8.1309998	7/29/2014	18:42.0
325	SPS12	-122.4120053	37.99113774	0.89899999	7.11499977	380.071991	8.01399976	-122.411991	37.9911451	1.00399995	7.11499977	380.1820068	8.11899972	7/29/2014	18:42.1
326	SPS12	-122.4120065	37.99113923	0.89899999	7.12200022	380.0939941	8.02100021	-122.4119922	37.99114657	1.00399995	7.12200022	380.20401	8.12600017	7/29/2014	18:42.2
327	SPS12	-122.4120078	37.99114071	0.89899999	7.13000011	380.1159973	8.0290001	-122.4119934	37.99114803	1.00399995	7.13000011	380.1820068	8.13400006	7/29/2014	18:42.3
328	SPS12	-122.412009	37.99114223	0.93300003	7.09200001	380.0960083	8.02500004	-122.4119946	37.99114954	1.00399995	7.09200001	380.184021	8.09599996	7/29/2014	18:42.4
329	SPS12	-122.4120102	37.99114374	0.89899999	7.07000017	380.0759888	7.96900016	-122.4119958	37.99115104	1.00399995	7.07000017	380.1400147	8.07400012	7/29/2014	18:42.5
330	SPS12	-122.4120114	37.99114527	0.93300003	7.04500008	380.0100098	7.9780001	-122.4119971	37.99115256	1.00399995	7.04500008	380.0840149	8.04900002	7/29/2014	18:42.6
331	SPS12	-122.4120127	37.99114678	0.89899999	7.00699997	380.0100098	7.90599996	-122.4119983	37.99115404	1.03699994	7.00699997	380.0780029	8.04399991	7/29/2014	18:42.7
332	SPS12	-122.4120139	37.9911483	0.93300003	6.98500013	379.9660034	7.91800016	-122.4119995	37.99115556	1.00399995	6.98500013	380.0760193	7.98900008	7/29/2014	18:42.8
333	SPS12	-122.4120151	37.9911498	0.89899999	6.92199993	379.9460144	7.82099992	-122.4120007	37.99115705	1.00399995	6.92199993	379.9900208	7.92599988	7/29/2014	18:42.9
334	SPS12	-122.4120163	37.99115132	0.93300003	6.89300013	379.9689941	7.82600015	-122.4120019	37.99115855	1.03699994	6.89300013	380.013031	7.93000007	7/29/2014	18:43.0
335	SPS12	-122.4120181	37.99115354	0.89899999	6.85200024	379.9450073	7.75100023	-122.4120037	37.99116078	1.03699994	6.85200024	380.013031	7.88900018	7/29/2014	18:43.1
336	SPS12	-122.4120193	37.99115506	0.93300003	6.82399988	379.9030151	7.75699991	-122.4120049	37.99116226	1.03699994	6.82399988	379.9470215	7.86099982	7/29/2014	18:43.2
337	SPS12	-122.4120205	37.99115658	0.93300003	6.79199982	379.8829956	7.72499985	-122.4120061	37.99116378	1.00399995	6.79199982	379.9490051	7.79599977	7/29/2014	18:43.3
338	SPS12	-122.4120217	37.99115812	0.93300003	6.77600002	379.9249878	7.70900005	-122.4120073	37.9911653	1.00399995	6.77600002	379.9470215	7.77999997	7/29/2014	18:43.4
339	SPS12	-122.412023	37.99115964	0.89899999	6.77600002	379.881012	7.67500001	-122.4120085	37.99116682	1.00399995	6.77600002	379.9490051	7.77999997	7/29/2014	18:43.5
340	SPS12	-122.4120242	37.9911612	0.93300003	6.76100016	379.8869934	7.69400018	-122.4120097	37.99116836	1.00399995	6.76100016	379.9070129	7.7650001	7/29/2014	18:43.6
341	SPS12	-122.4120254	37.99116273	0.93300003	6.72300005	379.8609924	7.65600008	-122.4120109	37.99116988	1.03699994	6.72300005	379.9310303	7.75999999	7/29/2014	18:43.7
342	SPS12	-122.4120266	37.99116425	0.93300003	6.63700008	379.8429871	7.57000011	-122.4120121	37.9911714	1.03699994	6.63700008	379.9070129	7.67400002	7/29/2014	18:43.8
343	SPS12	-122.4120278	37.99116577	0.93199998	6.63700008	379.7290039	7.56900007	-122.4120133	37.99117292	1.03600001	6.63700008	379.9070129	7.6730001	7/29/2014	18:43.9
344	SPS12	-122.412029	37.99116728	0.93199998	6.53000021	379.7789917	7.46200019	-122.4120144	37.9911744	1.03600001	6.53000021	379.9090271	7.56600022	7/29/2014	18:44.0
345	SPS12	-122.4120307	37.9911695	0.898	6.53599977	379.7130127	7.43399978	-122.4120162	37.99117661	1.03600001	6.53599977	379.8690186	7.57199979	7/29/2014	18:44.1
346	SPS12	-122.4120319	37.99117101	0.93199998	6.5079999	379.7349854	7.43999988	-122.4120174	37.99117812	1.03600001	6.5079999	379.9110107	7.54399991	7/29/2014	18:44.2
347	SPS12	-122.412033	37.99117251	0.93199998	6.51399994	379.6690064	7.44599992	-122.4120185	37.9911796	1.03600001	6.51399994	379.8910217	7.54999995	7/29/2014	18:44.3
348	SPS12	-122.4120342	37.99117401	0.93199998	6.49800014	379.625	7.43000013	-122.4120197	37.9911811	1.03600001	6.49800014	379.8210144	7.53400016	7/29/2014	18:44.4
349	SPS12	-122.4120354	37.99117553	0.898	6.5079999	379.6029968	7.4059999	-122.4120208	37.99118259	1.03600001	6.5079999	379.8250122	7.54399991	7/29/2014	18:44.5
350	SPS12	-122.4120366	37.99117703	0.93199998	6.51399994	379.5610046	7.44599992	-122.412022	37.99118411	1.08700001	6.51399994	379.8010254	7.60099995	7/29/2014	18:44.6
351	SPS12	-122.4120377	37.99117853	0.93199998	6.53000021	379.4970093	7.46200019	-122.4120232	37.99118561	1.03600001	6.53000021	379.7610169	7.56600022	7/29/2014	18:44.7
352	SPS12	-122.4120389	37.99118005	0.98299998	6.58400011	379.4750061	7.56700009	-122.4120243	37.99118711	1.08700001	6.58400011	379.7190247	7.67100012	7/29/2014	18:44.8
353	SPS12	-122.4120401	37.99118156	0.93199998	6.58400011	379.4309998	7.51600009	-122.4120255	37.99118859	1.08700001	6.58400011	379.6710205	7.67100012	7/29/2014	18:44.9
354	SPS12	-122.4120412	37.99118306	0.98299998	6.60599995	379.3670044	7.58899993	-122.4120266	37.9911901	1.08700001	6.60599995	379.5650024	7.69299996	7/29/2014	18:45.0
355	SPS12	-122.4120429	37.99118528	0.93199998	6.60599995	379.3009949	7.53799993	-122.4120284	37.99119232	1.08700001	6.60599995	379.5650024	7.69299996	7/29/2014	18:45.1
356	SPS12	-122.4120441	37.9911868	0.93199998	6.63700008	379.303009	7.56900007	-122.4120295	37.99119383	1.08700001	6.63700008	379.4990234	7.7240001	7/29/2014	18:45.2
357	SPS12	-122.4120453	37.99118834	0.93199998	6.65899992	379.2590027	7.5909999	-122.4120307	37.99119536	1.03600001	6.65899992	379.4350281	7.69499993	7/29/2014	18:45.3
358	SPS12	-122.4120465	37.9911899	0.98299998	6.68499994	379.1950073	7.66799992	-122.4120319	37.99119692	1.08700001	6.68499994	379.3910217	7.77199996	7/29/2014	18:45.4
359	SPS12	-122.4120477	37.99119143	0.93199998	6.76100016	379.0830078	7.69300014	-122.4120331	37.99119845	1.03600001	6.76100016	379.303009	7.79700017	7/29/2014	18:45.5
360	SPS12	-122.4120489	37.99119301	0.93199998	6.84000015	379.0409851	7.77200013	-122.4120342	37.99119999	1.08700001	6.84000015	379.2190247	7.92700016	7/29/2014	18:45.6
361	SPS12	-122.41205	37.99119458	0.93199998	6.98500013	378.9769898	7.91700011	-122.4120354	37.99120156	1.03600001	6.98500013	379.1730042	8.02100015	7/29/2014	18:45.7
362	SPS12	-122.4120512	37.99119613	0.93199998	7.04500008	378.9349976	7.97700006	-122.4120366	37.9912031	1.08700001	7.04500008	379.111023	8.13200009	7/29/2014	18:45.8
363	SPS12	-122.4120524	37.99119769	0.93199998	7.2249999	378.8450012	8.15699989	-122.4120378	37.99120466	1.03600001	7.2249999	379.0650024	8.26099992	7/29/2014	18:45.9
364	SPS12	-122.4120536	37.99119924	0.93199998	7.27899981	378.7789917	8.21099979	-122.412039	37.99120621	1.08700001	7.27899981	378.9750061	8.36599982	7/29/2014	18:46.0
365	SPS12	-122.4120554	37.99120158	0.93199998	7.40199995	378.7149963	8.33399993	-122.4120407	37.99120854	1.03600001	7.40199995	378.9130249	8.43799996	7/29/2014	18:46.1
366	SPS12	-122.4120566	37.99120315	0.93199998	7.46199989	378.6270142	8.39399987	-122.4120419	37.99121012	1.08700001	7.46199989	378.803009	8.54899991	7/29/2014	18:46.2
367	SPS12	-122.4120578	37.99120474	0.93199998	7.46199989	378.6090088	8.39399987	-122.4120431	37.99121169	1.03600001	7.46199989	378.8490295	8.49799991	7/29/2014	18:46.3
368	SPS12	-122.412059	37.99120635	0.93199998	7.4460001	378.5629883	8.37800008	-122.4120444	37.9912133	1.03600001	7.4460001	378.7850037	8.48200011	7/29/2014	18:46.4
369	SPS12	-122.4120602	37.99120796	0.93199998	7.45599985	378.5209961	8.38799983	-122.4120456	37.99121491	1.03600001	7.45599985	378.7170105	8.49199986	7/29/2014	18:46.5
370	SPS12	-122.4120614	37.99120956	0.93199998	7.46199989	378.4970093	8.39399987	-122.4120468	37.99121651	1.03600001	7.46199989	378.7410278	8.49799991	7/29/2014	18:46.6
371	SPS12	-122.4120627	37.99121119	0.93199998	7.47200012	378.4129944	8.4040001	-122.412048	37.99121814	1.03600001	7.47200012	378.6090088	8.50800014	7/29/2014	18:46.7
372	SPS12	-122.4120639	37.99121281	0.93199998	7.47200012	378.3250122	8.4040001	-122.4120492	37.99121975	1.03600001	7.47200012	378.5430298	8.50800014	7/29/2014	18:46.8
373	SPS12	-122.4120651	37.99121442	0.93199998	7.47800016	378.2829895	8.41000015	-122.4120504	37.99122134	1.03600001	7.47800016	378.4690247	8.51400018	7/29/2014	18:46.9
374	SPS12	-122.4120663	37.99121601	0.93199998	7.48699999	378.2810059	8.41899997	-122.4120516	37.99122295	1.03600001	7.48699999	378.4350281	8.523	7/29/2014	18:47.0
375	SPS12	-122.4120681	37.99121843	0.93199998	7.50299978	378.1730042	8.43499976	-122.4120535	37.99122535	1.00300002	7.50299978	378.3050232	8.5059998	7/29/2014	18:47.1
376	SPS12	-122.4120693	37.99122006	0.93199998	7.51599979	378.1289978	8.44799978	-122.4120547	37.99122697	1.03600001	7.51599979	378.2390137	8.55199981	7/29/2014	18:47.2
377	SPS12	-122.4120706	37.99122168	0.898	7.51000023	378.0849915	8.40800023	-122.4120559	37.9912286	1.00300002	7.51000023	378.1970215	8.51300025	7/29/2014	18:47.3
378	SPS12	-122.4120718	37.99122335	0.93199998	7.51000023	378.0889893	8.44200021	-122.4120571	37.99123024	1.03600001	7.51000023	378.1530151	8.54600024	7/29/2014	18:47.4
379	SPS12	-122.4120731	37.99122501	0.898	7.50299978	378.0429993	8.40099978	-122.4120584	37.9912319	1.00300002	7.50299978	378.0680237	8.5059998	7/29/2014	18:47.5
380	SPS12	-122.4120743	37.99122667	0.93199998	7.51000023	377.9790039	8.44200021	-122.4120596	37.99123356	1.00300002	7.51000023	378.0650024	8.51300025	7/29/2014	18:47.6
381	SPS12	-122.4120756	37.99122833	0.898	7.55700016	377.9570007	8.45500016	-122.4120609	37.99123523	1.00300002	7.55700016	377.980011	8.56000018	7/29/2014	18:47.7
382	SPS12	-122.4120768	37.99122999	0.898	7.5250001	377.9150085	8.4230001	-122.4120621	37.99123689	1.00300002	7.5250001	377.9570313	8.52800012	7/29/2014	18:47.8
383	SPS12	-122.412078	37.99123163	0.898	7.5250001	377.848999	8.4230001	-122.4120633	37.99123851	0.96899998	7.5250001	377.9170227	8.49400008	7/29/2014	18:47.9
384	SPS12	-122.4120793	37.99123328	0.93199998	7.53200006	377.82901	8.46400005	-122.4120646	37.99124017	1.00300002	7.53200006	377.8950195	8.53500009	7/29/2014	18:48.0
385	SPS12	-122.4120811	37.99123571	0.898	7.5250001	377.8070068	8.4230001	-122.4120664	37.99124261	0.96899998	7.5250001	377.8730164	8.49400008	7/29/2014	18:48.1
386	SPS12	-122.4120823	37.99123738	0.93199998	7.57299995	377.8049927	8.50499994	-122.4120676	37.99124427	1.00300002	7.57299995	377.8730164	8.57599998	7/29/2014	18:48.2
387	SPS12	-122.4120836	37.99123904	0.898	7.55700016	377.7630005	8.45500016	-122.4120689	37.99124592	0.96899998	7.55700016	377.8300171	8.52600014	7/29/2014	18:48.3
388	SPS12	-122.4120848	37.9912407	0.898	7.58500004	377.7640076	8.48300004	-122.4120701	37.99124759	0.96899998	7.58500004	377.7620239	8.55400002	7/29/2014	18:48.4
389	SPS12	-122.4120861	37.99124238	0.898	7.57299995	377.7449951	8.47099996	-122.4120714	37.99124926	0.96899998	7.57299995	377.8780212	8.54199994	7/29/2014	18:48.5
390	SPS12	-122.4120873	37.99124405	0.898	7.5630002	377.7430115	8.4610002	-122.4120726	37.99125093	0.91799998	7.5630002	377.7870178	8.48100019	7/29/2014	18:48.6
391	SPS12	-122.4120886	37.99124572	0.847	7.61100006	377.7229919	8.45800006	-122.4120739	37.99125261	0.91799998	7.61100006	377.7890015	8.52900004	7/29/2014	18:48.7
392	SPS12	-122.4120898	37.99124739	0.898	7.57299995	377.7659912	8.47099996	-122.4120751	37.99125429	0.91799998	7.57299995	377.7660217	8.49099994	7/29/2014	18:48.8
393	SPS12	-122.4120911	37.99124905	0.847	7.60099983	377.7470093	8.44799984	-122.4120764	37.99125593	0.884	7.60099983	377.7670288	8.48499984	7/29/2014	18:48.9
394	SPS12	-122.4120923	37.99125072	0.898	7.59499979	377.723999	8.49299979	-122.4120776	37.99125761	0.91799998	7.59499979	377.7700195	8.51299977	7/29/2014	18:49.0
395	SPS12	-122.4120942	37.99125319	0.847	7.61100006	377.7479858	8.45800006	-122.4120795	37.99126009	0.91799998	7.61100006	377.7480164	8.52900004	7/29/2014	18:49.1
396	SPS12	-122.4120954	37.99125487	0.898	7.61100006	377.70401	8.50900006	-122.4120807	37.99126177	0.91799998	7.61100006	377.7680054	8.52900004	7/29/2014	18:49.2
397	SPS12	-122.4120967	37.99125655	0.847	7.60099983	377.70401	8.44799984	-122.412082	37.99126343	0.884	7.60099983	377.7260132	8.48499984	7/29/2014	18:49.3
398	SPS12	-122.412098	37.99125824	0.898	7.579	377.6799927	8.477	-122.4120833	37.99126514	0.91799998	7.579	377.7020264	8.49699998	7/29/2014	18:49.4
399	SPS12	-122.4120992	37.99125994	0.847	7.5630002	377.6839905	8.41000021	-122.4120845	37.99126684	0.91799998	7.5630002	377.7280273	8.48100019	7/29/2014	18:49.5
400	SPS12	-122.4121005	37.99126165	0.898	7.5630002	377.6640015	8.4610002	-122.4120858	37.99126853	0.91799998	7.5630002	377.730011	8.48100019	7/29/2014	18:49.6
401	SPS12	-122.4121018	37.99126335	0.847	7.53200006	377.6640015	8.37900007	-122.4120871	37.99127023	0.884	7.53200006	377.684021	8.41600007	7/29/2014	18:49.7
402	SPS12	-122.412103	37.99126503	0.847	7.5250001	377.6419983	8.3720001	-122.4120884	37.99127193	0.884	7.5250001	377.6640015	8.4090001	7/29/2014	18:49.8
403	SPS12	-122.4121043	37.99126671	0.847	7.51599979	377.6400147	8.3629998	-122.4120896	37.9912736	0.884	7.51599979	377.6200256	8.3999998	7/29/2014	18:49.9
404	SPS12	-122.4121056	37.9912684	0.898	7.51000023	377.6440125	8.40800023	-122.4120909	37.9912753	0.884	7.51000023	377.5540161	8.39400023	7/29/2014	18:50.0
405	SPS12	-122.4121075	37.99127089	0.847	7.54699993	377.6019898	8.39399993	-122.4120928	37.99127781	0.884	7.54699993	377.5360107	8.43099993	7/29/2014	18:50.1
406	SPS12	-122.4121087	37.99127259	0.898	7.54699993	377.5360107	8.44499993	-122.412094	37.99127951	0.91799998	7.54699993	377.4700012	8.46499991	7/29/2014	18:50.2
407	SPS12	-122.41211	37.99127429	0.847	7.66400003	377.4700012	8.51100004	-122.4120953	37.99128118	0.884	7.66400003	377.4020081	8.54800004	7/29/2014	18:50.3
408	SPS12	-122.4121113	37.99127598	0.847	7.80999994	377.4899902	8.65699995	-122.4120966	37.9912829	0.91799998	7.80999994	377.4260254	8.72799993	7/29/2014	18:50.4
409	SPS12	-122.4121126	37.9912777	0.847	7.81899977	377.3619995	8.66599977	-122.4120979	37.99128463	0.884	7.81899977	377.3840027	8.70299977	7/29/2014	18:50.5
410	SPS12	-122.4121139	37.99127943	0.847	7.90100002	377.3859863	8.74800003	-122.4120992	37.99128634	0.884	7.90100002	377.3640137	8.78500003	7/29/2014	18:50.6
411	SPS12	-122.4121152	37.99128112	0.847	7.94199991	377.3200073	8.78899992	-122.4121005	37.99128806	0.884	7.94199991	377.3200073	8.82599992	7/29/2014	18:50.7
412	SPS12	-122.4121164	37.99128286	0.847	8.07199955	377.2980042	8.91899955	-122.4121018	37.99128977	0.884	8.07199955	377.3180237	8.95599955	7/29/2014	18:50.8
413	SPS12	-122.4121177	37.99128455	0.847	8.05599976	377.2319946	8.90299976	-122.4121031	37.99129149	0.884	8.05599976	377.2980042	8.93999976	7/29/2014	18:50.9
414	SPS12	-122.412119	37.99128627	0.847	8.05599976	377.1440125	8.90299976	-122.4121044	37.9912932	0.833	8.05599976	377.1440125	8.88899976	7/29/2014	18:51.0
415	SPS12	-122.412121	37.99128883	0.81199998	8.0880003	377.0799866	8.90000027	-122.4121063	37.99129576	0.833	8.0880003	377.0560303	8.9210003	7/29/2014	18:51.1
416	SPS12	-122.4121223	37.99129056	0.847	8.10400009	376.993988	8.95100009	-122.4121076	37.99129749	0.884	8.10400009	377.0480042	8.98800009	7/29/2014	18:51.2
417	SPS12	-122.4121236	37.99129231	0.847	8.0880003	376.9500122	8.9350003	-122.4121089	37.99129924	0.833	8.0880003	376.9510193	8.9210003	7/29/2014	18:51.3
418	SPS12	-122.4121249	37.99129406	0.847	8.10400009	376.9060059	8.95100009	-122.4121103	37.99130101	0.884	8.10400009	376.928009	8.98800009	7/29/2014	18:51.4
419	SPS12	-122.4121263	37.99129583	0.847	8.10999966	376.8619995	8.95699966	-122.4121116	37.99130278	0.884	8.10999966	376.86203	8.99399966	7/29/2014	18:51.5
420	SPS12	-122.4121276	37.99129759	0.847	8.10999966	376.7539978	8.95699966	-122.412113	37.99130456	0.884	8.10999966	376.7540283	8.99399966	7/29/2014	18:51.6
421	SPS12	-122.4121289	37.99129938	0.81199998	8.1260004	376.756012	8.93800038	-122.4121143	37.99130633	0.833	8.1260004	376.757019	8.95900041	7/29/2014	18:51.7
422	SPS12	-122.4121303	37.99130113	0.847	8.13500023	376.6470032	8.98200023	-122.4121156	37.99130809	0.833	8.13500023	376.6680298	8.96800023	7/29/2014	18:51.8
423	SPS12	-122.4121316	37.99130288	0.847	8.1260004	376.6019898	8.97300041	-122.412117	37.99130984	0.833	8.1260004	376.6250305	8.95900041	7/29/2014	18:51.9
424	SPS12	-122.4121329	37.99130463	0.847	8.17300034	376.5360107	9.02000034	-122.4121183	37.99131159	0.884	8.17300034	376.5800171	9.05700034	7/29/2014	18:52.0
425	SPS12	-122.4121349	37.99130721	0.81199998	8.16399956	376.4700012	8.97599953	-122.4121203	37.99131417	0.833	8.16399956	376.5140076	8.99699956	7/29/2014	18:52.1
426	SPS12	-122.4121362	37.99130895	0.847	8.15699959	376.4500122	9.00399959	-122.4121216	37.99131592	0.884	8.15699959	376.4290161	9.04099959	7/29/2014	18:52.2
427	SPS12	-122.4121376	37.99131069	0.81199998	8.16399956	376.3869934	8.97599953	-122.4121229	37.99131767	0.833	8.16399956	376.4960022	8.99699956	7/29/2014	18:52.3
428	SPS12	-122.4121389	37.99131245	0.847	8.19499969	376.3640137	9.0419997	-122.4121243	37.99131944	0.833	8.19499969	376.4090271	9.0279997	7/29/2014	18:52.4
429	SPS12	-122.4121402	37.9913142	0.81199998	8.21100044	376.3640137	9.02300042	-122.4121256	37.99132119	0.833	8.21100044	376.3860169	9.04400045	7/29/2014	18:52.5
430	SPS12	-122.4121416	37.99131595	0.81199998	8.19499969	376.4079895	9.00699967	-122.412127	37.99132296	0.833	8.19499969	376.3860169	9.0279997	7/29/2014	18:52.6
431	SPS12	-122.4121429	37.99131772	0.81199998	8.2329998	376.3450012	9.04499978	-122.4121283	37.99132471	0.79900002	8.2329998	376.3450012	9.03199983	7/29/2014	18:52.7
432	SPS12	-122.4121443	37.99131947	0.847	8.22700024	376.3460083	9.07400024	-122.4121297	37.99132647	0.79900002	8.22700024	376.3470154	9.02600026	7/29/2014	18:52.8
433	SPS12	-122.4121456	37.99132118	0.81199998	8.22700024	376.3460083	9.03900021	-122.412131	37.99132819	0.79900002	8.22700024	376.3240051	9.02600026	7/29/2014	18:52.9
434	SPS12	-122.4121469	37.9913229	0.81199998	8.22700024	376.3460083	9.03900021	-122.4121323	37.99132992	0.833	8.22700024	376.2800293	9.06000024	7/29/2014	18:53.0
435	SPS12	-122.4121489	37.99132548	0.81199998	8.2329998	376.3909912	9.04499978	-122.4121343	37.9913325	0.833	8.2329998	376.2810059	9.06599981	7/29/2014	18:53.1
436	SPS12	-122.4121502	37.99132719	0.81199998	8.24300003	376.3460083	9.05500001	-122.4121356	37.99133421	0.833	8.24300003	376.2780151	9.07600003	7/29/2014	18:53.2
437	SPS12	-122.4121515	37.99132892	0.81199998	8.25800037	376.3039856	9.07000035	-122.4121369	37.99133594	0.79900002	8.25800037	376.28302	9.0570004	7/29/2014	18:53.3
438	SPS12	-122.4121529	37.99133065	0.81199998	8.2489996	376.3940125	9.06099957	-122.4121383	37.99133769	0.833	8.2489996	376.263031	9.0819996	7/29/2014	18:53.4
439	SPS12	-122.4121542	37.9913324	0.81199998	8.27400017	376.3070068	9.08600014	-122.4121396	37.99133944	0.79900002	8.27400017	376.3260193	9.07300019	7/29/2014	18:53.5
440	SPS12	-122.4121556	37.99133414	0.81099999	8.28999996	376.3059998	9.10099995	-122.412141	37.99134119	0.79799998	8.28999996	376.32901	9.08799994	7/29/2014	18:53.6
441	SPS12	-122.4121569	37.99133587	0.81099999	8.26500034	376.2839966	9.07600033	-122.4121423	37.99134292	0.83200002	8.26500034	376.3280029	9.09700036	7/29/2014	18:53.7
442	SPS12	-122.4121582	37.9913376	0.81099999	8.25800037	376.2860107	9.06900036	-122.4121437	37.99134466	0.83200002	8.25800037	376.3520203	9.09000039	7/29/2014	18:53.8
443	SPS12	-122.4121596	37.99133931	0.81099999	8.25800037	376.3110046	9.06900036	-122.412145	37.99134639	0.79799998	8.25800037	376.3760071	9.05600035	7/29/2014	18:53.9
444	SPS12	-122.4121609	37.99134103	0.81099999	8.27400017	376.3320007	9.08500016	-122.4121463	37.99134808	0.83200002	8.27400017	376.3740234	9.10600019	7/29/2014	18:54.0
445	SPS12	-122.4121629	37.99134355	0.75999999	8.25800037	376.3099976	9.01800036	-122.4121483	37.99135063	0.83200002	8.25800037	376.3990173	9.09000039	7/29/2014	18:54.1
446	SPS12	-122.4121642	37.99134527	0.81099999	8.27400017	376.3330078	9.08500016	-122.4121496	37.99135234	0.83200002	8.27400017	376.3980103	9.10600019	7/29/2014	18:54.2
447	SPS12	-122.4121655	37.99134697	0.75999999	8.26500034	376.3320007	9.02500033	-122.412151	37.99135406	0.79799998	8.26500034	376.3760071	9.06300032	7/29/2014	18:54.3
448	SPS12	-122.4121669	37.99134868	0.81099999	8.28999996	376.355011	9.10099995	-122.4121523	37.99135579	0.83200002	8.28999996	376.3990173	9.12199998	7/29/2014	18:54.4
449	SPS12	-122.4121682	37.99135039	0.75999999	8.27400017	376.401001	9.03400016	-122.4121537	37.9913575	0.74800003	8.27400017	376.3790283	9.02200019	7/29/2014	18:54.5
450	SPS12	-122.4121695	37.99135213	0.81099999	8.34399986	376.4020081	9.15499985	-122.412155	37.99135924	0.79799998	8.34399986	376.3800049	9.14199984	7/29/2014	18:54.6
451	SPS12	-122.4121709	37.99135382	0.75999999	8.35999966	376.3789978	9.11999965	-122.4121564	37.99136097	0.79799998	8.35999966	376.3790283	9.15799963	7/29/2014	18:54.7
452	SPS12	-122.4121722	37.99135555	0.81099999	8.29599953	376.4230042	9.10699952	-122.4121577	37.9913627	0.83200002	8.29599953	376.4430237	9.12799954	7/29/2014	18:54.8
453	SPS12	-122.4121736	37.99135723	0.75999999	8.31200027	376.4249878	9.07200027	-122.4121591	37.99136438	0.79799998	8.31200027	376.4700012	9.11000025	7/29/2014	18:54.9
454	SPS12	-122.4121749	37.99135893	0.75999999	8.33399963	376.4930115	9.09399962	-122.4121604	37.99136607	0.83200002	8.33399963	376.5370178	9.16599965	7/29/2014	18:55.0
455	SPS12	-122.4121769	37.99136146	0.75999999	8.30300045	376.493988	9.06300044	-122.4121624	37.99136862	0.79799998	8.30300045	376.5370178	9.10100043	7/29/2014	18:55.1
456	SPS12	-122.4121782	37.99136315	0.75999999	8.33399963	376.5369873	9.09399962	-122.4121638	37.99137033	0.79799998	8.33399963	376.5810242	9.13199961	7/29/2014	18:55.2
457	SPS12	-122.4121796	37.99136487	0.75999999	8.33399963	376.5150147	9.09399962	-122.4121651	37.99137205	0.74800003	8.33399963	376.5670166	9.08199966	7/29/2014	18:55.3
458	SPS12	-122.4121809	37.9913666	0.75999999	8.33399963	376.5390015	9.09399962	-122.4121665	37.99137376	0.79799998	8.33399963	376.5400085	9.13199961	7/29/2014	18:55.4
459	SPS12	-122.4121823	37.99136831	0.75999999	8.33399963	376.5409851	9.09399962	-122.4121678	37.99137549	0.74800003	8.33399963	376.6300049	9.08199966	7/29/2014	18:55.5
460	SPS12	-122.4121837	37.99137005	0.75999999	8.36600018	376.5639954	9.12600017	-122.4121692	37.99137723	0.79799998	8.36600018	376.6070252	9.16400015	7/29/2014	18:55.6
461	SPS12	-122.4121851	37.99137178	0.75999999	8.37199974	376.5629883	9.13199973	-122.4121706	37.99137898	0.79799998	8.37199974	376.6080017	9.16999972	7/29/2014	18:55.7
462	SPS12	-122.4121864	37.99137347	0.75999999	8.37199974	376.6289978	9.13199973	-122.412172	37.99138069	0.79799998	8.37199974	376.6510315	9.16999972	7/29/2014	18:55.8
463	SPS12	-122.4121878	37.99137519	0.72600001	8.38799953	376.651001	9.11399955	-122.4121733	37.99138239	0.74800003	8.38799953	376.6510315	9.13599956	7/29/2014	18:55.9
464	SPS12	-122.4121891	37.99137689	0.75999999	8.37199974	376.6749878	9.13199973	-122.4121747	37.9913841	0.74800003	8.37199974	376.6970215	9.11999977	7/29/2014	18:56.0
465	SPS12	-122.4121912	37.99137941	0.72600001	8.38799953	376.7210083	9.11399955	-122.4121767	37.99138665	0.74800003	8.38799953	376.678009	9.13599956	7/29/2014	18:56.1
466	SPS12	-122.4121925	37.99138111	0.72600001	8.42000008	376.7869873	9.14600009	-122.4121781	37.99138834	0.74800003	8.42000008	376.7210083	9.1680001	7/29/2014	18:56.2
467	SPS12	-122.4121939	37.99138282	0.72600001	8.42000008	376.7879944	9.14600009	-122.4121795	37.99139006	0.71399999	8.42000008	376.7220154	9.13400006	7/29/2014	18:56.3
468	SPS12	-122.4121953	37.99138454	0.72600001	8.44200039	376.8529968	9.1680004	-122.4121808	37.99139179	0.71399999	8.44200039	376.7430115	9.15600038	7/29/2014	18:56.4
469	SPS12	-122.4121966	37.99138625	0.72600001	8.45800018	376.8770142	9.18400019	-122.4121822	37.99139352	0.71399999	8.45800018	376.7900085	9.17200017	7/29/2014	18:56.5
470	SPS12	-122.412198	37.99138798	0.72600001	8.4829998	376.901001	9.20899981	-122.4121836	37.99139525	0.71399999	8.4829998	376.8570252	9.19699979	7/29/2014	18:56.6
471	SPS12	-122.4121994	37.99138972	0.72600001	8.45800018	376.9230042	9.18400019	-122.412185	37.99139699	0.66299999	8.45800018	376.8790283	9.12100017	7/29/2014	18:56.7
472	SPS12	-122.4122008	37.99139143	0.72600001	8.47299957	376.9450073	9.19899958	-122.4121864	37.9913987	0.71399999	8.47299957	376.9020081	9.18699956	7/29/2014	18:56.8
473	SPS12	-122.4122022	37.99139313	0.72600001	8.48900032	376.9670105	9.21500033	-122.4121878	37.99140041	0.71399999	8.48900032	376.9230042	9.20300031	7/29/2014	18:56.9
474	SPS12	-122.4122036	37.99139482	0.72600001	8.46700001	376.9670105	9.19300002	-122.4121892	37.99140213	0.71399999	8.46700001	376.9670105	9.18099999	7/29/2014	18:57.0
475	SPS12	-122.4122056	37.99139737	0.67400002	8.50500011	376.9689941	9.17900014	-122.4121912	37.99140466	0.66299999	8.50500011	376.9910278	9.1680001	7/29/2014	18:57.1
476	SPS12	-122.412207	37.99139908	0.72600001	8.52700043	377.0150147	9.25300044	-122.4121926	37.99140639	0.71399999	8.52700043	377.0160217	9.24100041	7/29/2014	18:57.2
477	SPS12	-122.4122084	37.9914008	0.67400002	8.51099968	376.9930115	9.1849997	-122.412194	37.9914081	0.66299999	8.51099968	377.0150147	9.17399967	7/29/2014	18:57.3
478	SPS12	-122.4122098	37.99140253	0.72600001	8.52099991	377.0369873	9.24699992	-122.4121955	37.99140985	0.66299999	8.52099991	377.059021	9.1839999	7/29/2014	18:57.4
479	SPS12	-122.4122112	37.99140426	0.67400002	8.52099991	377.0589905	9.19499993	-122.4121969	37.99141158	0.66299999	8.52099991	377.07901	9.1839999	7/29/2014	18:57.5
480	SPS12	-122.4122126	37.991406	0.67400002	8.54300022	377.1270142	9.21700025	-122.4121983	37.99141333	0.66299999	8.54300022	377.1060181	9.20600021	7/29/2014	18:57.6
481	SPS12	-122.4122141	37.99140775	0.67400002	8.55200005	377.1289978	9.22600007	-122.4121997	37.99141508	0.62900001	8.55200005	377.0630188	9.18100005	7/29/2014	18:57.7
482	SPS12	-122.4122155	37.99140948	0.67400002	8.55900002	377.1289978	9.23300004	-122.4122011	37.99141682	0.66299999	8.55900002	377.0410156	9.222	7/29/2014	18:57.8
483	SPS12	-122.4122169	37.99141119	0.67400002	8.56499958	377.2170105	9.23899961	-122.4122026	37.99141855	0.62900001	8.56499958	377.1070252	9.19399959	7/29/2014	18:57.9
484	SPS12	-122.4122183	37.99141291	0.67400002	8.57400036	377.2170105	9.24800038	-122.412204	37.99142026	0.66299999	8.57400036	376.9720154	9.23700035	7/29/2014	18:58.0
485	SPS12	-122.4122204	37.99141545	0.63999999	8.59700012	377.1730042	9.23700011	-122.4122061	37.99142283	0.66299999	8.59700012	377.1080017	9.26000011	7/29/2014	18:58.1
486	SPS12	-122.4122218	37.99141717	0.67400002	8.60599995	377.2630005	9.27999997	-122.4122075	37.99142454	0.62900001	8.60599995	377.0870056	9.23499995	7/29/2014	18:58.2
487	SPS12	-122.4122232	37.99141888	0.63999999	8.64400005	377.2430115	9.28400004	-122.4122089	37.99142627	0.62900001	8.64400005	377.0650024	9.27300006	7/29/2014	18:58.3
488	SPS12	-122.4122246	37.99142061	0.67400002	8.63399982	377.2210083	9.30799985	-122.4122103	37.99142801	0.62900001	8.63399982	377.0900269	9.26299983	7/29/2014	18:58.4
489	SPS12	-122.4122261	37.99142235	0.63999999	8.64999962	377.2210083	9.2899996	-122.4122118	37.99142974	0.62900001	8.64999962	377.0890198	9.27899963	7/29/2014	18:58.5
490	SPS12	-122.4122275	37.99142408	0.63999999	8.64999962	377.2210083	9.2899996	-122.4122132	37.99143149	0.62900001	8.64999962	377.1090088	9.27899963	7/29/2014	18:58.6
491	SPS12	-122.4122289	37.99142579	0.60600001	8.64999962	377.2229919	9.25599962	-122.4122146	37.9914332	0.59500003	8.64999962	377.1360169	9.24499965	7/29/2014	18:58.7
492	SPS12	-122.4122304	37.99142752	0.63999999	8.69099998	377.2690125	9.33099997	-122.4122161	37.99143493	0.59500003	8.69099998	377.1560059	9.28600001	7/29/2014	18:58.8
493	SPS12	-122.4122318	37.9914292	0.60600001	8.69099998	377.2470093	9.29699999	-122.4122175	37.99143665	0.59500003	8.69099998	377.1590271	9.28600001	7/29/2014	18:58.9
494	SPS12	-122.4122332	37.9914309	0.63999999	8.69099998	377.2690125	9.33099997	-122.4122189	37.99143833	0.59500003	8.69099998	377.20401	9.28600001	7/29/2014	18:59.0
495	SPS12	-122.4122352	37.99143339	0.60600001	8.69099998	377.2909851	9.29699999	-122.412221	37.99144084	0.59500003	8.69099998	377.2230225	9.28600001	7/29/2014	18:59.1
496	SPS12	-122.4122366	37.99143507	0.63999999	8.69099998	377.3349915	9.33099997	-122.4122224	37.99144252	0.59500003	8.69099998	377.2690125	9.28600001	7/29/2014	18:59.2
497	SPS12	-122.412238	37.99143673	0.60600001	8.69099998	377.401001	9.29699999	-122.4122238	37.9914442	0.59500003	8.69099998	377.3160095	9.28600001	7/29/2014	18:59.3
498	SPS12	-122.4122394	37.99143841	0.60600001	8.69099998	377.4049988	9.29699999	-122.4122252	37.99144588	0.59500003	8.69099998	377.3150024	9.28600001	7/29/2014	18:59.4
499	SPS12	-122.4122408	37.99144011	0.60600001	8.69799995	377.427002	9.30399996	-122.4122266	37.99144757	0.54500002	8.69799995	377.2950134	9.24299997	7/29/2014	18:59.5
500	SPS12	-122.4122423	37.99144181	0.63999999	8.7130003	377.4049988	9.35300028	-122.412228	37.99144927	0.54500002	8.7130003	377.2580261	9.25800031	7/29/2014	18:59.6
501	SPS12	-122.4122437	37.99144347	0.60600001	8.72000027	377.4049988	9.32600027	-122.4122294	37.99145095	0.54500002	8.72000027	377.230011	9.26500028	7/29/2014	18:59.7
502	SPS12	-122.4122451	37.99144513	0.60600001	8.72900009	377.4509888	9.3350001	-122.4122308	37.99145263	0.54500002	8.72900009	377.2070313	9.27400011	7/29/2014	18:59.8
503	SPS12	-122.4122464	37.99144677	0.55500001	8.72900009	377.4089966	9.2840001	-122.4122322	37.99145427	0.51099998	8.72900009	377.1900024	9.24000007	7/29/2014	18:59.9
504	SPS12	-122.4122478	37.99144844	0.60600001	8.72900009	377.4309998	9.3350001	-122.4122336	37.99145593	0.54500002	8.72900009	377.1450195	9.27400011	7/29/2014	19:00.0
505	SPS12	-122.4122499	37.99145088	0.55500001	8.77400017	377.4509888	9.32900017	-122.4122357	37.99145837	0.54500002	8.77400017	377.1680298	9.31900018	7/29/2014	19:00.1
506	SPS12	-122.4122513	37.99145254	0.60600001	8.77400017	377.4530029	9.38000017	-122.4122371	37.99146004	0.54500002	8.77400017	377.2090149	9.31900018	7/29/2014	19:00.2
507	SPS12	-122.4122527	37.99145416	0.55500001	8.77400017	377.4330139	9.32900017	-122.4122385	37.9914617	0.51099998	8.77400017	377.1480103	9.28500015	7/29/2014	19:00.3
508	SPS12	-122.4122541	37.99145583	0.55500001	8.78299999	377.4119873	9.338	-122.4122399	37.99146336	0.51099998	8.78299999	377.1920166	9.29399997	7/29/2014	19:00.4
509	SPS12	-122.4122555	37.99145751	0.55500001	8.78899956	377.4339905	9.34399956	-122.4122413	37.99146504	0.51099998	8.78899956	377.1700134	9.29999954	7/29/2014	19:00.5
510	SPS12	-122.4122569	37.99145917	0.60600001	8.78299999	377.4119873	9.389	-122.4122428	37.9914667	0.51099998	8.78299999	377.2140198	9.29399997	7/29/2014	19:00.6
511	SPS12	-122.4122583	37.99146083	0.55500001	8.78299999	377.3900147	9.338	-122.4122442	37.99146836	0.51099998	8.78299999	377.23703	9.29399997	7/29/2014	19:00.7
512	SPS12	-122.4122597	37.99146247	0.60600001	8.77400017	377.3680115	9.38000017	-122.4122456	37.99147002	0.54500002	8.77400017	377.2580261	9.31900018	7/29/2014	19:00.8
513	SPS12	-122.4122611	37.9914641	0.55500001	8.78299999	377.3930054	9.338	-122.412247	37.99147165	0.51099998	8.78299999	377.3050232	9.29399997	7/29/2014	19:00.9
514	SPS12	-122.4122625	37.99146573	0.60600001	8.7670002	377.3940125	9.3730002	-122.4122483	37.99147328	0.54500002	8.7670002	377.3060303	9.31200022	7/29/2014	19:01.0
515	SPS12	-122.4122645	37.99146811	0.55500001	8.80500031	377.3940125	9.36000031	-122.4122504	37.9914757	0.51099998	8.80500031	377.3280029	9.31600028	7/29/2014	19:01.1
516	SPS12	-122.4122659	37.99146974	0.55500001	8.81499958	377.4580078	9.36999959	-122.4122518	37.99147731	0.54500002	8.81499958	377.32901	9.3599996	7/29/2014	19:01.2
517	SPS12	-122.4122673	37.99147135	0.55500001	8.78899956	377.4379883	9.34399956	-122.4122532	37.99147892	0.51099998	8.78899956	377.3500061	9.29999954	7/29/2014	19:01.3
518	SPS12	-122.4122687	37.99147296	0.55500001	8.7670002	377.4840088	9.32200021	-122.4122545	37.99148054	0.59500003	8.7670002	377.3960266	9.36200023	7/29/2014	19:01.4
519	SPS12	-122.4122701	37.99147456	0.55500001	8.78299999	377.4859924	9.338	-122.4122559	37.99148217	0.51099998	8.78299999	377.3760071	9.29399997	7/29/2014	19:01.5
520	SPS12	-122.4122715	37.99147621	0.60600001	8.75800037	377.4639893	9.36400038	-122.4122573	37.9914838	0.54500002	8.75800037	377.3760071	9.30300039	7/29/2014	19:01.6
521	SPS12	-122.4122728	37.9914778	0.55500001	8.75800037	377.4859924	9.31300038	-122.4122587	37.99148539	0.51099998	8.75800037	377.3770142	9.26900035	7/29/2014	19:01.7
522	SPS12	-122.4122742	37.99147941	0.60600001	8.75800037	377.4859924	9.36400038	-122.4122601	37.991487	0.54500002	8.75800037	377.3960266	9.30300039	7/29/2014	19:01.8
523	SPS12	-122.4122756	37.99148096	0.55500001	8.7670002	377.5079956	9.32200021	-122.4122614	37.99148857	0.51099998	8.7670002	377.3760071	9.27800018	7/29/2014	19:01.9
524	SPS12	-122.4122769	37.99148254	0.60600001	8.78299999	377.4859924	9.389	-122.4122628	37.99149014	0.54500002	8.78299999	377.3560181	9.32800001	7/29/2014	19:02.0
525	SPS12	-122.4122789	37.99148484	0.55500001	8.7670002	377.4679871	9.32200021	-122.4122648	37.99149246	0.54500002	8.7670002	377.2900085	9.31200022	7/29/2014	19:02.1
526	SPS12	-122.4122802	37.99148639	0.60600001	8.74499989	377.4679871	9.35099989	-122.4122661	37.99149401	0.54500002	8.74499989	377.2920227	9.2899999	7/29/2014	19:02.2
527	SPS12	-122.4122816	37.99148793	0.55500001	8.81499958	377.4240112	9.36999959	-122.4122675	37.99149555	0.54500002	8.81499958	377.2900085	9.3599996	7/29/2014	19:02.3
528	SPS12	-122.4122829	37.99148949	0.60600001	8.7510004	377.3800049	9.35700041	-122.4122688	37.99149713	0.54500002	8.7510004	377.2930298	9.29600042	7/29/2014	19:02.4
529	SPS12	-122.4122842	37.99149102	0.60600001	8.74499989	377.3819885	9.35099989	-122.4122702	37.99149866	0.54500002	8.74499989	377.2940064	9.2899999	7/29/2014	19:02.5
530	SPS12	-122.4122856	37.99149258	0.60600001	8.7510004	377.3179932	9.35700041	-122.4122715	37.99150022	0.54500002	8.7510004	377.3160095	9.29600042	7/29/2014	19:02.6
531	SPS12	-122.4122869	37.99149412	0.55500001	8.74499989	377.3840027	9.29999989	-122.4122728	37.99150176	0.59500003	8.74499989	377.3180237	9.33999991	7/29/2014	19:02.7
532	SPS12	-122.4122882	37.99149564	0.60600001	8.75800037	377.3399963	9.36400038	-122.4122742	37.9915033	0.62900001	8.75800037	377.3850098	9.38700038	7/29/2014	19:02.8
533	SPS12	-122.4122896	37.99149716	0.60600001	8.72900009	377.3399963	9.3350001	-122.4122755	37.99150482	0.59500003	8.72900009	377.3800049	9.32400012	7/29/2014	19:02.9
534	SPS12	-122.4122909	37.99149866	0.60600001	8.73600006	377.3179932	9.34200007	-122.4122768	37.99150632	0.62900001	8.73600006	377.4060059	9.36500007	7/29/2014	19:03.0
535	SPS12	-122.4122928	37.99150089	0.60600001	8.7510004	377.3420105	9.35700041	-122.4122787	37.99150856	0.59500003	8.7510004	377.40802	9.34600043	7/29/2014	19:03.1
536	SPS12	-122.4122941	37.99150239	0.60600001	8.72000027	377.2780151	9.32600027	-122.4122801	37.99151007	0.62900001	8.72000027	377.4100037	9.34900028	7/29/2014	19:03.2
537	SPS12	-122.4122954	37.99150388	0.60500002	8.70400047	377.4079895	9.30900049	-122.4122814	37.99151155	0.62800002	8.70400047	377.4100037	9.33200049	7/29/2014	19:03.3
538	SPS12	-122.4122967	37.9915054	0.639	8.72000027	377.3880005	9.35900027	-122.4122827	37.99151307	0.662	8.72000027	377.4300232	9.38200027	7/29/2014	19:03.4
539	SPS12	-122.412298	37.99150688	0.60500002	8.70400047	377.45401	9.30900049	-122.412284	37.99151458	0.62800002	8.70400047	377.4980164	9.33200049	7/29/2014	19:03.5
540	SPS12	-122.4122994	37.9915084	0.639	8.72000027	377.4339905	9.35900027	-122.4122853	37.9915161	0.62800002	8.72000027	377.5890198	9.34800029	7/29/2014	19:03.6
541	SPS12	-122.4123007	37.99150991	0.60500002	8.69099998	377.4580078	9.296	-122.4122866	37.9915176	0.662	8.69099998	377.5420227	9.35299999	7/29/2014	19:03.7
542	SPS12	-122.412302	37.99151139	0.639	8.69799995	377.480011	9.33699995	-122.4122879	37.99151908	0.662	8.69799995	377.7220154	9.35999995	7/29/2014	19:03.8
543	SPS12	-122.4123033	37.99151286	0.60500002	8.69099998	377.480011	9.296	-122.4122892	37.99152057	0.62800002	8.69099998	377.5990295	9.31900001	7/29/2014	19:03.9
544	SPS12	-122.4123046	37.99151433	0.639	8.69099998	377.5239868	9.32999998	-122.4122905	37.99152204	0.62800002	8.69099998	377.632019	9.31900001	7/29/2014	19:04.0
545	SPS12	-122.4123065	37.9915165	0.60500002	8.69099998	377.5020142	9.296	-122.4122925	37.99152423	0.62800002	8.69099998	377.6350098	9.31900001	7/29/2014	19:04.1
546	SPS12	-122.4123078	37.99151797	0.639	8.70400047	377.54599	9.34300047	-122.4122937	37.9915257	0.662	8.70400047	377.6140137	9.36600047	7/29/2014	19:04.2
547	SPS12	-122.412309	37.99151942	0.60500002	8.69099998	377.5280151	9.296	-122.412295	37.99152715	0.62800002	8.69099998	377.6160278	9.31900001	7/29/2014	19:04.3
548	SPS12	-122.4123103	37.99152089	0.60500002	8.69799995	377.5499878	9.30299997	-122.4122963	37.99152861	0.662	8.69799995	377.5720215	9.35999995	7/29/2014	19:04.4
549	SPS12	-122.4123116	37.99152235	0.60500002	8.69099998	377.506012	9.296	-122.4122976	37.9915301	0.62800002	8.69099998	377.5280151	9.31900001	7/29/2014	19:04.5
550	SPS12	-122.4123129	37.99152382	0.639	8.70400047	377.5499878	9.34300047	-122.4122989	37.99153157	0.662	8.70400047	377.5500183	9.36600047	7/29/2014	19:04.6
551	SPS12	-122.4123142	37.99152529	0.60500002	8.68200016	377.5299988	9.28700018	-122.4123002	37.99153303	0.62800002	8.68200016	377.553009	9.31000018	7/29/2014	19:04.7
552	SPS12	-122.4123155	37.99152674	0.639	8.67599964	377.6199951	9.31499964	-122.4123015	37.99153448	0.662	8.67599964	377.5960083	9.33799964	7/29/2014	19:04.8
553	SPS12	-122.4123168	37.99152817	0.60500002	8.69799995	377.552002	9.30299997	-122.4123028	37.99153593	0.662	8.69799995	377.5550232	9.35999995	7/29/2014	19:04.9
554	SPS12	-122.412318	37.9915296	0.639	8.69099998	377.6199951	9.32999998	-122.4123041	37.99153737	0.662	8.69099998	377.5740051	9.35299999	7/29/2014	19:05.0
555	SPS12	-122.4123199	37.99153174	0.60500002	8.69799995	377.5979919	9.30299997	-122.412306	37.99153951	0.62800002	8.69799995	377.5770264	9.32599998	7/29/2014	19:05.1
556	SPS12	-122.4123212	37.99153317	0.60500002	8.70400047	377.5759888	9.30900049	-122.4123072	37.99154094	0.62800002	8.70400047	377.5760193	9.33200049	7/29/2014	19:05.2
557	SPS12	-122.4123225	37.99153461	0.60500002	8.69099998	377.5780029	9.296	-122.4123085	37.99154239	0.62800002	8.69099998	377.5780029	9.31900001	7/29/2014	19:05.3
558	SPS12	-122.4123238	37.99153606	0.60500002	8.67599964	377.5799866	9.28099966	-122.4123098	37.99154384	0.662	8.67599964	377.6240234	9.33799964	7/29/2014	19:05.4
559	SPS12	-122.4123251	37.99153751	0.60500002	8.69099998	377.5360107	9.296	-122.4123111	37.99154529	0.662	8.69099998	377.6020203	9.35299999	7/29/2014	19:05.5
560	SPS12	-122.4123263	37.99153896	0.639	8.65999985	377.5780029	9.29899985	-122.4123124	37.99154674	0.662	8.65999985	377.6900024	9.32199985	7/29/2014	19:05.6
561	SPS12	-122.4123276	37.99154039	0.60500002	8.63399982	377.5360107	9.23899984	-122.4123137	37.99154819	0.662	8.63399982	377.6470032	9.29599983	7/29/2014	19:05.7
562	SPS12	-122.4123289	37.99154182	0.639	8.62199974	377.5159912	9.26099974	-122.412315	37.99154962	0.713	8.62199974	377.6460266	9.33499974	7/29/2014	19:05.8
563	SPS12	-122.4123302	37.99154324	0.639	8.62800026	377.67099	9.26700026	-122.4123162	37.99155103	0.662	8.62800026	377.6280212	9.29000026	7/29/2014	19:05.9
564	SPS12	-122.4123314	37.99154465	0.639	8.62199974	377.6489868	9.26099974	-122.4123175	37.99155247	0.713	8.62199974	377.6490173	9.33499974	7/29/2014	19:06.0
565	SPS12	-122.4123333	37.99154675	0.639	8.63399982	377.5840149	9.27299982	-122.4123194	37.99155455	0.662	8.63399982	377.6690064	9.29599983	7/29/2014	19:06.1
566	SPS12	-122.4123346	37.99154815	0.639	8.64400005	377.7130127	9.28300005	-122.4123206	37.99155597	0.713	8.64400005	377.7150269	9.35700005	7/29/2014	19:06.2
567	SPS12	-122.4123358	37.99154955	0.639	8.63399982	377.6520081	9.27299982	-122.4123219	37.99155736	0.662	8.63399982	377.7160034	9.29599983	7/29/2014	19:06.3
568	SPS12	-122.4123371	37.99155096	0.639	8.68200016	377.6530151	9.32100016	-122.4123232	37.9915588	0.74699998	8.68200016	377.7190247	9.42900014	7/29/2014	19:06.4
569	SPS12	-122.4123384	37.99155238	0.639	8.69099998	377.6749878	9.32999998	-122.4123244	37.99156019	0.713	8.69099998	377.763031	9.40399998	7/29/2014	19:06.5
570	SPS12	-122.4123396	37.99155379	0.67299998	8.69099998	377.696991	9.36399996	-122.4123257	37.99156163	0.713	8.69099998	377.7610169	9.40399998	7/29/2014	19:06.6
571	SPS12	-122.4123409	37.99155519	0.639	8.7130003	377.696991	9.3520003	-122.412327	37.99156302	0.713	8.7130003	377.7850037	9.4260003	7/29/2014	19:06.7
572	SPS12	-122.4123422	37.99155659	0.67299998	8.69099998	377.7170105	9.36399996	-122.4123282	37.99156444	0.74699998	8.69099998	377.8070068	9.43799996	7/29/2014	19:06.8
573	SPS12	-122.4123434	37.99155798	0.67299998	8.69799995	377.7650147	9.37099993	-122.4123295	37.99156582	0.74699998	8.69799995	377.8070068	9.44499993	7/29/2014	19:06.9
574	SPS12	-122.4123446	37.99155936	0.67299998	8.68200016	377.7669983	9.35500014	-122.4123307	37.9915672	0.74699998	8.68200016	377.8330078	9.42900014	7/29/2014	19:07.0
575	SPS12	-122.4123465	37.99156141	0.639	8.67599964	377.7669983	9.31499964	-122.4123326	37.99156927	0.74699998	8.67599964	377.8530273	9.42299962	7/29/2014	19:07.1
576	SPS12	-122.4123477	37.99156279	0.72500002	8.70400047	377.855011	9.4290005	-122.4123338	37.99157064	0.74699998	8.70400047	377.8990173	9.45100045	7/29/2014	19:07.2
577	SPS12	-122.412349	37.99156417	0.67299998	8.68200016	377.8089905	9.35500014	-122.4123351	37.99157202	0.74699998	8.68200016	377.8990173	9.42900014	7/29/2014	19:07.3
578	SPS12	-122.4123502	37.99156557	0.72500002	8.68200016	377.8349915	9.40700018	-122.4123364	37.99157344	0.79699999	8.68200016	377.9430237	9.47900015	7/29/2014	19:07.4
579	SPS12	-122.4123515	37.99156697	0.72500002	8.68200016	377.881012	9.40700018	-122.4123376	37.99157482	0.74699998	8.68200016	377.9690247	9.42900014	7/29/2014	19:07.5
580	SPS12	-122.4123528	37.99156835	0.72500002	8.68200016	377.9030151	9.40700018	-122.4123389	37.99157621	0.79699999	8.68200016	378.013031	9.47900015	7/29/2014	19:07.6
581	SPS12	-122.412354	37.99156974	0.72500002	8.65999985	377.9670105	9.38499987	-122.4123401	37.99157761	0.79699999	8.65999985	378.053009	9.45699984	7/29/2014	19:07.7
582	SPS12	-122.4123553	37.99157112	0.72500002	8.66600037	378.0130005	9.39100039	-122.4123414	37.99157901	0.79699999	8.66600037	378.1230164	9.46300036	7/29/2014	19:07.8
583	SPS12	-122.4123565	37.9915725	0.72500002	8.65999985	378.07901	9.38499987	-122.4123426	37.99158037	0.79699999	8.65999985	378.1450195	9.45699984	7/29/2014	19:07.9
584	SPS12	-122.4123578	37.99157386	0.72500002	8.64999962	378.1010132	9.37499964	-122.4123439	37.99158175	0.79699999	8.64999962	378.2110291	9.44699961	7/29/2014	19:08.0
585	SPS12	-122.4123596	37.99157591	0.72500002	8.65999985	378.0830078	9.38499987	-122.4123457	37.99158378	0.83099997	8.65999985	378.1930237	9.49099982	7/29/2014	19:08.1
586	SPS12	-122.4123609	37.99157728	0.759	8.64400005	378.1270142	9.40300006	-122.412347	37.99158516	0.83099997	8.64400005	378.1910095	9.47500002	7/29/2014	19:08.2
587	SPS12	-122.4123621	37.99157865	0.72500002	8.68200016	378.0809937	9.40700018	-122.4123482	37.99158656	0.83099997	8.68200016	378.2230225	9.51300013	7/29/2014	19:08.3
588	SPS12	-122.4123634	37.99158005	0.759	8.62199974	378.1270142	9.38099974	-122.4123495	37.99158794	0.83099997	8.62199974	378.2810059	9.45299971	7/29/2014	19:08.4
589	SPS12	-122.4123646	37.99158145	0.759	8.62800026	378.1730042	9.38700026	-122.4123508	37.99158934	0.83099997	8.62800026	378.3050232	9.45900023	7/29/2014	19:08.5
590	SPS12	-122.4123659	37.99158283	0.759	8.61200047	378.151001	9.37100047	-122.412352	37.99159073	0.88200003	8.61200047	378.263031	9.49400049	7/29/2014	19:08.6
591	SPS12	-122.4123672	37.99158421	0.759	8.62199974	378.2189941	9.38099974	-122.4123533	37.99159211	0.83099997	8.62199974	378.3490295	9.45299971	7/29/2014	19:08.7
592	SPS12	-122.4123684	37.99158559	0.81	8.61200047	378.196991	9.42200047	-122.4123546	37.99159351	0.88200003	8.61200047	378.32901	9.49400049	7/29/2014	19:08.8
593	SPS12	-122.4123697	37.99158695	0.759	8.61200047	378.2390137	9.37100047	-122.4123558	37.99159485	0.88200003	8.61200047	378.3510132	9.49400049	7/29/2014	19:08.9
594	SPS12	-122.4123709	37.99158827	0.759	8.59700012	378.2409973	9.35600013	-122.412357	37.9915962	0.91600001	8.59700012	378.3070068	9.51300013	7/29/2014	19:09.0
595	SPS12	-122.4123727	37.99159027	0.759	8.58100033	378.2650147	9.34000033	-122.4123589	37.9915982	0.88200003	8.58100033	378.4630127	9.46300036	7/29/2014	19:09.1
596	SPS12	-122.4123739	37.99159162	0.81	8.58100033	378.2650147	9.39100033	-122.4123601	37.99159954	0.91600001	8.58100033	378.3990173	9.49700034	7/29/2014	19:09.2
597	SPS12	-122.4123751	37.99159296	0.81	8.55900002	378.2890015	9.36900002	-122.4123613	37.99160088	0.91600001	8.55900002	378.4210205	9.47500002	7/29/2014	19:09.3
598	SPS12	-122.4123764	37.99159429	0.81	8.55900002	378.3309937	9.36900002	-122.4123625	37.99160223	0.91600001	8.55900002	378.4630127	9.47500002	7/29/2014	19:09.4
599	SPS12	-122.4123776	37.99159563	0.81	8.59700012	378.2890015	9.40700012	-122.4123638	37.99160355	0.91600001	8.59700012	378.4430237	9.51300013	7/29/2014	19:09.5
600	SPS12	-122.4123788	37.99159697	0.81	8.54300022	378.3789978	9.35300022	-122.412365	37.9916049	0.96700001	8.54300022	378.4890137	9.51000023	7/29/2014	19:09.6
601	SPS12	-122.41238	37.99159832	0.84500003	8.5369997	378.3349915	9.38199973	-122.4123662	37.99160624	0.96700001	8.5369997	378.4690247	9.50399971	7/29/2014	19:09.7
602	SPS12	-122.4123813	37.99159965	0.84500003	8.52700043	378.3590088	9.37200046	-122.4123674	37.99160757	0.96700001	8.52700043	378.4670105	9.49400043	7/29/2014	19:09.8
603	SPS12	-122.4123825	37.99160095	0.84500003	8.51099968	378.3789978	9.35599971	-122.4123686	37.99160889	0.96700001	8.51099968	378.513031	9.47799969	7/29/2014	19:09.9
604	SPS12	-122.4123837	37.99160228	0.89600003	8.49499989	378.381012	9.39099991	-122.4123699	37.9916102	1.00100005	8.49499989	378.5350037	9.49599993	7/29/2014	19:10.0
605	SPS12	-122.4123855	37.99160423	0.84500003	8.5369997	378.4030151	9.38199973	-122.4123717	37.99161217	0.96700001	8.5369997	378.5350037	9.50399971	7/29/2014	19:10.1
606	SPS12	-122.4123867	37.99160557	0.89600003	8.4829998	378.3590088	9.37899983	-122.4123729	37.99161351	1.00100005	8.4829998	378.5570068	9.48399985	7/29/2014	19:10.2
607	SPS12	-122.4123879	37.99160688	0.84500003	8.45800018	378.4509888	9.30300021	-122.4123741	37.99161482	1.00100005	8.45800018	378.605011	9.45900023	7/29/2014	19:10.3
608	SPS12	-122.4123891	37.99160822	0.89600003	8.47299957	378.427002	9.3689996	-122.4123753	37.99161616	1.00100005	8.47299957	378.5810242	9.47399962	7/29/2014	19:10.4
609	SPS12	-122.4123904	37.99160955	0.84500003	8.43500042	378.4509888	9.28000045	-122.4123765	37.99161749	1.00100005	8.43500042	378.6710205	9.43600047	7/29/2014	19:10.5
610	SPS12	-122.4123916	37.99161089	0.89600003	8.38799953	378.4930115	9.28399956	-122.4123778	37.99161883	1.03400004	8.38799953	378.6470032	9.42199957	7/29/2014	19:10.6
611	SPS12	-122.4123928	37.99161224	0.89600003	8.37199974	378.4970093	9.26799977	-122.412379	37.99162019	1.00100005	8.37199974	378.6510315	9.37299979	7/29/2014	19:10.7
612	SPS12	-122.4123941	37.99161358	0.93000001	8.35000038	378.5629883	9.28000039	-122.4123802	37.99162154	1.03400004	8.35000038	378.6730042	9.38400042	7/29/2014	19:10.8
613	SPS12	-122.4123953	37.99161491	0.89600003	8.33399963	378.5650024	9.22999966	-122.4123815	37.99162285	1.03400004	8.33399963	378.6730042	9.36799967	7/29/2014	19:10.9
614	SPS12	-122.4123965	37.99161623	0.93000001	8.32800007	378.5650024	9.25800008	-122.4123827	37.99162417	1.03400004	8.32800007	378.6950073	9.36200011	7/29/2014	19:11.0
615	SPS12	-122.4123983	37.9916182	0.89600003	8.34399986	378.6069946	9.23999989	-122.4123845	37.99162615	1.03400004	8.34399986	378.7190247	9.3779999	7/29/2014	19:11.1
616	SPS12	-122.4123995	37.99161952	0.93000001	8.33399963	378.6090088	9.26399964	-122.4123857	37.9916275	1.08500004	8.33399963	378.7170105	9.41899967	7/29/2014	19:11.2
617	SPS12	-122.4124008	37.99162087	0.93000001	8.38199997	378.631012	9.31199998	-122.412387	37.99162882	1.08500004	8.38199997	378.7210083	9.46700001	7/29/2014	19:11.3
618	SPS12	-122.412402	37.99162223	0.93000001	8.35999966	378.6570129	9.28999966	-122.4123882	37.99163019	1.08500004	8.35999966	378.7870178	9.44499969	7/29/2014	19:11.4
619	SPS12	-122.4124033	37.99162357	0.93000001	8.41300011	378.677002	9.34300011	-122.4123895	37.99163155	1.08500004	8.41300011	378.7870178	9.49800014	7/29/2014	19:11.5
620	SPS12	-122.4124045	37.99162493	0.98100001	8.35999966	378.6990051	9.34099966	-122.4123907	37.99163291	1.11899996	8.35999966	378.8110046	9.47899961	7/29/2014	19:11.6
621	SPS12	-122.4124058	37.99162628	0.93000001	8.38199997	378.6789856	9.31199998	-122.412392	37.99163425	1.08500004	8.38199997	378.82901	9.46700001	7/29/2014	19:11.7
622	SPS12	-122.412407	37.99162766	0.98100001	8.4289999	378.7229919	9.40999991	-122.4123932	37.99163562	1.11899996	8.4289999	378.8570252	9.54799986	7/29/2014	19:11.8
623	SPS12	-122.4124083	37.99162898	0.98100001	8.38799953	378.7479858	9.36899954	-122.4123945	37.99163696	1.11899996	8.38799953	378.9000244	9.50699949	7/29/2014	19:11.9
624	SPS12	-122.4124095	37.99163035	1.01600003	8.39700031	378.8120117	9.41300035	-122.4123957	37.9916383	1.16999996	8.39700031	378.9220276	9.56700027	7/29/2014	19:12.0
625	SPS12	-122.4124113	37.99163234	0.98100001	8.36600018	378.8580017	9.34700018	-122.4123976	37.99164032	1.11899996	8.36600018	378.9900208	9.48500013	7/29/2014	19:12.1
626	SPS12	-122.4124126	37.99163371	1.01600003	8.38199997	378.8999939	9.398	-122.4123988	37.99164168	1.16999996	8.38199997	379.052002	9.55199993	7/29/2014	19:12.2
627	SPS12	-122.4124139	37.99163505	0.98100001	8.35000038	378.9479981	9.33100039	-122.4124001	37.99164303	1.16999996	8.35000038	379.0360107	9.52000034	7/29/2014	19:12.3
628	SPS12	-122.4124151	37.99163643	1.01600003	8.32800007	378.9479981	9.3440001	-122.4124013	37.9916444	1.16999996	8.32800007	379.1260071	9.49800003	7/29/2014	19:12.4
629	SPS12	-122.4124164	37.99163781	0.98100001	8.30300045	378.9479981	9.28400046	-122.4124026	37.99164578	1.16999996	8.30300045	379.0660095	9.47300041	7/29/2014	19:12.5
630	SPS12	-122.4124177	37.99163919	1.01600003	8.27400017	378.9719849	9.2900002	-122.4124039	37.99164716	1.204	8.27400017	379.1240234	9.47800016	7/29/2014	19:12.6
631	SPS12	-122.412419	37.99164057	1.01600003	8.25800037	379.0140076	9.27400041	-122.4124052	37.99164854	1.204	8.25800037	379.1480103	9.46200037	7/29/2014	19:12.7
632	SPS12	-122.4124202	37.99164195	1.01600003	8.22700024	379.0140076	9.24300027	-122.4124064	37.99164994	1.204	8.22700024	379.2120056	9.43100023	7/29/2014	19:12.8
633	SPS12	-122.4124215	37.99164331	1.01600003	8.17300034	379.0840149	9.18900037	-122.4124077	37.9916513	1.204	8.17300034	379.2160034	9.37700033	7/29/2014	19:12.9
634	SPS12	-122.4124228	37.99164467	1.04999995	8.17300034	379.0840149	9.22300029	-122.412409	37.99165266	1.204	8.17300034	379.2820129	9.37700033	7/29/2014	19:13.0
635	SPS12	-122.4124246	37.9916467	1.04900002	8.1789999	379.1279907	9.22799993	-122.4124109	37.9916547	1.20299995	8.1789999	379.3260193	9.38199985	7/29/2014	19:13.1
636	SPS12	-122.4124259	37.99164807	1.04900002	8.1789999	379.1740112	9.22799993	-122.4124121	37.99165608	1.25300002	8.1789999	379.3720093	9.43199992	7/29/2014	19:13.2
637	SPS12	-122.4124272	37.99164944	1.04900002	8.15100002	379.2160034	9.20000005	-122.4124134	37.99165744	1.20299995	8.15100002	379.3940125	9.35399997	7/29/2014	19:13.3
638	SPS12	-122.4124285	37.99165084	1.10000002	8.15100002	379.2839966	9.25100005	-122.4124147	37.99165884	1.25300002	8.15100002	379.460022	9.40400004	7/29/2014	19:13.4
639	SPS12	-122.4124297	37.99165222	1.04900002	8.05599976	379.3540039	9.10499978	-122.412416	37.99166021	1.25300002	8.05599976	379.5300293	9.30899978	7/29/2014	19:13.5
640	SPS12	-122.4124311	37.99165362	1.10000002	8.00199986	379.3739929	9.10199988	-122.4124173	37.99166163	1.25300002	8.00199986	379.5500183	9.25499988	7/29/2014	19:13.6
641	SPS12	-122.4124323	37.99165502	1.10000002	7.98000002	379.4400024	9.08000004	-122.4124186	37.99166303	1.28699994	7.98000002	379.6160278	9.26699996	7/29/2014	19:13.7
642	SPS12	-122.4124336	37.9916564	1.10000002	7.94199991	379.506012	9.04199994	-122.4124199	37.99166441	1.28699994	7.94199991	379.6600037	9.22899985	7/29/2014	19:13.8
643	SPS12	-122.4124349	37.99165777	1.10000002	7.94199991	379.5499878	9.04199994	-122.4124212	37.99166579	1.25300002	7.94199991	379.7280273	9.19499993	7/29/2014	19:13.9
644	SPS12	-122.4124362	37.99165915	1.10000002	7.88899994	379.5979919	8.98899996	-122.4124224	37.99166717	1.28699994	7.88899994	379.7520142	9.17599988	7/29/2014	19:14.0
645	SPS12	-122.4124381	37.99166122	1.10000002	7.89499998	379.6640015	8.995	-122.4124244	37.99166923	1.28699994	7.89499998	379.7960205	9.18199992	7/29/2014	19:14.1
646	SPS12	-122.4124394	37.99166262	1.13399994	7.88899994	379.7080078	9.02299988	-122.4124257	37.99167063	1.28699994	7.88899994	379.86203	9.17599988	7/29/2014	19:14.2
647	SPS12	-122.4124407	37.99166402	1.10000002	7.89499998	379.7080078	8.995	-122.4124269	37.99167203	1.28699994	7.89499998	379.8860169	9.18199992	7/29/2014	19:14.3
648	SPS12	-122.412442	37.99166541	1.13399994	7.91699982	379.7520142	9.05099976	-122.4124283	37.99167343	1.33800006	7.91699982	379.9060059	9.25499988	7/29/2014	19:14.4
649	SPS12	-122.4124433	37.99166683	1.10000002	7.91699982	379.7980042	9.01699984	-122.4124296	37.99167484	1.28699994	7.91699982	379.9960022	9.20399976	7/29/2014	19:14.5
650	SPS12	-122.4124447	37.99166826	1.13399994	7.97100019	379.8439941	9.10500014	-122.4124309	37.99167627	1.33800006	7.97100019	380.0220032	9.30900025	7/29/2014	19:14.6
651	SPS12	-122.412446	37.99166968	1.13399994	7.98000002	379.8880005	9.11399996	-122.4124322	37.99167769	1.33800006	7.98000002	380.0840149	9.31800008	7/29/2014	19:14.7
652	SPS12	-122.4124473	37.99167107	1.13399994	8.0880003	379.9100037	9.22200024	-122.4124335	37.9916791	1.33800006	8.0880003	380.0860291	9.42600036	7/29/2014	19:14.8
653	SPS12	-122.4124486	37.99167249	1.13399994	8.13500023	379.9339905	9.26900017	-122.4124348	37.99168052	1.33800006	8.13500023	380.1280212	9.47300029	7/29/2014	19:14.9
654	SPS12	-122.4124499	37.99167389	1.13399994	8.13500023	379.9960022	9.26900017	-122.4124362	37.9916819	1.33800006	8.13500023	380.1960144	9.47300029	7/29/2014	19:15.0
655	SPS12	-122.4124518	37.99167597	1.13399994	8.13500023	380.0020142	9.26900017	-122.4124381	37.991684	1.33800006	8.13500023	380.2420044	9.47300029	7/29/2014	19:15.1
656	SPS12	-122.4124532	37.99167739	1.18599999	8.13500023	380.04599	9.32100022	-122.4124394	37.99168542	1.33800006	8.13500023	380.2660217	9.47300029	7/29/2014	19:15.2
657	SPS12	-122.4124545	37.99167878	1.13399994	8.17300034	380.0899963	9.30700028	-122.4124407	37.99168681	1.33800006	8.17300034	380.3100281	9.51100039	7/29/2014	19:15.3
658	SPS12	-122.4124558	37.99168022	1.13399994	8.16399956	380.1340027	9.2979995	-122.4124421	37.99168825	1.37199998	8.16399956	380.3540039	9.53599954	7/29/2014	19:15.4
659	SPS12	-122.4124571	37.99168165	1.13399994	8.1260004	380.178009	9.26000035	-122.4124434	37.99168968	1.33800006	8.1260004	380.3960266	9.46400046	7/29/2014	19:15.5
660	SPS12	-122.4124585	37.99168308	1.18599999	8.15100002	380.223999	9.33700001	-122.4124447	37.99169111	1.37199998	8.15100002	380.4220276	9.523	7/29/2014	19:15.6
661	SPS12	-122.4124598	37.9916845	1.13399994	8.15100002	380.2460022	9.28499997	-122.4124461	37.99169253	1.33800006	8.15100002	380.4440308	9.48900008	7/29/2014	19:15.7
662	SPS12	-122.4124611	37.99168593	1.18599999	8.11900043	380.3139954	9.30500042	-122.4124474	37.99169396	1.37199998	8.11900043	380.4680176	9.49100041	7/29/2014	19:15.8
663	SPS12	-122.4124624	37.99168734	1.18599999	8.1260004	380.3359985	9.31200039	-122.4124487	37.99169537	1.33800006	8.1260004	380.4900208	9.46400046	7/29/2014	19:15.9
664	SPS12	-122.4124638	37.99168874	1.18599999	8.11900043	380.3580017	9.30500042	-122.41245	37.99169679	1.37199998	8.11900043	380.5320129	9.49100041	7/29/2014	19:16.0
665	SPS12	-122.4124657	37.99169085	1.18599999	8.11900043	380.3800049	9.30500042	-122.412452	37.99169888	1.33800006	8.11900043	380.5580139	9.45700049	7/29/2014	19:16.1
666	SPS12	-122.412467	37.99169224	1.18599999	8.10999966	380.4479981	9.29599965	-122.4124533	37.99170029	1.37199998	8.10999966	380.6020203	9.48199964	7/29/2014	19:16.2
667	SPS12	-122.4124684	37.99169368	1.18599999	8.10999966	380.5159912	9.29599965	-122.4124546	37.9917017	1.37199998	8.10999966	380.6460266	9.48199964	7/29/2014	19:16.3
668	SPS12	-122.4124697	37.99169511	1.18599999	8.10400009	380.5599976	9.29000008	-122.412456	37.99170314	1.37199998	8.10400009	380.7140198	9.47600007	7/29/2014	19:16.4
669	SPS12	-122.412471	37.99169652	1.18599999	8.05599976	380.6040039	9.24199975	-122.4124573	37.99170457	1.33800006	8.05599976	380.7760315	9.39399981	7/29/2014	19:16.5
670	SPS12	-122.4124724	37.99169796	1.18599999	8.0340004	380.6019898	9.22000039	-122.4124587	37.991706	1.37199998	8.0340004	380.7800293	9.40600038	7/29/2014	19:16.6
671	SPS12	-122.4124737	37.99169941	1.18599999	7.97100019	380.6059876	9.15700018	-122.41246	37.99170745	1.37199998	7.97100019	380.7890015	9.34300017	7/29/2014	19:16.7
672	SPS12	-122.4124751	37.99170082	1.18599999	7.91699982	380.6300049	9.10299981	-122.4124614	37.99170889	1.37199998	7.91699982	380.8060303	9.2889998	7/29/2014	19:16.8
673	SPS12	-122.4124764	37.99170225	1.18599999	7.87300014	380.6740112	9.05900013	-122.4124627	37.9917103	1.37199998	7.87300014	380.8500061	9.24500012	7/29/2014	19:16.9
674	SPS12	-122.4124777	37.99170367	1.22000003	7.87300014	380.6960144	9.09300017	-122.412464	37.99171173	1.37199998	7.87300014	380.8700256	9.24500012	7/29/2014	19:17.0
675	SPS12	-122.4124797	37.99170579	1.18599999	7.87300014	380.7160034	9.05900013	-122.412466	37.99171385	1.33800006	7.87300014	380.8740234	9.2110002	7/29/2014	19:17.1
676	SPS12	-122.4124811	37.99170722	1.22000003	7.82600021	380.7399902	9.04600024	-122.4124674	37.99171529	1.37199998	7.82600021	380.9160156	9.19800019	7/29/2014	19:17.2
677	SPS12	-122.4124824	37.99170866	1.18599999	7.80999994	380.7860107	8.99599993	-122.4124687	37.99171672	1.33800006	7.80999994	380.9620056	9.148	7/29/2014	19:17.3
678	SPS12	-122.4124838	37.99171012	1.22000003	7.80299997	380.8099976	9.023	-122.4124701	37.99171819	1.37199998	7.80299997	380.9620056	9.17499995	7/29/2014	19:17.4
679	SPS12	-122.4124852	37.99171157	1.22000003	7.81899977	380.8299866	9.0389998	-122.4124715	37.99171966	1.37199998	7.81899977	381.0320129	9.19099975	7/29/2014	19:17.5
680	SPS12	-122.4124865	37.99171304	1.22000003	7.82600021	380.8540039	9.04600024	-122.4124729	37.99172111	1.37199998	7.82600021	381.0300293	9.19800019	7/29/2014	19:17.6
681	SPS12	-122.4124879	37.99171449	1.18599999	7.83500004	380.8980103	9.02100003	-122.4124742	37.99172257	1.37199998	7.83500004	381.0740051	9.20700002	7/29/2014	19:17.7
682	SPS12	-122.4124893	37.99171594	1.18599999	7.84100008	380.9219971	9.02700007	-122.4124756	37.99172402	1.37199998	7.84100008	381.0960083	9.21300006	7/29/2014	19:17.8
683	SPS12	-122.4124907	37.99171741	1.22000003	7.87300014	380.92099	9.09300017	-122.412477	37.99172549	1.37199998	7.87300014	381.1650085	9.24500012	7/29/2014	19:17.9
684	SPS12	-122.412492	37.99171884	1.22000003	7.90100002	380.9670105	9.12100005	-122.4124783	37.99172694	1.37199998	7.90100002	381.1870117	9.273	7/29/2014	19:18.0
685	SPS12	-122.4124941	37.99172102	1.22000003	7.91099977	380.9890137	9.1309998	-122.4124804	37.99172912	1.37199998	7.91099977	381.2310181	9.28299975	7/29/2014	19:18.1
686	SPS12	-122.4124954	37.99172247	1.22000003	7.91099977	380.9869995	9.1309998	-122.4124818	37.99173057	1.37199998	7.91099977	381.2530212	9.28299975	7/29/2014	19:18.2
687	SPS12	-122.4124968	37.99172394	1.22000003	7.98000002	381.0549927	9.20000005	-122.4124831	37.99173204	1.37199998	7.98000002	381.2970276	9.352	7/29/2014	19:18.3
688	SPS12	-122.4124982	37.99172541	1.22000003	8.00199986	381.0570068	9.22199988	-122.4124845	37.9917335	1.37199998	8.00199986	381.2970276	9.37399983	7/29/2014	19:18.4
689	SPS12	-122.4124996	37.99172687	1.22000003	8.1260004	381.1010132	9.34600043	-122.4124859	37.99173497	1.37199998	8.1260004	381.3250122	9.49800038	7/29/2014	19:18.5
690	SPS12	-122.412501	37.99172836	1.22000003	8.15699959	381.125	9.37699962	-122.4124873	37.99173646	1.37199998	8.15699959	381.3210144	9.52899957	7/29/2014	19:18.6
691	SPS12	-122.4125024	37.99172984	1.22000003	8.24300003	381.125	9.46300006	-122.4124887	37.99173794	1.37199998	8.24300003	381.4110107	9.61500001	7/29/2014	19:18.7
692	SPS12	-122.4125038	37.99173129	1.22000003	8.33399963	381.1669922	9.55399966	-122.4124901	37.99173941	1.37199998	8.33399963	381.3670044	9.70599961	7/29/2014	19:18.8
693	SPS12	-122.4125052	37.99173276	1.22000003	8.26500034	381.17099	9.48500037	-122.4124915	37.99174086	1.33800006	8.26500034	381.3870239	9.6030004	7/29/2014	19:18.9
694	SPS12	-122.4125065	37.9917342	1.22000003	8.2329998	381.1929932	9.45299983	-122.4124929	37.99174231	1.37199998	8.2329998	381.3490295	9.60499978	7/29/2014	19:19.0
695	SPS12	-122.4125086	37.99173635	1.22000003	8.22700024	381.2170105	9.44700027	-122.4124949	37.99174447	1.37199998	8.22700024	381.4370117	9.59900022	7/29/2014	19:19.1
696	SPS12	-122.41251	37.99173779	1.22000003	8.26500034	381.2170105	9.48500037	-122.4124963	37.9917459	1.37199998	8.26500034	381.3910217	9.63700032	7/29/2014	19:19.2
697	SPS12	-122.4125113	37.99173924	1.22000003	8.20499992	381.2149963	9.42499995	-122.4124977	37.99174735	1.33800006	8.20499992	381.3930054	9.54299998	7/29/2014	19:19.3
698	SPS12	-122.4125127	37.99174069	1.22000003	8.22099972	381.2390137	9.44099975	-122.4124991	37.9917488	1.37199998	8.22099972	381.3910217	9.5929997	7/29/2014	19:19.4
699	SPS12	-122.4125141	37.99174214	1.22000003	8.21100044	381.2189941	9.43100047	-122.4125004	37.99175025	1.37199998	8.21100044	381.3730164	9.58300042	7/29/2014	19:19.5
700	SPS12	-122.4125155	37.99174359	1.22000003	8.26500034	381.2409973	9.48500037	-122.4125018	37.9917517	1.37199998	8.26500034	381.4170227	9.63700032	7/29/2014	19:19.6
701	SPS12	-122.4125168	37.99174502	1.22000003	8.22700024	381.2210083	9.44700027	-122.4125032	37.99175315	1.33800006	8.22700024	381.3970032	9.5650003	7/29/2014	19:19.7
702	SPS12	-122.4125182	37.99174645	1.22000003	8.27400017	381.2409973	9.4940002	-122.4125046	37.99175459	1.37199998	8.27400017	381.3930054	9.64600015	7/29/2014	19:19.8
703	SPS12	-122.4125196	37.99174789	1.22000003	8.25800037	381.2430115	9.4780004	-122.4125059	37.99175602	1.33800006	8.25800037	381.4190064	9.59600043	7/29/2014	19:19.9
704	SPS12	-122.4125209	37.9917493	1.27100003	8.2489996	381.2449951	9.51999962	-122.4125073	37.99175745	1.37199998	8.2489996	381.4190064	9.62099957	7/29/2014	19:20.0
705	SPS12	-122.4125229	37.99175139	1.22000003	8.24300003	381.2449951	9.46300006	-122.4125093	37.99175954	1.33800006	8.24300003	381.4450073	9.58100009	7/29/2014	19:20.1
706	SPS12	-122.4125243	37.9917528	1.27100003	8.24300003	381.2470093	9.51400006	-122.4125106	37.99176096	1.37199998	8.24300003	381.4230042	9.61500001	7/29/2014	19:20.2
707	SPS12	-122.4125256	37.99175422	1.22000003	8.21100044	381.2669983	9.43100047	-122.412512	37.99176235	1.33800006	8.21100044	381.4430237	9.5490005	7/29/2014	19:20.3
708	SPS12	-122.412527	37.99175561	1.22000003	8.20499992	381.2909851	9.42499995	-122.4125133	37.99176378	1.37199998	8.20499992	381.4650269	9.5769999	7/29/2014	19:20.4
709	SPS12	-122.4125283	37.99175705	1.22000003	8.2329998	381.2909851	9.45299983	-122.4125147	37.9917652	1.33800006	8.2329998	381.4890137	9.57099986	7/29/2014	19:20.5
710	SPS12	-122.4125297	37.99175846	1.22000003	8.21100044	381.3789978	9.43100047	-122.4125161	37.99176662	1.33800006	8.21100044	381.5090027	9.5490005	7/29/2014	19:20.6
711	SPS12	-122.412531	37.99175988	1.22000003	8.22700024	381.3829956	9.44700027	-122.4125174	37.99176805	1.33800006	8.22700024	381.559021	9.5650003	7/29/2014	19:20.7
712	SPS12	-122.4125324	37.99176129	1.27100003	8.21100044	381.4030151	9.48200047	-122.4125188	37.99176946	1.37199998	8.21100044	381.5570068	9.58300042	7/29/2014	19:20.8
713	SPS12	-122.4125337	37.99176269	1.22000003	8.18900013	381.3829956	9.40900016	-122.4125201	37.99177086	1.33800006	8.18900013	381.5150147	9.52700019	7/29/2014	19:20.9
714	SPS12	-122.4125351	37.99176409	1.22000003	8.22700024	381.3370056	9.44700027	-122.4125215	37.99177226	1.37199998	8.22700024	381.5350037	9.59900022	7/29/2014	19:21.0
715	SPS12	-122.4125371	37.99176617	1.22000003	8.18900013	381.4289856	9.40900016	-122.4125235	37.99177434	1.33800006	8.18900013	381.5390015	9.52700019	7/29/2014	19:21.1
716	SPS12	-122.4125384	37.99176757	1.22000003	8.21100044	381.3429871	9.43100047	-122.4125248	37.99177576	1.37199998	8.21100044	381.5020142	9.58300042	7/29/2014	19:21.2
717	SPS12	-122.4125398	37.99176899	1.22000003	8.22099972	381.3410034	9.44099975	-122.4125262	37.99177717	1.33800006	8.22099972	381.5190125	9.55899978	7/29/2014	19:21.3
718	SPS12	-122.4125412	37.99177042	1.27100003	8.26500034	381.3649902	9.53600037	-122.4125276	37.99177861	1.33800006	8.26500034	381.5410156	9.6030004	7/29/2014	19:21.4
719	SPS12	-122.4125425	37.99177183	1.22000003	8.27400017	381.3630066	9.4940002	-122.4125289	37.99178002	1.33800006	8.27400017	381.5410156	9.61200023	7/29/2014	19:21.5
720	SPS12	-122.4125439	37.99177327	1.27100003	8.33399963	381.3670044	9.60499966	-122.4125303	37.99178147	1.33800006	8.33399963	381.5410156	9.67199969	7/29/2014	19:21.6
721	SPS12	-122.4125453	37.99177468	1.22000003	8.34399986	381.3670044	9.56399989	-122.4125317	37.99178289	1.33800006	8.34399986	381.5670166	9.68199992	7/29/2014	19:21.7
722	SPS12	-122.4125466	37.9917761	1.22000003	8.31200027	381.368988	9.5320003	-122.4125331	37.9917843	1.33800006	8.31200027	381.5430298	9.65000033	7/29/2014	19:21.8
723	SPS12	-122.412548	37.99177751	1.22000003	8.32800007	381.368988	9.5480001	-122.4125344	37.99178572	1.33800006	8.32800007	381.5690308	9.66600013	7/29/2014	19:21.9
724	SPS12	-122.4125493	37.99177893	1.22000003	8.33399963	381.3450012	9.55399966	-122.4125358	37.99178712	1.37199998	8.33399963	381.5650024	9.70599961	7/29/2014	19:22.0
725	SPS12	-122.4125514	37.99178101	1.22000003	8.34399986	381.4129944	9.56399989	-122.4125378	37.99178922	1.33800006	8.34399986	381.5670166	9.68199992	7/29/2014	19:22.1
726	SPS12	-122.4125527	37.99178243	1.27100003	8.35999966	381.3909912	9.63099968	-122.4125392	37.99179064	1.37199998	8.35999966	381.5890198	9.73199964	7/29/2014	19:22.2
727	SPS12	-122.4125541	37.99178383	1.22000003	8.36600018	381.3729858	9.5860002	-122.4125405	37.99179203	1.33800006	8.36600018	381.5730286	9.70400023	7/29/2014	19:22.3
728	SPS12	-122.4125555	37.99178524	1.22000003	8.40400028	381.3710022	9.62400031	-122.4125419	37.99179347	1.33800006	8.40400028	381.5470276	9.74200034	7/29/2014	19:22.4
729	SPS12	-122.4125568	37.99178666	1.18599999	8.42000008	381.4169922	9.60600007	-122.4125433	37.99179488	1.33800006	8.42000008	381.5710144	9.75800014	7/29/2014	19:22.5
730	SPS12	-122.4125582	37.99178809	1.22000003	8.40400028	381.394989	9.62400031	-122.4125447	37.99179631	1.33800006	8.40400028	381.5710144	9.74200034	7/29/2014	19:22.6
731	SPS12	-122.4125596	37.99178951	1.22000003	8.4289999	381.3510132	9.64899993	-122.4125461	37.99179775	1.28699994	8.4289999	381.5510254	9.71599984	7/29/2014	19:22.7
732	SPS12	-122.412561	37.99179094	1.21899998	8.41300011	381.4429932	9.63200009	-122.4125474	37.99179916	1.33700001	8.41300011	381.5290222	9.75000012	7/29/2014	19:22.8
733	SPS12	-122.4125623	37.99179234	1.21899998	8.43500042	381.3529968	9.6540004	-122.4125488	37.99180058	1.33700001	8.43500042	381.5310059	9.77200043	7/29/2014	19:22.9
734	SPS12	-122.4125637	37.99179373	1.21899998	8.42000008	381.355011	9.63900006	-122.4125502	37.99180197	1.33700001	8.42000008	381.5090027	9.75700009	7/29/2014	19:23.0
735	SPS12	-122.4125657	37.9917958	1.21899998	8.43500042	381.3529968	9.6540004	-122.4125522	37.99180406	1.28600001	8.43500042	381.5090027	9.72100043	7/29/2014	19:23.1
736	SPS12	-122.4125671	37.99179722	1.26999998	8.46700001	381.355011	9.73699999	-122.4125536	37.99180548	1.33700001	8.46700001	381.507019	9.80400002	7/29/2014	19:23.2
737	SPS12	-122.4125685	37.99179862	1.21899998	8.43500042	381.2890015	9.6540004	-122.4125549	37.99180687	1.33700001	8.43500042	381.4650269	9.77200043	7/29/2014	19:23.3
738	SPS12	-122.4125698	37.99180001	1.21899998	8.44200039	381.3800049	9.66100037	-122.4125563	37.99180829	1.33700001	8.44200039	381.4910278	9.7790004	7/29/2014	19:23.4
739	SPS12	-122.4125712	37.99180145	1.21899998	8.43500042	381.2929993	9.6540004	-122.4125577	37.9918097	1.33700001	8.43500042	381.4670105	9.77200043	7/29/2014	19:23.5
740	SPS12	-122.4125726	37.99180286	1.21899998	8.43500042	381.3129883	9.6540004	-122.4125591	37.99181114	1.33700001	8.43500042	381.4460144	9.77200043	7/29/2014	19:23.6
741	SPS12	-122.412574	37.99180428	1.21899998	8.45100021	381.2929993	9.6700002	-122.4125605	37.99181253	1.33700001	8.45100021	381.4690247	9.78800023	7/29/2014	19:23.7
742	SPS12	-122.4125754	37.99180569	1.26999998	8.44200039	381.2940064	9.71200037	-122.4125619	37.99181397	1.28600001	8.44200039	381.4220276	9.7280004	7/29/2014	19:23.8
743	SPS12	-122.4125767	37.99180709	1.21899998	8.45100021	381.2720032	9.6700002	-122.4125632	37.99181536	1.28600001	8.45100021	381.4720154	9.73700023	7/29/2014	19:23.9
744	SPS12	-122.4125781	37.99180847	1.21899998	8.44200039	381.2739868	9.66100037	-122.4125646	37.99181676	1.33700001	8.44200039	381.4480286	9.7790004	7/29/2014	19:24.0
745	SPS12	-122.4125802	37.99181056	1.21899998	8.4289999	381.2720032	9.64799988	-122.4125667	37.99181885	1.28600001	8.4289999	381.4040222	9.71499991	7/29/2014	19:24.1
746	SPS12	-122.4125815	37.99181197	1.21899998	8.4289999	381.2080078	9.64799988	-122.4125681	37.99182027	1.33700001	8.4289999	381.3840027	9.76599991	7/29/2014	19:24.2
747	SPS12	-122.4125829	37.99181339	1.21899998	8.25800037	381.230011	9.47700036	-122.4125694	37.99182168	1.28600001	8.25800037	381.382019	9.54400039	7/29/2014	19:24.3
748	SPS12	-122.4125843	37.99181482	1.26999998	8.22099972	381.2309876	9.4909997	-122.4125709	37.99182311	1.33700001	8.22099972	381.3870239	9.55799973	7/29/2014	19:24.4
749	SPS12	-122.4125857	37.99181623	1.21899998	8.16399956	381.2120056	9.38299954	-122.4125723	37.99182455	1.33700001	8.16399956	381.3440247	9.50099957	7/29/2014	19:24.5
750	SPS12	-122.4125871	37.99181767	1.21899998	8.10400009	381.1679993	9.32300007	-122.4125737	37.99182598	1.33700001	8.10400009	381.36203	9.4410001	7/29/2014	19:24.6
751	SPS12	-122.4125885	37.99181908	1.21899998	8.03999996	381.1659851	9.25899994	-122.4125751	37.99182741	1.28600001	8.03999996	381.3220215	9.32599998	7/29/2014	19:24.7
752	SPS12	-122.41259	37.99182053	1.26999998	8.02799988	381.1459961	9.29799986	-122.4125765	37.99182884	1.33700001	8.02799988	381.3440247	9.36499989	7/29/2014	19:24.8
753	SPS12	-122.4125913	37.99182193	1.21899998	8.08100033	381.1900024	9.30000031	-122.4125779	37.99183024	1.28600001	8.08100033	381.4100037	9.36700034	7/29/2014	19:24.9
754	SPS12	-122.4125927	37.99182333	1.21899998	8.01799965	381.1499939	9.23699963	-122.4125793	37.99183166	1.33700001	8.01799965	381.3700256	9.35499966	7/29/2014	19:25.0
755	SPS12	-122.4125948	37.99182543	1.21899998	8.01799965	381.1059876	9.23699963	-122.4125814	37.99183376	1.28600001	8.01799965	381.3680115	9.30399966	7/29/2014	19:25.1
756	SPS12	-122.4125962	37.99182685	1.26999998	8.0880003	381.0820007	9.35800028	-122.4125828	37.99183518	1.33700001	8.0880003	381.3260193	9.42500031	7/29/2014	19:25.2
757	SPS12	-122.4125976	37.99182825	1.21899998	8.10400009	381.0400085	9.32300007	-122.4125842	37.99183659	1.33700001	8.10400009	381.3240051	9.4410001	7/29/2014	19:25.3
758	SPS12	-122.412599	37.99182968	1.26999998	8.2329998	381.0400085	9.50299978	-122.4125856	37.99183803	1.33700001	8.2329998	381.2870178	9.56999981	7/29/2014	19:25.4
759	SPS12	-122.4126004	37.99183109	1.21899998	8.2489996	380.9960022	9.46799958	-122.412587	37.99183944	1.28600001	8.2489996	381.2620239	9.53499961	7/29/2014	19:25.5
760	SPS12	-122.4126018	37.99183253	1.21899998	8.38799953	380.9779968	9.60699952	-122.4125884	37.99184087	1.33700001	8.38799953	381.2200012	9.72499955	7/29/2014	19:25.6
761	SPS12	-122.4126032	37.99183394	1.21899998	8.49499989	381	9.71399987	-122.4125898	37.99184231	1.33700001	8.49499989	381.2420044	9.8319999	7/29/2014	19:25.7
762	SPS12	-122.4126047	37.99183536	1.21899998	8.4829998	380.9339905	9.70199978	-122.4125912	37.99184372	1.33700001	8.4829998	381.1980286	9.81999981	7/29/2014	19:25.8
763	SPS12	-122.4126061	37.99183676	1.21899998	8.59700012	380.95401	9.8160001	-122.4125926	37.99184514	1.28600001	8.59700012	381.1520081	9.88300014	7/29/2014	19:25.9
764	SPS12	-122.4126074	37.99183815	1.21899998	8.62199974	380.9140015	9.84099972	-122.412594	37.99184654	1.33700001	8.62199974	381.1360169	9.95899975	7/29/2014	19:26.0
765	SPS12	-122.4126095	37.99184026	1.21899998	8.69099998	380.9159851	9.90999997	-122.4125961	37.99184862	1.28600001	8.69099998	381.0920105	9.977	7/29/2014	19:26.1
766	SPS12	-122.4126109	37.99184164	1.21899998	8.69099998	380.8940125	9.90999997	-122.4125975	37.99185002	1.33700001	8.69099998	381.0680237	10.028	7/29/2014	19:26.2
767	SPS12	-122.4126123	37.99184304	1.21899998	8.7130003	380.8919983	9.93200028	-122.4125989	37.99185142	1.28600001	8.7130003	381.0500183	9.99900031	7/29/2014	19:26.3
768	SPS12	-122.4126137	37.99184447	1.21899998	8.70400047	380.8500061	9.92300045	-122.4126003	37.99185283	1.33700001	8.70400047	381.0460205	10.04100049	7/29/2014	19:26.4
769	SPS12	-122.4126151	37.99184587	1.21899998	8.68200016	380.8500061	9.90100014	-122.4126018	37.99185427	1.33700001	8.68200016	381.0280151	10.01900017	7/29/2014	19:26.5
770	SPS12	-122.4126166	37.9918473	1.21899998	8.72900009	380.7640076	9.94800007	-122.4126032	37.99185568	1.33700001	8.72900009	380.9820252	10.0660001	7/29/2014	19:26.6
771	SPS12	-122.412618	37.9918487	1.21899998	8.70400047	380.8739929	9.92300045	-122.4126046	37.9918571	1.28600001	8.70400047	381.0080261	9.99000049	7/29/2014	19:26.7
772	SPS12	-122.4126194	37.99185011	1.21899998	8.69099998	380.7879944	9.90999997	-122.412606	37.99185849	1.28600001	8.69099998	380.986023	9.977	7/29/2014	19:26.8
773	SPS12	-122.4126208	37.99185151	1.21899998	8.67599964	380.7659912	9.89499962	-122.4126074	37.99185991	1.28600001	8.67599964	380.986023	9.96199965	7/29/2014	19:26.9
774	SPS12	-122.4126222	37.99185291	1.21899998	8.70400047	380.7659912	9.92300045	-122.4126088	37.99186131	1.28600001	8.70400047	380.9420166	9.99000049	7/29/2014	19:27.0
775	SPS12	-122.4126243	37.99185498	1.21899998	8.69799995	380.7680054	9.91699994	-122.4126109	37.9918634	1.28600001	8.69799995	380.9660034	9.98399997	7/29/2014	19:27.1
776	SPS12	-122.4126257	37.99185638	1.21899998	8.70400047	380.7460022	9.92300045	-122.4126123	37.99186479	1.28600001	8.70400047	380.9680176	9.99000049	7/29/2014	19:27.2
777	SPS12	-122.4126271	37.99185777	1.21899998	8.69799995	380.769989	9.91699994	-122.4126137	37.99186621	1.28600001	8.69799995	380.9460144	9.98399997	7/29/2014	19:27.3
778	SPS12	-122.4126285	37.99185919	1.21899998	8.69799995	380.7479858	9.91699994	-122.4126152	37.99186761	1.28600001	8.69799995	380.9680176	9.98399997	7/29/2014	19:27.4
779	SPS12	-122.4126299	37.9918606	1.21899998	8.68200016	380.7260132	9.90100014	-122.4126166	37.99186904	1.28600001	8.68200016	380.9220276	9.96800017	7/29/2014	19:27.5
780	SPS12	-122.4126314	37.99186205	1.26999998	8.67599964	380.7919922	9.94599962	-122.412618	37.99187047	1.28600001	8.67599964	380.9460144	9.96199965	7/29/2014	19:27.6
781	SPS12	-122.4126328	37.99186347	1.21899998	8.65999985	380.769989	9.87899983	-122.4126195	37.99187189	1.28600001	8.65999985	380.9480286	9.94599986	7/29/2014	19:27.7
782	SPS12	-122.4126342	37.99186487	1.21899998	8.66600037	380.79599	9.88500035	-122.4126209	37.9918733	1.28600001	8.66600037	380.9480286	9.95200038	7/29/2014	19:27.8
783	SPS12	-122.4126357	37.99186627	1.21899998	8.66600037	380.7520142	9.88500035	-122.4126223	37.99187472	1.28600001	8.66600037	380.9480286	9.95200038	7/29/2014	19:27.9
784	SPS12	-122.4126371	37.99186766	1.21899998	8.66600037	380.7739868	9.88500035	-122.4126237	37.99187612	1.28600001	8.66600037	380.928009	9.95200038	7/29/2014	19:28.0
785	SPS12	-122.4126392	37.99186977	1.21899998	8.65999985	380.79599	9.87899983	-122.4126258	37.9918782	1.28600001	8.65999985	380.9500122	9.94599986	7/29/2014	19:28.1
786	SPS12	-122.4126406	37.99187117	1.21899998	8.66600037	380.7739868	9.88500035	-122.4126273	37.99187962	1.28600001	8.66600037	380.9520264	9.95200038	7/29/2014	19:28.2
787	SPS12	-122.412642	37.99187258	1.21899998	8.68200016	380.7780151	9.90100014	-122.4126287	37.99188103	1.28600001	8.68200016	380.9520264	9.96800017	7/29/2014	19:28.3
788	SPS12	-122.4126435	37.99187401	1.21899998	8.68200016	380.821991	9.90100014	-122.4126302	37.99188247	1.28600001	8.68200016	380.9760132	9.96800017	7/29/2014	19:28.4
789	SPS12	-122.4126449	37.99187543	1.21899998	8.72000027	380.821991	9.93900025	-122.4126316	37.99188388	1.25199997	8.72000027	380.9760132	9.97200024	7/29/2014	19:28.5
790	SPS12	-122.4126464	37.99187686	1.21899998	8.72000027	380.8200073	9.93900025	-122.4126331	37.99188533	1.28600001	8.72000027	380.9720154	10.00600028	7/29/2014	19:28.6
791	SPS12	-122.4126478	37.9918783	1.21899998	8.7510004	380.8439941	9.97000039	-122.4126345	37.99188677	1.25199997	8.7510004	380.9980164	10.00300038	7/29/2014	19:28.7
792	SPS12	-122.4126493	37.99187971	1.21899998	8.7130003	380.8460083	9.93200028	-122.412636	37.99188818	1.28600001	8.7130003	380.9780273	9.99900031	7/29/2014	19:28.8
793	SPS12	-122.4126507	37.99188113	1.21899998	8.69799995	380.8919983	9.91699994	-122.4126374	37.9918896	1.25199997	8.69799995	381.0440064	9.94999993	7/29/2014	19:28.9
794	SPS12	-122.4126521	37.99188254	1.21899998	8.72900009	380.8680115	9.94800007	-122.4126388	37.99189101	1.28600001	8.72900009	381.0240173	10.0150001	7/29/2014	19:29.0
795	SPS12	-122.4126543	37.99188465	1.21899998	8.73600006	380.9360046	9.95500004	-122.412641	37.99189314	1.25199997	8.73600006	381.0660095	9.98800004	7/29/2014	19:29.1
796	SPS12	-122.4126557	37.99188606	1.21899998	8.72000027	380.980011	9.93900025	-122.4126424	37.99189455	1.28600001	8.72000027	381.0900269	10.00600028	7/29/2014	19:29.2
797	SPS12	-122.4126572	37.99188748	1.18499994	8.75800037	380.9819946	9.94300032	-122.4126439	37.99189597	1.25199997	8.75800037	381.15802	10.01000035	7/29/2014	19:29.3
798	SPS12	-122.4126586	37.99188893	1.21899998	8.7130003	380.9809876	9.93200028	-122.4126454	37.99189742	1.25199997	8.7130003	381.1190186	9.96500027	7/29/2014	19:29.4
799	SPS12	-122.4126601	37.99189036	1.21899998	8.72000027	380.9609985	9.93900025	-122.4126468	37.99189887	1.25199997	8.72000027	381.1080017	9.97200024	7/29/2014	19:29.5
800	SPS12	-122.4126616	37.9918918	1.18499994	8.7510004	380.9830017	9.93600035	-122.4126483	37.9919003	1.25199997	8.7510004	381.1150208	10.00300038	7/29/2014	19:29.6
801	SPS12	-122.4126631	37.99189325	1.21899998	8.72900009	380.9609985	9.94800007	-122.4126498	37.99190175	1.25199997	8.72900009	381.1220093	9.98100007	7/29/2014	19:29.7
802	SPS12	-122.4126645	37.99189466	1.21899998	8.7510004	380.9590149	9.97000039	-122.4126513	37.99190319	1.25199997	8.7510004	381.1350098	10.00300038	7/29/2014	19:29.8
803	SPS12	-122.412666	37.99189608	1.18499994	8.7510004	381.0299988	9.93600035	-122.4126527	37.99190458	1.20200002	8.7510004	381.1200256	9.95300043	7/29/2014	19:29.9
804	SPS12	-122.4126674	37.99189749	1.18499994	8.75800037	381.0310059	9.94300032	-122.4126541	37.991906	1.25199997	8.75800037	381.1830139	10.01000035	7/29/2014	19:30.0
805	SPS12	-122.4126696	37.99189958	1.18499994	8.75800037	381.0509949	9.94300032	-122.4126563	37.99190811	1.25199997	8.75800037	381.1430054	10.01000035	7/29/2014	19:30.1
806	SPS12	-122.412671	37.991901	1.21899998	8.78299999	381.053009	10.00199997	-122.4126578	37.9919095	1.25199997	8.78299999	381.1610107	10.03499997	7/29/2014	19:30.2
807	SPS12	-122.4126724	37.99190239	1.18499994	8.77400017	381.0969849	9.95900011	-122.4126592	37.99191092	1.20200002	8.77400017	381.2070313	9.97600019	7/29/2014	19:30.3
808	SPS12	-122.4126739	37.99190381	1.21899998	8.8210001	381.1220093	10.04000008	-122.4126607	37.99191233	1.25199997	8.8210001	381.1880188	10.07300007	7/29/2014	19:30.4
809	SPS12	-122.4126753	37.99190523	1.18499994	8.75800037	381.0769959	9.94300032	-122.4126621	37.99191375	1.20200002	8.75800037	381.1890259	9.9600004	7/29/2014	19:30.5
810	SPS12	-122.4126768	37.99190666	1.21899998	8.77400017	381.1229858	9.99300015	-122.4126636	37.99191518	1.25199997	8.77400017	381.2330017	10.02600014	7/29/2014	19:30.6
811	SPS12	-122.4126783	37.99190806	1.18499994	8.77400017	381.144989	9.95900011	-122.412665	37.99191658	1.20200002	8.77400017	381.2550049	9.97600019	7/29/2014	19:30.7
812	SPS12	-122.4126797	37.99190945	1.18499994	8.75800037	381.1430054	9.94300032	-122.4126665	37.991918	1.25199997	8.75800037	381.2550049	10.01000035	7/29/2014	19:30.8
813	SPS12	-122.4126811	37.99191085	1.18499994	8.79899979	381.1669922	9.98399973	-122.4126679	37.99191939	1.20200002	8.79899979	381.2990112	10.00099981	7/29/2014	19:30.9
814	SPS12	-122.4126826	37.99191223	1.18499994	8.72000027	381.1910095	9.90500021	-122.4126693	37.99192077	1.20200002	8.72000027	381.3230286	9.92200029	7/29/2014	19:31.0
815	SPS12	-122.4126847	37.99191432	1.18499994	8.75800037	381.1910095	9.94300032	-122.4126715	37.99192286	1.20200002	8.75800037	381.3250122	9.9600004	7/29/2014	19:31.1
816	SPS12	-122.4126862	37.99191572	1.21899998	8.7130003	381.2149963	9.93200028	-122.4126729	37.99192426	1.25199997	8.7130003	381.3230286	9.96500027	7/29/2014	19:31.2
817	SPS12	-122.4126876	37.99191712	1.18499994	8.70400047	381.2130127	9.88900042	-122.4126744	37.99192566	1.20200002	8.70400047	381.3710022	9.90600049	7/29/2014	19:31.3
818	SPS12	-122.4126891	37.99191853	1.21899998	8.75800037	381.2149963	9.97700036	-122.4126758	37.99192707	1.25199997	8.75800037	381.3450012	10.01000035	7/29/2014	19:31.4
819	SPS12	-122.4126905	37.99191995	1.18499994	8.64999962	381.2390137	9.83499956	-122.4126773	37.99192849	1.16799998	8.64999962	381.3710022	9.8179996	7/29/2014	19:31.5
820	SPS12	-122.412692	37.99192136	1.18499994	8.66600037	381.2609863	9.85100031	-122.4126788	37.9919299	1.20200002	8.66600037	381.4170227	9.86800039	7/29/2014	19:31.6
821	SPS12	-122.4126934	37.99192278	1.13300002	8.66600037	381.2630005	9.79900038	-122.4126802	37.99193132	1.20200002	8.66600037	381.4170227	9.86800039	7/29/2014	19:31.7
822	SPS12	-122.4126949	37.99192419	1.18499994	8.68200016	381.2630005	9.8670001	-122.4126817	37.99193275	1.20200002	8.68200016	381.4130249	9.88400018	7/29/2014	19:31.8
823	SPS12	-122.4126964	37.99192561	1.18499994	8.78299999	381.2829895	9.96799994	-122.4126832	37.99193417	1.20200002	8.78299999	381.4610291	9.98500001	7/29/2014	19:31.9
824	SPS12	-122.4126978	37.99192701	1.18499994	8.7510004	381.2850037	9.93600035	-122.4126846	37.99193557	1.20200002	8.7510004	381.3950195	9.95300043	7/29/2014	19:32.0
825	SPS12	-122.4127	37.99192911	1.13300002	8.79899979	381.3070068	9.9319998	-122.4126868	37.99193767	1.20200002	8.79899979	381.5270081	10.00099981	7/29/2014	19:32.1
826	SPS12	-122.4127015	37.99193055	1.18499994	8.80500031	381.3330078	9.99000025	-122.4126883	37.99193911	1.20200002	8.80500031	381.4850159	10.00700033	7/29/2014	19:32.2
827	SPS12	-122.412703	37.99193196	1.13300002	8.82699966	381.3110046	9.95999968	-122.4126898	37.99194054	1.20200002	8.82699966	381.4650269	10.02899969	7/29/2014	19:32.3
828	SPS12	-122.4127045	37.99193341	1.18499994	8.89700031	381.375	10.08200026	-122.4126913	37.99194199	1.20200002	8.89700031	381.4850159	10.09900033	7/29/2014	19:32.4
829	SPS12	-122.412706	37.99193486	1.18400002	8.93799973	381.3770142	10.12199974	-122.4126928	37.99194344	1.16700006	8.93799973	381.4650269	10.10499978	7/29/2014	19:32.5
830	SPS12	-122.4127075	37.99193631	1.18400002	8.92199993	381.3569946	10.10599995	-122.4126943	37.99194491	1.20099998	8.92199993	381.4410095	10.12299991	7/29/2014	19:32.6
831	SPS12	-122.412709	37.99193777	1.13199997	8.9659996	381.3569946	10.09799957	-122.4126958	37.99194634	1.16700006	8.9659996	381.4250183	10.13299966	7/29/2014	19:32.7
832	SPS12	-122.4127105	37.99193922	1.18400002	8.98200035	381.381012	10.16600037	-122.4126973	37.99194779	1.20099998	8.98200035	381.4250183	10.18300033	7/29/2014	19:32.8
833	SPS12	-122.412712	37.99194065	1.13199997	8.98200035	381.3569946	10.11400032	-122.4126988	37.99194923	1.16700006	8.98200035	381.3790283	10.14900041	7/29/2014	19:32.9
834	SPS12	-122.4127135	37.99194208	1.18400002	9.04500008	381.3590088	10.22900009	-122.4127003	37.99195066	1.16700006	9.04500008	381.4250183	10.21200013	7/29/2014	19:33.0
835	SPS12	-122.4127157	37.99194421	1.13199997	9.04500008	381.3569946	10.17700005	-122.4127025	37.99195278	1.16700006	9.04500008	381.4030151	10.21200013	7/29/2014	19:33.1
836	SPS12	-122.4127172	37.99194566	1.18400002	9.07699966	381.3609924	10.26099968	-122.412704	37.99195423	1.16700006	9.07699966	381.3590088	10.24399972	7/29/2014	19:33.2
837	SPS12	-122.4127186	37.99194707	1.13199997	9.07699966	381.3410034	10.20899963	-122.4127054	37.99195565	1.16700006	9.07699966	381.3630066	10.24399972	7/29/2014	19:33.3
838	SPS12	-122.4127201	37.99194852	1.18400002	9.09000015	381.3169861	10.27400017	-122.412707	37.99195712	1.16700006	9.09000015	381.4030151	10.25700021	7/29/2014	19:33.4
839	SPS12	-122.4127216	37.99194996	1.13199997	9.07699966	381.4289856	10.20899963	-122.4127084	37.99195855	1.11600006	9.07699966	381.4290161	10.19299972	7/29/2014	19:33.5
840	SPS12	-122.4127232	37.99195143	1.18400002	9.12100029	381.3410034	10.30500031	-122.41271	37.99196	1.16700006	9.12100029	381.4050293	10.28800035	7/29/2014	19:33.6
841	SPS12	-122.4127246	37.99195286	1.13199997	9.07699966	381.3190002	10.20899963	-122.4127115	37.99196144	1.16700006	9.07699966	381.3630066	10.24399972	7/29/2014	19:33.7
842	SPS12	-122.4127261	37.99195429	1.18400002	9.06700039	381.2569885	10.2510004	-122.412713	37.99196289	1.16700006	9.06700039	381.3450012	10.23400044	7/29/2014	19:33.8
843	SPS12	-122.4127276	37.99195571	1.13199997	9.06099987	381.2550049	10.19299984	-122.4127144	37.9919643	1.11600006	9.06099987	381.2790222	10.17699993	7/29/2014	19:33.9
844	SPS12	-122.4127291	37.99195714	1.18400002	9.08300018	381.2130127	10.2670002	-122.4127159	37.99196574	1.16700006	9.08300018	381.2550049	10.25000024	7/29/2014	19:34.0
845	SPS12	-122.4127313	37.99195925	1.13199997	9.08300018	381.2130127	10.21500015	-122.4127181	37.99196784	1.11600006	9.08300018	381.2640076	10.19900024	7/29/2014	19:34.1
846	SPS12	-122.4127328	37.99196066	1.13199997	9.08300018	381.1669922	10.21500015	-122.4127196	37.99196926	1.16700006	9.08300018	381.2130127	10.25000024	7/29/2014	19:34.2
847	SPS12	-122.4127342	37.99196208	1.09800005	9.08300018	381.1270142	10.18100023	-122.4127211	37.99197067	1.11600006	9.08300018	381.23703	10.19900024	7/29/2014	19:34.3
848	SPS12	-122.4127357	37.99196351	1.13199997	9.07699966	381.1069946	10.20899963	-122.4127226	37.99197211	1.16700006	9.07699966	381.1290283	10.24399972	7/29/2014	19:34.4
849	SPS12	-122.4127372	37.99196494	1.13199997	9.08300018	381.0610046	10.21500015	-122.4127241	37.99197354	1.11600006	9.08300018	381.2390137	10.19900024	7/29/2014	19:34.5
850	SPS12	-122.4127387	37.99196638	1.13199997	9.09000015	381.0409851	10.22200012	-122.4127255	37.99197497	1.16700006	9.09000015	381.1710205	10.25700021	7/29/2014	19:34.6
851	SPS12	-122.4127402	37.99196779	1.13199997	9.07699966	381.0190125	10.20899963	-122.412727	37.99197641	1.11600006	9.07699966	381.131012	10.19299972	7/29/2014	19:34.7
852	SPS12	-122.4127417	37.99196923	1.13199997	9.07699966	380.9110107	10.20899963	-122.4127285	37.99197782	1.16700006	9.07699966	381.1070252	10.24399972	7/29/2014	19:34.8
853	SPS12	-122.4127432	37.99197064	1.13199997	9.09000015	380.9769898	10.22200012	-122.41273	37.99197926	1.16700006	9.09000015	381.0890198	10.25700021	7/29/2014	19:34.9
854	SPS12	-122.4127446	37.99197206	1.13199997	9.06700039	380.9790039	10.19900036	-122.4127315	37.99198065	1.16700006	9.06700039	381.111023	10.23400044	7/29/2014	19:35.0
855	SPS12	-122.4127468	37.99197415	1.13199997	9.09000015	380.9349976	10.22200012	-122.4127337	37.99198276	1.11600006	9.09000015	381.0470276	10.20600021	7/29/2014	19:35.1
856	SPS12	-122.4127483	37.99197556	1.13199997	9.09899998	380.9349976	10.23099995	-122.4127351	37.99198417	1.16700006	9.09899998	381.0210266	10.26600003	7/29/2014	19:35.2
857	SPS12	-122.4127498	37.99197698	1.13199997	9.08300018	380.9549866	10.21500015	-122.4127366	37.99198559	1.11600006	9.08300018	381.0250244	10.19900024	7/29/2014	19:35.3
858	SPS12	-122.4127513	37.99197841	1.13199997	9.10499954	380.9370117	10.23699951	-122.4127381	37.99198702	1.11600006	9.10499954	381.0010071	10.2209996	7/29/2014	19:35.4
859	SPS12	-122.4127528	37.99197984	1.09800005	9.09899998	380.8940125	10.19700003	-122.4127396	37.99198846	1.11600006	9.09899998	380.960022	10.21500003	7/29/2014	19:35.5
860	SPS12	-122.4127543	37.99198128	1.13199997	9.11499977	380.9159851	10.24699974	-122.4127411	37.99198989	1.16700006	9.11499977	380.9160156	10.28199983	7/29/2014	19:35.6
861	SPS12	-122.4127558	37.99198269	1.09800005	9.13099957	380.8699951	10.22899961	-122.4127426	37.99199132	1.11600006	9.13099957	380.8720093	10.24699962	7/29/2014	19:35.7
862	SPS12	-122.4127573	37.99198413	1.09800005	9.13099957	380.8500061	10.22899961	-122.4127441	37.99199274	1.11600006	9.13099957	380.9380188	10.24699962	7/29/2014	19:35.8
863	SPS12	-122.4127587	37.99198554	1.09800005	9.14599991	380.8080139	10.24399996	-122.4127456	37.99199416	1.11600006	9.14599991	380.8520203	10.26199996	7/29/2014	19:35.9
864	SPS12	-122.4127602	37.99198696	1.13199997	9.1590004	380.8760071	10.29100037	-122.4127471	37.99199559	1.11600006	9.1590004	380.8980103	10.27500045	7/29/2014	19:36.0
865	SPS12	-122.4127624	37.99198906	1.09800005	9.15299988	380.8099976	10.25099993	-122.4127493	37.99199768	1.11600006	9.15299988	380.8540039	10.26899993	7/29/2014	19:36.1
866	SPS12	-122.4127639	37.99199048	1.09800005	9.14599991	380.8080139	10.24399996	-122.4127507	37.99199909	1.11600006	9.14599991	380.8540039	10.26199996	7/29/2014	19:36.2
867	SPS12	-122.4127654	37.9919919	1.09800005	9.15299988	380.7879944	10.25099993	-122.4127522	37.99200051	1.11600006	9.15299988	380.8100281	10.26899993	7/29/2014	19:36.3
868	SPS12	-122.4127669	37.99199333	1.13199997	9.16899967	380.743988	10.30099964	-122.4127537	37.99200194	1.11600006	9.16899967	380.7860107	10.28499973	7/29/2014	19:36.4
869	SPS12	-122.4127684	37.99199474	1.09800005	9.22900009	380.7680054	10.32700014	-122.4127552	37.99200337	1.08200002	9.22900009	380.8120117	10.31100011	7/29/2014	19:36.5
870	SPS12	-122.4127699	37.99199618	1.09800005	9.17500019	380.6820068	10.27300024	-122.4127567	37.99200481	1.08200002	9.17500019	380.7480164	10.25700021	7/29/2014	19:36.6
871	SPS12	-122.4127714	37.99199759	1.09800005	9.16899967	380.7479858	10.26699972	-122.4127582	37.99200622	1.08200002	9.16899967	380.7220154	10.25099969	7/29/2014	19:36.7
872	SPS12	-122.4127728	37.99199903	1.09800005	9.17500019	380.6799927	10.27300024	-122.4127597	37.99200766	1.08200002	9.17500019	380.7500305	10.25700021	7/29/2014	19:36.8
873	SPS12	-122.4127743	37.99200042	1.09800005	9.22200012	380.6600037	10.32000017	-122.4127612	37.99200905	1.11600006	9.22200012	380.6800232	10.33800018	7/29/2014	19:36.9
874	SPS12	-122.4127758	37.99200182	1.09800005	9.2159996	380.6180115	10.31399965	-122.4127626	37.99201045	1.11600006	9.2159996	380.6620178	10.33199966	7/29/2014	19:37.0
875	SPS12	-122.412778	37.99200391	1.04700005	9.19999981	380.5759888	10.24699986	-122.4127648	37.99201254	1.08200002	9.19999981	380.6200256	10.28199983	7/29/2014	19:37.1
876	SPS12	-122.4127794	37.99200533	1.09800005	9.17500019	380.5979919	10.27300024	-122.4127663	37.99201396	1.08200002	9.17500019	380.6180115	10.25700021	7/29/2014	19:37.2
877	SPS12	-122.4127809	37.99200672	1.09800005	9.19999981	380.5759888	10.29799986	-122.4127678	37.99201535	1.08200002	9.19999981	380.5780029	10.28199983	7/29/2014	19:37.3
878	SPS12	-122.4127824	37.99200814	1.09800005	9.17500019	380.5320129	10.27300024	-122.4127693	37.99201677	1.08200002	9.17500019	380.5760193	10.25700021	7/29/2014	19:37.4
879	SPS12	-122.4127839	37.99200956	1.04700005	9.19999981	380.5100098	10.24699986	-122.4127708	37.99201819	1.08200002	9.19999981	380.5280151	10.28199983	7/29/2014	19:37.5
880	SPS12	-122.4127854	37.99201099	1.09800005	9.17500019	380.4460144	10.27300024	-122.4127723	37.99201962	1.08200002	9.17500019	380.5120239	10.25700021	7/29/2014	19:37.6
881	SPS12	-122.4127869	37.99201239	1.09800005	9.16899967	380.5780029	10.26699972	-122.4127737	37.99202103	1.08200002	9.16899967	380.5360107	10.25099969	7/29/2014	19:37.7
882	SPS12	-122.4127884	37.9920138	1.09800005	9.17500019	380.5580139	10.27300024	-122.4127752	37.99202243	1.08200002	9.17500019	380.5360107	10.25700021	7/29/2014	19:37.8
883	SPS12	-122.4127898	37.99201518	1.04700005	9.18400002	380.4920044	10.23100007	-122.4127767	37.99202385	1.08200002	9.18400002	380.5140076	10.26600003	7/29/2014	19:37.9
884	SPS12	-122.4127913	37.9920166	1.09800005	9.17500019	380.4479981	10.27300024	-122.4127782	37.99202525	1.08200002	9.17500019	380.4460144	10.25700021	7/29/2014	19:38.0
885	SPS12	-122.4127935	37.99201867	1.04700005	9.22900009	380.4060059	10.27600014	-122.4127804	37.99202732	1.08200002	9.22900009	380.3640137	10.31100011	7/29/2014	19:38.1
886	SPS12	-122.412795	37.99202008	1.09800005	9.20600033	380.3859863	10.30400038	-122.4127818	37.99202873	1.08200002	9.20600033	380.40802	10.28800035	7/29/2014	19:38.2
887	SPS12	-122.4127964	37.99202148	1.04700005	9.20600033	380.3859863	10.25300038	-122.4127833	37.99203013	1.08200002	9.20600033	380.3380127	10.28800035	7/29/2014	19:38.3
888	SPS12	-122.4127979	37.9920229	1.09800005	9.24400043	380.3420105	10.34200048	-122.4127848	37.99203155	1.08200002	9.24400043	380.2640076	10.32600045	7/29/2014	19:38.4
889	SPS12	-122.4127994	37.99202431	1.09800005	9.2159996	380.3420105	10.31399965	-122.4127863	37.99203298	1.08200002	9.2159996	380.2980042	10.29799962	7/29/2014	19:38.5
890	SPS12	-122.4128009	37.99202575	1.09800005	9.23799992	380.2319946	10.33599997	-122.4127878	37.9920344	1.08200002	9.23799992	380.2540283	10.31999993	7/29/2014	19:38.6
891	SPS12	-122.4128024	37.99202715	1.04700005	9.22900009	380.321991	10.27600014	-122.4127893	37.99203579	1.08200002	9.22900009	380.236023	10.31100011	7/29/2014	19:38.7
892	SPS12	-122.4128039	37.99202856	1.04700005	9.2159996	380.2359924	10.26299965	-122.4127908	37.99203721	1.08200002	9.2159996	380.2140198	10.29799962	7/29/2014	19:38.8
893	SPS12	-122.4128054	37.99202996	1.04700005	9.22200012	380.2139893	10.26900017	-122.4127923	37.99203861	1.08200002	9.22200012	380.2160034	10.30400014	7/29/2014	19:38.9
894	SPS12	-122.4128068	37.99203136	1.09800005	9.22200012	380.2139893	10.32000017	-122.4127937	37.99204001	1.08200002	9.22200012	380.2140198	10.30400014	7/29/2014	19:39.0
895	SPS12	-122.412809	37.99203343	1.09800005	9.23799992	380.1700134	10.33599997	-122.4127959	37.99204209	1.08200002	9.23799992	380.1720276	10.31999993	7/29/2014	19:39.1
896	SPS12	-122.4128105	37.99203481	1.04700005	9.22200012	380.1499939	10.26900017	-122.4127974	37.99204347	1.11600006	9.22200012	380.1480103	10.33800018	7/29/2014	19:39.2
897	SPS12	-122.412812	37.99203621	1.09800005	9.25399971	380.1080017	10.35199976	-122.4127988	37.99204487	1.08200002	9.25399971	380.1540222	10.33599973	7/29/2014	19:39.3
898	SPS12	-122.4128134	37.9920376	1.09800005	9.23799992	380.1520081	10.33599997	-122.4128003	37.99204627	1.11600006	9.23799992	380.1300049	10.35399997	7/29/2014	19:39.4
899	SPS12	-122.4128149	37.99203902	1.09800005	9.24400043	380.1080017	10.34200048	-122.4128018	37.99204769	1.08200002	9.24400043	380.0640259	10.32600045	7/29/2014	19:39.5
900	SPS12	-122.4128164	37.99204042	1.09800005	9.22900009	380.0859985	10.32700014	-122.4128033	37.99204908	1.11600006	9.22900009	380.1980286	10.34500015	7/29/2014	19:39.6
901	SPS12	-122.4128179	37.99204182	1.04700005	9.22200012	380.1080017	10.26900017	-122.4128048	37.99205048	1.08200002	9.22200012	380.1080017	10.30400014	7/29/2014	19:39.7
902	SPS12	-122.4128193	37.99204321	1.09800005	9.25399971	380.0660095	10.35199976	-122.4128062	37.99205188	1.08200002	9.25399971	380.0660095	10.33599973	7/29/2014	19:39.8
903	SPS12	-122.4128208	37.99204459	1.04700005	9.26000023	380.0679932	10.30700028	-122.4128077	37.99205326	1.08200002	9.26000023	380.0700073	10.34200025	7/29/2014	19:39.9
904	SPS12	-122.4128223	37.99204599	1.09800005	9.22900009	380.0679932	10.32700014	-122.4128092	37.99205466	1.08200002	9.22900009	380.0680237	10.31100011	7/29/2014	19:40.0
905	SPS12	-122.4128244	37.99204804	1.04700005	9.24400043	380.0039978	10.29100049	-122.4128113	37.99205669	1.08200002	9.24400043	380.0460205	10.32600045	7/29/2014	19:40.1
906	SPS12	-122.4128259	37.99204942	1.09800005	9.26000023	380.0020142	10.35800028	-122.4128128	37.99205811	1.08200002	9.26000023	380.0040283	10.34200025	7/29/2014	19:40.2
907	SPS12	-122.4128274	37.99205082	1.09800005	9.25399971	380.0039978	10.35199976	-122.4128143	37.99205949	1.03100002	9.25399971	380.0260315	10.28499973	7/29/2014	19:40.3
908	SPS12	-122.4128288	37.99205222	1.04700005	9.24400043	379.9620056	10.29100049	-122.4128157	37.99206089	1.08200002	9.24400043	379.9820252	10.32600045	7/29/2014	19:40.4
909	SPS12	-122.4128303	37.99205364	1.04700005	9.23799992	379.9400024	10.28499997	-122.4128172	37.99206228	1.08200002	9.23799992	379.9640198	10.31999993	7/29/2014	19:40.5
910	SPS12	-122.4128318	37.99205505	1.09800005	9.25399971	379.9400024	10.35199976	-122.4128187	37.99206372	1.11600006	9.25399971	379.9840088	10.36999977	7/29/2014	19:40.6
911	SPS12	-122.4128333	37.99205643	1.04700005	9.24400043	379.9400024	10.29100049	-122.4128202	37.99206512	1.08200002	9.24400043	379.9160156	10.32600045	7/29/2014	19:40.7
912	SPS12	-122.4128348	37.99205785	1.09800005	9.26000023	379.9620056	10.35800028	-122.4128217	37.99206651	1.08200002	9.26000023	379.8960266	10.34200025	7/29/2014	19:40.8
913	SPS12	-122.4128363	37.99205923	1.04700005	9.31400013	379.9639893	10.36100018	-122.4128232	37.99206789	1.08200002	9.31400013	379.9420166	10.39600015	7/29/2014	19:40.9
914	SPS12	-122.4128377	37.99206061	1.04700005	9.27600002	379.9230042	10.32300007	-122.4128246	37.99206927	1.08200002	9.27600002	379.8990173	10.35800004	7/29/2014	19:41.0
915	SPS12	-122.4128399	37.99206268	1.04700005	9.27000046	379.92099	10.31700051	-122.4128268	37.99207135	1.08200002	9.27000046	379.9230042	10.35200047	7/29/2014	19:41.1
916	SPS12	-122.4128414	37.99206408	1.09800005	9.29800034	379.8779907	10.39600039	-122.4128283	37.99207274	1.08200002	9.29800034	379.8970032	10.38000035	7/29/2014	19:41.2
917	SPS12	-122.4128428	37.99206546	1.04700005	9.32299995	379.9880066	10.37	-122.4128297	37.99207412	1.03100002	9.32299995	379.9020081	10.35399997	7/29/2014	19:41.3
918	SPS12	-122.4128443	37.99206686	1.04700005	9.34500027	379.9230042	10.39200032	-122.4128312	37.99207554	1.08200002	9.34500027	379.9890137	10.42700028	7/29/2014	19:41.4
919	SPS12	-122.4128458	37.99206825	1.04700005	9.32299995	379.9689941	10.37	-122.4128327	37.99207694	1.08200002	9.32299995	379.9890137	10.40499997	7/29/2014	19:41.5
920	SPS12	-122.4128473	37.99206967	1.09800005	9.34500027	379.9909973	10.44300032	-122.4128342	37.99207834	1.08200002	9.34500027	380.0350037	10.42700028	7/29/2014	19:41.6
921	SPS12	-122.4128488	37.99207107	1.04700005	9.38300037	380.0130005	10.43000042	-122.4128357	37.99207973	1.03100002	9.38300037	380.0570068	10.41400039	7/29/2014	19:41.7
922	SPS12	-122.4128502	37.99207247	1.09800005	9.34500027	380.0570068	10.44300032	-122.4128371	37.99208113	1.08200002	9.34500027	380.1010132	10.42700028	7/29/2014	19:41.8
923	SPS12	-122.4128517	37.99207383	1.04700005	9.36100006	380.144989	10.40800011	-122.4128386	37.99208249	1.08200002	9.36100006	380.1670227	10.44300008	7/29/2014	19:41.9
924	SPS12	-122.4128532	37.99207521	1.09800005	9.38300037	380.1929932	10.48100042	-122.4128401	37.99208389	1.08200002	9.38300037	380.2130127	10.46500039	7/29/2014	19:42.0
925	SPS12	-122.4128553	37.99207724	1.04700005	9.38300037	380.2349854	10.43000042	-122.4128422	37.99208593	1.08200002	9.38300037	380.2590027	10.46500039	7/29/2014	19:42.1
926	SPS12	-122.4128568	37.99207862	1.046	9.38300037	380.2390137	10.42900038	-122.4128437	37.99208731	1.08099997	9.38300037	380.2150269	10.46400034	7/29/2014	19:42.2
927	SPS12	-122.4128582	37.99208	1.046	9.39299965	380.2369995	10.43899965	-122.4128451	37.99208869	1.08099997	9.39299965	380.2210083	10.47399962	7/29/2014	19:42.3
928	SPS12	-122.4128597	37.9920814	1.097	9.50699997	380.2369995	10.60399997	-122.4128466	37.99209007	1.08099997	9.50699997	380.1910095	10.58799994	7/29/2014	19:42.4
929	SPS12	-122.4128612	37.99208278	1.046	9.41499996	380.1730042	10.46099997	-122.4128481	37.99209145	1.02999997	9.41499996	380.2550049	10.44499993	7/29/2014	19:42.5
930	SPS12	-122.4128626	37.99208416	1.046	9.43700027	380.2630005	10.48300028	-122.4128495	37.99209285	1.08099997	9.43700027	380.2410278	10.51800025	7/29/2014	19:42.6
931	SPS12	-122.4128641	37.99208556	1.046	9.46199989	380.2630005	10.5079999	-122.412851	37.99209424	1.02999997	9.46199989	380.2710266	10.49199986	7/29/2014	19:42.7
932	SPS12	-122.4128656	37.99208696	1.097	9.52200031	380.2189941	10.61900032	-122.4128525	37.99209563	1.08099997	9.52200031	380.263031	10.60300028	7/29/2014	19:42.8
933	SPS12	-122.412867	37.9920883	1.046	9.53199959	380.2409973	10.57799959	-122.4128539	37.99209699	1.02999997	9.53199959	380.2430115	10.56199956	7/29/2014	19:42.9
934	SPS12	-122.4128685	37.99208968	1.097	9.49100018	380.2850037	10.58800018	-122.4128554	37.99209837	1.08099997	9.49100018	380.32901	10.57200015	7/29/2014	19:43.0
935	SPS12	-122.4128706	37.99209172	1.046	9.5	380.2430115	10.546	-122.4128576	37.9921004	1.02999997	9.5	380.2890015	10.52999997	7/29/2014	19:43.1
936	SPS12	-122.4128721	37.99209312	1.097	9.53800011	380.2669983	10.63500011	-122.412859	37.99210178	1.08099997	9.53800011	380.309021	10.61900008	7/29/2014	19:43.2
937	SPS12	-122.4128735	37.99209446	1.046	9.60099983	380.2449951	10.64699984	-122.4128605	37.99210316	1.08099997	9.60099983	380.2910156	10.6819998	7/29/2014	19:43.3
938	SPS12	-122.412875	37.99209588	1.097	9.56999969	380.2669983	10.6669997	-122.4128619	37.99210454	1.08099997	9.56999969	380.2890015	10.65099967	7/29/2014	19:43.4
939	SPS12	-122.4128765	37.99209726	1.046	9.58600044	380.2669983	10.63200045	-122.4128634	37.99210592	1.08099997	9.58600044	380.3110046	10.66700041	7/29/2014	19:43.5
940	SPS12	-122.412878	37.99209866	1.097	9.58600044	380.2470093	10.68300045	-122.4128649	37.99210732	1.08099997	9.58600044	380.3130188	10.66700041	7/29/2014	19:43.6
941	SPS12	-122.4128794	37.99210002	1.046	9.67099953	380.2489929	10.71699953	-122.4128663	37.9921087	1.02999997	9.67099953	380.2510071	10.7009995	7/29/2014	19:43.7
942	SPS12	-122.4128809	37.99210138	1.046	9.64599991	380.2269898	10.69199991	-122.4128678	37.99211007	1.08099997	9.64599991	380.2710266	10.72699988	7/29/2014	19:43.8
943	SPS12	-122.4128823	37.99210274	1.046	9.66100025	380.2269898	10.70700026	-122.4128692	37.99211143	1.02999997	9.66100025	380.2270203	10.69100022	7/29/2014	19:43.9
944	SPS12	-122.4128837	37.99210409	1.097	9.67099953	380.2049866	10.76799953	-122.4128707	37.99211277	1.02999997	9.67099953	380.2050171	10.7009995	7/29/2014	19:44.0
945	SPS12	-122.4128858	37.99210607	1.046	9.69299984	380.1830139	10.73899984	-122.4128728	37.99211476	1.02999997	9.69299984	380.1630249	10.72299981	7/29/2014	19:44.1
946	SPS12	-122.4128873	37.99210742	1.097	9.71500015	380.1629944	10.81200016	-122.4128742	37.99211608	1.02999997	9.71500015	380.1630249	10.74500012	7/29/2014	19:44.2
947	SPS12	-122.4128886	37.99210873	1.046	9.71500015	380.1210022	10.76100016	-122.4128756	37.99211741	1.02999997	9.71500015	380.1450195	10.74500012	7/29/2014	19:44.3
948	SPS12	-122.4128901	37.99211005	1.046	9.73999977	380.1210022	10.78599977	-122.412877	37.99211874	1.02999997	9.73999977	380.1210022	10.76999974	7/29/2014	19:44.4
949	SPS12	-122.4128915	37.9921114	1.046	9.74699974	380.1430054	10.79299974	-122.4128784	37.99212006	1.08099997	9.74699974	380.0990295	10.82799971	7/29/2014	19:44.5
950	SPS12	-122.4128929	37.99211273	1.046	9.76900005	380.0769959	10.81500006	-122.4128798	37.99212139	1.02999997	9.76900005	380.0770264	10.79900002	7/29/2014	19:44.6
951	SPS12	-122.4128943	37.99211405	1.046	9.79399967	380.1229858	10.83999968	-122.4128812	37.99212272	1.02999997	9.79399967	380.07901	10.82399964	7/29/2014	19:44.7
952	SPS12	-122.4128957	37.99211536	1.046	9.81599998	380.0369873	10.86199999	-122.4128826	37.99212405	1.02999997	9.81599998	380.059021	10.84599996	7/29/2014	19:44.8
953	SPS12	-122.4128971	37.99211669	1.046	9.8380003	380.125	10.8840003	-122.412884	37.99212536	1.02999997	9.8380003	380.0370178	10.86800027	7/29/2014	19:44.9
954	SPS12	-122.4128985	37.992118	1.046	9.86400032	380.0589905	10.91000032	-122.4128854	37.99212667	1.02999997	9.86400032	380.0150147	10.89400029	7/29/2014	19:45.0
955	SPS12	-122.4129005	37.99211996	1.046	9.84799957	380.0610046	10.89399958	-122.4128874	37.99212865	1.02999997	9.84799957	379.9930115	10.87799954	7/29/2014	19:45.1
956	SPS12	-122.4129019	37.99212131	1.046	9.84799957	380.0589905	10.89399958	-122.4128888	37.99212997	1.02999997	9.84799957	379.9930115	10.87799954	7/29/2014	19:45.2
957	SPS12	-122.4129034	37.99212264	1.046	9.85400009	380.105011	10.9000001	-122.4128903	37.9921313	0.99699998	9.85400009	379.9730225	10.85100007	7/29/2014	19:45.3
958	SPS12	-122.4129048	37.99212398	1.046	9.8760004	380.0629883	10.92200041	-122.4128917	37.99213265	1.02999997	9.8760004	379.9990234	10.90600038	7/29/2014	19:45.4
959	SPS12	-122.4129062	37.99212533	1.01199996	9.88599968	379.9970093	10.89799964	-122.4128931	37.99213401	1.02999997	9.88599968	379.9710083	10.91599965	7/29/2014	19:45.5
960	SPS12	-122.4129076	37.99212671	1.046	9.8760004	380.1069946	10.92200041	-122.4128945	37.99213535	1.02999997	9.8760004	379.9770203	10.90600038	7/29/2014	19:45.6
961	SPS12	-122.4129091	37.99212805	1.046	9.86999989	380.0409851	10.91599989	-122.412896	37.99213672	1.02999997	9.86999989	380.0190125	10.89999986	7/29/2014	19:45.7
962	SPS12	-122.4129105	37.9921294	1.046	9.8760004	380.0429993	10.92200041	-122.4128974	37.99213808	1.02999997	9.8760004	380.0190125	10.90600038	7/29/2014	19:45.8
963	SPS12	-122.4129119	37.99213074	1.01199996	9.86999989	380.0669861	10.88199985	-122.4128988	37.99213941	0.99699998	9.86999989	380.0470276	10.86699986	7/29/2014	19:45.9
964	SPS12	-122.4129133	37.99213209	1.046	9.86999989	380.0669861	10.91599989	-122.4129002	37.99214075	1.02999997	9.86999989	380.0870056	10.89999986	7/29/2014	19:46.0
965	SPS12	-122.4129154	37.99213409	1.046	9.86400032	380.0669861	10.91000032	-122.4129023	37.99214275	1.02999997	9.86400032	380.1130066	10.89400029	7/29/2014	19:46.1
966	SPS12	-122.4129169	37.99213541	1.046	9.86400032	380.1549988	10.91000032	-122.4129038	37.9921441	1.02999997	9.86400032	380.1550293	10.89400029	7/29/2014	19:46.2
967	SPS12	-122.4129183	37.99213676	1.01199996	9.8760004	380.1549988	10.88800037	-122.4129052	37.99214542	1.02999997	9.8760004	380.2190247	10.90600038	7/29/2014	19:46.3
968	SPS12	-122.4129197	37.99213812	1.046	9.8920002	380.1809998	10.9380002	-122.4129066	37.99214679	1.02999997	9.8920002	380.2230225	10.92200017	7/29/2014	19:46.4
969	SPS12	-122.4129212	37.99213947	1.01199996	9.86999989	380.1809998	10.88199985	-122.4129081	37.99214815	0.99699998	9.86999989	380.2250061	10.86699986	7/29/2014	19:46.5
970	SPS12	-122.4129226	37.99214085	1.046	9.86999989	380.1589966	10.91599989	-122.4129095	37.99214953	1.02999997	9.86999989	380.2030029	10.89999986	7/29/2014	19:46.6
971	SPS12	-122.412924	37.99214219	1.01199996	9.8760004	380.1589966	10.88800037	-122.4129109	37.99215087	0.99699998	9.8760004	380.2030029	10.87300038	7/29/2014	19:46.7
972	SPS12	-122.4129255	37.99214355	1.046	9.85400009	380.1589966	10.9000001	-122.4129124	37.99215224	1.02999997	9.85400009	380.2310181	10.88400006	7/29/2014	19:46.8
973	SPS12	-122.4129269	37.9921449	1.01199996	9.90799999	380.1830139	10.91999996	-122.4129138	37.99215356	0.99699998	9.90799999	380.2050171	10.90499997	7/29/2014	19:46.9
974	SPS12	-122.4129283	37.99214624	1.046	9.88599968	380.2059937	10.93199968	-122.4129152	37.99215493	1.02999997	9.88599968	380.1640015	10.91599965	7/29/2014	19:47.0
975	SPS12	-122.4129304	37.99214824	1.046	9.90799999	380.2059937	10.954	-122.4129174	37.99215693	1.02999997	9.90799999	380.2940064	10.93799996	7/29/2014	19:47.1
976	SPS12	-122.4129319	37.99214961	1.046	9.88599968	380.25	10.93199968	-122.4129188	37.99215829	1.02999997	9.88599968	380.2060242	10.91599965	7/29/2014	19:47.2
977	SPS12	-122.4129333	37.99215095	1.01199996	9.88599968	380.25	10.89799964	-122.4129202	37.99215963	0.99699998	9.88599968	380.2080078	10.88299966	7/29/2014	19:47.3
978	SPS12	-122.4129348	37.99215231	1.01199996	9.86400032	380.25	10.87600029	-122.4129217	37.992161	1.02999997	9.86400032	380.2060242	10.89400029	7/29/2014	19:47.4
979	SPS12	-122.4129362	37.99215369	1.046	9.86999989	380.2739868	10.91599989	-122.4129231	37.99216238	0.99699998	9.86999989	380.2080078	10.86699986	7/29/2014	19:47.5
980	SPS12	-122.4129377	37.99215507	1.01199996	9.93999958	380.2319946	10.95199955	-122.4129246	37.99216376	1.02999997	9.93999958	380.1900024	10.96999955	7/29/2014	19:47.6
981	SPS12	-122.4129391	37.99215644	1.01199996	9.86999989	380.276001	10.88199985	-122.412926	37.99216512	0.99699998	9.86999989	380.2320252	10.86699986	7/29/2014	19:47.7
982	SPS12	-122.4129406	37.99215782	1.046	9.8920002	380.2099915	10.9380002	-122.4129275	37.99216648	1.02999997	9.8920002	380.2540283	10.92200017	7/29/2014	19:47.8
983	SPS12	-122.412942	37.99215916	1.01199996	9.86400032	380.3200073	10.87600029	-122.4129289	37.99216784	0.99699998	9.86400032	380.2320252	10.8610003	7/29/2014	19:47.9
984	SPS12	-122.4129434	37.99216051	1.046	9.85400009	380.2780151	10.9000001	-122.4129304	37.99216919	1.02999997	9.85400009	380.2580261	10.88400006	7/29/2014	19:48.0
985	SPS12	-122.4129456	37.99216252	1.01199996	9.86999989	380.2799988	10.88199985	-122.4129325	37.99217121	0.99699998	9.86999989	380.2800293	10.86699986	7/29/2014	19:48.1
986	SPS12	-122.412947	37.99216389	1.046	9.8760004	380.3240051	10.92200041	-122.4129339	37.99217255	0.99699998	9.8760004	380.2580261	10.87300038	7/29/2014	19:48.2
987	SPS12	-122.4129484	37.99216523	1.01199996	9.8380003	380.2799988	10.85000026	-122.4129353	37.9921739	1.02999997	9.8380003	380.2800293	10.86800027	7/29/2014	19:48.3
988	SPS12	-122.4129499	37.99216659	1.046	9.86999989	380.3240051	10.91599989	-122.4129368	37.99217528	1.02999997	9.86999989	380.2820129	10.89999986	7/29/2014	19:48.4
989	SPS12	-122.4129513	37.99216796	1.01199996	9.85400009	380.3460083	10.86600006	-122.4129382	37.99217662	0.99699998	9.85400009	380.2800293	10.85100007	7/29/2014	19:48.5
990	SPS12	-122.4129528	37.99216934	1.046	9.8380003	380.3039856	10.8840003	-122.4129397	37.992178	1.02999997	9.8380003	380.2620239	10.86800027	7/29/2014	19:48.6
991	SPS12	-122.4129542	37.9921707	1.01199996	9.8380003	380.3280029	10.85000026	-122.4129411	37.99217937	0.99699998	9.8380003	380.2180176	10.83500028	7/29/2014	19:48.7
992	SPS12	-122.4129557	37.99217204	1.046	9.86999989	380.3280029	10.91599989	-122.4129426	37.99218073	0.99699998	9.86999989	380.3280029	10.86699986	7/29/2014	19:48.8
993	SPS12	-122.4129571	37.99217339	1.01199996	9.84799957	380.3059998	10.85999954	-122.412944	37.99218207	0.99699998	9.84799957	380.3060303	10.84499955	7/29/2014	19:48.9
994	SPS12	-122.4129585	37.99217473	1.046	9.82299995	380.3280029	10.86899996	-122.4129454	37.99218342	1.02999997	9.82299995	380.2840271	10.85299993	7/29/2014	19:49.0
995	SPS12	-122.4129606	37.99217673	1.01199996	9.81599998	380.2640076	10.82799995	-122.4129475	37.99218542	0.99699998	9.81599998	380.3300171	10.81299996	7/29/2014	19:49.1
996	SPS12	-122.412962	37.9921781	1.046	9.82299995	380.3980103	10.86899996	-122.4129489	37.99218676	1.02999997	9.82299995	380.3320313	10.85299993	7/29/2014	19:49.2
997	SPS12	-122.4129635	37.99217944	1.01199996	9.84799957	380.3099976	10.85999954	-122.4129504	37.99218811	0.99699998	9.84799957	380.3300171	10.84499955	7/29/2014	19:49.3
998	SPS12	-122.4129649	37.9921808	1.046	9.81599998	380.3320007	10.86199999	-122.4129518	37.99218949	1.02999997	9.81599998	380.3340149	10.84599996	7/29/2014	19:49.4
999	SPS12	-122.4129663	37.99218217	1.01199996	9.82299995	380.3540039	10.83499992	-122.4129532	37.99219083	0.99699998	9.82299995	380.3500061	10.81999993	7/29/2014	19:49.5
1000	SPS12	-122.4129678	37.99218355	1.046	9.81000042	380.3760071	10.85600042	-122.4129547	37.99219221	0.99699998	9.81000042	380.3340149	10.8070004	7/29/2014	19:49.6
1001	SPS12	-122.4129692	37.99218489	1.01199996	9.86999989	380.3999939	10.88199985	-122.4129561	37.99219358	0.99699998	9.86999989	380.3340149	10.86699986	7/29/2014	19:49.7
1002	SPS12	-122.4129707	37.99218627	1.01199996	9.88599968	380.4020081	10.89799964	-122.4129576	37.99219494	0.99699998	9.88599968	380.3560181	10.88299966	7/29/2014	19:49.8
1003	SPS12	-122.4129721	37.99218762	1.01199996	9.83199978	380.4020081	10.84399974	-122.412959	37.99219628	0.99699998	9.83199978	380.3380127	10.82899976	7/29/2014	19:49.9
1004	SPS12	-122.4129735	37.99218896	1.01199996	9.84799957	380.3800049	10.85999954	-122.4129604	37.99219763	0.99699998	9.84799957	380.3580017	10.84499955	7/29/2014	19:50.0
1005	SPS12	-122.4129757	37.992191	1.01199996	9.85400009	380.4020081	10.86600006	-122.4129626	37.99219966	0.99699998	9.85400009	380.3340149	10.85100007	7/29/2014	19:50.1
1006	SPS12	-122.4129771	37.99219236	1.046	9.86999989	380.4039917	10.91599989	-122.412964	37.99220103	1.02999997	9.86999989	380.3400269	10.89999986	7/29/2014	19:50.2
1007	SPS12	-122.4129785	37.99219372	1.01199996	9.8380003	380.3619995	10.85000026	-122.4129654	37.99220239	0.99699998	9.8380003	380.3360291	10.83500028	7/29/2014	19:50.3
1008	SPS12	-122.41298	37.9921951	1.01199996	9.86999989	380.428009	10.88199985	-122.4129669	37.99220377	0.99699998	9.86999989	380.4060059	10.86699986	7/29/2014	19:50.4
1009	SPS12	-122.4129815	37.99219648	1.01199996	9.86999989	380.5379944	10.88199985	-122.4129684	37.99220515	0.99699998	9.86999989	380.4520264	10.86699986	7/29/2014	19:50.5
1010	SPS12	-122.4129829	37.99219786	1.01199996	9.8760004	380.493988	10.88800037	-122.4129698	37.99220653	0.99699998	9.8760004	380.4920044	10.87300038	7/29/2014	19:50.6
1011	SPS12	-122.4129844	37.99219924	1.01199996	9.8760004	380.5159912	10.88800037	-122.4129713	37.99220791	0.99699998	9.8760004	380.4940186	10.87300038	7/29/2014	19:50.7
1012	SPS12	-122.4129858	37.99220062	1.01199996	9.90799999	380.4519959	10.91999996	-122.4129727	37.99220929	0.99699998	9.90799999	380.4960022	10.90499997	7/29/2014	19:50.8
1013	SPS12	-122.4129873	37.99220199	0.977	9.86999989	380.4760132	10.84699988	-122.4129742	37.99221065	0.99699998	9.86999989	380.45401	10.86699986	7/29/2014	19:50.9
1014	SPS12	-122.4129887	37.99220335	1.01199996	9.86999989	380.45401	10.88199985	-122.4129756	37.99221202	0.99699998	9.86999989	380.4980164	10.86699986	7/29/2014	19:51.0
1015	SPS12	-122.4129909	37.99220538	1.01199996	9.88599968	380.4979858	10.89799964	-122.4129778	37.99221405	0.99699998	9.88599968	380.5040283	10.88299966	7/29/2014	19:51.1
1016	SPS12	-122.4129923	37.99220675	1.01199996	9.8760004	380.5400085	10.88800037	-122.4129792	37.99221541	0.99699998	9.8760004	380.5200195	10.87300038	7/29/2014	19:51.2
1017	SPS12	-122.4129937	37.99220813	1.01199996	9.90200043	380.5220032	10.91400039	-122.4129806	37.99221678	0.99699998	9.90200043	380.5020142	10.89900041	7/29/2014	19:51.3
1018	SPS12	-122.4129952	37.99220949	1.01199996	9.8920002	380.5899963	10.90400016	-122.4129821	37.99221816	0.99699998	9.8920002	380.5440064	10.88900018	7/29/2014	19:51.4
1019	SPS12	-122.4129966	37.99221089	1.01199996	9.8920002	380.6340027	10.90400016	-122.4129835	37.99221954	0.99699998	9.8920002	380.5920105	10.88900018	7/29/2014	19:51.5
1020	SPS12	-122.4129981	37.99221227	1.01199996	9.91699982	380.6560059	10.92899978	-122.412985	37.99222092	0.99699998	9.91699982	380.5900269	10.9139998	7/29/2014	19:51.6
1021	SPS12	-122.4129996	37.99221363	0.977	9.90799999	380.6560059	10.88499999	-122.4129865	37.9922223	0.963	9.90799999	380.5900269	10.87099999	7/29/2014	19:51.7
1022	SPS12	-122.413001	37.99221501	1.01199996	9.9460001	380.6560059	10.95800006	-122.4129879	37.99222368	0.99699998	9.9460001	380.6340027	10.94300008	7/29/2014	19:51.8
1023	SPS12	-122.4130025	37.99221637	1.01199996	9.92399979	380.7009888	10.93599975	-122.4129894	37.99222504	0.963	9.92399979	380.6350098	10.88699979	7/29/2014	19:51.9
1024	SPS12	-122.4130039	37.99221772	1.01100004	9.95499992	380.70401	10.96599996	-122.4129908	37.99222638	0.96200001	9.95499992	380.6620178	10.91699994	7/29/2014	19:52.0
1025	SPS12	-122.413006	37.99221974	0.97600001	9.93299961	380.7260132	10.90899962	-122.4129929	37.9922284	0.96200001	9.93299961	380.6600037	10.89499962	7/29/2014	19:52.1
1026	SPS12	-122.4130075	37.99222112	1.01100004	9.93999958	380.723999	10.95099962	-122.4129944	37.99222976	0.96200001	9.93999958	380.6160278	10.90199959	7/29/2014	19:52.2
1027	SPS12	-122.4130089	37.99222248	1.01100004	9.95499992	380.7260132	10.96599996	-122.4129958	37.99223115	0.96200001	9.95499992	380.70401	10.91699994	7/29/2014	19:52.3
1028	SPS12	-122.4130103	37.99222384	1.01100004	9.93999958	380.8160095	10.95099962	-122.4129972	37.99223251	0.96200001	9.93999958	380.684021	10.90199959	7/29/2014	19:52.4
1029	SPS12	-122.4130118	37.99222522	0.97600001	9.93299961	380.7520142	10.90899962	-122.4129987	37.99223389	0.96200001	9.93299961	380.7320252	10.89499962	7/29/2014	19:52.5
1030	SPS12	-122.4130133	37.9922266	1.01100004	9.93999958	380.7520142	10.95099962	-122.4130002	37.99223527	0.96200001	9.93999958	380.7280273	10.90199959	7/29/2014	19:52.6
1031	SPS12	-122.4130147	37.99222797	0.97600001	9.9460001	380.8399963	10.92200011	-122.4130016	37.99223665	0.96200001	9.9460001	380.7320252	10.90800011	7/29/2014	19:52.7
1032	SPS12	-122.4130162	37.99222935	1.01100004	9.93999958	380.7720032	10.95099962	-122.4130031	37.99223801	0.99599999	9.93999958	380.730011	10.93599957	7/29/2014	19:52.8
1033	SPS12	-122.4130176	37.99223071	0.97600001	9.9460001	380.7739868	10.92200011	-122.4130045	37.99223937	0.99599999	9.9460001	380.730011	10.94200009	7/29/2014	19:52.9
1034	SPS12	-122.413019	37.99223207	1.01100004	9.95499992	380.7319946	10.96599996	-122.4130059	37.99224074	0.99599999	9.95499992	380.7320252	10.95099992	7/29/2014	19:53.0
1035	SPS12	-122.4130212	37.99223409	0.97600001	9.9460001	380.7109985	10.92200011	-122.4130081	37.99224275	0.99599999	9.9460001	380.7110291	10.94200009	7/29/2014	19:53.1
1036	SPS12	-122.4130226	37.99223547	1.01100004	9.96199989	380.7330017	10.97299993	-122.4130095	37.99224412	0.99599999	9.96199989	380.6890259	10.95799989	7/29/2014	19:53.2
1037	SPS12	-122.413024	37.99223681	0.97600001	9.97099972	380.6889954	10.94699973	-122.4130109	37.99224548	0.96200001	9.97099972	380.7110291	10.93299973	7/29/2014	19:53.3
1038	SPS12	-122.4130255	37.99223819	1.01100004	9.95499992	380.6889954	10.96599996	-122.4130124	37.99224686	0.99599999	9.95499992	380.6890259	10.95099992	7/29/2014	19:53.4
1039	SPS12	-122.413027	37.99223957	0.97600001	9.96199989	380.6470032	10.9379999	-122.4130139	37.99224824	0.96200001	9.96199989	380.6690064	10.92399991	7/29/2014	19:53.5
1040	SPS12	-122.4130284	37.99224097	1.01100004	9.96199989	380.6470032	10.97299993	-122.4130153	37.99224964	0.99599999	9.96199989	380.6670227	10.95799989	7/29/2014	19:53.6
1041	SPS12	-122.4130299	37.99224233	0.97600001	9.9460001	380.6270142	10.92200011	-122.4130168	37.99225102	0.96200001	9.9460001	380.6730042	10.90800011	7/29/2014	19:53.7
1042	SPS12	-122.4130313	37.99224373	1.01100004	9.96199989	380.5830078	10.97299993	-122.4130182	37.9922524	0.99599999	9.96199989	380.6470032	10.95799989	7/29/2014	19:53.8
1043	SPS12	-122.4130328	37.99224508	0.97600001	10.00300026	380.5830078	10.97900027	-122.4130197	37.99225374	0.99599999	10.00300026	380.605011	10.99900025	7/29/2014	19:53.9
1044	SPS12	-122.4130342	37.99224646	1.01100004	9.96199989	380.5390015	10.97299993	-122.4130211	37.99225511	0.99599999	9.96199989	380.5610046	10.95799989	7/29/2014	19:54.0
1045	SPS12	-122.4130363	37.99224848	0.97600001	9.95499992	380.5190125	10.93099993	-122.4130232	37.99225712	0.96200001	9.95499992	380.5410156	10.91699994	7/29/2014	19:54.1
1046	SPS12	-122.4130378	37.99224984	1.01100004	9.97700024	380.4989929	10.98800027	-122.4130247	37.99225849	0.99599999	9.97700024	380.4990234	10.97300023	7/29/2014	19:54.2
1047	SPS12	-122.4130392	37.9922512	0.97600001	10.00300026	380.4769898	10.97900027	-122.4130261	37.99225985	0.96200001	10.00300026	380.4770203	10.96500027	7/29/2014	19:54.3
1048	SPS12	-122.4130407	37.99225258	1.01100004	9.98700047	380.4549866	10.9980005	-122.4130276	37.99226125	0.99599999	9.98700047	380.4530029	10.98300046	7/29/2014	19:54.4
1049	SPS12	-122.4130421	37.99225394	0.97600001	9.97700024	380.3890076	10.95300025	-122.413029	37.99226261	0.96200001	9.97700024	380.3890076	10.93900025	7/29/2014	19:54.5
1050	SPS12	-122.4130436	37.99225534	1.01100004	9.97099972	380.4129944	10.98199975	-122.4130305	37.99226401	0.99599999	9.97099972	380.4110107	10.96699971	7/29/2014	19:54.6
1051	SPS12	-122.413045	37.9922567	0.97600001	9.97700024	380.3710022	10.95300025	-122.4130319	37.99226537	0.99599999	9.97700024	380.3730164	10.97300023	7/29/2014	19:54.7
1052	SPS12	-122.4130465	37.99225808	0.97600001	9.97099972	380.3930054	10.94699973	-122.4130334	37.99226673	0.99599999	9.97099972	380.3710022	10.96699971	7/29/2014	19:54.8
1053	SPS12	-122.4130479	37.99225945	0.97600001	9.98700047	380.3710022	10.96300048	-122.4130348	37.9922681	0.99599999	9.98700047	380.3470154	10.98300046	7/29/2014	19:54.9
1054	SPS12	-122.4130493	37.99226081	0.97600001	9.99300003	380.3269959	10.96900004	-122.4130362	37.99226946	0.99599999	9.99300003	380.3070068	10.98900002	7/29/2014	19:55.0
1055	SPS12	-122.4130515	37.99226284	0.97600001	10.00300026	380.2390137	10.97900027	-122.4130384	37.99227149	0.96200001	10.00300026	380.1730042	10.96500027	7/29/2014	19:55.1
1056	SPS12	-122.4130529	37.99226422	1.01100004	9.99300003	380.1749878	11.00400007	-122.4130398	37.99227287	0.99599999	9.99300003	380.1510315	10.98900002	7/29/2014	19:55.2
1057	SPS12	-122.4130544	37.99226559	0.97600001	9.99300003	380.1109924	10.96900004	-122.4130413	37.99227424	0.99599999	9.99300003	380.0450134	10.98900002	7/29/2014	19:55.3
1058	SPS12	-122.4130558	37.99226699	1.01100004	10.02499962	380.0889893	11.03599966	-122.4130427	37.99227563	0.99599999	10.02499962	380.0090027	11.02099961	7/29/2014	19:55.4
1059	SPS12	-122.4130573	37.99226837	0.97600001	10.05599976	380.0230103	11.03199977	-122.4130442	37.99227701	0.96200001	10.05599976	380.0010071	11.01799977	7/29/2014	19:55.5
1060	SPS12	-122.4130588	37.99226976	1.01100004	10.00899982	379.9590149	11.01999986	-122.4130456	37.99227841	0.99599999	10.00899982	379.9130249	11.00499982	7/29/2014	19:55.6
1061	SPS12	-122.4130602	37.99227114	0.97600001	10.00899982	379.9590149	10.98499984	-122.4130471	37.99227981	0.99599999	10.00899982	379.8950195	11.00499982	7/29/2014	19:55.7
1062	SPS12	-122.4130617	37.99227254	0.97600001	10.04100037	379.9169922	11.01700038	-122.4130486	37.99228117	0.99599999	10.04100037	379.8950195	11.03700036	7/29/2014	19:55.8
1063	SPS12	-122.4130631	37.99227392	0.97600001	10.00899982	379.8729858	10.98499984	-122.41305	37.99228257	0.96200001	10.00899982	379.8530273	10.97099984	7/29/2014	19:55.9
1064	SPS12	-122.4130646	37.9922753	0.97600001	10.00300026	379.8510132	10.97900027	-122.4130515	37.99228393	0.99599999	10.00300026	379.8730164	10.99900025	7/29/2014	19:56.0
1065	SPS12	-122.4130668	37.99227737	0.97600001	9.99300003	379.8510132	10.96900004	-122.4130536	37.992286	0.99599999	9.99300003	379.8750305	10.98900002	7/29/2014	19:56.1
1066	SPS12	-122.4130682	37.99227875	0.97600001	9.99300003	379.7869873	10.96900004	-122.4130551	37.9922874	0.99599999	9.99300003	379.82901	10.98900002	7/29/2014	19:56.2
1067	SPS12	-122.4130697	37.99228017	0.97600001	10.00300026	379.8089905	10.97900027	-122.4130566	37.9922888	0.96200001	10.00300026	379.8330078	10.96500027	7/29/2014	19:56.3
1068	SPS12	-122.4130712	37.99228157	0.97600001	9.97700024	379.855011	10.95300025	-122.4130581	37.99229022	0.99599999	9.97700024	379.7670288	10.97300023	7/29/2014	19:56.4
1069	SPS12	-122.4130727	37.99228298	0.97600001	10.03100014	379.7890015	11.00700015	-122.4130595	37.99229163	0.99599999	10.03100014	379.7470093	11.02700013	7/29/2014	19:56.5
1070	SPS12	-122.4130742	37.99228442	0.97600001	9.99300003	379.8129883	10.96900004	-122.413061	37.99229305	0.99599999	9.99300003	379.7450256	10.98900002	7/29/2014	19:56.6
1071	SPS12	-122.4130757	37.99228581	0.97600001	10.00899982	379.7890015	10.98499984	-122.4130625	37.99229446	0.99599999	10.00899982	379.6570129	11.00499982	7/29/2014	19:56.7
1072	SPS12	-122.4130771	37.99228725	1.01100004	9.99300003	379.7690125	11.00400007	-122.413064	37.99229588	0.96200001	9.99300003	379.6610107	10.95500004	7/29/2014	19:56.8
1073	SPS12	-122.4130786	37.99228865	0.97600001	10.00899982	379.7269898	10.98499984	-122.4130655	37.99229728	0.96200001	10.00899982	379.5970154	10.97099984	7/29/2014	19:56.9
1074	SPS12	-122.4130801	37.99229004	1.01100004	10.01500034	379.6390076	11.02600038	-122.4130669	37.99229867	0.99599999	10.01500034	379.6390076	11.01100034	7/29/2014	19:57.0
1075	SPS12	-122.4130823	37.99229211	0.97600001	9.98700047	379.6629944	10.96300048	-122.4130691	37.99230074	0.96200001	9.98700047	379.6190186	10.94900048	7/29/2014	19:57.1
1076	SPS12	-122.4130837	37.99229349	0.97600001	10.02499962	379.5729981	11.00099963	-122.4130706	37.99230214	0.99599999	10.02499962	379.5510254	11.02099961	7/29/2014	19:57.2
1077	SPS12	-122.4130852	37.99229491	0.97600001	9.97700024	379.5509949	10.95300025	-122.4130721	37.99230354	0.99599999	9.97700024	379.553009	10.97300023	7/29/2014	19:57.3
1078	SPS12	-122.4130867	37.99229631	0.97600001	9.97700024	379.5549927	10.95300025	-122.4130735	37.99230496	0.99599999	9.97700024	379.553009	10.97300023	7/29/2014	19:57.4
1079	SPS12	-122.4130882	37.99229772	0.97600001	9.99300003	379.5329895	10.96900004	-122.413075	37.99230635	0.99599999	9.99300003	379.5570068	10.98900002	7/29/2014	19:57.5
1080	SPS12	-122.4130896	37.99229914	0.97600001	10.02499962	379.4890137	11.00099963	-122.4130765	37.99230777	0.99599999	10.02499962	379.4650269	11.02099961	7/29/2014	19:57.6
1081	SPS12	-122.4130911	37.99230055	0.97600001	9.97700024	379.5109863	10.95300025	-122.413078	37.99230918	0.99599999	9.97700024	379.513031	10.97300023	7/29/2014	19:57.7
1082	SPS12	-122.4130926	37.99230195	0.97600001	9.97099972	379.4030151	10.94699973	-122.4130794	37.99231058	0.99599999	9.97099972	379.4450073	10.96699971	7/29/2014	19:57.8
1083	SPS12	-122.413094	37.99230335	0.97600001	9.98700047	379.5119934	10.96300048	-122.4130809	37.99231198	0.99599999	9.98700047	379.4020081	10.98300046	7/29/2014	19:57.9
1084	SPS12	-122.4130955	37.99230475	0.97600001	9.97700024	379.4490051	10.95300025	-122.4130824	37.99231338	0.99599999	9.97700024	379.3850098	10.97300023	7/29/2014	19:58.0
1085	SPS12	-122.4130977	37.99230682	0.97600001	9.96199989	379.4509888	10.9379999	-122.4130845	37.99231545	0.96200001	9.96199989	379.2730103	10.92399991	7/29/2014	19:58.1
1086	SPS12	-122.4130991	37.99230822	1.01100004	9.97700024	379.4490051	10.98800027	-122.413086	37.99231685	0.99599999	9.97700024	379.4490051	10.97300023	7/29/2014	19:58.2
1087	SPS12	-122.4131006	37.99230961	0.97600001	9.97099972	379.427002	10.94699973	-122.4130875	37.99231825	0.99599999	9.97099972	379.3410034	10.96699971	7/29/2014	19:58.3
1088	SPS12	-122.4131021	37.99231105	0.97600001	9.97099972	379.4509888	10.94699973	-122.4130889	37.99231964	0.99599999	9.97099972	379.4030151	10.96699971	7/29/2014	19:58.4
1089	SPS12	-122.4131036	37.99231246	0.97600001	9.97099972	379.4509888	10.94699973	-122.4130904	37.99232108	0.96200001	9.97099972	379.4070129	10.93299973	7/29/2014	19:58.5
1090	SPS12	-122.4131051	37.9923139	0.97600001	9.95499992	379.4970093	10.93099993	-122.4130919	37.99232251	0.99599999	9.95499992	379.4310303	10.95099992	7/29/2014	19:58.6
1091	SPS12	-122.4131066	37.99231531	0.97600001	9.96199989	379.4989929	10.9379999	-122.4130934	37.99232393	0.99599999	9.96199989	379.4550171	10.95799989	7/29/2014	19:58.7
1092	SPS12	-122.4131081	37.99231675	1.01100004	9.97700024	379.5409851	10.98800027	-122.4130949	37.99232536	0.99599999	9.97700024	379.4970093	10.97300023	7/29/2014	19:58.8
1093	SPS12	-122.4131095	37.99231818	0.97600001	9.97099972	379.5409851	10.94699973	-122.4130964	37.99232677	0.99599999	9.97099972	379.5410156	10.96699971	7/29/2014	19:58.9
1094	SPS12	-122.413111	37.99231961	1.01100004	9.97099972	379.5889893	10.98199975	-122.4130979	37.99232821	1.02900004	9.97099972	379.5870056	10.99999976	7/29/2014	19:59.0
1095	SPS12	-122.4131133	37.99232175	0.97600001	9.97099972	379.5880127	10.94699973	-122.4131001	37.99233035	0.99599999	9.97099972	379.61203	10.96699971	7/29/2014	19:59.1
1096	SPS12	-122.4131148	37.9923232	1.01100004	9.96199989	379.5880127	10.97299993	-122.4131016	37.99233182	0.99599999	9.96199989	379.6300049	10.95799989	7/29/2014	19:59.2
1097	SPS12	-122.4131163	37.99232467	0.97600001	9.97099972	379.5440064	10.94699973	-122.4131031	37.99233327	0.99599999	9.97099972	379.6100159	10.96699971	7/29/2014	19:59.3
1098	SPS12	-122.4131179	37.99232618	1.01100004	9.96199989	379.5239868	10.97299993	-122.4131047	37.99233475	1.02900004	9.96199989	379.5900269	10.99099994	7/29/2014	19:59.4
1099	SPS12	-122.4131194	37.99232765	0.97600001	9.97099972	379.5440064	10.94699973	-122.4131062	37.99233626	0.99599999	9.97099972	379.6100159	10.96699971	7/29/2014	19:59.5
1100	SPS12	-122.413121	37.99232917	1.01100004	9.9460001	379.5239868	10.95700014	-122.4131078	37.99233775	1.02900004	9.9460001	379.5680237	10.97500014	7/29/2014	19:59.6
1101	SPS12	-122.4131225	37.99233065	0.97600001	9.98700047	379.5499878	10.96300048	-122.4131093	37.99233925	0.99599999	9.98700047	379.5260315	10.98300046	7/29/2014	19:59.7
1102	SPS12	-122.4131241	37.99233214	0.97600001	9.97099972	379.5480042	10.94699973	-122.4131109	37.99234074	1.02900004	9.97099972	379.6000061	10.99999976	7/29/2014	19:59.8
1103	SPS12	-122.4131256	37.99233361	0.97600001	9.98700047	379.526001	10.96300048	-122.4131124	37.9923422	1.02900004	9.98700047	379.5500183	11.01600051	7/29/2014	19:59.9
1104	SPS12	-122.4131271	37.99233508	0.97600001	10.00300026	379.571991	10.97900027	-122.413114	37.99234367	1.02900004	10.00300026	379.5500183	11.0320003	7/29/2014	20:00.0
1105	SPS12	-122.4131294	37.99233727	0.97600001	9.98700047	379.571991	10.96300048	-122.4131162	37.99234587	1.02900004	9.98700047	379.5280151	11.01600051	7/29/2014	20:00.1
1106	SPS12	-122.4131309	37.99233872	1.01100004	9.99300003	379.5740051	11.00400007	-122.4131178	37.99234732	1.02900004	9.99300003	379.5540161	11.02200007	7/29/2014	20:00.2
1107	SPS12	-122.4131325	37.99234021	1.01100004	9.98700047	379.552002	10.9980005	-122.4131193	37.99234879	1.02900004	9.98700047	379.5300293	11.01600051	7/29/2014	20:00.3
1108	SPS12	-122.413134	37.99234168	1.01100004	10.04100037	379.5320129	11.0520004	-122.4131208	37.99235026	1.02900004	10.04100037	379.5540161	11.07000041	7/29/2014	20:00.4
1109	SPS12	-122.4131355	37.99234315	0.97600001	10.01500034	379.5299988	10.99100035	-122.4131223	37.99235172	0.99599999	10.01500034	379.5760193	11.01100034	7/29/2014	20:00.5
1110	SPS12	-122.4131371	37.99234462	1.01100004	10.00899982	379.5740051	11.01999986	-122.4131239	37.99235319	1.02900004	10.00899982	379.5740051	11.03799987	7/29/2014	20:00.6
1111	SPS12	-122.4131386	37.99234608	0.97600001	10.00899982	379.6000061	10.98499984	-122.4131254	37.99235466	1.02900004	10.00899982	379.5780029	11.03799987	7/29/2014	20:00.7
1112	SPS12	-122.4131401	37.99234755	1.01100004	10.03100014	379.5559998	11.04200017	-122.4131269	37.99235611	1.02900004	10.03100014	379.6000061	11.06000018	7/29/2014	20:00.8
1113	SPS12	-122.4131416	37.99234899	0.97600001	10.01500034	379.6440125	10.99100035	-122.4131284	37.99235756	1.02900004	10.01500034	379.5580139	11.04400039	7/29/2014	20:00.9
1114	SPS12	-122.4131431	37.99235042	1.01100004	10.04100037	379.6019898	11.0520004	-122.4131299	37.992359	1.02900004	10.04100037	379.6000061	11.07000041	7/29/2014	20:01.0
1115	SPS12	-122.4131453	37.99235254	0.97600001	10.01500034	379.6000061	10.99100035	-122.4131321	37.99236112	0.99599999	10.01500034	379.5360107	11.01100034	7/29/2014	20:01.1
1116	SPS12	-122.4131468	37.99235398	1.01100004	10.04100037	379.6239929	11.0520004	-122.4131336	37.99236255	1.02900004	10.04100037	379.6020203	11.07000041	7/29/2014	20:01.2
1117	SPS12	-122.4131482	37.99235541	1.01100004	10.03100014	379.6260071	11.04200017	-122.413135	37.99236399	1.02900004	10.03100014	379.6060181	11.06000018	7/29/2014	20:01.3
1118	SPS12	-122.4131497	37.99235684	1.01100004	10.04100037	379.6499939	11.0520004	-122.4131365	37.9923654	1.02900004	10.04100037	379.6260071	11.07000041	7/29/2014	20:01.4
1119	SPS12	-122.4131512	37.99235828	0.97600001	10.03100014	379.6040039	11.00700015	-122.413138	37.99236684	1.02900004	10.03100014	379.6060181	11.06000018	7/29/2014	20:01.5
1120	SPS12	-122.4131527	37.99235973	1.01100004	10.04100037	379.5820007	11.0520004	-122.4131395	37.99236829	1.02900004	10.04100037	379.5820313	11.07000041	7/29/2014	20:01.6
1121	SPS12	-122.4131542	37.99236114	1.00999999	10.04699993	379.5620117	11.05699992	-122.413141	37.99236972	1.028	10.04699993	379.5840149	11.07499993	7/29/2014	20:01.7
1122	SPS12	-122.4131556	37.99236258	1.00999999	10.04100037	379.5840149	11.05100036	-122.4131424	37.99237114	1.028	10.04100037	379.6060181	11.06900036	7/29/2014	20:01.8
1123	SPS12	-122.4131571	37.99236397	0.97500002	10.04100037	379.5419922	11.01600039	-122.4131439	37.99237253	1.028	10.04100037	379.5640259	11.06900036	7/29/2014	20:01.9
1124	SPS12	-122.4131585	37.99236539	1.00999999	10.03100014	379.5859985	11.04100013	-122.4131453	37.99237393	1.079	10.03100014	379.5220032	11.11000013	7/29/2014	20:02.0
1125	SPS12	-122.4131607	37.99236748	1.00999999	10.05599976	379.5660095	11.06599975	-122.4131475	37.99237602	1.028	10.05599976	379.5180054	11.08399975	7/29/2014	20:02.1
1126	SPS12	-122.4131621	37.99236887	1.04400003	10.04100037	379.5639954	11.0850004	-122.4131489	37.99237742	1.079	10.04100037	379.5000305	11.12000036	7/29/2014	20:02.2
1127	SPS12	-122.4131636	37.99237027	1.00999999	10.02499962	379.5660095	11.03499961	-122.4131503	37.9923788	1.028	10.02499962	379.480011	11.05299962	7/29/2014	20:02.3
1128	SPS12	-122.413165	37.99237169	1.00999999	10.03100014	379.526001	11.04100013	-122.4131518	37.99238019	1.079	10.03100014	379.4550171	11.11000013	7/29/2014	20:02.4
1129	SPS12	-122.4131665	37.99237309	1.00999999	10.03100014	379.5020142	11.04100013	-122.4131532	37.99238161	1.028	10.03100014	379.4380188	11.05900013	7/29/2014	20:02.5
1130	SPS12	-122.4131679	37.9923745	1.00999999	10.03100014	379.480011	11.04100013	-122.4131547	37.99238303	1.079	10.03100014	379.3720093	11.11000013	7/29/2014	20:02.6
1131	SPS12	-122.4131694	37.99237592	1.00999999	10.05599976	379.4599915	11.06599975	-122.4131561	37.99238442	1.028	10.05599976	379.3700256	11.08399975	7/29/2014	20:02.7
1132	SPS12	-122.4131708	37.99237733	1.00999999	10.05599976	379.4580078	11.06599975	-122.4131575	37.99238584	1.028	10.05599976	379.3040161	11.08399975	7/29/2014	20:02.8
1133	SPS12	-122.4131722	37.99237873	1.00999999	10.05599976	379.3720093	11.06599975	-122.413159	37.99238724	1.028	10.05599976	379.3280029	11.08399975	7/29/2014	20:02.9
1134	SPS12	-122.4131737	37.99238013	1.00999999	10.06299973	379.3760071	11.07299972	-122.4131604	37.99238863	1.028	10.06299973	379.2660217	11.09099972	7/29/2014	20:03.0
1135	SPS12	-122.4131758	37.99238223	1.00999999	10.08500004	379.3739929	11.09500003	-122.4131625	37.99239072	1.028	10.08500004	379.2860107	11.11300004	7/29/2014	20:03.1
1136	SPS12	-122.4131773	37.99238365	1.04400003	10.07900047	379.3739929	11.1230005	-122.413164	37.99239214	1.028	10.07900047	379.2620239	11.10700047	7/29/2014	20:03.2
1137	SPS12	-122.4131787	37.99238506	1.00999999	10.09399986	379.3760071	11.10399985	-122.4131654	37.99239355	1.028	10.09399986	379.2440186	11.12199986	7/29/2014	20:03.3
1138	SPS12	-122.4131802	37.99238652	1.04400003	10.10999966	379.3099976	11.15399969	-122.4131669	37.99239499	1.028	10.10999966	379.2680054	11.13799965	7/29/2014	20:03.4
1139	SPS12	-122.4131817	37.99238795	1.00999999	10.10999966	379.3340149	11.11999965	-122.4131684	37.99239644	1.028	10.10999966	379.2240295	11.13799965	7/29/2014	20:03.5
1140	SPS12	-122.4131831	37.9923894	1.04400003	10.13199997	379.2919922	11.176	-122.4131698	37.99239789	1.028	10.13199997	379.1800232	11.15999997	7/29/2014	20:03.6
1141	SPS12	-122.4131846	37.99239083	1.00999999	10.11699963	379.223999	11.12699962	-122.4131713	37.9923993	1.028	10.11699963	379.1140137	11.14499962	7/29/2014	20:03.7
1142	SPS12	-122.4131861	37.99239228	1.00999999	10.1260004	379.1820068	11.13600039	-122.4131728	37.99240075	1.028	10.1260004	379.0720215	11.1540004	7/29/2014	20:03.8
1143	SPS12	-122.4131875	37.99239372	1.00999999	10.18599987	379.1359863	11.19599986	-122.4131742	37.99240219	1.028	10.18599987	379.0280151	11.21399987	7/29/2014	20:03.9
1144	SPS12	-122.413189	37.99239515	1.00999999	10.13899994	379.0960083	11.14899993	-122.4131756	37.9924036	1.028	10.13899994	379.0040283	11.16699994	7/29/2014	20:04.0
1145	SPS12	-122.4131911	37.99239727	1.00999999	10.1260004	379.052002	11.13600039	-122.4131778	37.99240573	0.995	10.1260004	378.9740295	11.12100041	7/29/2014	20:04.1
1146	SPS12	-122.4131926	37.99239871	1.04400003	10.13899994	379.0320129	11.18299997	-122.4131792	37.99240716	1.028	10.13899994	378.9440308	11.16699994	7/29/2014	20:04.2
1147	SPS12	-122.413194	37.99240014	1.00999999	10.14799976	379.0079956	11.15799975	-122.4131807	37.99240857	1.028	10.14799976	378.9000244	11.17599976	7/29/2014	20:04.3
1148	SPS12	-122.4131955	37.99240159	1.00999999	10.1260004	378.9440002	11.13600039	-122.4131821	37.99241002	1.028	10.1260004	378.9220276	11.1540004	7/29/2014	20:04.4
1149	SPS12	-122.4131969	37.99240304	1.00999999	10.13199997	378.8999939	11.14199996	-122.4131836	37.99241148	1.028	10.13199997	378.8360291	11.15999997	7/29/2014	20:04.5
1150	SPS12	-122.4131984	37.99240451	1.04400003	10.14799976	378.8590088	11.19199979	-122.4131851	37.99241293	1.028	10.14799976	378.7910156	11.17599976	7/29/2014	20:04.6
1151	SPS12	-122.4131999	37.99240594	1.00999999	10.15400028	378.8129883	11.16400027	-122.4131865	37.99241436	1.028	10.15400028	378.7270203	11.18200028	7/29/2014	20:04.7
1152	SPS12	-122.4132013	37.99240739	1.04400003	10.15400028	378.7489929	11.19800031	-122.413188	37.99241579	1.028	10.15400028	378.7050171	11.18200028	7/29/2014	20:04.8
1153	SPS12	-122.4132028	37.99240883	1.00999999	10.16399956	378.7049866	11.17399955	-122.4131894	37.99241723	1.028	10.16399956	378.6170044	11.19199955	7/29/2014	20:04.9
1154	SPS12	-122.4132042	37.99241026	1.04400003	10.14799976	378.6369934	11.19199979	-122.4131908	37.99241866	1.079	10.14799976	378.5730286	11.22699976	7/29/2014	20:05.0
1155	SPS12	-122.4132063	37.99241236	1.00999999	10.20199966	378.5969849	11.21199965	-122.4131929	37.99242076	1.028	10.20199966	378.48703	11.22999966	7/29/2014	20:05.1
1156	SPS12	-122.4132077	37.9924138	1.04400003	10.16399956	378.5310059	11.20799959	-122.4131944	37.9924222	1.028	10.16399956	378.4430237	11.19199955	7/29/2014	20:05.2
1157	SPS12	-122.4132092	37.99241523	1.00999999	10.15400028	378.4890137	11.16400027	-122.4131958	37.99242361	1.028	10.15400028	378.4240112	11.18200028	7/29/2014	20:05.3
1158	SPS12	-122.4132106	37.99241666	1.00999999	10.15400028	378.4230042	11.16400027	-122.4131972	37.99242505	1.028	10.15400028	378.3770142	11.18200028	7/29/2014	20:05.4
1159	SPS12	-122.413212	37.99241811	1.00999999	10.15400028	378.3569946	11.16400027	-122.4131986	37.99242648	1.028	10.15400028	378.2920227	11.18200028	7/29/2014	20:05.5
1160	SPS12	-122.4132135	37.99241956	1.00999999	10.16399956	378.2890015	11.17399955	-122.4132001	37.99242793	1.028	10.16399956	378.2450256	11.19199955	7/29/2014	20:05.6
1161	SPS12	-122.4132149	37.99242101	1.04400003	10.16399956	378.2489929	11.20799959	-122.4132015	37.99242938	1.028	10.16399956	378.2270203	11.19199955	7/29/2014	20:05.7
1162	SPS12	-122.4132164	37.99242245	1.04400003	10.15400028	378.2290039	11.19800031	-122.4132029	37.99243079	1.028	10.15400028	378.1860046	11.18200028	7/29/2014	20:05.8
1163	SPS12	-122.4132178	37.99242386	1.00999999	10.18000031	378.1849976	11.1900003	-122.4132043	37.99243221	1.028	10.18000031	378.1410217	11.2080003	7/29/2014	20:05.9
1164	SPS12	-122.4132192	37.9924253	1.00999999	10.17000008	378.2049866	11.18000007	-122.4132057	37.99243363	1.028	10.17000008	378.1190186	11.19800007	7/29/2014	20:06.0
1165	SPS12	-122.4132213	37.99242742	1.00999999	10.18599987	378.1409912	11.19599986	-122.4132078	37.99243575	1.028	10.18599987	378.0970154	11.21399987	7/29/2014	20:06.1
1166	SPS12	-122.4132227	37.99242885	1.04400003	10.20800018	378.1430054	11.25200021	-122.4132093	37.99243718	1.028	10.20800018	378.053009	11.23600018	7/29/2014	20:06.2
1167	SPS12	-122.4132241	37.99243028	1.00999999	10.20800018	378.1010132	11.21800017	-122.4132107	37.9924386	1.028	10.20800018	378.013031	11.23600018	7/29/2014	20:06.3
1168	SPS12	-122.4132256	37.99243173	1.04400003	10.22399998	378.07901	11.26800001	-122.4132121	37.99244005	1.079	10.22399998	377.9890137	11.30299997	7/29/2014	20:06.4
1169	SPS12	-122.413227	37.99243319	1.00999999	10.2329998	378.0350037	11.24299979	-122.4132135	37.9924415	1.028	10.2329998	377.9250183	11.2609998	7/29/2014	20:06.5
1170	SPS12	-122.4132284	37.99243464	1.00999999	10.2329998	378.0109863	11.24299979	-122.4132149	37.99244293	1.028	10.2329998	377.9690247	11.2609998	7/29/2014	20:06.6
1171	SPS12	-122.4132298	37.99243609	1.00999999	10.23999977	377.9909973	11.24999976	-122.4132164	37.99244438	1.028	10.23999977	377.8570252	11.26799977	7/29/2014	20:06.7
1172	SPS12	-122.4132313	37.99243754	1.04400003	10.21800041	377.9490051	11.26200044	-122.4132178	37.99244581	1.028	10.21800041	377.861023	11.24600041	7/29/2014	20:06.8
1173	SPS12	-122.4132327	37.99243895	1.00999999	10.2329998	377.9289856	11.24299979	-122.4132192	37.99244725	1.028	10.2329998	377.8640137	11.2609998	7/29/2014	20:06.9
1174	SPS12	-122.413234	37.99244037	1.00999999	10.2489996	377.9289856	11.25899959	-122.4132206	37.99244864	1.028	10.2489996	377.7730103	11.27699959	7/29/2014	20:07.0
1175	SPS12	-122.4132361	37.99244251	1.00999999	10.21800041	377.8630066	11.2280004	-122.4132226	37.99245077	1.028	10.21800041	377.8190308	11.24600041	7/29/2014	20:07.1
1176	SPS12	-122.4132375	37.99244392	1.04400003	10.20800018	377.8630066	11.25200021	-122.413224	37.9924522	1.079	10.20800018	377.7510071	11.28700018	7/29/2014	20:07.2
1177	SPS12	-122.4132389	37.99244536	1.00999999	10.20199966	377.8429871	11.21199965	-122.4132254	37.9924536	1.028	10.20199966	377.7550049	11.22999966	7/29/2014	20:07.3
1178	SPS12	-122.4132403	37.99244679	1.00999999	10.18000031	377.8450012	11.1900003	-122.4132268	37.99245503	1.079	10.18000031	377.757019	11.2590003	7/29/2014	20:07.4
1179	SPS12	-122.4132417	37.99244824	1.00999999	10.18599987	377.8450012	11.19599986	-122.4132282	37.99245646	1.028	10.18599987	377.7350159	11.21399987	7/29/2014	20:07.5
1180	SPS12	-122.4132431	37.99244969	1.04400003	10.13199997	377.8450012	11.176	-122.4132296	37.99245791	1.028	10.13199997	377.757019	11.15999997	7/29/2014	20:07.6
1181	SPS12	-122.4132445	37.99245112	1.04400003	10.1260004	377.7990112	11.17000043	-122.413231	37.99245935	1.079	10.1260004	377.7790222	11.2050004	7/29/2014	20:07.7
1182	SPS12	-122.4132459	37.99245256	1.04400003	10.1260004	377.7789917	11.17000043	-122.4132324	37.99246078	1.079	10.1260004	377.7550049	11.2050004	7/29/2014	20:07.8
1183	SPS12	-122.4132473	37.99245399	1.00999999	10.10999966	377.7369995	11.11999965	-122.4132337	37.99246219	1.028	10.10999966	377.7160034	11.13799965	7/29/2014	20:07.9
1184	SPS12	-122.4132487	37.9924554	1.04400003	10.11699963	377.7170105	11.16099966	-122.4132351	37.99246363	1.079	10.11699963	377.677002	11.19599962	7/29/2014	20:08.0
1185	SPS12	-122.4132507	37.99245753	1.00999999	10.11699963	377.6950073	11.12699962	-122.4132371	37.99246573	1.079	10.11699963	377.6870117	11.19599962	7/29/2014	20:08.1
1186	SPS12	-122.4132521	37.99245898	1.04400003	10.1260004	377.6730042	11.17000043	-122.4132385	37.99246716	1.079	10.1260004	377.6740112	11.2050004	7/29/2014	20:08.2
1187	SPS12	-122.4132535	37.99246041	1.04400003	10.05599976	377.6950073	11.09999979	-122.4132399	37.9924686	1.079	10.05599976	377.638031	11.13499975	7/29/2014	20:08.3
1188	SPS12	-122.4132549	37.99246188	1.04400003	10.07900047	377.6749878	11.1230005	-122.4132413	37.99247005	1.079	10.07900047	377.6510315	11.15800047	7/29/2014	20:08.4
1189	SPS12	-122.4132563	37.99246333	1.00999999	10.01500034	377.6329956	11.02500033	-122.4132427	37.9924715	1.079	10.01500034	377.61203	11.09400034	7/29/2014	20:08.5
1190	SPS12	-122.4132577	37.9924648	1.04400003	10.01500034	377.7210083	11.05900037	-122.4132441	37.99247295	1.079	10.01500034	377.611023	11.09400034	7/29/2014	20:08.6
1191	SPS12	-122.4132591	37.99246625	1.00999999	10.02499962	377.6329956	11.03499961	-122.4132455	37.9924744	1.079	10.02499962	377.5670166	11.10399961	7/29/2014	20:08.7
1192	SPS12	-122.4132605	37.99246771	1.04400003	10.00300026	377.6549988	11.04700029	-122.4132469	37.99247587	1.11300004	10.00300026	377.5890198	11.11600029	7/29/2014	20:08.8
1193	SPS12	-122.4132619	37.99246915	1.04400003	10.00300026	377.6329956	11.04700029	-122.4132482	37.9924773	1.079	10.00300026	377.5680237	11.08200026	7/29/2014	20:08.9
1194	SPS12	-122.4132632	37.9924706	1.04400003	10.00300026	377.6350098	11.04700029	-122.4132496	37.99247873	1.079	10.00300026	377.5470276	11.08200026	7/29/2014	20:09.0
1195	SPS12	-122.4132653	37.99247275	1.04400003	9.98700047	377.5710144	11.03100049	-122.4132517	37.99248087	1.079	9.98700047	377.5490112	11.06600046	7/29/2014	20:09.1
1196	SPS12	-122.4132667	37.99247421	1.04400003	10.00899982	377.6369934	11.05299985	-122.413253	37.99248232	1.11300004	10.00899982	377.5500183	11.12199986	7/29/2014	20:09.2
1197	SPS12	-122.413268	37.99247566	1.00999999	10.03100014	377.6369934	11.04100013	-122.4132544	37.99248377	1.079	10.03100014	377.5490112	11.11000013	7/29/2014	20:09.3
1198	SPS12	-122.4132694	37.99247712	1.04400003	9.97700024	377.5710144	11.02100027	-122.4132558	37.99248524	1.079	9.97700024	377.5270081	11.05600023	7/29/2014	20:09.4
1199	SPS12	-122.4132708	37.99247861	1.04400003	9.96199989	377.5939941	11.00599992	-122.4132572	37.99248671	1.079	9.96199989	377.507019	11.04099989	7/29/2014	20:09.5
1200	SPS12	-122.4132722	37.99248008	1.04400003	9.98700047	377.618988	11.03100049	-122.4132586	37.99248818	1.079	9.98700047	377.553009	11.06600046	7/29/2014	20:09.6
1201	SPS12	-122.4132736	37.99248155	1.04400003	9.97099972	377.5969849	11.01499975	-122.41326	37.99248964	1.079	9.97099972	377.5310059	11.04999971	7/29/2014	20:09.7
1202	SPS12	-122.413275	37.99248301	1.04400003	10.02499962	377.5090027	11.06899965	-122.4132613	37.9924911	1.079	10.02499962	377.48703	11.10399961	7/29/2014	20:09.8
1203	SPS12	-122.4132764	37.99248448	1.04400003	10.02499962	377.6849976	11.06899965	-122.4132627	37.99249256	1.079	10.02499962	377.5100098	11.10399961	7/29/2014	20:09.9
1204	SPS12	-122.4132778	37.99248593	1.04400003	9.97700024	377.5969849	11.02100027	-122.4132641	37.992494	1.079	9.97700024	377.48703	11.05600023	7/29/2014	20:10.0
1205	SPS12	-122.4132798	37.99248811	1.04400003	9.95499992	377.6210022	10.99899995	-122.4132661	37.99249615	1.079	9.95499992	377.5120239	11.03399992	7/29/2014	20:10.1
1206	SPS12	-122.4132812	37.99248956	1.04400003	9.9460001	377.6010132	10.99000013	-122.4132674	37.9924976	1.079	9.9460001	377.4910278	11.0250001	7/29/2014	20:10.2
1207	SPS12	-122.4132825	37.99249102	1.04400003	9.92399979	377.5570068	10.96799982	-122.4132688	37.99249905	1.079	9.92399979	377.4910278	11.00299978	7/29/2014	20:10.3
1208	SPS12	-122.4132839	37.99249249	1.04400003	9.98700047	377.6229858	11.03100049	-122.4132702	37.99250054	1.079	9.98700047	377.4450073	11.06600046	7/29/2014	20:10.4
1209	SPS12	-122.4132853	37.99249398	1.04400003	9.95499992	377.57901	10.99899995	-122.4132716	37.99250201	1.079	9.95499992	377.513031	11.03399992	7/29/2014	20:10.5
1210	SPS12	-122.4132867	37.99249545	1.04400003	9.93999958	377.5589905	10.98399961	-122.4132729	37.99250348	1.11300004	9.93999958	377.4940186	11.05299962	7/29/2014	20:10.6
1211	SPS12	-122.413288	37.99249691	1.00999999	9.92399979	377.5820007	10.93399978	-122.4132743	37.99250494	1.079	9.92399979	377.5140076	11.00299978	7/29/2014	20:10.7
1212	SPS12	-122.4132894	37.99249842	1.09500003	9.93299961	377.5379944	11.02799964	-122.4132757	37.99250643	1.11300004	9.93299961	377.4940186	11.04599965	7/29/2014	20:10.8
1213	SPS12	-122.4132908	37.99249987	1.04400003	9.93999958	377.5599976	10.98399961	-122.413277	37.99250786	1.079	9.93999958	377.605011	11.01899958	7/29/2014	20:10.9
1214	SPS12	-122.4132921	37.99250132	1.04400003	9.92399979	377.5599976	10.96799982	-122.4132783	37.99250929	1.11300004	9.92399979	377.5360107	11.03699982	7/29/2014	20:11.0
1215	SPS12	-122.4132941	37.99250348	1.04400003	9.8920002	377.5379944	10.93600023	-122.4132803	37.99251147	1.079	9.8920002	377.5820313	10.97100019	7/29/2014	20:11.1
1216	SPS12	-122.4132955	37.99250494	1.09500003	9.8920002	377.5840149	10.98700023	-122.4132817	37.99251292	1.11300004	9.8920002	377.5630188	11.00500023	7/29/2014	20:11.2
1217	SPS12	-122.4132968	37.99250639	1.04400003	9.87800026	377.5859985	10.92200029	-122.413283	37.99251435	1.079	9.87800026	377.6270142	10.95700026	7/29/2014	20:11.3
1218	SPS12	-122.4132981	37.99250786	1.04299998	9.86499977	377.6300049	10.90799975	-122.4132843	37.99251582	1.11199999	9.86499977	377.6530151	10.97699976	7/29/2014	20:11.4
1219	SPS12	-122.4132995	37.99250933	1.04299998	9.85200024	377.6520081	10.89500022	-122.4132857	37.99251727	1.11199999	9.85200024	377.6500244	10.96400023	7/29/2014	20:11.5
1220	SPS12	-122.4133008	37.9925108	1.04299998	9.8380003	377.6520081	10.88100028	-122.413287	37.99251874	1.11199999	9.8380003	377.6520081	10.95000029	7/29/2014	20:11.6
1221	SPS12	-122.4133022	37.99251226	1.04299998	9.8380003	377.6759949	10.88100028	-122.4132884	37.9925202	1.11199999	9.8380003	377.6760254	10.95000029	7/29/2014	20:11.7
1222	SPS12	-122.4133035	37.99251375	1.09399998	9.84799957	377.7219849	10.94199955	-122.4132897	37.99252167	1.11199999	9.84799957	377.7220154	10.95999956	7/29/2014	20:11.8
1223	SPS12	-122.4133049	37.9925152	1.04299998	9.84000015	377.7879944	10.88300014	-122.413291	37.9925231	1.07799995	9.84000015	377.7440186	10.9180001	7/29/2014	20:11.9
1224	SPS12	-122.4133062	37.99251663	1.04299998	9.83199978	377.743988	10.87499976	-122.4132923	37.99252454	1.11199999	9.83199978	377.678009	10.94399977	7/29/2014	20:12.0
1225	SPS12	-122.4133082	37.99251881	1.04299998	9.8380003	377.7219849	10.88100028	-122.4132943	37.99252669	1.07799995	9.8380003	377.7420044	10.91600025	7/29/2014	20:12.1
1226	SPS12	-122.4133095	37.99252026	1.09399998	9.8380003	377.743988	10.93200028	-122.4132956	37.99252814	1.11199999	9.8380003	377.7220154	10.95000029	7/29/2014	20:12.2
1227	SPS12	-122.4133108	37.99252171	1.04299998	9.82600021	377.7019959	10.8690002	-122.4132969	37.99252959	1.11199999	9.82600021	377.7460022	10.9380002	7/29/2014	20:12.3
1228	SPS12	-122.4133121	37.99252317	1.09399998	9.81400013	377.70401	10.90800011	-122.4132983	37.99253106	1.11199999	9.81400013	377.7260132	10.92600012	7/29/2014	20:12.4
1229	SPS12	-122.4133135	37.99252464	1.04299998	9.80099964	377.7479858	10.84399962	-122.4132996	37.99253251	1.11199999	9.80099964	377.7700195	10.91299963	7/29/2014	20:12.5
1230	SPS12	-122.4133148	37.99252613	1.04299998	9.78899956	377.8139954	10.83199954	-122.4133009	37.99253398	1.11199999	9.78899956	377.7900085	10.90099955	7/29/2014	20:12.6
1231	SPS12	-122.4133161	37.9925276	1.04299998	9.77700043	377.8580017	10.82000041	-122.4133022	37.99253545	1.11199999	9.77700043	377.7800293	10.88900042	7/29/2014	20:12.7
1232	SPS12	-122.4133175	37.99252906	1.09399998	9.76399994	377.8599854	10.85799992	-122.4133036	37.99253692	1.11199999	9.76399994	377.8360291	10.87599993	7/29/2014	20:12.8
1233	SPS12	-122.4133188	37.99253051	1.04299998	9.75199986	377.8179932	10.79499984	-122.4133049	37.99253837	1.11199999	9.75199986	377.7750244	10.86399984	7/29/2014	20:12.9
1234	SPS12	-122.4133201	37.99253198	1.09399998	9.73999977	377.8619995	10.83399975	-122.4133062	37.99253982	1.11199999	9.73999977	377.8400269	10.85199976	7/29/2014	20:13.0
1235	SPS12	-122.413322	37.99253416	1.04299998	9.73999977	377.9060059	10.78299975	-122.4133081	37.99254197	1.11199999	9.73999977	377.86203	10.85199976	7/29/2014	20:13.1
1236	SPS12	-122.4133233	37.99253562	1.09399998	9.73200035	377.8399963	10.82600033	-122.4133094	37.99254344	1.11199999	9.73200035	377.8840027	10.84400034	7/29/2014	20:13.2
1237	SPS12	-122.4133247	37.99253709	1.04299998	9.72399998	377.9259949	10.76699996	-122.4133107	37.99254491	1.11199999	9.72399998	377.86203	10.83599997	7/29/2014	20:13.3
1238	SPS12	-122.413326	37.99253858	1.04299998	9.7159996	377.8859863	10.75899959	-122.413312	37.99254638	1.11199999	9.7159996	377.8870239	10.82799959	7/29/2014	20:13.4
1239	SPS12	-122.4133273	37.99254008	1.04299998	9.70899963	377.9100037	10.75199962	-122.4133134	37.99254786	1.11199999	9.70899963	377.95401	10.82099962	7/29/2014	20:13.5
1240	SPS12	-122.4133287	37.99254158	1.09399998	9.70100021	377.9100037	10.7950002	-122.4133147	37.99254936	1.16299999	9.70100021	377.95401	10.8640002	7/29/2014	20:13.6
1241	SPS12	-122.41333	37.99254307	1.04299998	9.69299984	377.8880005	10.73599982	-122.413316	37.99255085	1.11199999	9.69299984	377.95401	10.80499983	7/29/2014	20:13.7
1242	SPS12	-122.4133313	37.99254455	1.09399998	9.69299984	377.9320068	10.78699982	-122.4133173	37.99255233	1.16299999	9.69299984	377.9760132	10.85599983	7/29/2014	20:13.8
1243	SPS12	-122.4133326	37.99254604	1.04299998	9.69200039	377.9119873	10.73500037	-122.4133186	37.99255378	1.11199999	9.69200039	377.9560242	10.80400038	7/29/2014	20:13.9
1244	SPS12	-122.4133339	37.99254751	1.09399998	9.68999958	377.9360046	10.78399956	-122.4133199	37.99255527	1.16299999	9.68999958	378.0240173	10.85299957	7/29/2014	20:14.0
1245	SPS12	-122.4133359	37.9925497	1.04299998	9.68900013	377.9360046	10.73200011	-122.4133219	37.99255744	1.11199999	9.68900013	377.9590149	10.80100012	7/29/2014	20:14.1
1246	SPS12	-122.4133372	37.99255118	1.09399998	9.68700027	377.8699951	10.78100026	-122.4133232	37.99255893	1.16299999	9.68700027	377.980011	10.85000026	7/29/2014	20:14.2
1247	SPS12	-122.4133385	37.99255267	1.04299998	9.68599987	377.9559937	10.72899985	-122.4133245	37.9925604	1.16299999	9.68599987	378.0020142	10.84899986	7/29/2014	20:14.3
1248	SPS12	-122.4133398	37.99255419	1.09399998	9.68400002	377.8919983	10.778	-122.4133258	37.9925619	1.16299999	9.68400002	378.0020142	10.847	7/29/2014	20:14.4
1249	SPS12	-122.4133411	37.99255567	1.09399998	9.68299961	377.8500061	10.77699959	-122.4133271	37.9925634	1.11199999	9.68299961	377.9820252	10.7949996	7/29/2014	20:14.5
1250	SPS12	-122.4133425	37.99255719	1.09399998	9.68099976	377.8519898	10.77499974	-122.4133284	37.99256491	1.16299999	9.68099976	377.9840088	10.84399974	7/29/2014	20:14.6
1251	SPS12	-122.4133438	37.99255868	1.04299998	9.68000031	377.8519898	10.72300029	-122.4133297	37.99256637	1.16299999	9.68000031	377.9840088	10.84300029	7/29/2014	20:14.7
1252	SPS12	-122.4133451	37.99256016	1.04299998	9.67800045	377.8080139	10.72100043	-122.413331	37.99256788	1.16299999	9.67800045	377.9620056	10.84100044	7/29/2014	20:14.8
1253	SPS12	-122.4133464	37.99256167	1.04299998	9.67700005	377.8080139	10.72000003	-122.4133323	37.99256934	1.11199999	9.67700005	377.9620056	10.78900003	7/29/2014	20:14.9
1254	SPS12	-122.4133477	37.99256315	1.09399998	9.67700005	377.8320007	10.77100003	-122.4133336	37.99257083	1.16299999	9.67700005	377.9840088	10.84000003	7/29/2014	20:15.0
1255	SPS12	-122.4133496	37.99256536	1.09399998	9.71500015	377.7680054	10.80900013	-122.4133355	37.99257304	1.16299999	9.71500015	377.9660034	10.87800014	7/29/2014	20:15.1
1256	SPS12	-122.4133509	37.99256685	1.09399998	9.72500038	377.8120117	10.81900036	-122.4133368	37.99257451	1.16299999	9.72500038	377.9450073	10.88800037	7/29/2014	20:15.2
1257	SPS12	-122.4133522	37.99256832	1.04299998	9.72500038	377.7680054	10.76800036	-122.4133381	37.99257597	1.16299999	9.72500038	377.9180298	10.88800037	7/29/2014	20:15.3
1258	SPS12	-122.4133535	37.99256984	1.09399998	9.73999977	377.7680054	10.83399975	-122.4133394	37.99257748	1.19700003	9.73999977	377.9220276	10.9369998	7/29/2014	20:15.4
1259	SPS12	-122.4133548	37.99257134	1.09399998	9.73099995	377.7900085	10.82499993	-122.4133407	37.99257898	1.16299999	9.73099995	377.9220276	10.89399993	7/29/2014	20:15.5
1260	SPS12	-122.4133561	37.99257284	1.09399998	9.73999977	377.7479858	10.83399975	-122.413342	37.99258046	1.16299999	9.73999977	377.8800049	10.90299976	7/29/2014	20:15.6
1261	SPS12	-122.4133574	37.99257433	1.09399998	9.74699974	377.75	10.84099972	-122.4133433	37.99258197	1.16299999	9.74699974	377.8600159	10.90999973	7/29/2014	20:15.7
1262	SPS12	-122.4133587	37.99257583	1.09399998	9.79399967	377.7279968	10.88799965	-122.4133446	37.99258345	1.16299999	9.79399967	377.8800049	10.95699966	7/29/2014	20:15.8
1263	SPS12	-122.4133599	37.9925773	1.09399998	9.75300026	377.75	10.84700024	-122.4133458	37.99258492	1.16299999	9.75300026	377.8600159	10.91600025	7/29/2014	20:15.9
1264	SPS12	-122.4133612	37.99257876	1.09399998	9.79399967	377.75	10.88799965	-122.4133471	37.99258639	1.19700003	9.79399967	377.8830261	10.9909997	7/29/2014	20:16.0
1265	SPS12	-122.4133631	37.99258096	1.04299998	9.80099964	377.79599	10.84399962	-122.413349	37.99258856	1.16299999	9.80099964	377.8800049	10.96399963	7/29/2014	20:16.1
1266	SPS12	-122.4133644	37.99258242	1.09399998	9.79399967	377.776001	10.88799965	-122.4133502	37.99259003	1.16299999	9.79399967	377.90802	10.95699966	7/29/2014	20:16.2
1267	SPS12	-122.4133656	37.99258391	1.09399998	9.81000042	377.7529907	10.9040004	-122.4133515	37.9925915	1.16299999	9.81000042	377.8850098	10.97300041	7/29/2014	20:16.3
1268	SPS12	-122.4133669	37.99258538	1.09399998	9.81599998	377.7090149	10.90999997	-122.4133528	37.99259296	1.16299999	9.81599998	377.8630066	10.97899997	7/29/2014	20:16.4
1269	SPS12	-122.4133681	37.99258684	1.04299998	9.83199978	377.6879883	10.87499976	-122.413354	37.99259445	1.16299999	9.83199978	377.8420105	10.99499977	7/29/2014	20:16.5
1270	SPS12	-122.4133694	37.99258835	1.09399998	9.8380003	377.6409912	10.93200028	-122.4133553	37.99259593	1.16299999	9.8380003	377.8420105	11.00100029	7/29/2014	20:16.6
1271	SPS12	-122.4133707	37.99258981	1.04299998	9.86400032	377.7130127	10.9070003	-122.4133566	37.99259738	1.16299999	9.86400032	377.8660278	11.02700031	7/29/2014	20:16.7
1272	SPS12	-122.413372	37.9925913	1.09399998	9.86400032	377.6889954	10.9580003	-122.4133578	37.99259889	1.19700003	9.86400032	377.8010254	11.06100035	7/29/2014	20:16.8
1273	SPS12	-122.4133732	37.99259277	1.09399998	9.85400009	377.6919861	10.94800007	-122.4133591	37.99260033	1.16299999	9.85400009	377.8740234	11.01700008	7/29/2014	20:16.9
1274	SPS12	-122.4133745	37.99259423	1.09399998	9.86400032	377.6669922	10.9580003	-122.4133603	37.9926018	1.19700003	9.86400032	377.8450012	11.06100035	7/29/2014	20:17.0
1275	SPS12	-122.4133763	37.99259642	1.09399998	9.86400032	377.7139893	10.9580003	-122.4133622	37.99260399	1.16299999	9.86400032	377.8450012	11.02700031	7/29/2014	20:17.1
1276	SPS12	-122.4133776	37.99259791	1.09399998	9.86400032	377.7349854	10.9580003	-122.4133635	37.99260548	1.16299999	9.86400032	377.8910217	11.02700031	7/29/2014	20:17.2
1277	SPS12	-122.4133789	37.99259939	1.09399998	9.85400009	377.7390137	10.94800007	-122.4133647	37.99260695	1.16299999	9.85400009	377.8720093	11.01700008	7/29/2014	20:17.3
1278	SPS12	-122.4133802	37.9926009	1.09399998	9.86400032	377.6950073	10.9580003	-122.413366	37.99260845	1.19700003	9.86400032	377.8930054	11.06100035	7/29/2014	20:17.4
1279	SPS12	-122.4133814	37.99260238	1.04299998	9.86400032	377.848999	10.9070003	-122.4133673	37.99260993	1.16299999	9.86400032	377.9370117	11.02700031	7/29/2014	20:17.5
1280	SPS12	-122.4133827	37.9926039	1.09399998	9.88599968	377.7829895	10.97999966	-122.4133686	37.99261145	1.19700003	9.88599968	377.9590149	11.08299971	7/29/2014	20:17.6
1281	SPS12	-122.413384	37.99260542	1.09399998	9.85400009	377.8049927	10.94800007	-122.4133698	37.99261296	1.16299999	9.85400009	377.9810181	11.01700008	7/29/2014	20:17.7
1282	SPS12	-122.4133853	37.99260693	1.09399998	9.86400032	377.82901	10.9580003	-122.4133711	37.99261446	1.19700003	9.86400032	378.0050049	11.06100035	7/29/2014	20:17.8
1283	SPS12	-122.4133866	37.99260843	1.09399998	9.8380003	377.8529968	10.93200028	-122.4133724	37.99261596	1.16299999	9.8380003	378.0300293	11.00100029	7/29/2014	20:17.9
1284	SPS12	-122.4133878	37.99260991	1.09399998	9.8760004	377.8529968	10.97000039	-122.4133736	37.99261745	1.19700003	9.8760004	378.0730286	11.07300043	7/29/2014	20:18.0
1285	SPS12	-122.4133897	37.99261216	1.09399998	9.88599968	377.875	10.97999966	-122.4133755	37.99261967	1.16299999	9.88599968	378.0730286	11.04899967	7/29/2014	20:18.1
1286	SPS12	-122.413391	37.99261364	1.09399998	9.88599968	377.875	10.97999966	-122.4133768	37.99262118	1.19700003	9.88599968	378.1390076	11.08299971	7/29/2014	20:18.2
1287	SPS12	-122.4133923	37.99261516	1.04299998	9.90200043	377.8309937	10.94500041	-122.4133781	37.99262268	1.16299999	9.90200043	378.1390076	11.06500041	7/29/2014	20:18.3
1288	SPS12	-122.4133936	37.9926167	1.09399998	9.90799999	377.8989868	11.00199997	-122.4133794	37.99262422	1.19700003	9.90799999	378.1630249	11.10500002	7/29/2014	20:18.4
1289	SPS12	-122.4133948	37.99261822	1.04299998	9.90200043	377.901001	10.94500041	-122.4133807	37.99262574	1.16299999	9.90200043	378.2090149	11.06500041	7/29/2014	20:18.5
1290	SPS12	-122.4133962	37.99261978	1.09399998	9.90200043	377.9230042	10.99600041	-122.413382	37.99262728	1.19700003	9.90200043	378.1870117	11.09900045	7/29/2014	20:18.6
1291	SPS12	-122.4133975	37.9926213	1.09399998	9.90799999	377.901001	11.00199997	-122.4133833	37.99262881	1.16299999	9.90799999	378.1660156	11.07099998	7/29/2014	20:18.7
1292	SPS12	-122.4133987	37.99262282	1.04299998	9.90799999	377.9450073	10.95099998	-122.4133845	37.99263032	1.16299999	9.90799999	378.1850281	11.07099998	7/29/2014	20:18.8
1293	SPS12	-122.4134	37.99262434	1.04299998	9.93299961	377.9450073	10.97599959	-122.4133858	37.99263184	1.16299999	9.93299961	378.1680298	11.0959996	7/29/2014	20:18.9
1294	SPS12	-122.4134013	37.99262588	1.09399998	9.9460001	377.9490051	11.04000008	-122.4133871	37.99263337	1.19700003	9.9460001	378.1670227	11.14300013	7/29/2014	20:19.0
1295	SPS12	-122.4134032	37.99262816	1.09399998	9.96199989	377.9710083	11.05599988	-122.413389	37.99263564	1.16299999	9.96199989	378.1250305	11.12499988	7/29/2014	20:19.1
1296	SPS12	-122.4134045	37.99262968	1.09399998	9.97099972	377.927002	11.0649997	-122.4133903	37.99263716	1.16299999	9.97099972	378.1250305	11.13399971	7/29/2014	20:19.2
1297	SPS12	-122.4134058	37.99263121	1.09399998	9.99300003	377.9049988	11.08700001	-122.4133916	37.9926387	1.16299999	9.99300003	378.07901	11.15600002	7/29/2014	20:19.3
1298	SPS12	-122.4134071	37.99263277	1.09399998	10.00899982	377.9049988	11.10299981	-122.4133929	37.99264025	1.19700003	10.00899982	378.059021	11.20599985	7/29/2014	20:19.4
1299	SPS12	-122.4134084	37.99263433	1.09399998	10.02499962	377.8850098	11.1189996	-122.4133942	37.99264181	1.16299999	10.02499962	378.0610046	11.18799961	7/29/2014	20:19.5
1300	SPS12	-122.4134097	37.99263588	1.09399998	10.07199955	377.8649902	11.16599953	-122.4133955	37.99264336	1.19700003	10.07199955	378.0390015	11.26899958	7/29/2014	20:19.6
1301	SPS12	-122.413411	37.99263742	1.04299998	10.05599976	377.8210144	11.09899974	-122.4133968	37.99264488	1.16299999	10.05599976	378.0190125	11.21899974	7/29/2014	20:19.7
1302	SPS12	-122.4134123	37.99263898	1.09399998	10.10999966	377.8210144	11.20399964	-122.4133981	37.99264646	1.16299999	10.10999966	377.9970093	11.27299964	7/29/2014	20:19.8
1303	SPS12	-122.4134136	37.99264051	1.09399998	10.11699963	377.7770081	11.21099961	-122.4133994	37.99264798	1.16299999	10.11699963	377.9970093	11.27999961	7/29/2014	20:19.9
1304	SPS12	-122.4134149	37.99264203	1.09399998	10.13199997	377.7789917	11.22599995	-122.4134006	37.9926495	1.19700003	10.13199997	377.9770203	11.329	7/29/2014	20:20.0
1305	SPS12	-122.4134168	37.99264431	1.09399998	10.15400028	377.7369995	11.24800026	-122.4134025	37.99265178	1.19700003	10.15400028	377.9750061	11.35100031	7/29/2014	20:20.1
1306	SPS12	-122.4134181	37.99264583	1.09399998	10.18000031	377.7369995	11.27400029	-122.4134038	37.9926533	1.19700003	10.18000031	377.9360046	11.37700033	7/29/2014	20:20.2
1307	SPS12	-122.4134193	37.99264735	1.04299998	10.18599987	377.7369995	11.22899985	-122.4134051	37.99265482	1.16299999	10.18599987	378.0230103	11.34899986	7/29/2014	20:20.3
1308	SPS12	-122.4134206	37.99264891	1.09399998	10.18599987	377.7810059	11.27999985	-122.4134064	37.99265635	1.19700003	10.18599987	377.9990234	11.3829999	7/29/2014	20:20.4
1309	SPS12	-122.4134219	37.99265045	1.09399998	10.2329998	377.7369995	11.32699978	-122.4134077	37.99265789	1.16299999	10.2329998	378.0230103	11.39599979	7/29/2014	20:20.5
1310	SPS12	-122.4134232	37.99265199	1.09399998	10.26500034	377.7170105	11.35900033	-122.4134089	37.99265943	1.19700003	10.26500034	377.9150085	11.46200037	7/29/2014	20:20.6
1311	SPS12	-122.4134245	37.99265352	1.09399998	10.2869997	377.6530151	11.38099968	-122.4134102	37.99266097	1.19700003	10.2869997	377.8950195	11.48399973	7/29/2014	20:20.7
1312	SPS12	-122.4134258	37.99265504	1.09399998	10.39500046	377.631012	11.48900044	-122.4134115	37.99266251	1.19700003	10.39500046	377.82901	11.59200048	7/29/2014	20:20.8
1313	SPS12	-122.413427	37.99265656	1.09399998	10.35700035	377.5870056	11.45100033	-122.4134128	37.99266403	1.16299999	10.35700035	377.8040161	11.52000034	7/29/2014	20:20.9
1314	SPS12	-122.4134283	37.99265807	1.09399998	10.47999954	377.5650024	11.57399952	-122.413414	37.99266553	1.19700003	10.47999954	377.7640076	11.67699957	7/29/2014	20:21.0
1315	SPS12	-122.4134302	37.99266035	1.09399998	10.50199986	377.5230103	11.59599984	-122.4134159	37.99266777	1.19700003	10.50199986	377.7650147	11.69899988	7/29/2014	20:21.1
1316	SPS12	-122.4134314	37.99266185	1.09300005	10.49600029	377.5029907	11.58900034	-122.4134172	37.99266929	1.19599998	10.49600029	377.7210083	11.69200027	7/29/2014	20:21.2
1317	SPS12	-122.4134327	37.99266337	1.09300005	10.56499958	377.5029907	11.65799963	-122.4134185	37.99267081	1.19599998	10.56499958	377.7110291	11.76099956	7/29/2014	20:21.3
1318	SPS12	-122.413434	37.99266491	1.09300005	10.52700043	377.5029907	11.62000048	-122.4134197	37.99267235	1.19599998	10.52700043	377.7010193	11.72300041	7/29/2014	20:21.4
1319	SPS12	-122.4134353	37.99266644	1.09300005	10.55599976	377.4809876	11.64899981	-122.413421	37.99267389	1.16199994	10.55599976	377.7020264	11.7179997	7/29/2014	20:21.5
1320	SPS12	-122.4134365	37.99266798	1.09300005	10.58699989	377.4809876	11.67999995	-122.4134223	37.99267543	1.19599998	10.58699989	377.6790161	11.78299987	7/29/2014	20:21.6
1321	SPS12	-122.4134378	37.99266952	1.09300005	10.625	377.4830017	11.71800005	-122.4134236	37.99267697	1.19599998	10.625	377.6370239	11.82099998	7/29/2014	20:21.7
1322	SPS12	-122.4134391	37.99267106	1.12699997	10.68799973	377.5069885	11.8149997	-122.4134249	37.99267849	1.19599998	10.68799973	377.6610107	11.88399971	7/29/2014	20:21.8
1323	SPS12	-122.4134404	37.99267254	1.04200006	10.72000027	377.5069885	11.76200032	-122.4134261	37.99267999	1.19599998	10.72000027	377.6620178	11.91600025	7/29/2014	20:21.9
1324	SPS12	-122.4134416	37.99267406	1.12699997	10.72000027	377.4849854	11.84700024	-122.4134274	37.99268151	1.19599998	10.72000027	377.6390076	11.91600025	7/29/2014	20:22.0
1325	SPS12	-122.4134435	37.99267631	1.04200006	10.78999996	377.5079956	11.83200002	-122.4134292	37.99268374	1.19599998	10.78999996	377.6390076	11.98599994	7/29/2014	20:22.1
1326	SPS12	-122.4134447	37.99267783	1.09300005	10.77400017	377.5310059	11.86700022	-122.4134305	37.99268526	1.19599998	10.77400017	377.6410217	11.97000015	7/29/2014	20:22.2
1327	SPS12	-122.413446	37.99267933	1.09300005	10.80200005	377.4880066	11.8950001	-122.4134317	37.99268676	1.19599998	10.80200005	377.6210022	11.99800003	7/29/2014	20:22.3
1328	SPS12	-122.4134473	37.99268083	1.09300005	10.81799984	377.5100098	11.91099989	-122.413433	37.99268828	1.19599998	10.81799984	377.6200256	12.01399982	7/29/2014	20:22.4
1329	SPS12	-122.4134485	37.99268235	1.09300005	10.85000038	377.4660034	11.94300044	-122.4134343	37.9926898	1.16199994	10.85000038	377.6430054	12.01200032	7/29/2014	20:22.5
1330	SPS12	-122.4134498	37.99268387	1.09300005	10.86499977	377.5539856	11.95799983	-122.4134355	37.99269132	1.19599998	10.86499977	377.6400147	12.06099975	7/29/2014	20:22.6
1331	SPS12	-122.413451	37.99268539	1.09300005	10.95100021	377.4880066	12.04400027	-122.4134368	37.99269282	1.16199994	10.95100021	377.6210022	12.11300015	7/29/2014	20:22.7
1332	SPS12	-122.4134523	37.9926869	1.09300005	10.90299988	377.5119934	11.99599993	-122.413438	37.99269432	1.19599998	10.90299988	377.6440125	12.09899986	7/29/2014	20:22.8
1333	SPS12	-122.4134535	37.99268838	1.09300005	10.91300011	377.4920044	12.00600016	-122.4134393	37.99269581	1.19599998	10.91300011	377.6250305	12.10900009	7/29/2014	20:22.9
1334	SPS12	-122.4134547	37.99268985	1.09300005	10.95100021	377.4700012	12.04400027	-122.4134405	37.99269728	1.19599998	10.95100021	377.6240234	12.14700019	7/29/2014	20:23.0
1335	SPS12	-122.4134566	37.99269202	1.09300005	10.96700001	377.4920044	12.06000006	-122.4134423	37.99269947	1.19599998	10.96700001	377.6460266	12.16299999	7/29/2014	20:23.1
1336	SPS12	-122.4134578	37.99269349	1.09300005	10.99499989	377.5140076	12.08799994	-122.4134435	37.99270092	1.19599998	10.99499989	377.6460266	12.19099987	7/29/2014	20:23.2
1337	SPS12	-122.413459	37.99269496	1.09300005	11.01099968	377.5159912	12.10399973	-122.4134447	37.99270238	1.19599998	11.01099968	377.6460266	12.20699966	7/29/2014	20:23.3
1338	SPS12	-122.4134602	37.99269641	1.09300005	11.01099968	377.4970093	12.10399973	-122.413446	37.99270385	1.19599998	11.01099968	377.6290283	12.20699966	7/29/2014	20:23.4
1339	SPS12	-122.4134614	37.99269787	1.09300005	11.05799961	377.493988	12.15099967	-122.4134472	37.99270532	1.16199994	11.05799961	377.6280212	12.21999955	7/29/2014	20:23.5
1340	SPS12	-122.4134627	37.99269934	1.09300005	11.03600025	377.5849915	12.12900031	-122.4134484	37.99270679	1.19599998	11.03600025	377.6480103	12.23200023	7/29/2014	20:23.6
1341	SPS12	-122.4134639	37.99270081	1.09300005	11.03600025	377.5400085	12.12900031	-122.4134496	37.99270824	1.19599998	11.03600025	377.6720276	12.23200023	7/29/2014	20:23.7
1342	SPS12	-122.4134651	37.99270226	1.12699997	11.05200005	377.5840149	12.17900002	-122.4134508	37.9927097	1.19599998	11.05200005	377.6510315	12.24800003	7/29/2014	20:23.8
1343	SPS12	-122.4134663	37.99270371	1.09300005	11.05200005	377.6090088	12.1450001	-122.413452	37.99271115	1.19599998	11.05200005	377.6290283	12.24800003	7/29/2014	20:23.9
1344	SPS12	-122.4134675	37.99270516	1.12699997	11.04199982	377.6319885	12.16899979	-122.4134532	37.9927126	1.19599998	11.04199982	377.6550293	12.2379998	7/29/2014	20:24.0
1345	SPS12	-122.4134693	37.9927073	1.09300005	11.04199982	377.6319885	12.13499987	-122.413455	37.99271476	1.16199994	11.04199982	377.6730042	12.20399976	7/29/2014	20:24.1
1346	SPS12	-122.4134705	37.99270876	1.12699997	11.04199982	377.6759949	12.16899979	-122.4134563	37.99271621	1.19599998	11.04199982	377.6760254	12.2379998	7/29/2014	20:24.2
1347	SPS12	-122.4134717	37.99271021	1.09300005	11.03600025	377.6539917	12.12900031	-122.4134575	37.99271766	1.16199994	11.03600025	377.6550293	12.19800019	7/29/2014	20:24.3
1348	SPS12	-122.413473	37.99271168	1.09300005	11.04199982	377.678009	12.13499987	-122.4134587	37.99271914	1.19599998	11.04199982	377.6760254	12.2379998	7/29/2014	20:24.4
1349	SPS12	-122.4134742	37.99271316	1.09300005	11.02700043	377.7019959	12.12000048	-122.4134599	37.99272063	1.16199994	11.02700043	377.7020264	12.18900037	7/29/2014	20:24.5
1350	SPS12	-122.4134754	37.99271465	1.12699997	11.03600025	377.7460022	12.16300023	-122.4134612	37.99272211	1.16199994	11.03600025	377.7250061	12.19800019	7/29/2014	20:24.6
1351	SPS12	-122.4134767	37.99271612	1.09300005	11.05200005	377.8120117	12.1450001	-122.4134624	37.99272358	1.16199994	11.05200005	377.7880249	12.21399999	7/29/2014	20:24.7
1352	SPS12	-122.4134779	37.9927176	1.12699997	11.05200005	377.7900085	12.17900002	-122.4134637	37.99272506	1.19599998	11.05200005	377.8120117	12.24800003	7/29/2014	20:24.8
1353	SPS12	-122.4134791	37.99271905	1.09300005	11.04199982	377.8120117	12.13499987	-122.4134649	37.99272651	1.16199994	11.04199982	377.7660217	12.20399976	7/29/2014	20:24.9
1354	SPS12	-122.4134803	37.99272052	1.12699997	11.04199982	377.7479858	12.16899979	-122.4134661	37.99272798	1.19599998	11.04199982	377.7260132	12.2379998	7/29/2014	20:25.0
1355	SPS12	-122.4134822	37.99272267	1.09300005	11.02700043	377.7720032	12.12000048	-122.4134679	37.99273015	1.16199994	11.02700043	377.7500305	12.18900037	7/29/2014	20:25.1
1356	SPS12	-122.4134834	37.99272414	1.12699997	11.03600025	377.7940064	12.16300023	-122.4134692	37.9927316	1.19599998	11.03600025	377.7500305	12.23200023	7/29/2014	20:25.2
1357	SPS12	-122.4134846	37.99272561	1.09300005	11.02700043	377.7940064	12.12000048	-122.4134704	37.99273307	1.19599998	11.02700043	377.7720032	12.22300041	7/29/2014	20:25.3
1358	SPS12	-122.4134858	37.99272708	1.09300005	11.04199982	377.8160095	12.13499987	-122.4134716	37.99273454	1.19599998	11.04199982	377.7720032	12.2379998	7/29/2014	20:25.4
1359	SPS12	-122.4134871	37.99272854	1.09300005	11.05799961	377.8179932	12.15099967	-122.4134729	37.99273602	1.16199994	11.05799961	377.7740173	12.21999955	7/29/2014	20:25.5
1360	SPS12	-122.4134883	37.99273003	1.12699997	11.02700043	377.8200073	12.1540004	-122.4134741	37.99273751	1.19599998	11.02700043	377.82901	12.22300041	7/29/2014	20:25.6
1361	SPS12	-122.4134895	37.99273148	1.09300005	11.02700043	377.8420105	12.12000048	-122.4134753	37.99273898	1.16199994	11.02700043	377.8860169	12.18900037	7/29/2014	20:25.7
1362	SPS12	-122.4134908	37.99273294	1.12699997	11.02700043	377.9060059	12.1540004	-122.4134766	37.99274044	1.16199994	11.02700043	377.8640137	12.18900037	7/29/2014	20:25.8
1363	SPS12	-122.413492	37.99273439	1.09300005	11.02000046	377.9079895	12.11300051	-122.4134778	37.99274189	1.19599998	11.02000046	377.90802	12.21600044	7/29/2014	20:25.9
1364	SPS12	-122.4134932	37.99273584	1.12699997	11.02700043	377.9519959	12.1540004	-122.413479	37.99274334	1.19599998	11.02700043	377.9090271	12.22300041	7/29/2014	20:26.0
1365	SPS12	-122.413495	37.99273796	1.09300005	11.05799961	377.9760132	12.15099967	-122.4134808	37.99274548	1.16199994	11.05799961	377.9320068	12.21999955	7/29/2014	20:26.1
1366	SPS12	-122.4134962	37.9927394	1.09300005	11.02700043	378	12.12000048	-122.413482	37.99274691	1.19599998	11.02700043	377.9780273	12.22300041	7/29/2014	20:26.2
1367	SPS12	-122.4134974	37.99274085	1.09300005	11.05200005	378.0440064	12.1450001	-122.4134832	37.99274834	1.16199994	11.05200005	377.9780273	12.21399999	7/29/2014	20:26.3
1368	SPS12	-122.4134987	37.9927423	1.12699997	11.00399971	378.0440064	12.13099968	-122.4134845	37.99274981	1.19599998	11.00399971	378.0220032	12.19999969	7/29/2014	20:26.4
1369	SPS12	-122.4134999	37.99274373	1.09300005	11.00399971	378.1099854	12.09699976	-122.4134857	37.99275124	1.16199994	11.00399971	378.0440064	12.16599965	7/29/2014	20:26.5
1370	SPS12	-122.4135011	37.99274518	1.12699997	10.99499989	378.1340027	12.12199986	-122.4134869	37.99275271	1.19599998	10.99499989	378.0690308	12.19099987	7/29/2014	20:26.6
1371	SPS12	-122.4135023	37.99274663	1.09300005	11.03600025	378.1579895	12.12900031	-122.4134882	37.99275414	1.16199994	11.03600025	378.1360169	12.19800019	7/29/2014	20:26.7
1372	SPS12	-122.4135036	37.99274806	1.12699997	11.00399971	378.2000122	12.13099968	-122.4134894	37.99275559	1.19599998	11.00399971	378.1360169	12.19999969	7/29/2014	20:26.8
1373	SPS12	-122.4135048	37.99274947	1.12699997	11.00399971	378.2460022	12.13099968	-122.4134906	37.99275702	1.16199994	11.00399971	378.1800232	12.16599965	7/29/2014	20:26.9
1374	SPS12	-122.413506	37.99275089	1.12699997	10.97299957	378.223999	12.09999955	-122.4134918	37.99275844	1.19599998	10.97299957	378.2020264	12.16899955	7/29/2014	20:27.0
1375	SPS12	-122.4135078	37.99275301	1.12699997	10.95100021	378.223999	12.07800019	-122.4134936	37.99276056	1.19599998	10.95100021	378.2460022	12.14700019	7/29/2014	20:27.1
1376	SPS12	-122.413509	37.99275441	1.09300005	10.95100021	378.3580017	12.04400027	-122.4134948	37.99276197	1.19599998	10.95100021	378.2920227	12.14700019	7/29/2014	20:27.2
1377	SPS12	-122.4135102	37.99275584	1.12699997	10.93500042	378.3380127	12.06200039	-122.413496	37.99276341	1.19599998	10.93500042	378.3380127	12.1310004	7/29/2014	20:27.3
1378	SPS12	-122.4135114	37.99275727	1.12699997	10.93500042	378.3800049	12.06200039	-122.4134973	37.99276484	1.19599998	10.93500042	378.4040222	12.1310004	7/29/2014	20:27.4
1379	SPS12	-122.4135126	37.9927587	1.09300005	10.91899967	378.4259949	12.01199973	-122.4134985	37.99276627	1.19599998	10.91899967	378.4260254	12.11499965	7/29/2014	20:27.5
1380	SPS12	-122.4135139	37.99276013	1.12699997	10.91899967	378.4700012	12.04599965	-122.4134997	37.99276772	1.19599998	10.91899967	378.4680176	12.11499965	7/29/2014	20:27.6
1381	SPS12	-122.4135151	37.99276157	1.12699997	10.91899967	378.4719849	12.04599965	-122.4135009	37.99276915	1.19599998	10.91899967	378.4940186	12.11499965	7/29/2014	20:27.7
1382	SPS12	-122.4135163	37.992763	1.12699997	10.93500042	378.5599976	12.06200039	-122.4135022	37.99277058	1.19599998	10.93500042	378.4740295	12.1310004	7/29/2014	20:27.8
1383	SPS12	-122.4135175	37.99276443	1.12699997	10.90299988	378.5840149	12.02999985	-122.4135034	37.992772	1.19599998	10.90299988	378.6260071	12.09899986	7/29/2014	20:27.9
1384	SPS12	-122.4135187	37.99276583	1.12699997	10.93500042	378.6279907	12.06200039	-122.4135046	37.99277341	1.19599998	10.93500042	378.6070252	12.1310004	7/29/2014	20:28.0
1385	SPS12	-122.4135205	37.99276793	1.12699997	10.90299988	378.6700134	12.02999985	-122.4135064	37.99277553	1.19599998	10.90299988	378.6040039	12.09899986	7/29/2014	20:28.1
1386	SPS12	-122.4135217	37.99276934	1.12699997	10.90299988	378.7160034	12.02999985	-122.4135076	37.99277695	1.24600005	10.90299988	378.6480103	12.14899993	7/29/2014	20:28.2
1387	SPS12	-122.413523	37.99277076	1.09300005	10.90299988	378.7399902	11.99599993	-122.4135089	37.99277836	1.19599998	10.90299988	378.7180176	12.09899986	7/29/2014	20:28.3
1388	SPS12	-122.4135242	37.99277219	1.12699997	10.89700031	378.8049927	12.02400029	-122.4135101	37.99277981	1.19599998	10.89700031	378.7390137	12.09300029	7/29/2014	20:28.4
1389	SPS12	-122.4135254	37.99277362	1.09300005	10.90299988	378.7850037	11.99599993	-122.4135113	37.99278124	1.19599998	10.90299988	378.763031	12.09899986	7/29/2014	20:28.5
1390	SPS12	-122.4135267	37.99277507	1.12699997	10.88099957	378.8729858	12.00799954	-122.4135126	37.99278269	1.19599998	10.88099957	378.8070068	12.07699955	7/29/2014	20:28.6
1391	SPS12	-122.4135279	37.99277649	1.09300005	10.85000038	378.8710022	11.94300044	-122.4135138	37.99278413	1.19599998	10.85000038	378.8050232	12.04600036	7/29/2014	20:28.7
1392	SPS12	-122.4135292	37.99277794	1.12699997	10.84300041	378.9410095	11.97000039	-122.4135151	37.99278558	1.19599998	10.84300041	378.9190064	12.03900039	7/29/2014	20:28.8
1393	SPS12	-122.4135304	37.99277933	1.12699997	10.84300041	379.0729981	11.97000039	-122.4135163	37.99278699	1.19599998	10.84300041	378.9410095	12.03900039	7/29/2014	20:28.9
1394	SPS12	-122.4135316	37.99278075	1.12699997	10.81200027	379.0310059	11.93900025	-122.4135175	37.9927884	1.19599998	10.81200027	379.007019	12.00800025	7/29/2014	20:29.0
1395	SPS12	-122.4135335	37.99278287	1.12699997	10.80200005	379.0509949	11.92900002	-122.4135194	37.99279053	1.19599998	10.80200005	379.007019	11.99800003	7/29/2014	20:29.1
1396	SPS12	-122.4135347	37.99278428	1.12699997	10.80200005	379.0750122	11.92900002	-122.4135206	37.99279194	1.24600005	10.80200005	379.0510254	12.0480001	7/29/2014	20:29.2
1397	SPS12	-122.4135359	37.9927857	1.12699997	10.79300022	379.0729981	11.9200002	-122.4135219	37.99279337	1.19599998	10.79300022	379.053009	11.9890002	7/29/2014	20:29.3
1398	SPS12	-122.4135372	37.99278715	1.17900002	10.78499985	379.0549927	11.96399987	-122.4135231	37.99279482	1.24600005	10.78499985	379.0770264	12.0309999	7/29/2014	20:29.4
1399	SPS12	-122.4135384	37.99278858	1.12699997	10.77600002	379.1430054	11.903	-122.4135244	37.99279625	1.19599998	10.77600002	379.1430054	11.972	7/29/2014	20:29.5
1400	SPS12	-122.4135397	37.99279003	1.17900002	10.76799965	379.1669922	11.94699967	-122.4135257	37.9927977	1.24600005	10.76799965	379.1450195	12.0139997	7/29/2014	20:29.6
1401	SPS12	-122.4135409	37.99279144	1.12699997	10.75899982	379.1669922	11.8859998	-122.4135269	37.99279914	1.19599998	10.75899982	379.1870117	11.9549998	7/29/2014	20:29.7
1402	SPS12	-122.4135422	37.99279289	1.17900002	10.7510004	379.1870117	11.93000042	-122.4135282	37.9928006	1.24600005	10.7510004	379.1850281	11.99700046	7/29/2014	20:29.8
1403	SPS12	-122.4135435	37.99279431	1.12699997	10.74199963	379.2780151	11.8689996	-122.4135294	37.99280202	1.19599998	10.74199963	379.2460022	11.93799961	7/29/2014	20:29.9
1404	SPS12	-122.4135447	37.99279574	1.12699997	10.75800037	379.2810059	11.88500035	-122.4135307	37.99280345	1.24600005	10.75800037	379.2790222	12.00400043	7/29/2014	20:30.0
1405	SPS12	-122.4135466	37.9927979	1.12699997	10.79599953	379.3229981	11.9229995	-122.4135326	37.99280561	1.19599998	10.79599953	379.3250122	11.99199951	7/29/2014	20:30.1
1406	SPS12	-122.4135479	37.99279935	1.12699997	10.79599953	379.3469849	11.9229995	-122.4135339	37.99280707	1.24600005	10.79599953	379.3470154	12.04199958	7/29/2014	20:30.2
1407	SPS12	-122.4135492	37.99280081	1.12699997	10.80599976	379.3890076	11.93299973	-122.4135352	37.99280852	1.24600005	10.80599976	379.3910217	12.05199981	7/29/2014	20:30.3
1408	SPS12	-122.4135505	37.99280228	1.12699997	10.81499958	379.4129944	11.94199955	-122.4135365	37.99281003	1.24600005	10.81499958	379.4110107	12.06099963	7/29/2014	20:30.4
1409	SPS12	-122.4135518	37.99280377	1.12699997	10.82400036	379.4570007	11.95100033	-122.4135378	37.99281151	1.19599998	10.82400036	379.4370117	12.02000034	7/29/2014	20:30.5
1410	SPS12	-122.4135531	37.99280527	1.12699997	10.83399963	379.4809876	11.96099961	-122.4135391	37.992813	1.24600005	10.83399963	379.4810181	12.07999969	7/29/2014	20:30.6
1411	SPS12	-122.4135544	37.99280675	1.12699997	10.83399963	379.5050049	11.96099961	-122.4135404	37.9928145	1.19599998	10.83399963	379.5050049	12.02999961	7/29/2014	20:30.7
1412	SPS12	-122.4135557	37.99280826	1.17900002	10.85000038	379.5690002	12.0290004	-122.4135418	37.992816	1.24600005	10.85000038	379.5270081	12.09600043	7/29/2014	20:30.8
1413	SPS12	-122.413557	37.99280971	1.12600005	10.85900021	379.5929871	11.98500025	-122.4135431	37.99281749	1.19500005	10.85900021	379.5930176	12.05400026	7/29/2014	20:30.9
1414	SPS12	-122.4135584	37.99281119	1.17799997	10.86800003	379.6130066	12.046	-122.4135444	37.99281897	1.245	10.86800003	379.5910034	12.11300004	7/29/2014	20:31.0
1415	SPS12	-122.4135603	37.9928134	1.12600005	10.87699986	379.6369934	12.0029999	-122.4135464	37.99282118	1.19500005	10.87699986	379.6170044	12.07199991	7/29/2014	20:31.1
1416	SPS12	-122.4135616	37.99281489	1.12600005	10.88599968	379.6849976	12.01199973	-122.4135477	37.99282267	1.19500005	10.88599968	379.6610107	12.08099973	7/29/2014	20:31.2
1417	SPS12	-122.413563	37.99281639	1.12600005	10.89500046	379.7269898	12.0210005	-122.413549	37.99282417	1.19500005	10.89500046	379.7510071	12.09000051	7/29/2014	20:31.3
1418	SPS12	-122.4135643	37.99281789	1.12600005	10.90400028	379.7709961	12.03000033	-122.4135504	37.99282569	1.245	10.90400028	379.7510071	12.14900029	7/29/2014	20:31.4
1419	SPS12	-122.4135657	37.99281941	1.12600005	10.91300011	379.7709961	12.03900015	-122.4135517	37.99282721	1.19500005	10.91300011	379.7710266	12.10800016	7/29/2014	20:31.5
1420	SPS12	-122.413567	37.99282094	1.12600005	10.89700031	379.8190002	12.02300036	-122.4135531	37.99282873	1.19500005	10.89700031	379.7950134	12.09200037	7/29/2014	20:31.6
1421	SPS12	-122.4135684	37.99282246	1.12600005	10.89700031	379.8190002	12.02300036	-122.4135545	37.99283026	1.19500005	10.89700031	379.8210144	12.09200037	7/29/2014	20:31.7
1422	SPS12	-122.4135697	37.99282396	1.12600005	10.91300011	379.8410034	12.03900015	-122.4135558	37.99283178	1.19500005	10.91300011	379.8190308	12.10800016	7/29/2014	20:31.8
1423	SPS12	-122.4135711	37.99282546	1.12600005	10.86499977	379.8869934	11.99099982	-122.4135572	37.9928333	1.19500005	10.86499977	379.8410034	12.05999982	7/29/2014	20:31.9
1424	SPS12	-122.4135724	37.99282695	1.12600005	10.81799984	379.9070129	11.94399989	-122.4135585	37.9928348	1.19500005	10.81799984	379.9090271	12.01299989	7/29/2014	20:32.0
1425	SPS12	-122.4135745	37.99282919	1.12600005	10.84300041	379.8850098	11.96900046	-122.4135605	37.99283703	1.19500005	10.84300041	379.9070129	12.03800046	7/29/2014	20:32.1
1426	SPS12	-122.4135758	37.9928307	1.12600005	10.79599953	379.9530029	11.92199957	-122.4135619	37.99283855	1.19500005	10.79599953	379.9070129	11.99099958	7/29/2014	20:32.2
1427	SPS12	-122.4135772	37.9928322	1.12600005	10.81799984	379.9349976	11.94399989	-122.4135633	37.99284007	1.19500005	10.81799984	379.9130249	12.01299989	7/29/2014	20:32.3
1428	SPS12	-122.4135786	37.99283374	1.17799997	10.81799984	379.9769898	11.99599981	-122.4135647	37.99284161	1.19500005	10.81799984	379.8870239	12.01299989	7/29/2014	20:32.4
1429	SPS12	-122.4135799	37.99283526	1.12600005	10.81200027	379.9989929	11.93800032	-122.413566	37.99284313	1.19500005	10.81200027	380.0670166	12.00700033	7/29/2014	20:32.5
1430	SPS12	-122.4135813	37.99283678	1.12600005	10.87199974	379.9110107	11.99799979	-122.4135674	37.99284465	1.245	10.87199974	379.9770203	12.11699975	7/29/2014	20:32.6
1431	SPS12	-122.4135827	37.99283832	1.12600005	10.82800007	380.0469971	11.95400012	-122.4135688	37.99284619	1.19500005	10.82800007	380.0010071	12.02300012	7/29/2014	20:32.7
1432	SPS12	-122.4135841	37.99283984	1.12600005	10.85000038	380.0690002	11.97600043	-122.4135702	37.99284773	1.245	10.85000038	380.0270081	12.09500039	7/29/2014	20:32.8
1433	SPS12	-122.4135855	37.99284136	1.12600005	10.95100021	380.0690002	12.07700026	-122.4135716	37.99284925	1.19500005	10.95100021	380.0470276	12.14600027	7/29/2014	20:32.9
1434	SPS12	-122.4135868	37.99284288	1.12600005	10.87199974	380.0910034	11.99799979	-122.413573	37.99285077	1.19500005	10.87199974	380.0670166	12.06699979	7/29/2014	20:33.0
1435	SPS12	-122.4135889	37.99284514	1.12600005	10.91899967	380.1350098	12.04499972	-122.413575	37.99285305	1.16100001	10.91899967	380.1350098	12.07999969	7/29/2014	20:33.1
1436	SPS12	-122.4135903	37.99284668	1.12600005	10.9289999	380.1149902	12.05499995	-122.4135764	37.99285459	1.19500005	10.9289999	380.1570129	12.12399995	7/29/2014	20:33.2
1437	SPS12	-122.4135917	37.9928482	1.09200001	10.94099998	380.2470093	12.03299999	-122.4135778	37.99285613	1.19500005	10.94099998	380.2250061	12.13600004	7/29/2014	20:33.3
1438	SPS12	-122.4135931	37.99284976	1.09200001	10.96700001	380.2049866	12.05900002	-122.4135793	37.99285766	1.16100001	10.96700001	380.2290039	12.12800002	7/29/2014	20:33.4
1439	SPS12	-122.4135945	37.99285131	1.09200001	10.93500042	380.2049866	12.02700043	-122.4135807	37.99285924	1.16100001	10.93500042	380.2030029	12.09600043	7/29/2014	20:33.5
1440	SPS12	-122.413596	37.99285289	1.12600005	10.99499989	380.2049866	12.12099993	-122.4135821	37.99286081	1.19500005	10.99499989	380.2290039	12.18999994	7/29/2014	20:33.6
1441	SPS12	-122.4135974	37.99285444	1.09200001	10.94099998	380.2489929	12.03299999	-122.4135836	37.99286237	1.16100001	10.94099998	380.2270203	12.102	7/29/2014	20:33.7
1442	SPS12	-122.4135988	37.992856	1.12600005	10.9289999	380.2510071	12.05499995	-122.413585	37.99286392	1.16100001	10.9289999	380.2990112	12.08999991	7/29/2014	20:33.8
1443	SPS12	-122.4136002	37.99285754	1.09200001	10.98900032	380.2980042	12.08100033	-122.4135864	37.99286546	1.16100001	10.98900032	380.2770081	12.15000033	7/29/2014	20:33.9
1444	SPS12	-122.4136016	37.99285906	1.12600005	10.96700001	380.29599	12.09300005	-122.4135878	37.992867	1.19500005	10.96700001	380.3130188	12.16200006	7/29/2014	20:34.0
1445	SPS12	-122.4136037	37.99286132	1.09200001	10.94099998	380.3190002	12.03299999	-122.4135899	37.99286928	1.16100001	10.94099998	380.3170166	12.102	7/29/2014	20:34.1
1446	SPS12	-122.4136051	37.99286286	1.12600005	10.96700001	380.3399963	12.09300005	-122.4135913	37.99287082	1.16100001	10.96700001	380.3510132	12.12800002	7/29/2014	20:34.2
1447	SPS12	-122.4136065	37.99286438	1.09200001	10.98900032	380.3630066	12.08100033	-122.4135927	37.99287234	1.11000001	10.98900032	380.3630066	12.09900033	7/29/2014	20:34.3
1448	SPS12	-122.4136079	37.99286594	1.12600005	10.97299957	380.4299927	12.09899962	-122.4135941	37.9928739	1.16100001	10.97299957	380.40802	12.13399959	7/29/2014	20:34.4
1449	SPS12	-122.4136093	37.99286746	1.09200001	10.97299957	380.45401	12.06499958	-122.4135956	37.99287544	1.16100001	10.97299957	380.434021	12.13399959	7/29/2014	20:34.5
1450	SPS12	-122.4136108	37.99286902	1.12600005	11.01099968	380.4320068	12.13699973	-122.413597	37.99287697	1.16100001	11.01099968	380.4320068	12.17199969	7/29/2014	20:34.6
1451	SPS12	-122.4136122	37.99287054	1.09200001	10.99499989	380.519989	12.08699989	-122.4135984	37.99287851	1.16100001	10.99499989	380.5000305	12.1559999	7/29/2014	20:34.7
1452	SPS12	-122.4136136	37.99287208	1.12600005	10.98200035	380.4979858	12.1080004	-122.4135998	37.99288007	1.16100001	10.98200035	380.5420227	12.14300036	7/29/2014	20:34.8
1453	SPS12	-122.413615	37.9928736	1.09200001	10.98900032	380.5880127	12.08100033	-122.4136012	37.99288157	1.16100001	10.98900032	380.5000305	12.15000033	7/29/2014	20:34.9
1454	SPS12	-122.4136164	37.9928751	1.09200001	11.00399971	380.5679932	12.09599972	-122.4136026	37.99288309	1.19500005	11.00399971	380.6340027	12.19899976	7/29/2014	20:35.0
1455	SPS12	-122.4136185	37.99287736	1.09200001	11.06499958	380.5899963	12.15699959	-122.4136048	37.99288537	1.16100001	11.06499958	380.5700073	12.22599959	7/29/2014	20:35.1
1456	SPS12	-122.4136199	37.99287888	1.09200001	11.02700043	380.6560059	12.11900043	-122.4136062	37.9928869	1.16100001	11.02700043	380.632019	12.18800044	7/29/2014	20:35.2
1457	SPS12	-122.4136214	37.99288042	1.09200001	11.06499958	380.678009	12.15699959	-122.4136076	37.99288843	1.11000001	11.06499958	380.6360169	12.17499959	7/29/2014	20:35.3
1458	SPS12	-122.4136228	37.99288196	1.09200001	11.05200005	380.678009	12.14400005	-122.413609	37.99288997	1.16100001	11.05200005	380.6340027	12.21300006	7/29/2014	20:35.4
1459	SPS12	-122.4136242	37.99288352	1.09200001	11.09000015	380.7250061	12.18200016	-122.4136105	37.99289153	1.11000001	11.09000015	380.6390076	12.20000017	7/29/2014	20:35.5
1460	SPS12	-122.4136257	37.99288506	1.09200001	11.09599972	380.7260132	12.18799973	-122.4136119	37.99289309	1.11000001	11.09599972	380.6600037	12.20599973	7/29/2014	20:35.6
1461	SPS12	-122.4136271	37.99288661	1.09200001	11.17500019	380.769989	12.2670002	-122.4136134	37.99289462	1.07599998	11.17500019	380.6600037	12.25100017	7/29/2014	20:35.7
1462	SPS12	-122.4136286	37.99288815	1.09200001	11.11200047	380.8139954	12.20400047	-122.4136148	37.99289618	1.11000001	11.11200047	380.70401	12.22200048	7/29/2014	20:35.8
1463	SPS12	-122.41363	37.99288967	1.04100001	11.13399982	380.7260132	12.17499983	-122.4136163	37.99289772	1.07599998	11.13399982	380.7060242	12.2099998	7/29/2014	20:35.9
1464	SPS12	-122.4136314	37.99289123	1.04100001	11.13399982	380.8819885	12.17499983	-122.4136177	37.99289926	1.07599998	11.13399982	380.684021	12.2099998	7/29/2014	20:36.0
1465	SPS12	-122.4136336	37.99289353	1.04100001	11.09599972	380.8399963	12.13699973	-122.4136199	37.99290157	1.07599998	11.09599972	380.7760315	12.17199969	7/29/2014	20:36.1
1466	SPS12	-122.413635	37.99289508	1.09200001	11.09000015	380.8179932	12.18200016	-122.4136213	37.99290315	1.11000001	11.09000015	380.7700195	12.20000017	7/29/2014	20:36.2
1467	SPS12	-122.4136365	37.99289666	1.04100001	11.10599995	380.8179932	12.14699996	-122.4136228	37.99290471	1.07599998	11.10599995	380.7960205	12.18199992	7/29/2014	20:36.3
1468	SPS12	-122.413638	37.99289823	1.09200001	11.05799961	380.9060059	12.14999962	-122.4136243	37.9929063	1.07599998	11.05799961	380.8200073	12.13399959	7/29/2014	20:36.4
1469	SPS12	-122.4136395	37.99289981	1.04100001	11.05799961	380.8840027	12.09899962	-122.4136258	37.99290789	1.07599998	11.05799961	380.8380127	12.13399959	7/29/2014	20:36.5
1470	SPS12	-122.413641	37.99290142	1.04100001	11.07400036	380.9299927	12.11500037	-122.4136273	37.99290946	1.07599998	11.07400036	380.8420105	12.15000033	7/29/2014	20:36.6
1471	SPS12	-122.4136425	37.99290299	1.04100001	11.05799961	380.9320068	12.09899962	-122.4136288	37.99291105	1.07599998	11.05799961	380.90802	12.13399959	7/29/2014	20:36.7
1472	SPS12	-122.413644	37.99290456	1.04100001	11.06499958	380.9519959	12.10599959	-122.4136303	37.99291265	1.07599998	11.06499958	380.8900147	12.14099956	7/29/2014	20:36.8
1473	SPS12	-122.4136454	37.99290614	1.00699997	11.07999992	380.9760132	12.08699989	-122.4136317	37.9929142	1.07599998	11.07999992	380.9320068	12.1559999	7/29/2014	20:36.9
1474	SPS12	-122.4136469	37.99290769	1.04100001	11.11200047	381.0419922	12.15300047	-122.4136332	37.99291578	1.07599998	11.11200047	380.9940186	12.18800044	7/29/2014	20:37.0
1475	SPS12	-122.4136491	37.99291001	1.00699997	11.09000015	381	12.09700012	-122.4136354	37.99291809	1.02499998	11.09000015	380.9780273	12.11500013	7/29/2014	20:37.1
1476	SPS12	-122.4136506	37.99291159	1.04100001	11.13399982	381.0239868	12.17499983	-122.4136369	37.99291967	1.07599998	11.13399982	381.0020142	12.2099998	7/29/2014	20:37.2
1477	SPS12	-122.413652	37.99291312	1.00699997	11.14999962	381.1340027	12.15699959	-122.4136384	37.99292122	1.02499998	11.14999962	381.0460205	12.17499959	7/29/2014	20:37.3
1478	SPS12	-122.4136535	37.99291472	1.04100001	11.18099976	381.178009	12.22199976	-122.4136399	37.99292282	1.02499998	11.18099976	381.11203	12.20599973	7/29/2014	20:37.4
1479	SPS12	-122.413655	37.99291627	1.00699997	11.19099998	381.243988	12.19799995	-122.4136413	37.99292437	1.02499998	11.19099998	381.1760254	12.21599996	7/29/2014	20:37.5
1480	SPS12	-122.4136565	37.99291786	1.04100001	11.21899986	381.2420044	12.25999987	-122.4136428	37.99292596	1.07599998	11.21899986	381.2000122	12.29499984	7/29/2014	20:37.6
1481	SPS12	-122.413658	37.99291944	1.00699997	11.30500031	381.2680054	12.31200027	-122.4136443	37.99292754	1.02499998	11.30500031	381.2020264	12.33000028	7/29/2014	20:37.7
1482	SPS12	-122.4136595	37.99292099	1.04100001	11.24499989	381.2260132	12.28599989	-122.4136458	37.99292909	1.02499998	11.24499989	381.2680054	12.26999986	7/29/2014	20:37.8
1483	SPS12	-122.4136609	37.99292253	1.00699997	11.25699997	381.3580017	12.26399994	-122.4136473	37.99293065	1.02499998	11.25699997	381.2700195	12.28199995	7/29/2014	20:37.9
1484	SPS12	-122.4136624	37.99292409	1.04100001	11.28899956	381.3779907	12.32999957	-122.4136488	37.99293221	1.02499998	11.28899956	381.2700195	12.31399953	7/29/2014	20:38.0
1485	SPS12	-122.4136646	37.99292639	1.00699997	11.31999969	381.3580017	12.32699966	-122.4136509	37.99293451	1.02499998	11.31999969	381.2900085	12.34499967	7/29/2014	20:38.1
1486	SPS12	-122.413666	37.99292793	1.04100001	11.31400013	381.4479981	12.35500014	-122.4136524	37.99293605	1.02499998	11.31400013	381.3600159	12.33900011	7/29/2014	20:38.2
1487	SPS12	-122.4136675	37.99292947	1.00699997	11.33600044	381.4719849	12.34300041	-122.4136539	37.99293758	0.99199998	11.33600044	381.3470154	12.32800043	7/29/2014	20:38.3
1488	SPS12	-122.413669	37.99293102	1.00699997	11.3579998	381.4700012	12.36499977	-122.4136553	37.99293914	1.02499998	11.3579998	381.3600159	12.38299978	7/29/2014	20:38.4
1489	SPS12	-122.4136705	37.99293258	1.00699997	11.36800003	381.493988	12.375	-122.4136568	37.9929407	0.99199998	11.36800003	381.3840027	12.36000001	7/29/2014	20:38.5
1490	SPS12	-122.413672	37.99293414	1.00699997	11.36800003	381.5159912	12.375	-122.4136583	37.99294225	0.99199998	11.36800003	381.428009	12.36000001	7/29/2014	20:38.6
1491	SPS12	-122.4136734	37.99293569	1.00699997	11.4119997	381.5799866	12.41899967	-122.4136598	37.99294383	0.99199998	11.4119997	381.4520264	12.40399969	7/29/2014	20:38.7
1492	SPS12	-122.4136749	37.99293723	1.00699997	11.38399982	381.5840149	12.39099979	-122.4136613	37.99294537	0.99199998	11.38399982	381.4500122	12.37599981	7/29/2014	20:38.8
1493	SPS12	-122.4136764	37.99293877	1.00699997	11.42800045	381.5859985	12.43500042	-122.4136627	37.99294691	0.99199998	11.42800045	381.4760132	12.42000043	7/29/2014	20:38.9
1494	SPS12	-122.4136778	37.99294031	1.00699997	11.42199993	381.5840149	12.4289999	-122.4136642	37.99294844	0.99199998	11.42199993	381.5200195	12.41399992	7/29/2014	20:39.0
1495	SPS12	-122.41368	37.99294257	0.972	11.44400024	381.6080017	12.41600025	-122.4136664	37.99295071	0.99199998	11.44400024	381.5200195	12.43600023	7/29/2014	20:39.1
1496	SPS12	-122.4136815	37.99294411	1.00699997	11.44400024	381.6520081	12.45100021	-122.4136678	37.99295225	0.99199998	11.44400024	381.5200195	12.43600023	7/29/2014	20:39.2
1497	SPS12	-122.4136829	37.99294563	0.972	11.40600014	381.6979981	12.37800014	-122.4136693	37.99295379	0.958	11.40600014	381.632019	12.36400014	7/29/2014	20:39.3
1498	SPS12	-122.4136844	37.99294719	0.972	11.42199993	381.6979981	12.39399993	-122.4136708	37.99295532	0.99199998	11.42199993	381.61203	12.41399992	7/29/2014	20:39.4
1499	SPS12	-122.4136859	37.99294875	1.00699997	11.39599991	381.7219849	12.40299988	-122.4136723	37.9929569	0.958	11.39599991	381.6340027	12.35399991	7/29/2014	20:39.5
1500	SPS12	-122.4136874	37.99295028	1.00699997	11.35200024	381.7420044	12.35900021	-122.4136738	37.99295844	0.99199998	11.35200024	381.6340027	12.34400022	7/29/2014	20:39.6
1501	SPS12	-122.4136888	37.99295182	0.972	11.36800003	381.7659912	12.34000003	-122.4136752	37.99295999	0.99199998	11.36800003	381.6560059	12.36000001	7/29/2014	20:39.7
1502	SPS12	-122.4136903	37.99295336	1.00699997	11.36800003	381.7879944	12.375	-122.4136767	37.99296153	0.99199998	11.36800003	381.678009	12.36000001	7/29/2014	20:39.8
1503	SPS12	-122.4136918	37.99295488	0.972	11.48200035	381.8320007	12.45400035	-122.4136782	37.99296305	0.958	11.48200035	381.65802	12.44000036	7/29/2014	20:39.9
1504	SPS12	-122.4136932	37.99295642	1.00699997	11.39599991	381.8349915	12.40299988	-122.4136796	37.99296459	0.958	11.39599991	381.6590271	12.35399991	7/29/2014	20:40.0
1505	SPS12	-122.4136954	37.99295869	0.972	11.39599991	381.8330078	12.36799991	-122.4136818	37.99296687	0.958	11.39599991	381.6590271	12.35399991	7/29/2014	20:40.1
1506	SPS12	-122.4136969	37.99296023	1.00699997	11.3579998	381.8569946	12.36499977	-122.4136833	37.9929684	0.958	11.3579998	381.6790161	12.31599981	7/29/2014	20:40.2
1507	SPS12	-122.4136984	37.99296176	0.972	11.32699966	381.901001	12.29899967	-122.4136848	37.99296993	0.958	11.32699966	381.7030029	12.28499967	7/29/2014	20:40.3
1508	SPS12	-122.4136999	37.9929633	1.00699997	11.31400013	381.8569946	12.3210001	-122.4136863	37.99297149	0.958	11.31400013	381.7050171	12.27200013	7/29/2014	20:40.4
1509	SPS12	-122.4137013	37.99296486	0.972	11.29800034	381.8609924	12.27000034	-122.4136878	37.99297305	0.90700001	11.29800034	381.7050171	12.20500034	7/29/2014	20:40.5
1510	SPS12	-122.4137028	37.99296642	1.00600004	11.25699997	381.9030151	12.26300001	-122.4136893	37.9929746	0.95700002	11.25699997	381.7510071	12.21399999	7/29/2014	20:40.6
1511	SPS12	-122.4137043	37.99296797	0.97100002	11.25699997	381.8829956	12.22799999	-122.4136907	37.99297614	0.95700002	11.25699997	381.7510071	12.21399999	7/29/2014	20:40.7
1512	SPS12	-122.4137058	37.99296951	0.97100002	11.21899986	381.8609924	12.18999988	-122.4136922	37.9929777	0.95700002	11.21899986	381.7710266	12.17599988	7/29/2014	20:40.8
1513	SPS12	-122.4137073	37.99297105	0.97100002	11.21899986	381.9030151	12.18999988	-122.4136937	37.99297924	0.95700002	11.21899986	381.7950134	12.17599988	7/29/2014	20:40.9
1514	SPS12	-122.4137088	37.99297259	0.97100002	11.21899986	381.8850098	12.18999988	-122.4136952	37.99298078	0.95700002	11.21899986	381.8370056	12.17599988	7/29/2014	20:41.0
1515	SPS12	-122.413711	37.99297489	0.97100002	11.2130003	381.8850098	12.18400031	-122.4136974	37.99298308	0.95700002	11.2130003	381.9090271	12.17000031	7/29/2014	20:41.1
1516	SPS12	-122.4137125	37.99297643	0.97100002	11.19099998	381.8869934	12.162	-122.4136989	37.99298462	0.95700002	11.19099998	381.9310303	12.148	7/29/2014	20:41.2
1517	SPS12	-122.413714	37.99297797	0.97100002	11.2130003	381.8850098	12.18400031	-122.4137004	37.99298615	0.90600002	11.2130003	381.9510193	12.11900032	7/29/2014	20:41.3
1518	SPS12	-122.4137155	37.99297952	0.97100002	11.2130003	381.9970093	12.18400031	-122.4137019	37.99298773	0.95700002	11.2130003	381.9510193	12.17000031	7/29/2014	20:41.4
1519	SPS12	-122.413717	37.9929811	0.92000002	11.20400047	381.9970093	12.12400049	-122.4137034	37.99298928	0.95700002	11.20400047	381.9770203	12.16100049	7/29/2014	20:41.5
1520	SPS12	-122.4137185	37.99298267	0.97100002	11.2130003	382.0230103	12.18400031	-122.4137049	37.99299086	0.95700002	11.2130003	382.0210266	12.17000031	7/29/2014	20:41.6
1521	SPS12	-122.41372	37.99298423	0.97100002	11.23499966	382.1549988	12.20599967	-122.4137064	37.99299242	0.95700002	11.23499966	382.1330261	12.19199967	7/29/2014	20:41.7
1522	SPS12	-122.4137215	37.99298578	0.97100002	11.21899986	382.1749878	12.18999988	-122.4137079	37.99299397	0.95700002	11.21899986	382.1510315	12.17599988	7/29/2014	20:41.8
1523	SPS12	-122.413723	37.99298732	0.97100002	11.2130003	382.1990051	12.18400031	-122.4137094	37.99299553	0.95700002	11.2130003	382.177002	12.17000031	7/29/2014	20:41.9
1524	SPS12	-122.4137244	37.99298886	0.97100002	11.2510004	382.1749878	12.22200042	-122.4137109	37.99299707	0.95700002	11.2510004	382.1550293	12.20800042	7/29/2014	20:42.0
1525	SPS12	-122.4137266	37.99299114	0.92000002	11.2130003	382.1570129	12.13300031	-122.4137131	37.99299933	0.95700002	11.2130003	382.1330261	12.17000031	7/29/2014	20:42.1
1526	SPS12	-122.4137281	37.99299266	0.97100002	11.23499966	382.1570129	12.20599967	-122.4137146	37.99300087	0.95700002	11.23499966	382.1790161	12.19199967	7/29/2014	20:42.2
1527	SPS12	-122.4137296	37.9929942	0.97100002	11.29800034	382.1350098	12.26900035	-122.413716	37.99300241	0.90600002	11.29800034	382.1370239	12.20400035	7/29/2014	20:42.3
1528	SPS12	-122.4137311	37.99299574	0.97100002	11.28299999	382.2690125	12.25400001	-122.4137175	37.99300395	0.95700002	11.28299999	382.1570129	12.24000001	7/29/2014	20:42.4
1529	SPS12	-122.4137326	37.9929973	0.92000002	11.27299976	382.2229919	12.19299978	-122.413719	37.99300549	0.95700002	11.27299976	382.1370239	12.22999978	7/29/2014	20:42.5
1530	SPS12	-122.4137341	37.99299884	0.97100002	11.29800034	382.2489929	12.26900035	-122.4137205	37.99300704	0.95700002	11.29800034	382.1860046	12.25500035	7/29/2014	20:42.6
1531	SPS12	-122.4137356	37.99300038	0.97100002	11.2670002	382.3150024	12.23800021	-122.413722	37.99300858	0.90600002	11.2670002	382.1850281	12.17300022	7/29/2014	20:42.7
1532	SPS12	-122.4137371	37.99300192	0.97100002	11.27299976	382.3609924	12.24399978	-122.4137235	37.99301012	0.95700002	11.27299976	382.1630249	12.22999978	7/29/2014	20:42.8
1533	SPS12	-122.4137385	37.99300344	0.97100002	11.2670002	382.3370056	12.23800021	-122.413725	37.99301164	0.90600002	11.2670002	382.2290039	12.17300022	7/29/2014	20:42.9
1534	SPS12	-122.41374	37.99300496	0.97100002	11.2510004	382.3609924	12.22200042	-122.4137264	37.99301316	0.90600002	11.2510004	382.2490234	12.15700042	7/29/2014	20:43.0
1535	SPS12	-122.4137422	37.99300722	0.97100002	11.2130003	382.381012	12.18400031	-122.4137286	37.99301545	0.90600002	11.2130003	382.3170166	12.11900032	7/29/2014	20:43.1
1536	SPS12	-122.4137436	37.99300874	0.97100002	11.23499966	382.4490051	12.20599967	-122.4137301	37.99301695	0.90600002	11.23499966	382.361023	12.14099967	7/29/2014	20:43.2
1537	SPS12	-122.4137451	37.99301026	0.92000002	11.1590004	382.4750061	12.07900041	-122.4137316	37.99301847	0.90600002	11.1590004	382.3870239	12.06500041	7/29/2014	20:43.3
1538	SPS12	-122.4137466	37.9930118	0.97100002	11.14999962	382.4729919	12.12099963	-122.413733	37.99302003	0.95700002	11.14999962	382.3850098	12.10699964	7/29/2014	20:43.4
1539	SPS12	-122.4137481	37.99301334	0.92000002	11.14999962	382.5190125	12.06999964	-122.4137345	37.99302155	0.90600002	11.14999962	382.4550171	12.05599964	7/29/2014	20:43.5
1540	SPS12	-122.4137496	37.9930149	0.97100002	11.16600037	382.4949951	12.13700038	-122.413736	37.9930231	0.90600002	11.16600037	382.4290161	12.07200038	7/29/2014	20:43.6
1541	SPS12	-122.4137511	37.99301642	0.92000002	11.14999962	382.4970093	12.06999964	-122.4137375	37.99302463	0.90600002	11.14999962	382.4330139	12.05599964	7/29/2014	20:43.7
1542	SPS12	-122.4137526	37.99301796	0.92000002	11.16600037	382.5230103	12.08600038	-122.413739	37.99302617	0.90600002	11.16600037	382.4350281	12.07200038	7/29/2014	20:43.8
1543	SPS12	-122.413754	37.99301946	0.92000002	11.13399982	382.4989929	12.05399984	-122.4137405	37.99302769	0.90600002	11.13399982	382.4130249	12.03999984	7/29/2014	20:43.9
1544	SPS12	-122.4137555	37.99302098	0.92000002	11.17500019	382.5209961	12.09500021	-122.4137419	37.99302921	0.90600002	11.17500019	382.4310303	12.08100021	7/29/2014	20:44.0
1545	SPS12	-122.4137577	37.99302325	0.92000002	11.16600037	382.5230103	12.08600038	-122.4137441	37.99303147	0.90600002	11.16600037	382.4370117	12.07200038	7/29/2014	20:44.1
1546	SPS12	-122.4137591	37.99302477	0.92000002	11.19699955	382.5209961	12.11699957	-122.4137456	37.99303299	0.90600002	11.19699955	382.4110107	12.10299957	7/29/2014	20:44.2
1547	SPS12	-122.4137606	37.99302631	0.92000002	11.20400047	382.5249939	12.12400049	-122.4137471	37.99303451	0.87199998	11.20400047	382.4150085	12.07600045	7/29/2014	20:44.3
1548	SPS12	-122.4137621	37.99302785	0.92000002	11.2130003	382.5469971	12.13300031	-122.4137486	37.99303605	0.90600002	11.2130003	382.4810181	12.11900032	7/29/2014	20:44.4
1549	SPS12	-122.4137636	37.99302939	0.92000002	11.2130003	382.5910034	12.13300031	-122.4137501	37.99303761	0.87199998	11.2130003	382.5270081	12.08500028	7/29/2014	20:44.5
1550	SPS12	-122.4137651	37.99303092	0.97100002	11.2130003	382.6369934	12.18400031	-122.4137516	37.99303915	0.87199998	11.2130003	382.5270081	12.08500028	7/29/2014	20:44.6
1551	SPS12	-122.4137666	37.99303246	0.92000002	11.21899986	382.6570129	12.13899988	-122.413753	37.99304069	0.87199998	11.21899986	382.6350098	12.09099984	7/29/2014	20:44.7
1552	SPS12	-122.4137681	37.993034	0.92000002	11.21899986	382.6809998	12.13899988	-122.4137545	37.99304223	0.90600002	11.21899986	382.6370239	12.12499988	7/29/2014	20:44.8
1553	SPS12	-122.4137696	37.99303552	0.88599998	11.20400047	382.6629944	12.09000045	-122.413756	37.99304375	0.87199998	11.20400047	382.6410217	12.07600045	7/29/2014	20:44.9
1554	SPS12	-122.413771	37.99303705	0.92000002	11.22900009	382.6830139	12.14900011	-122.4137575	37.99304527	0.90600002	11.22900009	382.6830139	12.13500011	7/29/2014	20:45.0
1555	SPS12	-122.4137732	37.99303933	0.88599998	11.22900009	382.7269898	12.11500007	-122.4137597	37.99304753	0.87199998	11.22900009	382.7250061	12.10100007	7/29/2014	20:45.1
1556	SPS12	-122.4137747	37.99304085	0.92000002	11.2670002	382.7489929	12.18700022	-122.4137612	37.99304907	0.87199998	11.2670002	382.7070313	12.13900018	7/29/2014	20:45.2
1557	SPS12	-122.4137762	37.99304239	0.88599998	11.30500031	382.7510071	12.19100028	-122.4137626	37.99305059	0.87199998	11.30500031	382.7270203	12.17700028	7/29/2014	20:45.3
1558	SPS12	-122.4137777	37.99304393	0.92000002	11.32699966	382.8160095	12.24699968	-122.4137641	37.99305215	0.87199998	11.32699966	382.7720032	12.19899964	7/29/2014	20:45.4
1559	SPS12	-122.4137792	37.99304546	0.88599998	11.39000034	382.8190002	12.27600032	-122.4137656	37.99305369	0.87199998	11.39000034	382.7770081	12.26200032	7/29/2014	20:45.5
1560	SPS12	-122.4137807	37.99304704	0.92000002	11.42800045	382.8850098	12.34800047	-122.4137671	37.99305524	0.87199998	11.42800045	382.8390198	12.30000043	7/29/2014	20:45.6
1561	SPS12	-122.4137822	37.99304858	0.88599998	11.43700027	382.8869934	12.32300025	-122.4137686	37.99305678	0.82099998	11.43700027	382.8210144	12.25800025	7/29/2014	20:45.7
1562	SPS12	-122.4137837	37.99305012	0.92000002	11.45300007	382.8850098	12.37300009	-122.4137701	37.99305832	0.82099998	11.45300007	382.9290161	12.27400005	7/29/2014	20:45.8
1563	SPS12	-122.4137851	37.99305162	0.83499998	11.53499985	382.9750061	12.36999983	-122.4137716	37.99305984	0.787	11.53499985	383.0170288	12.32199985	7/29/2014	20:45.9
1564	SPS12	-122.4137866	37.99305316	0.88599998	11.56099987	383.0639954	12.44699985	-122.4137731	37.99306137	0.82099998	11.56099987	383.0440064	12.38199985	7/29/2014	20:46.0
1565	SPS12	-122.4137888	37.99305542	0.88599998	11.63599968	383.0660095	12.52199966	-122.4137753	37.99306363	0.787	11.63599968	383.1060181	12.42299968	7/29/2014	20:46.1
1566	SPS12	-122.4137903	37.99305693	0.88599998	11.61400032	383.1300049	12.5000003	-122.4137767	37.99306515	0.82099998	11.61400032	383.1100159	12.4350003	7/29/2014	20:46.2
1567	SPS12	-122.4137918	37.99305845	0.83499998	11.63000011	383.1300049	12.46500009	-122.4137782	37.99306665	0.82099998	11.63000011	383.0860291	12.45100009	7/29/2014	20:46.3
1568	SPS12	-122.4137932	37.99305999	0.88599998	11.62100029	383.1520081	12.50700027	-122.4137797	37.99306821	0.82099998	11.62100029	383.1080017	12.44200027	7/29/2014	20:46.4
1569	SPS12	-122.4137947	37.99306153	0.83499998	11.64599991	383.1539917	12.48099989	-122.4137812	37.99306973	0.82099998	11.64599991	383.0660095	12.46699989	7/29/2014	20:46.5
1570	SPS12	-122.4137962	37.99306306	0.88599998	11.65200043	383.2219849	12.5380004	-122.4137827	37.99307129	0.82099998	11.65200043	383.0920105	12.47300041	7/29/2014	20:46.6
1571	SPS12	-122.4137977	37.9930646	0.83499998	11.68999958	383.2460022	12.52499956	-122.4137841	37.99307281	0.787	11.68999958	383.0930176	12.47699958	7/29/2014	20:46.7
1572	SPS12	-122.4137992	37.99306614	0.88599998	11.69999981	383.2659912	12.58599979	-122.4137856	37.99307435	0.787	11.69999981	383.1520081	12.48699981	7/29/2014	20:46.8
1573	SPS12	-122.4138006	37.99306765	0.83499998	11.68999958	383.2879944	12.52499956	-122.4137871	37.99307587	0.787	11.68999958	383.1100159	12.47699958	7/29/2014	20:46.9
1574	SPS12	-122.4138021	37.99306918	0.88599998	11.68999958	383.3120117	12.57599956	-122.4137886	37.99307737	0.787	11.68999958	383.1010132	12.47699958	7/29/2014	20:47.0
1575	SPS12	-122.4138043	37.99307145	0.83499998	11.71500015	383.3800049	12.55000013	-122.4137907	37.99307964	0.787	11.71500015	383.138031	12.50200015	7/29/2014	20:47.1
1576	SPS12	-122.4138058	37.99307297	0.88599998	11.70600033	383.3800049	12.59200031	-122.4137922	37.99308118	0.787	11.70600033	383.2260132	12.49300033	7/29/2014	20:47.2
1577	SPS12	-122.4138073	37.99307451	0.83499998	11.70600033	383.4240112	12.54100031	-122.4137937	37.9930827	0.73699999	11.70600033	383.2720032	12.44300032	7/29/2014	20:47.3
1578	SPS12	-122.4138087	37.99307605	0.83499998	11.70600033	383.4899902	12.54100031	-122.4137952	37.99308424	0.787	11.70600033	383.2920227	12.49300033	7/29/2014	20:47.4
1579	SPS12	-122.4138102	37.9930776	0.83499998	11.72200012	383.4679871	12.5570001	-122.4137967	37.99308579	0.787	11.72200012	383.3160095	12.50900012	7/29/2014	20:47.5
1580	SPS12	-122.4138117	37.99307914	0.83499998	11.70600033	383.5360107	12.54100031	-122.4137982	37.99308735	0.787	11.70600033	383.4700012	12.49300033	7/29/2014	20:47.6
1581	SPS12	-122.4138132	37.99308072	0.83499998	11.72200012	383.5599976	12.5570001	-122.4137997	37.99308891	0.73699999	11.72200012	383.428009	12.45900011	7/29/2014	20:47.7
1582	SPS12	-122.4138147	37.99308226	0.88599998	11.75300026	383.5599976	12.63900024	-122.4138012	37.99309044	0.787	11.75300026	383.4520264	12.54000026	7/29/2014	20:47.8
1583	SPS12	-122.4138162	37.9930838	0.80000001	11.70600033	383.6260071	12.50600034	-122.4138026	37.99309197	0.73699999	11.70600033	383.5160217	12.44300032	7/29/2014	20:47.9
1584	SPS12	-122.4138177	37.99308533	0.83499998	11.68400002	383.6260071	12.51899999	-122.4138041	37.9930935	0.73699999	11.68400002	383.5160217	12.421	7/29/2014	20:48.0
1585	SPS12	-122.4138199	37.99308763	0.80000001	11.65200043	383.6279907	12.45200044	-122.4138063	37.9930958	0.73699999	11.65200043	383.5860291	12.38900042	7/29/2014	20:48.1
1586	SPS12	-122.4138214	37.99308917	0.83499998	11.62100029	383.7179871	12.45600027	-122.4138078	37.99309734	0.73699999	11.62100029	383.6520081	12.35800028	7/29/2014	20:48.2
1587	SPS12	-122.4138229	37.99309073	0.80000001	11.4659996	383.6960144	12.26599962	-122.4138093	37.9930989	0.787	11.4659996	383.6740112	12.2529996	7/29/2014	20:48.3
1588	SPS12	-122.4138244	37.9930923	0.83499998	11.53499985	383.7179871	12.36999983	-122.4138108	37.99310047	0.787	11.53499985	383.6760254	12.32199985	7/29/2014	20:48.4
1589	SPS12	-122.4138259	37.99309388	0.83499998	11.39599991	383.7619934	12.23099989	-122.4138123	37.99310205	0.73699999	11.39599991	383.7620239	12.1329999	7/29/2014	20:48.5
1590	SPS12	-122.4138274	37.99309545	0.80000001	11.43700027	383.7839966	12.23700029	-122.4138138	37.9931036	0.73699999	11.43700027	383.8060303	12.17400026	7/29/2014	20:48.6
1591	SPS12	-122.4138289	37.99309703	0.80000001	11.3739996	383.8519898	12.17399961	-122.4138153	37.99310518	0.70300001	11.3739996	383.8080139	12.0769996	7/29/2014	20:48.7
1592	SPS12	-122.4138304	37.9930986	0.80000001	11.39599991	383.8540039	12.19599992	-122.4138168	37.99310675	0.73699999	11.39599991	383.8540039	12.1329999	7/29/2014	20:48.8
1593	SPS12	-122.4138319	37.99310014	0.80000001	11.3739996	383.9200134	12.17399961	-122.4138183	37.99310831	0.73699999	11.3739996	383.8540039	12.11099958	7/29/2014	20:48.9
1594	SPS12	-122.4138334	37.9931017	0.80000001	11.3739996	383.9419861	12.17399961	-122.4138197	37.99310985	0.73699999	11.3739996	383.8540039	12.11099958	7/29/2014	20:49.0
1595	SPS12	-122.4138356	37.99310398	0.74900001	11.40600014	384.006012	12.15500015	-122.4138219	37.99311213	0.70300001	11.40600014	383.9180298	12.10900015	7/29/2014	20:49.1
1596	SPS12	-122.413837	37.99310553	0.83499998	11.38399982	384.052002	12.2189998	-122.4138234	37.99311369	0.73699999	11.38399982	383.9220276	12.12099981	7/29/2014	20:49.2
1597	SPS12	-122.4138385	37.99310709	0.80000001	11.39599991	384.0100098	12.19599992	-122.4138249	37.99311522	0.70300001	11.39599991	383.8980103	12.09899992	7/29/2014	20:49.3
1598	SPS12	-122.41384	37.99310865	0.80000001	11.45300007	384.0339966	12.25300008	-122.4138264	37.99311676	0.70300001	11.45300007	383.9020081	12.15600008	7/29/2014	20:49.4
1599	SPS12	-122.4138415	37.9931102	0.80000001	11.46000004	384.0559998	12.26000005	-122.4138278	37.99311834	0.65200001	11.46000004	383.9020081	12.11200005	7/29/2014	20:49.5
1600	SPS12	-122.413843	37.99311176	0.80000001	11.53499985	384.0119934	12.33499986	-122.4138293	37.99311989	0.70300001	11.53499985	383.8780212	12.23799986	7/29/2014	20:49.6
1601	SPS12	-122.4138444	37.99311332	0.80000001	11.49699974	384.0100098	12.29699975	-122.4138308	37.99312143	0.70300001	11.49699974	383.882019	12.19999975	7/29/2014	20:49.7
1602	SPS12	-122.4138459	37.99311487	0.80000001	11.52299976	383.9700012	12.32299978	-122.4138323	37.99312299	0.73699999	11.52299976	383.9040222	12.25999975	7/29/2014	20:49.8
1603	SPS12	-122.4138474	37.99311641	0.80000001	11.55099964	384.0159912	12.35099965	-122.4138337	37.99312453	0.70300001	11.55099964	383.9020081	12.25399965	7/29/2014	20:49.9
1604	SPS12	-122.4138488	37.99311795	0.80000001	11.58300018	383.9719849	12.3830002	-122.4138352	37.99312605	0.70300001	11.58300018	383.9300232	12.28600019	7/29/2014	20:50.0
1605	SPS12	-122.413851	37.99312023	0.80000001	11.58300018	384.0159912	12.3830002	-122.4138373	37.99312833	0.70300001	11.58300018	383.9260254	12.28600019	7/29/2014	20:50.1
1606	SPS12	-122.4138525	37.99312177	0.80000001	11.63000011	383.993988	12.43000013	-122.4138388	37.99312987	0.70300001	11.63000011	383.9720154	12.33300012	7/29/2014	20:50.2
1607	SPS12	-122.4138539	37.99312329	0.74800003	11.64599991	384.0599976	12.39399993	-122.4138402	37.99313139	0.70200002	11.64599991	384.0380249	12.34799993	7/29/2014	20:50.3
1608	SPS12	-122.4138554	37.99312485	0.79900002	11.60499954	384.1059876	12.40399957	-122.4138417	37.99313295	0.70200002	11.60499954	384.0820313	12.30699956	7/29/2014	20:50.4
1609	SPS12	-122.4138568	37.9931264	0.74800003	11.63599968	384.0840149	12.38399971	-122.4138432	37.99313449	0.70200002	11.63599968	384.0440064	12.3379997	7/29/2014	20:50.5
1610	SPS12	-122.4138583	37.99312796	0.79900002	11.60499954	384.0639954	12.40399957	-122.4138446	37.99313604	0.70200002	11.60499954	384.0420227	12.30699956	7/29/2014	20:50.6
1611	SPS12	-122.4138598	37.99312952	0.74800003	11.58899975	384.0419922	12.33699977	-122.4138461	37.9931376	0.70200002	11.58899975	383.9500122	12.29099977	7/29/2014	20:50.7
1612	SPS12	-122.4138612	37.99313107	0.79900002	11.58899975	384.0639954	12.38799977	-122.4138476	37.99313914	0.70200002	11.58899975	383.9320068	12.29099977	7/29/2014	20:50.8
1613	SPS12	-122.4138627	37.99313259	0.74800003	11.57600021	384.0440064	12.32400024	-122.413849	37.99314068	0.70200002	11.57600021	383.9120178	12.27800024	7/29/2014	20:50.9
1614	SPS12	-122.4138641	37.99313411	0.74800003	11.55099964	384.0239868	12.29899967	-122.4138504	37.9931422	0.70200002	11.55099964	383.8480225	12.25299966	7/29/2014	20:51.0
1615	SPS12	-122.4138663	37.9931364	0.74800003	11.56700039	383.980011	12.31500041	-122.4138526	37.99314448	0.70200002	11.56700039	383.8480225	12.26900041	7/29/2014	20:51.1
1616	SPS12	-122.4138677	37.99313794	0.74800003	11.56099987	383.9559937	12.3089999	-122.413854	37.993146	0.70200002	11.56099987	383.8240051	12.26299989	7/29/2014	20:51.2
1617	SPS12	-122.4138691	37.99313947	0.74800003	11.57600021	383.980011	12.32400024	-122.4138554	37.99314752	0.70200002	11.57600021	383.855011	12.27800024	7/29/2014	20:51.3
1618	SPS12	-122.4138706	37.99314101	0.74800003	11.58300018	383.9140015	12.33100021	-122.4138569	37.99314908	0.70200002	11.58300018	383.8260193	12.28500021	7/29/2014	20:51.4
1619	SPS12	-122.413872	37.99314257	0.74800003	11.59899998	383.8940125	12.347	-122.4138583	37.99315062	0.70200002	11.59899998	383.8080139	12.301	7/29/2014	20:51.5
1620	SPS12	-122.4138735	37.99314413	0.74800003	11.58300018	383.8739929	12.33100021	-122.4138598	37.99315215	0.70200002	11.58300018	383.8510132	12.28500021	7/29/2014	20:51.6
1621	SPS12	-122.413875	37.99314566	0.74800003	11.59899998	383.894989	12.347	-122.4138612	37.99315369	0.70200002	11.59899998	383.8740234	12.301	7/29/2014	20:51.7
1622	SPS12	-122.4138764	37.9931472	0.74800003	11.59899998	383.8739929	12.347	-122.4138627	37.99315525	0.70200002	11.59899998	383.8510132	12.301	7/29/2014	20:51.8
1623	SPS12	-122.4138778	37.99314874	0.74800003	11.62100029	383.8739929	12.36900032	-122.4138641	37.99315677	0.70200002	11.62100029	383.8510132	12.32300031	7/29/2014	20:51.9
1624	SPS12	-122.4138792	37.99315028	0.79900002	11.58899975	383.8529968	12.38799977	-122.4138655	37.99315829	0.70200002	11.58899975	383.8750305	12.29099977	7/29/2014	20:52.0
1625	SPS12	-122.4138814	37.99315253	0.74800003	11.61400032	383.8989868	12.36200035	-122.4138676	37.99316055	0.70200002	11.61400032	383.8790283	12.31600034	7/29/2014	20:52.1
1626	SPS12	-122.4138828	37.99315405	0.74800003	11.60499954	383.8770142	12.35299957	-122.413869	37.99316208	0.70200002	11.60499954	383.8990173	12.30699956	7/29/2014	20:52.2
1627	SPS12	-122.4138842	37.99315559	0.74800003	11.59899998	383.8970032	12.347	-122.4138704	37.9931636	0.70200002	11.59899998	383.8770142	12.301	7/29/2014	20:52.3
1628	SPS12	-122.4138856	37.99315712	0.74800003	11.59899998	383.92099	12.347	-122.4138719	37.99316513	0.736	11.59899998	383.8990173	12.33499998	7/29/2014	20:52.4
1629	SPS12	-122.4138871	37.99315866	0.71399999	11.59899998	383.92099	12.31299996	-122.4138733	37.99316666	0.70200002	11.59899998	383.9010315	12.301	7/29/2014	20:52.5
1630	SPS12	-122.4138885	37.99316022	0.74800003	11.61400032	383.9230042	12.36200035	-122.4138747	37.99316821	0.70200002	11.61400032	383.9210205	12.31600034	7/29/2014	20:52.6
1631	SPS12	-122.4138899	37.99316176	0.71399999	11.60499954	383.9909973	12.31899953	-122.4138761	37.99316973	0.70200002	11.60499954	383.927002	12.30699956	7/29/2014	20:52.7
1632	SPS12	-122.4138913	37.9931633	0.74800003	11.59899998	383.946991	12.347	-122.4138776	37.99317129	0.736	11.59899998	383.9250183	12.33499998	7/29/2014	20:52.8
1633	SPS12	-122.4138928	37.99316482	0.74800003	11.62100029	384.0350037	12.36900032	-122.413879	37.99317279	0.70200002	11.62100029	383.9910278	12.32300031	7/29/2014	20:52.9
1634	SPS12	-122.4138942	37.99316634	0.74800003	11.63599968	384.0570068	12.38399971	-122.4138804	37.99317431	0.736	11.63599968	383.9910278	12.37199968	7/29/2014	20:53.0
1635	SPS12	-122.4138963	37.99316862	0.74800003	11.6590004	384.0570068	12.40700042	-122.4138825	37.99317658	0.70200002	11.6590004	384.0150147	12.36100042	7/29/2014	20:53.1
1636	SPS12	-122.4138977	37.99317014	0.74800003	11.63000011	384.0610046	12.37800014	-122.4138839	37.9931781	0.70200002	11.63000011	384.0390015	12.33200014	7/29/2014	20:53.2
1637	SPS12	-122.4138991	37.99317168	0.71399999	11.63599968	384.1489868	12.34999967	-122.4138853	37.99317962	0.70200002	11.63599968	384.0630188	12.3379997	7/29/2014	20:53.3
1638	SPS12	-122.4139005	37.99317322	0.74800003	11.64599991	384.1489868	12.39399993	-122.4138867	37.99318117	0.736	11.64599991	384.1030273	12.38199991	7/29/2014	20:53.4
1639	SPS12	-122.4139019	37.99317476	0.71399999	11.63000011	384.17099	12.3440001	-122.4138881	37.9931827	0.70200002	11.63000011	384.1270142	12.33200014	7/29/2014	20:53.5
1640	SPS12	-122.4139033	37.99317633	0.74800003	11.63599968	384.1910095	12.38399971	-122.4138895	37.99318427	0.70200002	11.63599968	384.1470032	12.3379997	7/29/2014	20:53.6
1641	SPS12	-122.4139048	37.99317787	0.74800003	11.63599968	384.2390137	12.38399971	-122.4138909	37.99318581	0.70200002	11.63599968	384.2170105	12.3379997	7/29/2014	20:53.7
1642	SPS12	-122.4139062	37.99317942	0.74800003	11.63599968	384.2630005	12.38399971	-122.4138923	37.99318735	0.70200002	11.63599968	384.2190247	12.3379997	7/29/2014	20:53.8
1643	SPS12	-122.4139076	37.99318094	0.71399999	11.64599991	384.2630005	12.3599999	-122.4138937	37.99318887	0.70200002	11.64599991	384.2610169	12.34799993	7/29/2014	20:53.9
1644	SPS12	-122.413909	37.99318248	0.74800003	11.65200043	384.32901	12.40000045	-122.4138951	37.99319039	0.736	11.65200043	384.2190247	12.38800043	7/29/2014	20:54.0
1645	SPS12	-122.4139111	37.99318476	0.71399999	11.72200012	384.3710022	12.43600011	-122.4138972	37.99319267	0.70200002	11.72200012	384.2190247	12.42400014	7/29/2014	20:54.1
1646	SPS12	-122.4139125	37.9931863	0.74800003	11.65200043	384.4190064	12.40000045	-122.4138986	37.99319421	0.70200002	11.65200043	384.263031	12.35400045	7/29/2014	20:54.2
1647	SPS12	-122.4139139	37.99318786	0.71399999	11.64599991	384.4429932	12.3599999	-122.4139	37.99319575	0.65100002	11.64599991	384.2450256	12.29699993	7/29/2014	20:54.3
1648	SPS12	-122.4139153	37.99318941	0.74800003	11.66800022	384.5090027	12.41600025	-122.4139014	37.9931973	0.70200002	11.66800022	384.2870178	12.37000024	7/29/2014	20:54.4
1649	SPS12	-122.4139167	37.99319097	0.71399999	11.65200043	384.5069885	12.36600041	-122.4139028	37.99319886	0.70200002	11.65200043	384.2890015	12.35400045	7/29/2014	20:54.5
1650	SPS12	-122.4139181	37.99319254	0.74800003	11.65200043	384.5969849	12.40000045	-122.4139043	37.99320041	0.70200002	11.65200043	384.3770142	12.35400045	7/29/2014	20:54.6
1651	SPS12	-122.4139195	37.9931941	0.71399999	11.64599991	384.5750122	12.3599999	-122.4139057	37.99320197	0.65100002	11.64599991	384.3750305	12.29699993	7/29/2014	20:54.7
1652	SPS12	-122.4139209	37.99319566	0.74800003	11.65200043	384.553009	12.40000045	-122.4139071	37.99320353	0.736	11.65200043	384.3790283	12.38800043	7/29/2014	20:54.8
1653	SPS12	-122.4139223	37.9931972	0.71399999	11.64599991	384.5570068	12.3599999	-122.4139084	37.99320507	0.70200002	11.64599991	384.4250183	12.34799993	7/29/2014	20:54.9
1654	SPS12	-122.4139237	37.99319873	0.74800003	11.66800022	384.57901	12.41600025	-122.4139098	37.99320659	0.70200002	11.66800022	384.4010315	12.37000024	7/29/2014	20:55.0
1655	SPS12	-122.4139258	37.99320101	0.71399999	11.65200043	384.598999	12.36600041	-122.4139119	37.99320887	0.65100002	11.65200043	384.4470215	12.30300045	7/29/2014	20:55.1
1656	SPS12	-122.4139272	37.99320255	0.74800003	11.63599968	384.57901	12.38399971	-122.4139133	37.99321041	0.70200002	11.63599968	384.4670105	12.3379997	7/29/2014	20:55.2
1657	SPS12	-122.4139286	37.99320409	0.71399999	11.60499954	384.6029968	12.31899953	-122.4139146	37.99321193	0.70200002	11.60499954	384.4710083	12.30699956	7/29/2014	20:55.3
1658	SPS12	-122.41393	37.99320565	0.74800003	11.59899998	384.6690064	12.347	-122.413916	37.99321348	0.70200002	11.59899998	384.5610046	12.301	7/29/2014	20:55.4
1659	SPS12	-122.4139313	37.9932072	0.71399999	11.55099964	384.6929932	12.26499963	-122.4139174	37.99321502	0.70200002	11.55099964	384.6010132	12.25299966	7/29/2014	20:55.5
1660	SPS12	-122.4139327	37.99320876	0.71399999	11.53499985	384.7590027	12.24899983	-122.4139188	37.99321658	0.70200002	11.53499985	384.5670166	12.23699987	7/29/2014	20:55.6
1661	SPS12	-122.4139341	37.99321032	0.71399999	11.52299976	384.8009949	12.23699975	-122.4139202	37.99321811	0.65100002	11.52299976	384.6070252	12.17399979	7/29/2014	20:55.7
1662	SPS12	-122.4139355	37.99321187	0.71399999	11.53499985	384.8250122	12.24899983	-122.4139216	37.99321967	0.65100002	11.53499985	384.5810242	12.18599987	7/29/2014	20:55.8
1663	SPS12	-122.4139369	37.99321341	0.71399999	11.49699974	384.868988	12.21099973	-122.4139229	37.99322121	0.65100002	11.49699974	384.5870056	12.14799976	7/29/2014	20:55.9
1664	SPS12	-122.4139383	37.99321495	0.71399999	11.48200035	384.9179993	12.19600034	-122.4139243	37.99322275	0.65100002	11.48200035	384.6070252	12.13300037	7/29/2014	20:56.0
1665	SPS12	-122.4139403	37.99321726	0.71399999	11.48200035	384.9179993	12.19600034	-122.4139264	37.99322505	0.61699998	11.48200035	384.5670166	12.09900033	7/29/2014	20:56.1
1666	SPS12	-122.4139417	37.9932188	0.71399999	11.48200035	384.9370117	12.19600034	-122.4139277	37.99322658	0.65100002	11.48200035	384.6730042	12.13300037	7/29/2014	20:56.2
1667	SPS12	-122.4139431	37.99322038	0.71399999	11.55099964	384.9400024	12.26499963	-122.4139291	37.99322816	0.61699998	11.55099964	384.5870056	12.16799963	7/29/2014	20:56.3
1668	SPS12	-122.4139445	37.99322197	0.71399999	11.53499985	384.8729858	12.24899983	-122.4139305	37.99322971	0.65100002	11.53499985	384.611023	12.18599987	7/29/2014	20:56.4
1669	SPS12	-122.4139459	37.99322352	0.662	11.49699974	384.9660034	12.15899974	-122.4139319	37.99323129	0.61699998	11.49699974	384.5910034	12.11399972	7/29/2014	20:56.5
1670	SPS12	-122.4139473	37.99322513	0.71399999	11.51299953	384.8970032	12.22699952	-122.4139333	37.99323288	0.65100002	11.51299953	384.5690308	12.16399956	7/29/2014	20:56.6
1671	SPS12	-122.4139487	37.99322671	0.662	11.52900028	384.855011	12.19100028	-122.4139347	37.99323445	0.61699998	11.52900028	384.5030212	12.14600027	7/29/2014	20:56.7
1672	SPS12	-122.4139501	37.9932283	0.71399999	11.53499985	384.7669983	12.24899983	-122.4139361	37.99323603	0.61699998	11.53499985	384.4370117	12.15199983	7/29/2014	20:56.8
1673	SPS12	-122.4139515	37.99322985	0.662	11.58899975	384.7210083	12.25099975	-122.4139375	37.99323758	0.61699998	11.58899975	384.3930054	12.20599973	7/29/2014	20:56.9
1674	SPS12	-122.4139528	37.99323141	0.662	11.63000011	384.5920105	12.29200011	-122.4139388	37.99323914	0.61699998	11.63000011	384.2600098	12.2470001	7/29/2014	20:57.0
1675	SPS12	-122.4139549	37.99323373	0.662	11.65200043	384.5490112	12.31400043	-122.4139409	37.99324145	0.61699998	11.65200043	384.1570129	12.26900041	7/29/2014	20:57.1
1676	SPS12	-122.4139563	37.9932353	0.662	11.63599968	384.5289917	12.29799968	-122.4139422	37.99324301	0.583	11.63599968	384.111023	12.21899968	7/29/2014	20:57.2
1677	SPS12	-122.4139576	37.99323685	0.662	11.6590004	384.5509949	12.3210004	-122.4139436	37.99324457	0.583	11.6590004	384.1130066	12.2420004	7/29/2014	20:57.3
1678	SPS12	-122.413959	37.99323845	0.71399999	11.72799969	384.7030029	12.44199967	-122.413945	37.99324614	0.583	11.72799969	384.2410278	12.31099969	7/29/2014	20:57.4
1679	SPS12	-122.4139604	37.99324	0.62800002	11.76900005	384.9060059	12.39700007	-122.4139464	37.9932477	0.583	11.76900005	384.5310059	12.35200006	7/29/2014	20:57.5
1680	SPS12	-122.4139618	37.99324158	0.662	11.84500027	385.1270142	12.50700027	-122.4139477	37.99324929	0.61699998	11.84500027	384.7960205	12.46200025	7/29/2014	20:57.6
1681	SPS12	-122.4139632	37.99324317	0.662	11.81299973	385.4989929	12.47499973	-122.4139491	37.99325084	0.583	11.81299973	385.256012	12.39599973	7/29/2014	20:57.7
1682	SPS12	-122.4139645	37.99324472	0.662	11.86100006	385.894989	12.52300006	-122.4139505	37.99325242	0.61699998	11.86100006	385.6100159	12.47800004	7/29/2014	20:57.8
1683	SPS12	-122.4139659	37.99324628	0.662	11.86699963	386.1149902	12.52899963	-122.4139518	37.99325395	0.583	11.86699963	385.8900147	12.44999963	7/29/2014	20:57.9
1684	SPS12	-122.4139672	37.99324782	0.662	11.93000031	386.4230042	12.59200031	-122.4139532	37.99325551	0.583	11.93000031	386.1830139	12.51300031	7/29/2014	20:58.0
1685	SPS12	-122.4139692	37.99325013	0.662	11.98999977	386.6679993	12.65199977	-122.4139552	37.99325781	0.583	11.98999977	386.4040222	12.57299978	7/29/2014	20:58.1
1686	SPS12	-122.4139706	37.99325169	0.662	12.09200001	386.8450012	12.75400001	-122.4139565	37.99325935	0.61699998	12.09200001	386.5780029	12.70899999	7/29/2014	20:58.2
1687	SPS12	-122.4139719	37.99325323	0.62800002	12.10700035	387.0429993	12.73500037	-122.4139579	37.99326088	0.583	12.10700035	386.7810059	12.69000036	7/29/2014	20:58.3
1688	SPS12	-122.4139733	37.99325478	0.662	12.11400032	387.1090088	12.77600032	-122.4139592	37.99326246	0.583	12.11400032	386.8670044	12.69700032	7/29/2014	20:58.4
1689	SPS12	-122.4139747	37.99325636	0.62800002	12.12300014	387.2630005	12.75100017	-122.4139606	37.99326401	0.53299999	12.12300014	386.9300232	12.65600014	7/29/2014	20:58.5
1690	SPS12	-122.413976	37.99325793	0.662	12.19900036	387.32901	12.86100036	-122.4139619	37.99326559	0.583	12.19900036	387.0230103	12.78200036	7/29/2014	20:58.6
1691	SPS12	-122.4139774	37.99325949	0.62800002	12.12899971	387.5090027	12.75699973	-122.4139633	37.99326714	0.53299999	12.12899971	387.1760254	12.6619997	7/29/2014	20:58.7
1692	SPS12	-122.4139787	37.99326106	0.62800002	12.17099953	387.5969849	12.79899955	-122.4139646	37.9932687	0.583	12.17099953	387.3110046	12.75399953	7/29/2014	20:58.8
1693	SPS12	-122.4139801	37.9932626	0.62800002	12.14500046	387.6830139	12.77300048	-122.413966	37.99327024	0.53299999	12.14500046	387.3990173	12.67800045	7/29/2014	20:58.9
1694	SPS12	-122.4139814	37.99326415	0.62800002	12.16100025	387.6849976	12.78900027	-122.4139673	37.99327178	0.583	12.16100025	387.3530273	12.74400026	7/29/2014	20:59.0
1695	SPS12	-122.4139834	37.99326647	0.62800002	12.14500046	387.7489929	12.77300048	-122.4139693	37.99327409	0.53299999	12.14500046	387.3990173	12.67800045	7/29/2014	20:59.1
1696	SPS12	-122.4139848	37.99326801	0.62800002	12.16100025	387.7969971	12.78900027	-122.4139707	37.99327565	0.583	12.16100025	387.4010315	12.74400026	7/29/2014	20:59.2
1697	SPS12	-122.4139861	37.99326956	0.62800002	12.19299984	387.9070129	12.82099986	-122.413972	37.9932772	0.53299999	12.19299984	387.4890137	12.72599983	7/29/2014	20:59.3
1698	SPS12	-122.4139875	37.99327114	0.62800002	12.18299961	387.9309998	12.81099963	-122.4139734	37.99327878	0.583	12.18299961	387.4910278	12.76599962	7/29/2014	20:59.4
1699	SPS12	-122.4139888	37.99327273	0.62800002	12.17700005	387.9729919	12.80500007	-122.4139747	37.99328035	0.53299999	12.17700005	387.6180115	12.71000004	7/29/2014	20:59.5
1700	SPS12	-122.4139902	37.9932743	0.62800002	12.18299961	388.0190125	12.81099963	-122.4139761	37.99328192	0.583	12.18299961	387.6450195	12.76599962	7/29/2014	20:59.6
1701	SPS12	-122.4139915	37.99327587	0.59399998	12.18299961	388.0409851	12.77699959	-122.4139774	37.9932835	0.53299999	12.18299961	387.6690064	12.7159996	7/29/2014	20:59.7
1702	SPS12	-122.4139929	37.99327745	0.62800002	12.16100025	388.0669861	12.78900027	-122.4139788	37.99328507	0.53299999	12.16100025	387.757019	12.69400024	7/29/2014	20:59.8
1703	SPS12	-122.4139942	37.993279	0.59399998	12.23999977	388.0870056	12.83399975	-122.4139801	37.99328663	0.53299999	12.23999977	387.82901	12.77299976	7/29/2014	20:59.9
1704	SPS12	-122.4139956	37.99328056	0.62800002	12.22399998	388.0889893	12.852	-122.4139815	37.99328816	0.583	12.22399998	387.8230286	12.80699998	7/29/2014	21:00.0
1705	SPS12	-122.4139976	37.99328287	0.62699997	12.21500015	388.1530151	12.84200013	-122.4139835	37.99329048	0.53200001	12.21500015	387.9130249	12.74700016	7/29/2014	21:00.1
1706	SPS12	-122.4139989	37.99328443	0.62699997	12.17700005	388.2650147	12.80400002	-122.4139848	37.99329204	0.53200001	12.17700005	387.9570313	12.70900005	7/29/2014	21:00.2
1707	SPS12	-122.4140002	37.99328599	0.62699997	12.20800018	388.375	12.83500016	-122.4139861	37.99329359	0.53200001	12.20800018	388.2010193	12.74000019	7/29/2014	21:00.3
1708	SPS12	-122.4140016	37.99328756	0.62699997	12.19900036	388.5750122	12.82600033	-122.4139875	37.99329516	0.53200001	12.19900036	388.2230225	12.73100036	7/29/2014	21:00.4
1709	SPS12	-122.4140029	37.99328913	0.62699997	12.22399998	388.5109863	12.85099995	-122.4139888	37.99329674	0.53200001	12.22399998	388.2030029	12.75599998	7/29/2014	21:00.5
1710	SPS12	-122.4140043	37.99329071	0.62699997	12.22399998	388.4429932	12.85099995	-122.4139902	37.99329831	0.53200001	12.22399998	388.1590271	12.75599998	7/29/2014	21:00.6
1711	SPS12	-122.4140057	37.99329228	0.62699997	12.24100018	388.4429932	12.86800015	-122.4139915	37.99329988	0.53200001	12.24100018	388.0710144	12.77300018	7/29/2014	21:00.7
1712	SPS12	-122.414007	37.99329384	0.62699997	12.25899982	388.2489929	12.8859998	-122.4139929	37.99330144	0.53200001	12.25899982	387.9390259	12.79099983	7/29/2014	21:00.8
1713	SPS12	-122.4140083	37.99329539	0.59299999	12.27600002	388.1170044	12.86900002	-122.4139942	37.993303	0.53200001	12.27600002	387.8770142	12.80800003	7/29/2014	21:00.9
1714	SPS12	-122.4140097	37.99329693	0.62699997	12.29399967	388.0310059	12.92099965	-122.4139955	37.99330453	0.53200001	12.29399967	387.7890015	12.82599968	7/29/2014	21:01.0
1715	SPS12	-122.4140116	37.99329923	0.59299999	12.30000019	387.9630127	12.89300019	-122.4139975	37.99330683	0.498	12.30000019	387.6790161	12.79800019	7/29/2014	21:01.1
1716	SPS12	-122.414013	37.99330078	0.62699997	12.31599998	387.8330078	12.94299996	-122.4139988	37.99330839	0.53200001	12.31599998	387.5450134	12.84799999	7/29/2014	21:01.2
1717	SPS12	-122.4140143	37.99330234	0.62699997	12.34700012	387.7430115	12.9740001	-122.4140002	37.99330993	0.53200001	12.34700012	387.4390259	12.87900013	7/29/2014	21:01.3
1718	SPS12	-122.4140156	37.99330389	0.62699997	12.33199978	387.6149902	12.95899975	-122.4140015	37.9933115	0.53200001	12.33199978	387.3040161	12.86399978	7/29/2014	21:01.4
1719	SPS12	-122.414017	37.99330547	0.59299999	12.30000019	387.5729981	12.89300019	-122.4140029	37.99331306	0.53200001	12.30000019	387.2230225	12.8320002	7/29/2014	21:01.5
1720	SPS12	-122.4140183	37.99330702	0.59299999	12.31599998	387.4830017	12.90899998	-122.4140042	37.99331463	0.53200001	12.31599998	387.1550293	12.84799999	7/29/2014	21:01.6
1721	SPS12	-122.4140197	37.9933086	0.62699997	12.2840004	387.4630127	12.91100037	-122.4140055	37.99331618	0.53200001	12.2840004	387.1330261	12.8160004	7/29/2014	21:01.7
1722	SPS12	-122.414021	37.99331015	0.62699997	12.27799988	387.4190064	12.90499985	-122.4140069	37.99331776	0.58200002	12.27799988	387.111023	12.8599999	7/29/2014	21:01.8
1723	SPS12	-122.4140223	37.99331171	0.59299999	12.26200008	387.3529968	12.85500008	-122.4140082	37.9933193	0.53200001	12.26200008	387.0470276	12.79400009	7/29/2014	21:01.9
1724	SPS12	-122.4140237	37.99331325	0.62699997	12.26200008	387.2909851	12.88900006	-122.4140095	37.99332083	0.53200001	12.26200008	386.9580078	12.79400009	7/29/2014	21:02.0
1725	SPS12	-122.4140256	37.99331555	0.59299999	12.26200008	387.2470093	12.85500008	-122.4140115	37.99332313	0.498	12.26200008	386.9170227	12.76000008	7/29/2014	21:02.1
1726	SPS12	-122.414027	37.9933171	0.62699997	12.26399994	387.2030029	12.89099991	-122.4140128	37.99332471	0.53200001	12.26399994	386.8700256	12.79599994	7/29/2014	21:02.2
1727	SPS12	-122.4140283	37.99331866	0.59299999	12.2670002	387.1350098	12.86000019	-122.4140142	37.99332624	0.53200001	12.2670002	386.82901	12.7990002	7/29/2014	21:02.3
1728	SPS12	-122.4140297	37.99332023	0.62699997	12.26900005	387.1149902	12.89600003	-122.4140155	37.99332783	0.53200001	12.26900005	386.7870178	12.80100006	7/29/2014	21:02.4
1729	SPS12	-122.414031	37.9933218	0.59299999	12.27099991	387.0289917	12.8639999	-122.4140169	37.99332941	0.498	12.27099991	386.7180176	12.7689999	7/29/2014	21:02.5
1730	SPS12	-122.4140324	37.99332338	0.62699997	12.27400017	387.0090027	12.90100014	-122.4140182	37.99333098	0.498	12.27400017	386.7010193	12.77200016	7/29/2014	21:02.6
1731	SPS12	-122.4140337	37.99332495	0.59299999	12.27600002	386.9429932	12.86900002	-122.4140196	37.99333255	0.498	12.27600002	386.7010193	12.77400002	7/29/2014	21:02.7
1732	SPS12	-122.4140351	37.99332652	0.62699997	12.27799988	386.9429932	12.90499985	-122.4140209	37.99333413	0.498	12.27799988	386.6100159	12.77599987	7/29/2014	21:02.8
1733	SPS12	-122.4140364	37.99332808	0.59299999	12.28100014	386.9429932	12.87400013	-122.4140223	37.99333567	0.498	12.28100014	386.6130066	12.77900013	7/29/2014	21:02.9
1734	SPS12	-122.4140377	37.99332962	0.59299999	12.28299999	386.9419861	12.87599999	-122.4140236	37.99333722	0.498	12.28299999	386.6360169	12.78099999	7/29/2014	21:03.0
1735	SPS12	-122.4140397	37.99333193	0.59299999	12.28499985	386.946991	12.87799984	-122.4140256	37.99333954	0.498	12.28499985	386.5950012	12.78299984	7/29/2014	21:03.1
1736	SPS12	-122.414041	37.99333349	0.62699997	12.28800011	386.9030151	12.91500008	-122.4140269	37.99334108	0.498	12.28800011	386.5730286	12.7860001	7/29/2014	21:03.2
1737	SPS12	-122.4140424	37.99333503	0.59299999	12.28999996	386.881012	12.88299996	-122.4140283	37.99334263	0.498	12.28999996	386.5510254	12.78799996	7/29/2014	21:03.3
1738	SPS12	-122.4140437	37.99333658	0.59299999	12.29300022	386.8590088	12.88600022	-122.4140296	37.99334421	0.498	12.29300022	386.4850159	12.79100022	7/29/2014	21:03.4
1739	SPS12	-122.4140451	37.99333816	0.59299999	12.29500008	386.7929993	12.88800007	-122.414031	37.99334578	0.447	12.29500008	386.4190064	12.74200007	7/29/2014	21:03.5
1740	SPS12	-122.4140464	37.99333971	0.59299999	12.29699993	386.7510071	12.88999993	-122.4140323	37.99334733	0.498	12.29699993	386.3740234	12.79499993	7/29/2014	21:03.6
1741	SPS12	-122.4140478	37.99334129	0.59299999	12.30000019	386.7739868	12.89300019	-122.4140337	37.99334891	0.447	12.30000019	386.4000244	12.74700019	7/29/2014	21:03.7
1742	SPS12	-122.4140491	37.99334286	0.59299999	12.30200005	386.7739868	12.89500004	-122.414035	37.99335046	0.498	12.30200005	386.3780212	12.80000004	7/29/2014	21:03.8
1743	SPS12	-122.4140504	37.9933444	0.542	12.3039999	386.7080078	12.8459999	-122.4140363	37.99335202	0.447	12.3039999	386.3780212	12.7509999	7/29/2014	21:03.9
1744	SPS12	-122.4140518	37.99334595	0.59299999	12.30700016	386.730011	12.90000015	-122.4140377	37.99335358	0.447	12.30700016	386.3780212	12.75400016	7/29/2014	21:04.0
1745	SPS12	-122.4140538	37.99334827	0.542	12.30900002	386.7080078	12.85100001	-122.4140397	37.99335591	0.447	12.30900002	386.3800049	12.75600001	7/29/2014	21:04.1
1746	SPS12	-122.4140552	37.99334984	0.59299999	12.31099987	386.756012	12.90399987	-122.4140411	37.99335746	0.447	12.31099987	386.4090271	12.75799987	7/29/2014	21:04.2
1747	SPS12	-122.4140565	37.99335142	0.542	12.31400013	386.7120056	12.85600013	-122.4140424	37.99335904	0.447	12.31400013	386.382019	12.76100013	7/29/2014	21:04.3
1748	SPS12	-122.4140579	37.99335301	0.59299999	12.31599998	386.6459961	12.90899998	-122.4140438	37.99336065	0.447	12.31599998	386.4060059	12.76299998	7/29/2014	21:04.4
1749	SPS12	-122.4140593	37.9933546	0.542	12.31599998	386.7340088	12.85799998	-122.4140452	37.99336224	0.447	12.31599998	386.4260254	12.76299998	7/29/2014	21:04.5
1750	SPS12	-122.4140607	37.99335619	0.59299999	12.2840004	386.6900024	12.87700039	-122.4140466	37.99336385	0.447	12.2840004	386.4480286	12.73100039	7/29/2014	21:04.6
1751	SPS12	-122.414062	37.99335778	0.542	12.2840004	386.7359924	12.82600039	-122.4140479	37.99336544	0.447	12.2840004	386.4740295	12.73100039	7/29/2014	21:04.7
1752	SPS12	-122.4140634	37.99335939	0.59299999	12.26000023	386.8479919	12.85300022	-122.4140493	37.99336703	0.447	12.26000023	386.6500244	12.70700023	7/29/2014	21:04.8
1753	SPS12	-122.4140648	37.99336095	0.542	12.23600006	386.980011	12.77800006	-122.4140507	37.9933686	0.447	12.23600006	386.7380066	12.68300006	7/29/2014	21:04.9
1754	SPS12	-122.4140661	37.99336254	0.59299999	12.21199989	387.0899963	12.80499989	-122.4140521	37.99337018	0.447	12.21199989	386.8700256	12.65899989	7/29/2014	21:05.0
1755	SPS12	-122.4140682	37.99336485	0.542	12.18700027	387.2659912	12.72900027	-122.4140541	37.99337253	0.447	12.18700027	387.0020142	12.63400027	7/29/2014	21:05.1
1756	SPS12	-122.4140695	37.99336644	0.59299999	12.16300011	387.2659912	12.7560001	-122.4140555	37.9933741	0.498	12.16300011	387.0700073	12.6610001	7/29/2014	21:05.2
1757	SPS12	-122.4140709	37.99336802	0.542	12.13899994	387.2479858	12.68099993	-122.4140569	37.99337567	0.447	12.13899994	387.0080261	12.58599994	7/29/2014	21:05.3
1758	SPS12	-122.4140723	37.99336961	0.59299999	12.13899994	387.2260132	12.73199993	-122.4140582	37.99337727	0.498	12.13899994	387.006012	12.63699993	7/29/2014	21:05.4
1759	SPS12	-122.4140737	37.99337118	0.542	12.16100025	387.1380005	12.70300025	-122.4140596	37.99337886	0.498	12.16100025	386.9840088	12.65900025	7/29/2014	21:05.5
1760	SPS12	-122.4140751	37.99337277	0.59299999	12.15699959	387.071991	12.74999958	-122.414061	37.99338045	0.447	12.15699959	386.9180298	12.60399958	7/29/2014	21:05.6
1761	SPS12	-122.4140764	37.99337435	0.50700003	12.15299988	386.9599915	12.65999991	-122.4140624	37.99338204	0.447	12.15299988	386.7860107	12.59999987	7/29/2014	21:05.7
1762	SPS12	-122.4140778	37.99337594	0.542	12.14900017	386.8760071	12.69100016	-122.4140638	37.99338361	0.498	12.14900017	386.7000122	12.64700016	7/29/2014	21:05.8
1763	SPS12	-122.4140792	37.99337748	0.50700003	12.14599991	386.8559876	12.65299994	-122.4140651	37.99338517	0.498	12.14599991	386.5940247	12.6439999	7/29/2014	21:05.9
1764	SPS12	-122.4140805	37.99337905	0.542	12.1420002	386.8340149	12.68400019	-122.4140665	37.99338672	0.498	12.1420002	386.5260315	12.64000019	7/29/2014	21:06.0
1765	SPS12	-122.4140826	37.99338135	0.542	12.13799953	386.6359863	12.67999953	-122.4140685	37.99338906	0.447	12.13799953	386.3940125	12.58499953	7/29/2014	21:06.1
1766	SPS12	-122.4140839	37.9933829	0.542	12.13399982	386.6359863	12.67599982	-122.4140699	37.9933906	0.447	12.13399982	386.3470154	12.58099982	7/29/2014	21:06.2
1767	SPS12	-122.4140853	37.99338444	0.50700003	12.13000011	386.5939941	12.63700014	-122.4140712	37.99339215	0.41299999	12.13000011	386.3320313	12.5430001	7/29/2014	21:06.3
1768	SPS12	-122.4140866	37.99338602	0.542	12.1260004	386.5960083	12.6680004	-122.4140726	37.99339373	0.41299999	12.1260004	386.2430115	12.53900039	7/29/2014	21:06.4
1769	SPS12	-122.414088	37.99338757	0.50700003	12.12300014	386.6180115	12.63000017	-122.414074	37.99339528	0.41299999	12.12300014	386.2430115	12.53600013	7/29/2014	21:06.5
1770	SPS12	-122.4140894	37.99338913	0.542	12.11900043	386.552002	12.66100043	-122.4140754	37.99339686	0.41299999	12.11900043	386.177002	12.53200042	7/29/2014	21:06.6
1771	SPS12	-122.4140908	37.99339068	0.50700003	12.11499977	386.5740051	12.6219998	-122.4140768	37.99339841	0.41299999	12.11499977	386.0920105	12.52799976	7/29/2014	21:06.7
1772	SPS12	-122.4140921	37.99339224	0.542	12.11100006	386.552002	12.65300006	-122.4140781	37.99339997	0.41299999	12.11100006	386.0630188	12.52400005	7/29/2014	21:06.8
1773	SPS12	-122.4140935	37.99339378	0.50700003	12.10700035	386.4660034	12.61400038	-122.4140795	37.99340151	0.36199999	12.10700035	385.9840088	12.46900034	7/29/2014	21:06.9
1774	SPS12	-122.4140948	37.9933953	0.50700003	12.10299969	386.5339966	12.60999972	-122.4140808	37.99340304	0.41299999	12.10299969	385.8950195	12.51599967	7/29/2014	21:07.0
1775	SPS12	-122.4140968	37.9933976	0.50700003	12.10000038	386.4240112	12.60700041	-122.4140829	37.99340532	0.36199999	12.10000038	385.9610291	12.46200037	7/29/2014	21:07.1
1776	SPS12	-122.4140982	37.99339912	0.542	12.09599972	386.4679871	12.63799971	-122.4140842	37.99340686	0.41299999	12.09599972	385.9420166	12.50899971	7/29/2014	21:07.2
1777	SPS12	-122.4140996	37.99340065	0.50700003	12.09200001	386.4679871	12.59900004	-122.4140856	37.9934084	0.36199999	12.09200001	386.0030212	12.454	7/29/2014	21:07.3
1778	SPS12	-122.4141009	37.99340219	0.542	12.0880003	386.4479981	12.63000029	-122.4140869	37.99340996	0.36199999	12.0880003	386.0540161	12.45000029	7/29/2014	21:07.4
1779	SPS12	-122.4141023	37.99340375	0.50700003	12.08399963	386.3640137	12.59099966	-122.4140883	37.99341151	0.36199999	12.08399963	386.0750122	12.44599962	7/29/2014	21:07.5
1780	SPS12	-122.4141037	37.99340529	0.50700003	12.07999992	386.428009	12.58699995	-122.4140897	37.99341307	0.41299999	12.07999992	386.0510254	12.49299991	7/29/2014	21:07.6
1781	SPS12	-122.4141051	37.99340684	0.50700003	12.07600021	386.4060059	12.58300024	-122.4140911	37.99341461	0.36199999	12.07600021	386.0970154	12.4380002	7/29/2014	21:07.7
1782	SPS12	-122.4141064	37.99340838	0.50700003	12.07299995	386.428009	12.57999998	-122.4140925	37.99341616	0.41299999	12.07299995	386.1000061	12.48599994	7/29/2014	21:07.8
1783	SPS12	-122.4141078	37.9934099	0.50700003	12.06900024	386.4079895	12.57600027	-122.4140938	37.99341768	0.36199999	12.06900024	386.0970154	12.43100023	7/29/2014	21:07.9
1784	SPS12	-122.4141091	37.99341142	0.50700003	12.06499958	386.4320068	12.57199961	-122.4140952	37.99341922	0.36199999	12.06499958	386.1040039	12.42699957	7/29/2014	21:08.0
1785	SPS12	-122.4141112	37.9934137	0.50700003	12.06099987	386.4320068	12.5679999	-122.4140972	37.9934215	0.36199999	12.06099987	386.0990295	12.42299986	7/29/2014	21:08.1
1786	SPS12	-122.4141125	37.99341524	0.50700003	12.05700016	386.4320068	12.56400019	-122.4140986	37.99342304	0.36199999	12.05700016	386.1260071	12.41900015	7/29/2014	21:08.2
1787	SPS12	-122.4141139	37.99341678	0.50700003	12.05300045	386.45401	12.56000048	-122.4141	37.99342458	0.36199999	12.05300045	386.1450195	12.41500044	7/29/2014	21:08.3
1788	SPS12	-122.4141153	37.99341834	0.50700003	12.05000019	386.4320068	12.55700022	-122.4141014	37.99342614	0.41299999	12.05000019	386.2090149	12.46300018	7/29/2014	21:08.4
1789	SPS12	-122.4141167	37.99341987	0.456	12.04599953	386.4559937	12.50199953	-122.4141027	37.99342769	0.41299999	12.04599953	386.2650147	12.45899951	7/29/2014	21:08.5
1790	SPS12	-122.4141181	37.99342145	0.50700003	12.04199982	386.5020142	12.54899985	-122.4141042	37.99342927	0.41299999	12.04199982	386.3480225	12.4549998	7/29/2014	21:08.6
1791	SPS12	-122.4141195	37.99342299	0.456	12.03800011	386.480011	12.49400011	-122.4141055	37.9934308	0.41299999	12.03800011	386.3720093	12.45100009	7/29/2014	21:08.7
1792	SPS12	-122.4141209	37.99342454	0.50700003	12.03800011	386.5239868	12.54500014	-122.4141069	37.99343238	0.41299999	12.03800011	386.3920288	12.45100009	7/29/2014	21:08.8
1793	SPS12	-122.4141222	37.99342606	0.456	12.01599979	386.5020142	12.47199979	-122.4141083	37.9934339	0.36199999	12.01599979	386.4140015	12.37799978	7/29/2014	21:08.9
1794	SPS12	-122.4141236	37.99342762	0.50700003	12.06000042	386.6359863	12.56700045	-122.4141097	37.99343545	0.41299999	12.06000042	386.4160156	12.47300041	7/29/2014	21:09.0
1795	SPS12	-122.4141257	37.9934299	0.456	12.01599979	386.6809998	12.47199979	-122.4141118	37.99343774	0.41299999	12.01599979	386.4420166	12.42899978	7/29/2014	21:09.1
1796	SPS12	-122.4141271	37.99343144	0.50700003	12.01599979	386.70401	12.52299982	-122.4141132	37.99343931	0.447	12.01599979	386.4840088	12.46299979	7/29/2014	21:09.2
1797	SPS12	-122.4141285	37.993433	0.456	12.01599979	386.769989	12.47199979	-122.4141146	37.99344085	0.41299999	12.01599979	386.4840088	12.42899978	7/29/2014	21:09.3
1798	SPS12	-122.4141299	37.99343457	0.50700003	12.00599957	386.8359985	12.51299959	-122.414116	37.99344242	0.41299999	12.00599957	386.5500183	12.41899955	7/29/2014	21:09.4
1799	SPS12	-122.4141313	37.99343612	0.456	12.03100014	386.9670105	12.48700014	-122.4141174	37.99344398	0.36199999	12.03100014	386.6830139	12.39300013	7/29/2014	21:09.5
1800	SPS12	-122.4141327	37.9934377	0.456	12.03100014	387.0570068	12.48700014	-122.4141188	37.99344557	0.41299999	12.03100014	386.7930298	12.44400012	7/29/2014	21:09.6
1801	SPS12	-122.4141341	37.99343925	0.456	12.03800011	387.2349854	12.49400011	-122.4141203	37.99344712	0.41299999	12.03800011	387.0150147	12.45100009	7/29/2014	21:09.7
1802	SPS12	-122.4141356	37.99344081	0.45500001	12.06900024	387.4089966	12.52400026	-122.4141217	37.9934487	0.412	12.06900024	387.1690064	12.48100024	7/29/2014	21:09.8
1803	SPS12	-122.414137	37.99344235	0.45500001	12.06900024	387.4989929	12.52400026	-122.4141231	37.99345024	0.412	12.06900024	387.303009	12.48100024	7/29/2014	21:09.9
1804	SPS12	-122.4141384	37.99344389	0.50599998	12.17099953	387.4989929	12.67699951	-122.4141245	37.99345178	0.412	12.17099953	387.3200073	12.58299953	7/29/2014	21:10.0
1805	SPS12	-122.4141404	37.99344617	0.45500001	12.10700035	387.5429993	12.56200036	-122.4141266	37.99345407	0.44600001	12.10700035	387.3470154	12.55300036	7/29/2014	21:10.1
1806	SPS12	-122.4141418	37.99344771	0.50599998	12.09200001	387.4590149	12.59799999	-122.414128	37.99345561	0.44600001	12.09200001	387.3270264	12.53800002	7/29/2014	21:10.2
1807	SPS12	-122.4141432	37.99344925	0.50599998	12.10700035	387.4150085	12.61300033	-122.4141294	37.99345717	0.412	12.10700035	387.2850037	12.51900035	7/29/2014	21:10.3
1808	SPS12	-122.4141446	37.9934508	0.50599998	12.09200001	387.3269959	12.59799999	-122.4141308	37.99345871	0.44600001	12.09200001	387.236023	12.53800002	7/29/2014	21:10.4
1809	SPS12	-122.4141461	37.99345234	0.45500001	12.06900024	387.2810059	12.52400026	-122.4141322	37.99346026	0.412	12.06900024	387.1950073	12.48100024	7/29/2014	21:10.5
1810	SPS12	-122.4141475	37.9934539	0.50599998	12.06000042	387.1730042	12.5660004	-122.4141336	37.99346182	0.44600001	12.06000042	387.1730042	12.50600043	7/29/2014	21:10.6
1811	SPS12	-122.4141489	37.99345544	0.45500001	12.03100014	387.1090088	12.48600015	-122.4141351	37.99346338	0.44600001	12.03100014	387.1090088	12.47700015	7/29/2014	21:10.7
1812	SPS12	-122.4141503	37.99345699	0.50599998	12.03100014	387.0669861	12.53700012	-122.4141365	37.99346491	0.412	12.03100014	387.0400085	12.44300014	7/29/2014	21:10.8
1813	SPS12	-122.4141517	37.99345851	0.45500001	12.03100014	387.0010071	12.48600015	-122.4141379	37.99346644	0.44600001	12.03100014	386.9590149	12.47700015	7/29/2014	21:10.9
1814	SPS12	-122.4141531	37.99346003	0.50599998	12.03800011	386.9989929	12.54400009	-122.4141393	37.99346797	0.44600001	12.03800011	386.9350281	12.48400012	7/29/2014	21:11.0
1815	SPS12	-122.4141552	37.9934623	0.45500001	12.00599957	386.9790039	12.46099958	-122.4141414	37.99347024	0.44600001	12.00599957	386.8660278	12.45199957	7/29/2014	21:11.1
1816	SPS12	-122.4141566	37.99346382	0.50599998	11.98400021	386.9370117	12.49000019	-122.4141428	37.99347176	0.44600001	11.98400021	386.8050232	12.43000022	7/29/2014	21:11.2
1817	SPS12	-122.414158	37.99346534	0.45500001	11.97799969	386.9389954	12.4329997	-122.4141442	37.99347328	0.44600001	11.97799969	386.7850037	12.4239997	7/29/2014	21:11.3
1818	SPS12	-122.4141594	37.99346688	0.50599998	11.96800041	386.9389954	12.47400039	-122.4141456	37.99347483	0.49700001	11.96800041	386.763031	12.46500042	7/29/2014	21:11.4
1819	SPS12	-122.4141608	37.9934684	0.45500001	11.96199989	386.894989	12.41699991	-122.414147	37.99347636	0.44600001	11.96199989	386.7410278	12.4079999	7/29/2014	21:11.5
1820	SPS12	-122.4141622	37.99346994	0.45500001	11.96199989	386.9389954	12.41699991	-122.4141484	37.99347789	0.44600001	11.96199989	386.8040161	12.4079999	7/29/2014	21:11.6
1821	SPS12	-122.4141636	37.99347146	0.45500001	11.93000031	386.9389954	12.38500032	-122.4141498	37.99347943	0.44600001	11.93000031	386.763031	12.37600031	7/29/2014	21:11.7
1822	SPS12	-122.414165	37.993473	0.50599998	11.91499996	386.8970032	12.42099994	-122.4141512	37.99348097	0.49700001	11.91499996	386.6990051	12.41199997	7/29/2014	21:11.8
1823	SPS12	-122.4141664	37.9934745	0.45500001	11.91499996	386.8770142	12.36999997	-122.4141526	37.99348247	0.44600001	11.91499996	386.7230225	12.36099997	7/29/2014	21:11.9
1824	SPS12	-122.4141678	37.99347602	0.50599998	11.90799999	386.8529968	12.41399997	-122.414154	37.993484	0.49700001	11.90799999	386.7230225	12.405	7/29/2014	21:12.0
1825	SPS12	-122.4141699	37.99347827	0.50599998	11.89900017	386.8110046	12.40500015	-122.4141561	37.99348626	0.49700001	11.89900017	386.7200012	12.39600018	7/29/2014	21:12.1
1826	SPS12	-122.4141713	37.99347977	0.50599998	11.93000031	386.8330078	12.43600029	-122.4141575	37.99348776	0.49700001	11.93000031	386.7450256	12.42700031	7/29/2014	21:12.2
1827	SPS12	-122.4141727	37.99348129	0.50599998	11.8920002	386.8129883	12.39800018	-122.4141589	37.99348927	0.49700001	11.8920002	386.7930298	12.38900021	7/29/2014	21:12.3
1828	SPS12	-122.4141741	37.99348279	0.50599998	11.89900017	386.8370056	12.40500015	-122.4141603	37.9934908	0.53100002	11.89900017	386.8320313	12.43000019	7/29/2014	21:12.4
1829	SPS12	-122.4141755	37.99348431	0.50599998	11.86699963	386.8370056	12.37299961	-122.4141618	37.99349233	0.53100002	11.86699963	386.881012	12.39799964	7/29/2014	21:12.5
1830	SPS12	-122.4141769	37.99348583	0.50599998	11.86100006	386.881012	12.36700004	-122.4141632	37.99349385	0.53100002	11.86100006	386.9520264	12.39200008	7/29/2014	21:12.6
1831	SPS12	-122.4141783	37.99348736	0.50599998	11.79100037	386.881012	12.29700035	-122.4141646	37.99349537	0.53100002	11.79100037	386.9690247	12.32200038	7/29/2014	21:12.7
1832	SPS12	-122.4141797	37.99348886	0.50599998	11.72799969	386.9249878	12.23399967	-122.414166	37.99349687	0.58099997	11.72799969	387.0570068	12.30899966	7/29/2014	21:12.8
1833	SPS12	-122.4141811	37.99349034	0.50599998	11.72799969	387.0369873	12.23399967	-122.4141674	37.99349836	0.53100002	11.72799969	387.1470032	12.25899971	7/29/2014	21:12.9
1834	SPS12	-122.4141825	37.99349181	0.50599998	11.76900005	387.0610046	12.27500004	-122.4141687	37.99349982	0.58099997	11.76900005	387.1930237	12.35000002	7/29/2014	21:13.0
1835	SPS12	-122.4141845	37.99349399	0.50599998	11.76000023	387.105011	12.26600021	-122.4141708	37.99350202	0.53100002	11.76000023	387.1930237	12.29100025	7/29/2014	21:13.1
1836	SPS12	-122.4141859	37.99349544	0.50599998	11.73799992	387.1690064	12.2439999	-122.4141721	37.99350347	0.58099997	11.73799992	387.303009	12.31899989	7/29/2014	21:13.2
1837	SPS12	-122.4141872	37.99349691	0.50599998	11.72200012	387.2369995	12.2280001	-122.4141735	37.99350492	0.58099997	11.72200012	387.3470154	12.30300009	7/29/2014	21:13.3
1838	SPS12	-122.4141886	37.99349836	0.50599998	11.70600033	387.2609863	12.21200031	-122.4141749	37.99350638	0.58099997	11.70600033	387.3930054	12.2870003	7/29/2014	21:13.4
1839	SPS12	-122.4141899	37.99349981	0.50599998	11.69999981	387.3510132	12.20599979	-122.4141762	37.99350783	0.58099997	11.69999981	387.4390259	12.28099978	7/29/2014	21:13.5
1840	SPS12	-122.4141913	37.99350127	0.54100001	11.71500015	387.348999	12.25600016	-122.4141776	37.9935093	0.61500001	11.71500015	387.4170227	12.33000016	7/29/2014	21:13.6
1841	SPS12	-122.4141927	37.99350272	0.50599998	11.73799992	387.4169922	12.2439999	-122.4141789	37.99351075	0.58099997	11.73799992	387.4610291	12.31899989	7/29/2014	21:13.7
1842	SPS12	-122.414194	37.99350417	0.54100001	11.73799992	387.4389954	12.27899992	-122.4141803	37.9935122	0.58099997	11.73799992	387.5050049	12.31899989	7/29/2014	21:13.8
1843	SPS12	-122.4141954	37.99350561	0.50599998	11.76900005	387.5270081	12.27500004	-122.4141816	37.99351364	0.58099997	11.76900005	387.4830017	12.35000002	7/29/2014	21:13.9
1844	SPS12	-122.4141967	37.99350706	0.54100001	11.74400043	387.5490112	12.28500044	-122.414183	37.99351509	0.58099997	11.74400043	387.5290222	12.32500041	7/29/2014	21:14.0
1845	SPS12	-122.4141987	37.9935092	0.50599998	11.74400043	387.618988	12.25000042	-122.414185	37.99351723	0.58099997	11.74400043	387.5970154	12.32500041	7/29/2014	21:14.1
1846	SPS12	-122.4142001	37.99351065	0.54100001	11.76000023	387.6830139	12.30100024	-122.4141864	37.99351869	0.61500001	11.76000023	387.6630249	12.37500024	7/29/2014	21:14.2
1847	SPS12	-122.4142014	37.9935121	0.54100001	11.75300026	387.7950134	12.29400027	-122.4141877	37.99352014	0.61500001	11.75300026	387.7730103	12.36800027	7/29/2014	21:14.3
1848	SPS12	-122.4142028	37.99351358	0.59200001	11.76000023	387.9710083	12.35200024	-122.4141891	37.99352163	0.61500001	11.76000023	387.9710083	12.37500024	7/29/2014	21:14.4
1849	SPS12	-122.4142042	37.99351505	0.54100001	11.76900005	388.1029968	12.31000006	-122.4141905	37.9935231	0.61500001	11.76900005	388.1030273	12.38400006	7/29/2014	21:14.5
1850	SPS12	-122.4142056	37.99351654	0.59200001	11.74400043	388.1730042	12.33600044	-122.4141919	37.99352458	0.61500001	11.74400043	388.1510315	12.35900044	7/29/2014	21:14.6
1851	SPS12	-122.414207	37.993518	0.54100001	11.71500015	388.1929932	12.25600016	-122.4141932	37.99352605	0.61500001	11.71500015	388.1950073	12.33000016	7/29/2014	21:14.7
1852	SPS12	-122.4142083	37.99351947	0.59200001	11.72200012	388.151001	12.31400013	-122.4141946	37.99352752	0.61500001	11.72200012	388.1680298	12.33700013	7/29/2014	21:14.8
1853	SPS12	-122.4142097	37.99352092	0.54100001	11.74400043	388.0390015	12.28500044	-122.414196	37.99352897	0.61500001	11.74400043	388.1070252	12.35900044	7/29/2014	21:14.9
1854	SPS12	-122.4142111	37.99352237	0.59200001	11.72799969	387.9750061	12.31999969	-122.4141973	37.99353044	0.64899999	11.72799969	388.0190125	12.37699968	7/29/2014	21:15.0
1855	SPS12	-122.4142131	37.99352453	0.54100001	11.72799969	387.9309998	12.2689997	-122.4141994	37.99353258	0.64899999	11.72799969	387.9970093	12.37699968	7/29/2014	21:15.1
1856	SPS12	-122.4142144	37.99352596	0.54100001	11.72200012	387.8460083	12.26300013	-122.4142007	37.99353403	0.64899999	11.72200012	387.8900147	12.37100011	7/29/2014	21:15.2
1857	SPS12	-122.4142158	37.99352743	0.59200001	11.71500015	387.756012	12.30700016	-122.4142021	37.99353548	0.64899999	11.71500015	387.8000183	12.36400014	7/29/2014	21:15.3
1858	SPS12	-122.4142172	37.9935289	0.59200001	11.72799969	387.7139893	12.31999969	-122.4142035	37.99353695	0.64899999	11.72799969	387.7340088	12.37699968	7/29/2014	21:15.4
1859	SPS12	-122.4142185	37.99353035	0.54100001	11.72799969	387.6480103	12.2689997	-122.4142048	37.9935384	0.64899999	11.72799969	387.6700134	12.37699968	7/29/2014	21:15.5
1860	SPS12	-122.4142199	37.99353182	0.59200001	11.73799992	387.6260071	12.32999992	-122.4142062	37.99353986	0.69999999	11.73799992	387.6040039	12.4379999	7/29/2014	21:15.6
1861	SPS12	-122.4142213	37.99353327	0.59200001	11.68999958	387.5859985	12.28199959	-122.4142076	37.99354133	0.64899999	11.68999958	387.5420227	12.33899957	7/29/2014	21:15.7
1862	SPS12	-122.4142226	37.99353472	0.59200001	11.68400002	387.5419922	12.27600002	-122.4142089	37.99354278	0.64899999	11.68400002	387.5420227	12.333	7/29/2014	21:15.8
1863	SPS12	-122.414224	37.99353617	0.59200001	11.6590004	387.6279907	12.2510004	-122.4142103	37.99354421	0.64899999	11.6590004	387.4960022	12.30800039	7/29/2014	21:15.9
1864	SPS12	-122.4142253	37.99353758	0.59200001	11.6590004	387.5859985	12.2510004	-122.4142116	37.99354565	0.64899999	11.6590004	387.5200195	12.30800039	7/29/2014	21:16.0
1865	SPS12	-122.4142273	37.99353972	0.59200001	11.63599968	387.519989	12.22799969	-122.4142136	37.99354779	0.64899999	11.63599968	387.4980164	12.28499967	7/29/2014	21:16.1
1866	SPS12	-122.4142287	37.99354115	0.62599999	11.68400002	387.4989929	12.31	-122.414215	37.99354922	0.69999999	11.68400002	387.4550171	12.384	7/29/2014	21:16.2
1867	SPS12	-122.41423	37.99354259	0.59200001	11.63599968	387.5020142	12.22799969	-122.4142163	37.99355067	0.69999999	11.63599968	387.4580078	12.33599967	7/29/2014	21:16.3
1868	SPS12	-122.4142314	37.99354404	0.59200001	11.61400032	387.4580078	12.20600033	-122.4142177	37.9935521	0.69999999	11.61400032	387.4750061	12.31400031	7/29/2014	21:16.4
1869	SPS12	-122.4142328	37.99354549	0.59200001	11.63599968	387.5239868	12.22799969	-122.4142191	37.99355355	0.69999999	11.63599968	387.5240173	12.33599967	7/29/2014	21:16.5
1870	SPS12	-122.4142341	37.99354694	0.62599999	11.56700039	387.5220032	12.19300038	-122.4142204	37.993555	0.73400003	11.56700039	387.5460205	12.30100042	7/29/2014	21:16.6
1871	SPS12	-122.4142355	37.99354839	0.62599999	11.52299976	387.5480042	12.14899975	-122.4142218	37.99355645	0.69999999	11.52299976	387.5680237	12.22299975	7/29/2014	21:16.7
1872	SPS12	-122.4142368	37.99354982	0.62599999	11.49699974	387.6159973	12.12299973	-122.4142231	37.99355789	0.73400003	11.49699974	387.6160278	12.23099977	7/29/2014	21:16.8
1873	SPS12	-122.4142382	37.99355124	0.59200001	11.4659996	387.6140137	12.05799961	-122.4142245	37.99355932	0.69999999	11.4659996	387.638031	12.16599959	7/29/2014	21:16.9
1874	SPS12	-122.4142395	37.99355267	0.62599999	11.44400024	387.70401	12.07000023	-122.4142258	37.99356073	0.73400003	11.44400024	387.6800232	12.17800027	7/29/2014	21:17.0
1875	SPS12	-122.4142415	37.99355477	0.62599999	11.42800045	387.7460022	12.05400044	-122.4142278	37.99356286	0.73400003	11.42800045	387.7740173	12.16200048	7/29/2014	21:17.1
1876	SPS12	-122.4142428	37.99355621	0.66000003	11.45300007	387.7919922	12.11300009	-122.4142291	37.99356427	0.73400003	11.45300007	387.7920227	12.1870001	7/29/2014	21:17.2
1877	SPS12	-122.4142442	37.99355762	0.62599999	11.4119997	387.8599854	12.03799969	-122.4142305	37.99356568	0.73400003	11.4119997	387.9040222	12.14599973	7/29/2014	21:17.3
1878	SPS12	-122.4142455	37.99355905	0.66000003	11.39000034	387.9039917	12.05000037	-122.4142318	37.99356712	0.78399998	11.39000034	387.9260254	12.17400032	7/29/2014	21:17.4
1879	SPS12	-122.4142469	37.99356049	0.62599999	11.32699966	387.993988	11.95299965	-122.4142332	37.99356855	0.73400003	11.32699966	388.0180054	12.06099969	7/29/2014	21:17.5
1880	SPS12	-122.4142482	37.99356192	0.66000003	11.3579998	388.0360107	12.01799983	-122.4142345	37.99356998	0.78399998	11.3579998	388.0580139	12.14199978	7/29/2014	21:17.6
1881	SPS12	-122.4142496	37.99356333	0.66000003	11.28899956	388.1260071	11.94899958	-122.4142359	37.99357142	0.78399998	11.28899956	388.1040039	12.07299954	7/29/2014	21:17.7
1882	SPS12	-122.4142509	37.99356477	0.66000003	11.2670002	388.1260071	11.92700022	-122.4142372	37.99357285	0.81800002	11.2670002	388.1480103	12.08500022	7/29/2014	21:17.8
1883	SPS12	-122.4142522	37.99356618	0.66000003	11.28299999	388.1960144	11.94300002	-122.4142385	37.99357426	0.78399998	11.28299999	388.1520081	12.06699997	7/29/2014	21:17.9
1884	SPS12	-122.4142536	37.9935676	0.66000003	11.22900009	388.2380066	11.88900012	-122.4142399	37.99357566	0.81800002	11.22900009	388.1960144	12.04700011	7/29/2014	21:18.0
1885	SPS12	-122.4142556	37.9935697	0.71200001	11.30500031	388.2619934	12.01700032	-122.4142419	37.99357778	0.78399998	11.30500031	388.1960144	12.08900028	7/29/2014	21:18.1
1886	SPS12	-122.4142569	37.99357112	0.71200001	11.27299976	388.3259888	11.98499978	-122.4142432	37.9935792	0.81800002	11.27299976	388.2820129	12.09099978	7/29/2014	21:18.2
1887	SPS12	-122.4142582	37.99357251	0.66000003	11.23499966	388.3500061	11.89499968	-122.4142445	37.99358059	0.81800002	11.23499966	388.2620239	12.05299968	7/29/2014	21:18.3
1888	SPS12	-122.4142596	37.99357396	0.71200001	11.28899956	388.3500061	12.00099957	-122.4142459	37.99358204	0.81800002	11.28899956	388.3280029	12.10699958	7/29/2014	21:18.4
1889	SPS12	-122.4142609	37.9935754	0.71200001	11.19699955	388.3959961	11.90899956	-122.4142472	37.99358348	0.81800002	11.19699955	388.3540039	12.01499957	7/29/2014	21:18.5
1890	SPS12	-122.4142623	37.99357683	0.71200001	11.2130003	388.4200134	11.92500031	-122.4142486	37.99358491	0.86900002	11.2130003	388.3540039	12.08200032	7/29/2014	21:18.6
1891	SPS12	-122.4142636	37.99357826	0.71200001	11.20400047	388.506012	11.91600049	-122.4142499	37.99358634	0.86900002	11.20400047	388.4200134	12.07300049	7/29/2014	21:18.7
1892	SPS12	-122.414265	37.99357969	0.74599999	11.20400047	388.5299988	11.95000046	-122.4142513	37.99358777	0.86900002	11.20400047	388.4840088	12.07300049	7/29/2014	21:18.8
1893	SPS12	-122.4142663	37.99358111	0.74599999	11.19699955	388.5740051	11.94299954	-122.4142526	37.99358919	0.86900002	11.19699955	388.5320129	12.06599957	7/29/2014	21:18.9
1894	SPS12	-122.4142676	37.9935825	0.74599999	11.20400047	388.6640015	11.95000046	-122.4142539	37.99359059	0.86900002	11.20400047	388.5760193	12.07300049	7/29/2014	21:19.0
1895	SPS12	-122.4142696	37.99358461	0.74599999	11.19099998	388.7080078	11.93699998	-122.4142559	37.99359271	0.86900002	11.19099998	388.6200256	12.06	7/29/2014	21:19.1
1896	SPS12	-122.414271	37.99358602	0.79699999	11.14999962	388.7539978	11.94699961	-122.4142573	37.99359412	0.903	11.14999962	388.6880188	12.05299962	7/29/2014	21:19.2
1897	SPS12	-122.4142723	37.99358744	0.74599999	11.14999962	388.8399963	11.89599961	-122.4142586	37.99359552	0.86900002	11.14999962	388.6860046	12.01899964	7/29/2014	21:19.3
1898	SPS12	-122.4142736	37.99358887	0.79699999	11.14999962	388.8840027	11.94699961	-122.4142599	37.99359695	0.903	11.14999962	388.730011	12.05299962	7/29/2014	21:19.4
1899	SPS12	-122.414275	37.99359029	0.745	11.18099976	388.8859863	11.92599976	-122.4142613	37.99359839	0.86799997	11.18099976	388.7120056	12.04899973	7/29/2014	21:19.5
1900	SPS12	-122.4142763	37.99359174	0.796	11.19099998	388.9119873	11.98699999	-122.4142627	37.99359982	0.90200001	11.19099998	388.756012	12.09299999	7/29/2014	21:19.6
1901	SPS12	-122.4142777	37.99359317	0.796	11.20400047	388.9320068	12.00000048	-122.414264	37.99360125	0.86799997	11.20400047	388.7750244	12.07200044	7/29/2014	21:19.7
1902	SPS12	-122.414279	37.99359458	0.796	11.22900009	388.95401	12.0250001	-122.4142653	37.99360268	0.90200001	11.22900009	388.7780151	12.1310001	7/29/2014	21:19.8
1903	SPS12	-122.4142804	37.99359602	0.796	11.22900009	388.9760132	12.0250001	-122.4142667	37.9936041	0.90200001	11.22900009	388.8000183	12.1310001	7/29/2014	21:19.9
1904	SPS12	-122.4142817	37.99359743	0.796	11.19699955	388.9779968	11.99299955	-122.414268	37.99360551	0.90200001	11.19699955	388.7820129	12.09899956	7/29/2014	21:20.0
1905	SPS12	-122.4142837	37.99359955	0.796	11.20400047	389.026001	12.00000048	-122.41427	37.99360764	0.90200001	11.20400047	388.8480225	12.10600048	7/29/2014	21:20.1
1906	SPS12	-122.4142851	37.99360099	0.83099997	11.20400047	389.0899963	12.03500044	-122.4142714	37.99360907	0.90200001	11.20400047	388.8700256	12.10600048	7/29/2014	21:20.2
1907	SPS12	-122.4142864	37.99360242	0.83099997	11.23499966	389.04599	12.06599963	-122.4142727	37.99361052	0.90200001	11.23499966	388.8480225	12.13699967	7/29/2014	21:20.3
1908	SPS12	-122.4142878	37.99360385	0.83099997	11.27299976	389.0239868	12.10399973	-122.4142741	37.99361195	0.95300001	11.27299976	388.8060303	12.22599977	7/29/2014	21:20.4
1909	SPS12	-122.4142892	37.99360532	0.83099997	11.2670002	389.04599	12.09800017	-122.4142755	37.9936134	0.95300001	11.2670002	388.8010254	12.22000021	7/29/2014	21:20.5
1910	SPS12	-122.4142905	37.99360677	0.83099997	11.27299976	389.026001	12.10399973	-122.4142769	37.99361485	0.95300001	11.27299976	388.8060303	12.22599977	7/29/2014	21:20.6
1911	SPS12	-122.4142919	37.99360824	0.83099997	11.2670002	388.9859924	12.09800017	-122.4142782	37.99361632	0.95300001	11.2670002	388.8520203	12.22000021	7/29/2014	21:20.7
1912	SPS12	-122.4142933	37.99360967	0.83099997	11.31400013	389.0280151	12.1450001	-122.4142796	37.99361775	0.98699999	11.31400013	388.7440186	12.30100012	7/29/2014	21:20.8
1913	SPS12	-122.4142946	37.9936111	0.83099997	11.27299976	388.9620056	12.10399973	-122.4142809	37.99361919	0.95300001	11.27299976	388.9180298	12.22599977	7/29/2014	21:20.9
1914	SPS12	-122.414296	37.99361254	0.88200003	11.28899956	388.9400024	12.17099959	-122.4142823	37.99362064	0.98699999	11.28899956	388.8300171	12.27599955	7/29/2014	21:21.0
1915	SPS12	-122.414298	37.99361464	0.83099997	11.2510004	389.0299988	12.08200037	-122.4142843	37.99362274	0.95300001	11.2510004	388.8980103	12.20400041	7/29/2014	21:21.1
1916	SPS12	-122.4142993	37.99361607	0.88200003	11.2670002	388.9230042	12.14900023	-122.4142856	37.99362417	1.01999998	11.2670002	388.8790283	12.28700018	7/29/2014	21:21.2
1917	SPS12	-122.4143007	37.99361749	0.88200003	11.27299976	388.92099	12.15499979	-122.414287	37.99362559	0.98699999	11.27299976	388.8790283	12.25999975	7/29/2014	21:21.3
1918	SPS12	-122.414302	37.99361892	0.88200003	11.24499989	388.8989868	12.12699991	-122.4142883	37.99362702	0.98699999	11.24499989	388.8770142	12.23199987	7/29/2014	21:21.4
1919	SPS12	-122.4143034	37.99362035	0.91600001	11.23499966	388.9429932	12.15099967	-122.4142897	37.99362845	0.98699999	11.23499966	388.8790283	12.22199965	7/29/2014	21:21.5
1920	SPS12	-122.4143047	37.99362179	0.91600001	11.2510004	388.901001	12.16700041	-122.4142911	37.99362989	1.01999998	11.2510004	388.8770142	12.27100039	7/29/2014	21:21.6
1921	SPS12	-122.4143061	37.99362322	0.91600001	11.30500031	388.901001	12.22100031	-122.4142924	37.99363132	1.01999998	11.30500031	388.8590088	12.32500029	7/29/2014	21:21.7
1922	SPS12	-122.4143074	37.99362463	0.91600001	11.2510004	388.9249878	12.16700041	-122.4142937	37.99363273	1.01999998	11.2510004	388.881012	12.27100039	7/29/2014	21:21.8
1923	SPS12	-122.4143087	37.99362605	0.91600001	11.28299999	388.9030151	12.199	-122.4142951	37.99363415	1.01999998	11.28299999	388.8170166	12.30299997	7/29/2014	21:21.9
1924	SPS12	-122.4143101	37.99362745	0.91600001	11.28899956	388.9049988	12.20499957	-122.4142964	37.99363555	1.07099998	11.28899956	388.8370056	12.35999954	7/29/2014	21:22.0
1925	SPS12	-122.414312	37.99362953	0.91600001	11.33600044	388.881012	12.25200045	-122.4142984	37.99363763	1.01999998	11.33600044	388.8170166	12.35600042	7/29/2014	21:22.1
1926	SPS12	-122.4143134	37.99363091	0.91600001	11.35200024	388.8840027	12.26800025	-122.4142997	37.99363901	1.07099998	11.35200024	388.8180237	12.42300022	7/29/2014	21:22.2
1927	SPS12	-122.4143147	37.99363233	0.91600001	11.3579998	388.8630066	12.27399981	-122.414301	37.99364043	1.07099998	11.3579998	388.8210144	12.42899978	7/29/2014	21:22.3
1928	SPS12	-122.414316	37.99363374	0.96700001	11.36800003	388.8429871	12.33500004	-122.4143024	37.99364186	1.07099998	11.36800003	388.8190308	12.43900001	7/29/2014	21:22.4
1929	SPS12	-122.4143174	37.99363516	0.91600001	11.35200024	388.7969971	12.26800025	-122.4143037	37.99364326	1.07099998	11.35200024	388.7550049	12.42300022	7/29/2014	21:22.5
1930	SPS12	-122.4143187	37.99363659	0.96700001	11.3739996	388.7529907	12.3409996	-122.414305	37.99364469	1.10500002	11.3739996	388.7770081	12.47899961	7/29/2014	21:22.6
1931	SPS12	-122.41432	37.99363799	0.96700001	11.3739996	388.7330017	12.3409996	-122.4143064	37.99364609	1.10500002	11.3739996	388.6890259	12.47899961	7/29/2014	21:22.7
1932	SPS12	-122.4143214	37.9936394	1.00199997	11.38399982	388.67099	12.3859998	-122.4143077	37.9936475	1.10500002	11.38399982	388.6710205	12.48899984	7/29/2014	21:22.8
1933	SPS12	-122.4143227	37.9936408	1.00199997	11.40600014	388.6470032	12.40800011	-122.414309	37.9936489	1.10500002	11.40600014	388.6030273	12.51100016	7/29/2014	21:22.9
1934	SPS12	-122.414324	37.9936422	1.00199997	11.42199993	388.5809937	12.42399991	-122.4143103	37.9936503	1.10500002	11.42199993	388.5610046	12.52699995	7/29/2014	21:23.0
1935	SPS12	-122.414326	37.99364427	1.00199997	11.49100018	388.5390015	12.49300015	-122.4143123	37.99365237	1.10500002	11.49100018	388.5170288	12.59600019	7/29/2014	21:23.1
1936	SPS12	-122.4143273	37.99364566	1.00199997	11.43700027	388.427002	12.43900025	-122.4143136	37.99365376	1.15600002	11.43700027	388.4930115	12.59300029	7/29/2014	21:23.2
1937	SPS12	-122.4143286	37.99364706	1.00199997	11.42199993	388.4089966	12.42399991	-122.414315	37.99365516	1.15600002	11.42199993	388.3870239	12.57799995	7/29/2014	21:23.3
1938	SPS12	-122.41433	37.99364848	1.00199997	11.44400024	388.2990112	12.44600022	-122.4143163	37.99365657	1.19000006	11.44400024	388.3870239	12.6340003	7/29/2014	21:23.4
1939	SPS12	-122.4143313	37.99364987	1.00199997	11.48200035	388.2330017	12.48400033	-122.4143176	37.99365799	1.15600002	11.48200035	388.2790222	12.63800037	7/29/2014	21:23.5
1940	SPS12	-122.4143327	37.9936513	1.03600001	11.46000004	388.1470032	12.49600005	-122.414319	37.9936594	1.19000006	11.46000004	388.2550049	12.6500001	7/29/2014	21:23.6
1941	SPS12	-122.414334	37.9936527	1.00199997	11.49100018	388.1229858	12.49300015	-122.4143203	37.99366082	1.19000006	11.49100018	388.1860046	12.68100023	7/29/2014	21:23.7
1942	SPS12	-122.4143353	37.99365413	1.03600001	11.52900028	388.0610046	12.5650003	-122.4143217	37.99366223	1.19000006	11.52900028	388.1490173	12.71900034	7/29/2014	21:23.8
1943	SPS12	-122.4143366	37.99365551	1.00199997	11.49699974	387.9750061	12.49899971	-122.414323	37.99366363	1.19000006	11.49699974	388.0630188	12.6869998	7/29/2014	21:23.9
1944	SPS12	-122.414338	37.99365691	1.03600001	11.49699974	387.9289856	12.53299975	-122.4143243	37.99366503	1.19000006	11.49699974	387.9950256	12.6869998	7/29/2014	21:24.0
1945	SPS12	-122.4143399	37.993659	1.03600001	11.54500008	387.8869934	12.58100009	-122.4143263	37.9936671	1.19000006	11.54500008	387.9530029	12.73500013	7/29/2014	21:24.1
1946	SPS12	-122.4143413	37.99366038	1.03600001	11.54500008	387.8190002	12.58100009	-122.4143276	37.9936685	1.24000001	11.54500008	387.8850098	12.78500009	7/29/2014	21:24.2
1947	SPS12	-122.4143426	37.99366178	1.03600001	11.62100029	387.7990112	12.6570003	-122.4143289	37.99366989	1.24000001	11.62100029	387.8430176	12.8610003	7/29/2014	21:24.3
1948	SPS12	-122.4143439	37.99366321	1.08700001	11.54500008	387.7569885	12.63200009	-122.4143303	37.99367133	1.27400005	11.54500008	387.8230286	12.81900012	7/29/2014	21:24.4
1949	SPS12	-122.4143453	37.99366461	1.03600001	11.52900028	387.7349854	12.5650003	-122.4143316	37.99367272	1.24000001	11.52900028	387.8200073	12.76900029	7/29/2014	21:24.5
1950	SPS12	-122.4143466	37.99366604	1.08700001	11.53499985	387.6489868	12.62199986	-122.414333	37.99367416	1.27400005	11.53499985	387.7150269	12.8089999	7/29/2014	21:24.6
1951	SPS12	-122.4143479	37.99366744	1.08700001	11.52299976	387.5830078	12.60999978	-122.4143343	37.99367555	1.24000001	11.52299976	387.6710205	12.76299977	7/29/2014	21:24.7
1952	SPS12	-122.4143493	37.99366883	1.08700001	11.52299976	387.5369873	12.60999978	-122.4143356	37.99367697	1.24000001	11.52299976	387.6030273	12.76299977	7/29/2014	21:24.8
1953	SPS12	-122.4143506	37.99367023	1.08700001	11.52900028	387.4750061	12.61600029	-122.414337	37.99367835	1.24000001	11.52900028	387.5630188	12.76900029	7/29/2014	21:24.9
1954	SPS12	-122.4143519	37.99367161	1.08700001	11.65200043	387.4330139	12.73900044	-122.4143383	37.99367973	1.27400005	11.65200043	387.5410156	12.92600048	7/29/2014	21:25.0
1955	SPS12	-122.4143539	37.99367364	1.03600001	11.47500038	387.4110107	12.51100039	-122.4143402	37.99368178	1.27400005	11.47500038	387.4990234	12.74900043	7/29/2014	21:25.1
1956	SPS12	-122.4143552	37.99367504	1.12100005	11.4659996	387.3869934	12.58699965	-122.4143415	37.99368316	1.27400005	11.4659996	387.4550171	12.73999965	7/29/2014	21:25.2
1957	SPS12	-122.4143565	37.9936764	1.08700001	11.42199993	387.3229981	12.50899994	-122.4143428	37.99368454	1.27400005	11.42199993	387.428009	12.69599998	7/29/2014	21:25.3
1958	SPS12	-122.4143578	37.9936778	1.12100005	11.45300007	387.3229981	12.57400012	-122.4143442	37.99368593	1.32500005	11.45300007	387.4110107	12.77800012	7/29/2014	21:25.4
1959	SPS12	-122.4143591	37.99367918	1.08700001	11.39000034	387.2590027	12.47700036	-122.4143455	37.99368731	1.27400005	11.39000034	387.3470154	12.66400039	7/29/2014	21:25.5
1960	SPS12	-122.4143604	37.99368058	1.12100005	11.34300041	387.2390137	12.46400046	-122.4143468	37.99368869	1.32500005	11.34300041	387.3270264	12.66800046	7/29/2014	21:25.6
1961	SPS12	-122.4143618	37.99368196	1.12100005	11.50699997	387.2149963	12.62800002	-122.4143481	37.99369009	1.32500005	11.50699997	387.309021	12.83200002	7/29/2014	21:25.7
1962	SPS12	-122.4143631	37.99368334	1.12100005	11.27299976	387.151001	12.39399981	-122.4143494	37.99369147	1.32500005	11.27299976	387.2580261	12.59799981	7/29/2014	21:25.8
1963	SPS12	-122.4143644	37.9936847	1.12100005	11.2510004	387.151001	12.37200046	-122.4143507	37.99369283	1.32500005	11.2510004	387.2410278	12.57600045	7/29/2014	21:25.9
1964	SPS12	-122.4143657	37.99368606	1.12100005	11.25699997	387.1090088	12.37800002	-122.414352	37.99369419	1.32500005	11.25699997	387.1750183	12.58200002	7/29/2014	21:26.0
1965	SPS12	-122.4143676	37.99368809	1.12100005	11.2130003	387.1329956	12.33400035	-122.414354	37.99369623	1.32500005	11.2130003	387.177002	12.53800035	7/29/2014	21:26.1
1966	SPS12	-122.4143689	37.99368947	1.17299998	11.20400047	387.1109924	12.37700045	-122.4143553	37.99369761	1.32500005	11.20400047	387.1550293	12.52900052	7/29/2014	21:26.2
1967	SPS12	-122.4143702	37.99369083	1.12100005	11.19099998	387.0669861	12.31200004	-122.4143566	37.99369899	1.32500005	11.19099998	387.1350098	12.51600003	7/29/2014	21:26.3
1968	SPS12	-122.4143716	37.99369221	1.17299998	11.18099976	387.0650024	12.35399973	-122.4143579	37.99370037	1.35899997	11.18099976	387.111023	12.53999972	7/29/2014	21:26.4
1969	SPS12	-122.4143729	37.99369361	1.17299998	11.19099998	387.0230103	12.36399996	-122.4143593	37.99370176	1.32500005	11.19099998	387.0670166	12.51600003	7/29/2014	21:26.5
1970	SPS12	-122.4143742	37.99369501	1.17299998	11.16600037	387.0249939	12.33900034	-122.4143606	37.99370314	1.35899997	11.16600037	387.0690308	12.52500033	7/29/2014	21:26.6
1971	SPS12	-122.4143755	37.99369639	1.17299998	11.14400005	387.026001	12.31700003	-122.4143619	37.99370454	1.32500005	11.14400005	387.0270081	12.4690001	7/29/2014	21:26.7
1972	SPS12	-122.4143769	37.99369779	1.17299998	11.12800026	386.9159851	12.30100024	-122.4143632	37.99370594	1.35899997	11.12800026	387.0050049	12.48700023	7/29/2014	21:26.8
1973	SPS12	-122.4143782	37.99369915	1.17299998	11.12800026	387.0050049	12.30100024	-122.4143646	37.99370732	1.32500005	11.12800026	386.9820252	12.45300031	7/29/2014	21:26.9
1974	SPS12	-122.4143795	37.99370053	1.17299998	11.11200047	386.9609985	12.28500044	-122.4143659	37.99370868	1.35899997	11.11200047	386.9380188	12.47100043	7/29/2014	21:27.0
1975	SPS12	-122.4143815	37.99370258	1.17299998	11.11200047	386.9179993	12.28500044	-122.4143678	37.99371073	1.35899997	11.11200047	386.9420166	12.47100043	7/29/2014	21:27.1
1976	SPS12	-122.4143828	37.99370396	1.17299998	11.09599972	386.8760071	12.2689997	-122.4143692	37.99371211	1.35899997	11.09599972	386.9200134	12.45499969	7/29/2014	21:27.2
1977	SPS12	-122.4143841	37.99370534	1.17299998	11.09599972	386.8980103	12.2689997	-122.4143705	37.99371351	1.35899997	11.09599972	386.8760071	12.45499969	7/29/2014	21:27.3
1978	SPS12	-122.4143854	37.99370674	1.20700002	11.11200047	386.8320007	12.31900048	-122.4143718	37.99371491	1.35899997	11.11200047	386.8780212	12.47100043	7/29/2014	21:27.4
1979	SPS12	-122.4143868	37.99370815	1.20700002	11.06499958	386.8099976	12.2719996	-122.4143732	37.9937163	1.35899997	11.06499958	386.8070068	12.42399955	7/29/2014	21:27.5
1980	SPS12	-122.4143881	37.99370955	1.20700002	11.05799961	386.8099976	12.26499963	-122.4143745	37.99371772	1.39300001	11.05799961	386.7900085	12.45099962	7/29/2014	21:27.6
1981	SPS12	-122.4143895	37.99371095	1.17299998	11.05799961	386.7680054	12.23099959	-122.4143759	37.99371912	1.35899997	11.05799961	386.7650147	12.41699958	7/29/2014	21:27.7
1982	SPS12	-122.4143908	37.99371234	1.20700002	11.05799961	386.7479858	12.26499963	-122.4143772	37.99372051	1.39300001	11.05799961	386.7480164	12.45099962	7/29/2014	21:27.8
1983	SPS12	-122.4143921	37.99371372	1.20700002	11.04199982	386.70401	12.24899983	-122.4143785	37.99372189	1.35899997	11.04199982	386.70401	12.40099978	7/29/2014	21:27.9
1984	SPS12	-122.4143935	37.9937151	1.20700002	11.03600025	386.7260132	12.24300027	-122.4143799	37.99372327	1.39300001	11.03600025	386.6820068	12.42900026	7/29/2014	21:28.0
1985	SPS12	-122.4143954	37.99371715	1.20700002	11.02700043	386.6600037	12.23400044	-122.4143818	37.99372532	1.35899997	11.02700043	386.6160278	12.38600039	7/29/2014	21:28.1
1986	SPS12	-122.4143967	37.99371852	1.20700002	11.04199982	386.6409912	12.24899983	-122.4143831	37.99372669	1.39300001	11.04199982	386.6190186	12.43499982	7/29/2014	21:28.2
1987	SPS12	-122.4143981	37.9937199	1.20700002	11.02000046	386.5759888	12.22700047	-122.4143845	37.99372807	1.39300001	11.02000046	386.5540161	12.41300046	7/29/2014	21:28.3
1988	SPS12	-122.4143994	37.99372129	1.25800002	11.02000046	386.5759888	12.27800047	-122.4143858	37.99372946	1.39300001	11.02000046	386.5320129	12.41300046	7/29/2014	21:28.4
1989	SPS12	-122.4144007	37.99372265	1.20700002	11.02000046	386.5320129	12.22700047	-122.4143871	37.99373084	1.39300001	11.02000046	386.507019	12.41300046	7/29/2014	21:28.5
1990	SPS12	-122.4144021	37.99372407	1.25800002	11.01099968	386.5539856	12.2689997	-122.4143885	37.99373224	1.39300001	11.01099968	386.4880066	12.40399969	7/29/2014	21:28.6
1991	SPS12	-122.4144034	37.99372543	1.20700002	11.00399971	386.5100098	12.21099973	-122.4143898	37.99373362	1.39300001	11.00399971	386.4460144	12.39699972	7/29/2014	21:28.7
1992	SPS12	-122.4144047	37.99372681	1.25800002	10.99499989	386.4899902	12.2529999	-122.4143911	37.993735	1.44299996	10.99499989	386.3990173	12.43799984	7/29/2014	21:28.8
1993	SPS12	-122.414406	37.99372817	1.25800002	11.04199982	386.4039917	12.29999983	-122.4143924	37.99373638	1.39300001	11.04199982	386.3180237	12.43499982	7/29/2014	21:28.9
1994	SPS12	-122.4144073	37.99372954	1.25800002	10.99499989	386.3160095	12.2529999	-122.4143938	37.99373772	1.44299996	10.99499989	386.2710266	12.43799984	7/29/2014	21:29.0
1995	SPS12	-122.4144093	37.99373155	1.25800002	10.99499989	386.3179932	12.2529999	-122.4143957	37.99373976	1.44299996	10.99499989	386.2050171	12.43799984	7/29/2014	21:29.1
1996	SPS12	-122.4144106	37.99373291	1.29299998	11.00399971	386.2279968	12.29699969	-122.414397	37.99374112	1.44299996	11.00399971	386.1610107	12.44699967	7/29/2014	21:29.2
1997	SPS12	-122.4144119	37.99373426	1.25699997	10.98900032	386.1860046	12.24600029	-122.4143983	37.99374246	1.39199996	10.98900032	386.0950012	12.38100028	7/29/2014	21:29.3
1998	SPS12	-122.4144132	37.99373562	1.25699997	11.00399971	386.1220093	12.26099968	-122.4143996	37.99374383	1.44200003	11.00399971	386.0110169	12.44599974	7/29/2014	21:29.4
1999	SPS12	-122.4144145	37.993737	1.25699997	11.00399971	386.0559998	12.26099968	-122.414401	37.99374521	1.44200003	11.00399971	386.0140076	12.44599974	7/29/2014	21:29.5
[truncated: 142,131 more rows]
